# Supplementary material for: Narrative thinking lingers in spontaneous thought
Source: Nat Commun. 2022 Aug 6;13:4585. doi: 10.1038/s41467-022-32113-6 (PMC9357042; doi:10.1038/s41467-022-32113-6)
Supplement: Supplementary file 4 — Source Data [file 41467_2022_32113_MOESM4_ESM.zip]

Archive with 191 entries (154 files):
- Source Data/
- Source Data/.DS_Store
- __MACOSX/
- __MACOSX/Source Data/
- __MACOSX/Source Data/._.DS_Store
- Source Data/Supplement/
- Source Data/Supplement/FigureS2.csv
- __MACOSX/Source Data/Supplement/
- __MACOSX/Source Data/Supplement/._FigureS2.csv
- Source Data/Supplement/FigureS3.csv
- __MACOSX/Source Data/Supplement/._FigureS3.csv
- Source Data/Supplement/FigureS1.csv
- __MACOSX/Source Data/Supplement/._FigureS1.csv
- Source Data/Supplement/FigureS4.csv
- __MACOSX/Source Data/Supplement/._FigureS4.csv
- Source Data/Supplement/.DS_Store
- __MACOSX/Source Data/Supplement/._.DS_Store
- Source Data/Supplement/_README_Supplement.md
- __MACOSX/Source Data/Supplement/.__README_Supplement.md
- Source Data/Supplement/FigureS5.csv
- __MACOSX/Source Data/Supplement/._FigureS5.csv
- Source Data/Supplement/FigureS19.csv
- __MACOSX/Source Data/Supplement/._FigureS19.csv
- Source Data/Supplement/FigureS7.csv
- __MACOSX/Source Data/Supplement/._FigureS7.csv
- Source Data/Supplement/FigureS12&18/
- Source Data/Supplement/FigureS12&18/.DS_Store
- __MACOSX/Source Data/Supplement/FigureS12&18/
- __MACOSX/Source Data/Supplement/FigureS12&18/._.DS_Store
- Source Data/Supplement/FigureS12&18/exp_2/
- Source Data/Supplement/FigureS12&18/exp_2/.DS_Store
- __MACOSX/Source Data/Supplement/FigureS12&18/exp_2/
- __MACOSX/Source Data/Supplement/FigureS12&18/exp_2/._.DS_Store
- Source Data/Supplement/FigureS12&18/exp_2/carver_wordlist/
- Source Data/Supplement/FigureS12&18/exp_2/carver_wordlist/story_fa_bias.csv
- __MACOSX/Source Data/Supplement/FigureS12&18/exp_2/carver_wordlist/
- __MACOSX/Source Data/Supplement/FigureS12&18/exp_2/carver_wordlist/._story_fa_bias.csv
- Source Data/Supplement/FigureS12&18/exp_2/carver_wordlist/.DS_Store
- __MACOSX/Source Data/Supplement/FigureS12&18/exp_2/carver_wordlist/._.DS_Store
- Source Data/Supplement/FigureS12&18/exp_2/carver_wordlist/italic_fa_bias.csv
- __MACOSX/Source Data/Supplement/FigureS12&18/exp_2/carver_wordlist/._italic_fa_bias.csv
- Source Data/Supplement/FigureS12&18/exp_2/carver_wordlist/tangible_fa_bias.csv
- __MACOSX/Source Data/Supplement/FigureS12&18/exp_2/carver_wordlist/._tangible_fa_bias.csv
- Source Data/Supplement/FigureS12&18/exp_2/carver_wordlist/theme_fa_bias.csv
- __MACOSX/Source Data/Supplement/FigureS12&18/exp_2/carver_wordlist/._theme_fa_bias.csv
- __MACOSX/Source Data/Supplement/FigureS12&18/exp_2/._carver_wordlist
- __MACOSX/Source Data/Supplement/FigureS12&18/._exp_2
- Source Data/Supplement/FigureS12&18/exp_4/
- Source Data/Supplement/FigureS12&18/exp_4/carver_proofreadxemotion/
- Source Data/Supplement/FigureS12&18/exp_4/carver_proofreadxemotion/emotion_fa_bias.csv
- __MACOSX/Source Data/Supplement/FigureS12&18/exp_4/
- __MACOSX/Source Data/Supplement/FigureS12&18/exp_4/carver_proofreadxemotion/
- __MACOSX/Source Data/Supplement/FigureS12&18/exp_4/carver_proofreadxemotion/._emotion_fa_bias.csv
- Source Data/Supplement/FigureS12&18/exp_4/carver_proofreadxemotion/proofread_fa_bias.csv
- __MACOSX/Source Data/Supplement/FigureS12&18/exp_4/carver_proofreadxemotion/._proofread_fa_bias.csv
- __MACOSX/Source Data/Supplement/FigureS12&18/exp_4/._carver_proofreadxemotion
- Source Data/Supplement/FigureS12&18/exp_4/.DS_Store
- __MACOSX/Source Data/Supplement/FigureS12&18/exp_4/._.DS_Store
- __MACOSX/Source Data/Supplement/FigureS12&18/._exp_4
- Source Data/Supplement/FigureS12&18/exp_3/
- Source Data/Supplement/FigureS12&18/exp_3/.DS_Store
- __MACOSX/Source Data/Supplement/FigureS12&18/exp_3/
- __MACOSX/Source Data/Supplement/FigureS12&18/exp_3/._.DS_Store
- Source Data/Supplement/FigureS12&18/exp_3/carver_neutralcue/
- Source Data/Supplement/FigureS12&18/exp_3/carver_neutralcue/intact_fa_bias.csv
- __MACOSX/Source Data/Supplement/FigureS12&18/exp_3/carver_neutralcue/
- __MACOSX/Source Data/Supplement/FigureS12&18/exp_3/carver_neutralcue/._intact_fa_bias.csv
- __MACOSX/Source Data/Supplement/FigureS12&18/exp_3/._carver_neutralcue
- __MACOSX/Source Data/Supplement/FigureS12&18/._exp_3
- Source Data/Supplement/FigureS12&18/exp_1/
- Source Data/Supplement/FigureS12&18/exp_1/carver_orig/
- Source Data/Supplement/FigureS12&18/exp_1/carver_orig/intact_fa_bias.csv
- __MACOSX/Source Data/Supplement/FigureS12&18/exp_1/
- __MACOSX/Source Data/Supplement/FigureS12&18/exp_1/carver_orig/
- __MACOSX/Source Data/Supplement/FigureS12&18/exp_1/carver_orig/._intact_fa_bias.csv
- Source Data/Supplement/FigureS12&18/exp_1/carver_orig/.DS_Store
- __MACOSX/Source Data/Supplement/FigureS12&18/exp_1/carver_orig/._.DS_Store
- Source Data/Supplement/FigureS12&18/exp_1/carver_orig/sentence-scramble_fa_bias.csv
- __MACOSX/Source Data/Supplement/FigureS12&18/exp_1/carver_orig/._sentence-scramble_fa_bias.csv
- __MACOSX/Source Data/Supplement/FigureS12&18/exp_1/._carver_orig
- Source Data/Supplement/FigureS12&18/exp_1/.DS_Store
- __MACOSX/Source Data/Supplement/FigureS12&18/exp_1/._.DS_Store
- Source Data/Supplement/FigureS12&18/exp_1/july_orig/
- Source Data/Supplement/FigureS12&18/exp_1/july_orig/intact_fa_bias.csv
- __MACOSX/Source Data/Supplement/FigureS12&18/exp_1/july_orig/
- __MACOSX/Source Data/Supplement/FigureS12&18/exp_1/july_orig/._intact_fa_bias.csv
- Source Data/Supplement/FigureS12&18/exp_1/july_orig/sentence-scramble_fa_bias.csv
- __MACOSX/Source Data/Supplement/FigureS12&18/exp_1/july_orig/._sentence-scramble_fa_bias.csv
- __MACOSX/Source Data/Supplement/FigureS12&18/exp_1/._july_orig
- Source Data/Supplement/FigureS12&18/exp_1/carver_replication/
- Source Data/Supplement/FigureS12&18/exp_1/carver_replication/intact_fa_bias.csv
- __MACOSX/Source Data/Supplement/FigureS12&18/exp_1/carver_replication/
- __MACOSX/Source Data/Supplement/FigureS12&18/exp_1/carver_replication/._intact_fa_bias.csv
- Source Data/Supplement/FigureS12&18/exp_1/carver_replication/sentence-scramble_fa_bias.csv
- __MACOSX/Source Data/Supplement/FigureS12&18/exp_1/carver_replication/._sentence-scramble_fa_bias.csv
- __MACOSX/Source Data/Supplement/FigureS12&18/exp_1/._carver_replication
- Source Data/Supplement/FigureS12&18/exp_1/carver_rewrite/
- Source Data/Supplement/FigureS12&18/exp_1/carver_rewrite/intact_fa_bias.csv
- __MACOSX/Source Data/Supplement/FigureS12&18/exp_1/carver_rewrite/
- __MACOSX/Source Data/Supplement/FigureS12&18/exp_1/carver_rewrite/._intact_fa_bias.csv
- Source Data/Supplement/FigureS12&18/exp_1/carver_rewrite/sentence-scramble_fa_bias.csv
- __MACOSX/Source Data/Supplement/FigureS12&18/exp_1/carver_rewrite/._sentence-scramble_fa_bias.csv
- __MACOSX/Source Data/Supplement/FigureS12&18/exp_1/._carver_rewrite
- Source Data/Supplement/FigureS12&18/exp_1/carver_orig_wordscrambled/
- Source Data/Supplement/FigureS12&18/exp_1/carver_orig_wordscrambled/word-scramble_bias.csv
- __MACOSX/Source Data/Supplement/FigureS12&18/exp_1/carver_orig_wordscrambled/
- __MACOSX/Source Data/Supplement/FigureS12&18/exp_1/carver_orig_wordscrambled/._word-scramble_bias.csv
- __MACOSX/Source Data/Supplement/FigureS12&18/exp_1/._carver_orig_wordscrambled
- __MACOSX/Source Data/Supplement/FigureS12&18/._exp_1
- __MACOSX/Source Data/Supplement/._FigureS12&18
- Source Data/Supplement/FigureS6.csv
- __MACOSX/Source Data/Supplement/._FigureS6.csv
- Source Data/Supplement/FigureS17.csv
- __MACOSX/Source Data/Supplement/._FigureS17.csv
- Source Data/Supplement/FigureS10C.csv
- __MACOSX/Source Data/Supplement/._FigureS10C.csv
- Source Data/Supplement/FigureS10B.csv
- __MACOSX/Source Data/Supplement/._FigureS10B.csv
- Source Data/Supplement/FigureS16.csv
- __MACOSX/Source Data/Supplement/._FigureS16.csv
- Source Data/Supplement/FigureS14.csv
- __MACOSX/Source Data/Supplement/._FigureS14.csv
- Source Data/Supplement/FigureS8.csv
- __MACOSX/Source Data/Supplement/._FigureS8.csv
- Source Data/Supplement/FigureS11D.csv
- __MACOSX/Source Data/Supplement/._FigureS11D.csv
- Source Data/Supplement/FigureS10A.csv
- __MACOSX/Source Data/Supplement/._FigureS10A.csv
- Source Data/Supplement/FigureS9.csv
- __MACOSX/Source Data/Supplement/._FigureS9.csv
- Source Data/Supplement/FigureS15.csv
- __MACOSX/Source Data/Supplement/._FigureS15.csv
- Source Data/Supplement/FigureS11A.csv
- __MACOSX/Source Data/Supplement/._FigureS11A.csv
- Source Data/Supplement/FigureS10D.csv
- __MACOSX/Source Data/Supplement/._FigureS10D.csv
- Source Data/Supplement/FigureS11B.csv
- __MACOSX/Source Data/Supplement/._FigureS11B.csv
- Source Data/Supplement/FigureS11C.csv
- __MACOSX/Source Data/Supplement/._FigureS11C.csv
- Source Data/Supplement/FigureS13.csv
- __MACOSX/Source Data/Supplement/._FigureS13.csv
- __MACOSX/Source Data/._Supplement
- Source Data/Main/
- Source Data/Main/Figure1D.csv
- __MACOSX/Source Data/Main/
- __MACOSX/Source Data/Main/._Figure1D.csv
- Source Data/Main/.DS_Store
- __MACOSX/Source Data/Main/._.DS_Store
- Source Data/Main/Figure3/
- Source Data/Main/Figure3/intact_fa_bias.csv
- __MACOSX/Source Data/Main/Figure3/
- __MACOSX/Source Data/Main/Figure3/._intact_fa_bias.csv
- Source Data/Main/Figure3/word-scramble_bias.csv
- __MACOSX/Source Data/Main/Figure3/._word-scramble_bias.csv
- Source Data/Main/Figure3/sentence-scramble_fa_bias.csv
- __MACOSX/Source Data/Main/Figure3/._sentence-scramble_fa_bias.csv
- __MACOSX/Source Data/Main/._Figure3
- Source Data/Main/Figure1C.csv
- __MACOSX/Source Data/Main/._Figure1C.csv
- Source Data/Main/Figure5.csv
- __MACOSX/Source Data/Main/._Figure5.csv
- Source Data/Main/Figure6A.csv
- __MACOSX/Source Data/Main/._Figure6A.csv
- Source Data/Main/Figure6B.csv
- __MACOSX/Source Data/Main/._Figure6B.csv
- Source Data/Main/_README_Main.md
- __MACOSX/Source Data/Main/.__README_Main.md
- Source Data/Main/Figure6D.csv
- __MACOSX/Source Data/Main/._Figure6D.csv
- Source Data/Main/Figure4A.csv
- __MACOSX/Source Data/Main/._Figure4A.csv
- Source Data/Main/Figure4B.csv
- __MACOSX/Source Data/Main/._Figure4B.csv
- Source Data/Main/Figure6C/
- Source Data/Main/Figure6C/story_fa_bias.csv
- __MACOSX/Source Data/Main/Figure6C/
- __MACOSX/Source Data/Main/Figure6C/._story_fa_bias.csv
- Source Data/Main/Figure6C/italic_fa_bias.csv
- __MACOSX/Source Data/Main/Figure6C/._italic_fa_bias.csv
- Source Data/Main/Figure6C/tangible_fa_bias.csv
- __MACOSX/Source Data/Main/Figure6C/._tangible_fa_bias.csv
- Source Data/Main/Figure6C/theme_fa_bias.csv
- __MACOSX/Source Data/Main/Figure6C/._theme_fa_bias.csv
- __MACOSX/Source Data/Main/._Figure6C
- Source Data/Main/Figure2B.csv
- __MACOSX/Source Data/Main/._Figure2B.csv
- Source Data/Main/Figure2A.csv
- __MACOSX/Source Data/Main/._Figure2A.csv
- __MACOSX/Source Data/._Main
- __MACOSX/._Source Data
