# Supplementary material for: Narrative thinking lingers in spontaneous thought
Source: Nat Commun. 2022 Aug 6;13:4585. doi: 10.1038/s41467-022-32113-6 (PMC9357042; doi:10.1038/s41467-022-32113-6)
Supplement: Supplementary file 4 — Source Data [file 41467_2022_32113_MOESM4_ESM.zip › Source Data/Supplement/FigureS2.csv]

ID	Condition	counterbalance	story_version	tran_prop
1002	Intact	0	Carver (Original)	0.67032967032967
1003	Intact	0	Carver (Original)	0.692307692307692
1004	Intact	0	Carver (Original)	0.626373626373626
1006	Intact	1	Carver (Original)	0.494505494505495
1008	Intact	1	Carver (Original)	0.736263736263736
1009	Intact	1	Carver (Original)	0.714285714285714
1010	Intact	1	Carver (Original)	0.78021978021978
1012	Intact	1	Carver (Original)	0.758241758241758
1013	Intact	0	Carver (Original)	0.747252747252747
1014	Intact	0	Carver (Original)	0.604395604395604
1015	Intact	1	Carver (Original)	0.67032967032967
1016	Intact	0	Carver (Original)	0.406593406593407
1017	Intact	1	Carver (Original)	0.802197802197802
1018	Intact	1	Carver (Original)	0.659340659340659
1019	Intact	0	Carver (Original)	0.758241758241758
1020	Intact	0	Carver (Original)	0.549450549450549
1021	Intact	1	Carver (Original)	0.615384615384615
1022	Intact	1	Carver (Original)	0.505494505494505
1023	Intact	0	Carver (Original)	0.395604395604396
1024	Intact	1	Carver (Original)	0.714285714285714
1026	Intact	1	Carver (Original)	0.703296703296703
1027	Intact	0	Carver (Original)	0.582417582417582
1028	Intact	1	Carver (Original)	0.461538461538462
1031	Intact	1	Carver (Original)	0.714285714285714
1032	Intact	0	Carver (Original)	0.615384615384615
1033	Intact	0	Carver (Original)	0.791208791208791
1034	Intact	0	Carver (Original)	0.703296703296703
1035	Intact	0	Carver (Original)	0.736263736263736
1036	Intact	1	Carver (Original)	0.747252747252747
1037	Intact	1	Carver (Original)	0.593406593406593
1038	Intact	1	Carver (Original)	0.648351648351648
1039	Intact	0	Carver (Original)	0.824175824175824
1040	Intact	1	Carver (Original)	0.615384615384615
1041	Intact	0	Carver (Original)	0.648351648351648
1042	Intact	1	Carver (Original)	0.648351648351648
1043	Intact	0	Carver (Original)	0.659340659340659
1044	Intact	1	Carver (Original)	0.296703296703297
1046	Intact	0	Carver (Original)	0.758241758241758
1047	Intact	1	Carver (Original)	0.791208791208791
1048	Intact	0	Carver (Original)	0.582417582417582
1049	Intact	1	Carver (Original)	0.373626373626374
1050	Intact	1	Carver (Original)	0.758241758241758
1051	Intact	1	Carver (Original)	0.791208791208791
1054	Intact	1	Carver (Original)	0.659340659340659
1055	Intact	0	Carver (Original)	0.67032967032967
1057	Intact	1	Carver (Original)	0.747252747252747
1058	Intact	1	Carver (Original)	0.692307692307692
1059	Intact	0	Carver (Original)	0.626373626373626
1060	Intact	0	Carver (Original)	0.725274725274725
1061	Intact	0	Carver (Original)	0.516483516483517
1062	Intact	0	Carver (Original)	0.791208791208791
1063	Intact	0	Carver (Original)	0.428571428571429
1064	Intact	0	Carver (Original)	0.648351648351648
1065	Intact	0	Carver (Original)	0.571428571428571
1066	Intact	0	Carver (Original)	0.714285714285714
1067	Intact	1	Carver (Original)	0.681318681318681
1068	Intact	0	Carver (Original)	0.571428571428571
1069	Intact	0	Carver (Original)	0.725274725274725
1070	Intact	1	Carver (Original)	0.571428571428571
1072	Intact	1	Carver (Original)	0.571428571428571
1074	Intact	1	Carver (Original)	0.571428571428571
1075	Intact	0	Carver (Original)	0.659340659340659
1077	Intact	1	Carver (Original)	0.340659340659341
1078	Intact	0	Carver (Original)	0.714285714285714
1080	Intact	0	Carver (Original)	0.637362637362637
1082	Intact	0	Carver (Original)	0.549450549450549
1083	Intact	1	Carver (Original)	0.714285714285714
1084	Intact	1	Carver (Original)	0.637362637362637
1085	Intact	0	Carver (Original)	0.758241758241758
1086	Intact	1	Carver (Original)	0.758241758241758
1089	Intact	0	Carver (Original)	0.659340659340659
1095	Intact	0	Carver (Original)	0.736263736263736
1096	Intact	0	Carver (Original)	0.626373626373626
1098	Intact	0	Carver (Original)	0.604395604395604
1099	Intact	0	Carver (Original)	0.714285714285714
1105	Intact	1	Carver (Original)	0.604395604395604
1110	Intact	1	Carver (Original)	0.527472527472527
1111	Intact	1	Carver (Original)	0.692307692307692
1113	Intact	1	Carver (Original)	0.527472527472527
1115	Intact	1	Carver (Original)	0.571428571428571
2000	Sentence-scrambled	0	Carver (Original)	0.604395604395604
2002	Sentence-scrambled	0	Carver (Original)	0.483516483516484
2003	Sentence-scrambled	1	Carver (Original)	0.318681318681319
2004	Sentence-scrambled	1	Carver (Original)	0.626373626373626
2005	Sentence-scrambled	0	Carver (Original)	0.593406593406593
2006	Sentence-scrambled	0	Carver (Original)	0.648351648351648
2008	Sentence-scrambled	1	Carver (Original)	0.450549450549451
2009	Sentence-scrambled	0	Carver (Original)	0.648351648351648
2011	Sentence-scrambled	1	Carver (Original)	0.813186813186813
2012	Sentence-scrambled	0	Carver (Original)	0.549450549450549
2013	Sentence-scrambled	1	Carver (Original)	0.318681318681319
2014	Sentence-scrambled	0	Carver (Original)	0.56043956043956
2015	Sentence-scrambled	1	Carver (Original)	0.527472527472527
2016	Sentence-scrambled	0	Carver (Original)	0.582417582417582
2017	Sentence-scrambled	1	Carver (Original)	0.417582417582418
2018	Sentence-scrambled	0	Carver (Original)	0.406593406593407
2019	Sentence-scrambled	1	Carver (Original)	0.428571428571429
2020	Sentence-scrambled	0	Carver (Original)	0.692307692307692
2021	Sentence-scrambled	1	Carver (Original)	0.846153846153846
2022	Sentence-scrambled	1	Carver (Original)	0.846153846153846
2023	Sentence-scrambled	0	Carver (Original)	0.714285714285714
2024	Sentence-scrambled	0	Carver (Original)	0.483516483516484
2025	Sentence-scrambled	1	Carver (Original)	0.340659340659341
2027	Sentence-scrambled	1	Carver (Original)	0.505494505494505
2028	Sentence-scrambled	0	Carver (Original)	0.549450549450549
2029	Sentence-scrambled	0	Carver (Original)	0.725274725274725
2030	Sentence-scrambled	1	Carver (Original)	0.593406593406593
2031	Sentence-scrambled	1	Carver (Original)	0.516483516483517
2032	Sentence-scrambled	0	Carver (Original)	0.428571428571429
2034	Sentence-scrambled	0	Carver (Original)	0.384615384615385
2036	Sentence-scrambled	0	Carver (Original)	0.340659340659341
2038	Sentence-scrambled	0	Carver (Original)	0.384615384615385
2039	Sentence-scrambled	1	Carver (Original)	0.43956043956044
2040	Sentence-scrambled	0	Carver (Original)	0.736263736263736
2042	Sentence-scrambled	1	Carver (Original)	0.274725274725275
2043	Sentence-scrambled	1	Carver (Original)	0.758241758241758
2045	Sentence-scrambled	1	Carver (Original)	0.43956043956044
2046	Sentence-scrambled	1	Carver (Original)	0.351648351648352
2048	Sentence-scrambled	0	Carver (Original)	0.450549450549451
2049	Sentence-scrambled	1	Carver (Original)	0.494505494505495
2050	Sentence-scrambled	0	Carver (Original)	0.362637362637363
2051	Sentence-scrambled	0	Carver (Original)	0.373626373626374
2052	Sentence-scrambled	0	Carver (Original)	0.615384615384615
2055	Sentence-scrambled	0	Carver (Original)	0.714285714285714
2056	Sentence-scrambled	0	Carver (Original)	0.406593406593407
2058	Sentence-scrambled	1	Carver (Original)	0.703296703296703
2059	Sentence-scrambled	0	Carver (Original)	0.274725274725275
2061	Sentence-scrambled	0	Carver (Original)	0.483516483516484
2063	Sentence-scrambled	1	Carver (Original)	0.593406593406593
2065	Sentence-scrambled	0	Carver (Original)	0.593406593406593
2067	Sentence-scrambled	0	Carver (Original)	0.395604395604396
2068	Sentence-scrambled	1	Carver (Original)	0.527472527472527
2070	Sentence-scrambled	1	Carver (Original)	0.571428571428571
2071	Sentence-scrambled	0	Carver (Original)	0.461538461538462
2072	Sentence-scrambled	1	Carver (Original)	0.351648351648352
2073	Sentence-scrambled	0	Carver (Original)	0.571428571428571
2075	Sentence-scrambled	1	Carver (Original)	0.461538461538462
2076	Sentence-scrambled	0	Carver (Original)	0.450549450549451
2079	Sentence-scrambled	0	Carver (Original)	0.736263736263736
2080	Sentence-scrambled	1	Carver (Original)	0.483516483516484
2081	Sentence-scrambled	1	Carver (Original)	0.32967032967033
2083	Sentence-scrambled	1	Carver (Original)	0.362637362637363
2084	Sentence-scrambled	0	Carver (Original)	0.395604395604396
2085	Sentence-scrambled	0	Carver (Original)	0.461538461538462
2086	Sentence-scrambled	0	Carver (Original)	0.549450549450549
2087	Sentence-scrambled	0	Carver (Original)	0.67032967032967
2090	Sentence-scrambled	0	Carver (Original)	0.582417582417582
2091	Sentence-scrambled	0	Carver (Original)	0.472527472527473
2094	Sentence-scrambled	1	Carver (Original)	0.461538461538462
2095	Sentence-scrambled	1	Carver (Original)	0.373626373626374
2097	Sentence-scrambled	0	Carver (Original)	0.593406593406593
2102	Sentence-scrambled	1	Carver (Original)	0.373626373626374
2103	Sentence-scrambled	1	Carver (Original)	0.67032967032967
2104	Sentence-scrambled	1	Carver (Original)	0.549450549450549
2105	Sentence-scrambled	1	Carver (Original)	0.615384615384615
2106	Sentence-scrambled	1	Carver (Original)	0.538461538461538
2107	Sentence-scrambled	1	Carver (Original)	0.527472527472527
2108	Sentence-scrambled	1	Carver (Original)	0.714285714285714
2109	Sentence-scrambled	1	Carver (Original)	0.384615384615385
2111	Sentence-scrambled	1	Carver (Original)	0.241758241758242
3004	Word-scrambled	1	Carver (Original)	0.692307692307692
3006	Word-scrambled	0	Carver (Original)	0.252747252747253
3007	Word-scrambled	0	Carver (Original)	0.32967032967033
3009	Word-scrambled	0	Carver (Original)	0.274725274725275
3016	Word-scrambled	0	Carver (Original)	0.241758241758242
3017	Word-scrambled	0	Carver (Original)	0.263736263736264
3024	Word-scrambled	1	Carver (Original)	0.549450549450549
3026	Word-scrambled	1	Carver (Original)	0.593406593406593
3028	Word-scrambled	0	Carver (Original)	0.296703296703297
3029	Word-scrambled	1	Carver (Original)	0.340659340659341
3031	Word-scrambled	1	Carver (Original)	0.615384615384615
3033	Word-scrambled	1	Carver (Original)	0.659340659340659
3035	Word-scrambled	1	Carver (Original)	0.197802197802198
3036	Word-scrambled	0	Carver (Original)	0.296703296703297
3040	Word-scrambled	0	Carver (Original)	0.461538461538462
3041	Word-scrambled	0	Carver (Original)	0.274725274725275
3043	Word-scrambled	1	Carver (Original)	0.483516483516484
3046	Word-scrambled	0	Carver (Original)	0.274725274725275
3049	Word-scrambled	1	Carver (Original)	0.505494505494505
3050	Word-scrambled	1	Carver (Original)	0.395604395604396
3052	Word-scrambled	1	Carver (Original)	0.351648351648352
3053	Word-scrambled	0	Carver (Original)	0.32967032967033
3060	Word-scrambled	1	Carver (Original)	0.406593406593407
3061	Word-scrambled	1	Carver (Original)	0.703296703296703
3063	Word-scrambled	1	Carver (Original)	0.362637362637363
3066	Word-scrambled	1	Carver (Original)	0.340659340659341
3067	Word-scrambled	0	Carver (Original)	0.626373626373626
3068	Word-scrambled	1	Carver (Original)	0.318681318681319
3071	Word-scrambled	0	Carver (Original)	0.43956043956044
3075	Word-scrambled	1	Carver (Original)	0.406593406593407
3076	Word-scrambled	0	Carver (Original)	0.296703296703297
3077	Word-scrambled	0	Carver (Original)	0.582417582417582
3078	Word-scrambled	0	Carver (Original)	0.505494505494505
3082	Word-scrambled	0	Carver (Original)	0.307692307692308
3084	Word-scrambled	1	Carver (Original)	0.571428571428571
3086	Word-scrambled	1	Carver (Original)	0.593406593406593
3088	Word-scrambled	1	Carver (Original)	0.296703296703297
3090	Word-scrambled	1	Carver (Original)	0.494505494505495
3091	Word-scrambled	1	Carver (Original)	0.384615384615385
3092	Word-scrambled	1	Carver (Original)	0.604395604395604
3093	Word-scrambled	1	Carver (Original)	0.505494505494505
3094	Word-scrambled	0	Carver (Original)	0.384615384615385
3095	Word-scrambled	0	Carver (Original)	0.318681318681319
3098	Word-scrambled	0	Carver (Original)	0.252747252747253
3101	Word-scrambled	1	Carver (Original)	0.285714285714286
3103	Word-scrambled	1	Carver (Original)	0.769230769230769
3104	Word-scrambled	0	Carver (Original)	0.307692307692308
3105	Word-scrambled	1	Carver (Original)	0.241758241758242
3106	Word-scrambled	0	Carver (Original)	0.285714285714286
3107	Word-scrambled	0	Carver (Original)	0.351648351648352
3108	Word-scrambled	1	Carver (Original)	0.527472527472527
3109	Word-scrambled	0	Carver (Original)	0.32967032967033
3110	Word-scrambled	1	Carver (Original)	0.461538461538462
3111	Word-scrambled	0	Carver (Original)	0.450549450549451
3113	Word-scrambled	1	Carver (Original)	0.318681318681319
3114	Word-scrambled	1	Carver (Original)	0.307692307692308
3116	Word-scrambled	0	Carver (Original)	0.32967032967033
3118	Word-scrambled	0	Carver (Original)	0.340659340659341
3120	Word-scrambled	0	Carver (Original)	0.406593406593407
3121	Word-scrambled	1	Carver (Original)	0.263736263736264
3125	Word-scrambled	1	Carver (Original)	0.351648351648352
3128	Word-scrambled	0	Carver (Original)	0.593406593406593
3133	Word-scrambled	0	Carver (Original)	0.252747252747253
3135	Word-scrambled	0	Carver (Original)	0.340659340659341
3139	Word-scrambled	1	Carver (Original)	0.274725274725275
3142	Word-scrambled	0	Carver (Original)	0.32967032967033
3144	Word-scrambled	0	Carver (Original)	0.659340659340659
3151	Word-scrambled	0	Carver (Original)	0.659340659340659
3152	Word-scrambled	0	Carver (Original)	0.197802197802198
3153	Word-scrambled	0	Carver (Original)	0.43956043956044
3157	Word-scrambled	1	Carver (Original)	0.395604395604396
3159	Word-scrambled	1	Carver (Original)	0.659340659340659
3161	Word-scrambled	0	Carver (Original)	0.516483516483517
3162	Word-scrambled	0	Carver (Original)	0.285714285714286
3163	Word-scrambled	0	Carver (Original)	0.527472527472527
3164	Word-scrambled	0	Carver (Original)	0.483516483516484
3166	Word-scrambled	1	Carver (Original)	0.417582417582418
3168	Word-scrambled	1	Carver (Original)	0.252747252747253
3172	Word-scrambled	1	Carver (Original)	0.32967032967033
3173	Word-scrambled	1	Carver (Original)	0.263736263736264
