# Supplementary material for: Narrative thinking lingers in spontaneous thought
Source: Nat Commun. 2022 Aug 6;13:4585. doi: 10.1038/s41467-022-32113-6 (PMC9357042; doi:10.1038/s41467-022-32113-6)
Supplement: Supplementary file 4 — Source Data [file 41467_2022_32113_MOESM4_ESM.zip › Source Data/Supplement/FigureS3.csv]

ID	condition	story_version	counterbalance	Question	question_text	Response
1002	Intact	Carver (Original)	0	Q9	Q9. I found my mind wandering while reading the text.*	1
1002	Intact	Carver (Original)	0	Q8	Q8. I found myself thinking of ways the text could have turned out differently.	5
1002	Intact	Carver (Original)	0	Q7	Q7. The text affected me emotionally.	5
1002	Intact	Carver (Original)	0	Q6	Q6. I wanted to learn how the text ended.	7
1002	Intact	Carver (Original)	0	Q5	Q5. After the text ended, I found it easy to put it out of my mind.**	3
1002	Intact	Carver (Original)	0	Q4	Q4. I was mentally involved in the text while reading it.	7
1002	Intact	Carver (Original)	0	Q3	Q3. I could picture myself in the scene of the events described in the text.	6
1002	Intact	Carver (Original)	0	Q2	Q2. While I was reading the text, activity going on in the room around me was on my mind.*	1
1002	Intact	Carver (Original)	0	Q1	Q1. While I was reading the text, I could easily picture the events in it taking place.	5
1002	Intact	Carver (Original)	0	Q11	Q11. The events in the text have changed my life.	1
1002	Intact	Carver (Original)	0	Q13	Q13. I had a vivid mental image of Claire's husband, Stuart.	5
1002	Intact	Carver (Original)	0	Q12	Q12. I had a vivid mental image of Claire.	4
1002	Intact	Carver (Original)	0	Q10	Q10. The events in the text are relevant to my everyday life.	2
1003	Intact	Carver (Original)	0	Q9	Q9. I found my mind wandering while reading the text.*	1
1003	Intact	Carver (Original)	0	Q8	Q8. I found myself thinking of ways the text could have turned out differently.	6
1003	Intact	Carver (Original)	0	Q7	Q7. The text affected me emotionally.	5
1003	Intact	Carver (Original)	0	Q6	Q6. I wanted to learn how the text ended.	7
1003	Intact	Carver (Original)	0	Q5	Q5. After the text ended, I found it easy to put it out of my mind.**	3
1003	Intact	Carver (Original)	0	Q4	Q4. I was mentally involved in the text while reading it.	7
1003	Intact	Carver (Original)	0	Q3	Q3. I could picture myself in the scene of the events described in the text.	6
1003	Intact	Carver (Original)	0	Q2	Q2. While I was reading the text, activity going on in the room around me was on my mind.*	1
1003	Intact	Carver (Original)	0	Q1	Q1. While I was reading the text, I could easily picture the events in it taking place.	6
1003	Intact	Carver (Original)	0	Q11	Q11. The events in the text have changed my life.	1
1003	Intact	Carver (Original)	0	Q13	Q13. I had a vivid mental image of Claire's husband, Stuart.	5
1003	Intact	Carver (Original)	0	Q12	Q12. I had a vivid mental image of Claire.	5
1003	Intact	Carver (Original)	0	Q10	Q10. The events in the text are relevant to my everyday life.	1
1004	Intact	Carver (Original)	0	Q9	Q9. I found my mind wandering while reading the text.*	1
1004	Intact	Carver (Original)	0	Q8	Q8. I found myself thinking of ways the text could have turned out differently.	3
1004	Intact	Carver (Original)	0	Q7	Q7. The text affected me emotionally.	6
1004	Intact	Carver (Original)	0	Q6	Q6. I wanted to learn how the text ended.	7
1004	Intact	Carver (Original)	0	Q5	Q5. After the text ended, I found it easy to put it out of my mind.**	1
1004	Intact	Carver (Original)	0	Q4	Q4. I was mentally involved in the text while reading it.	7
1004	Intact	Carver (Original)	0	Q3	Q3. I could picture myself in the scene of the events described in the text.	5
1004	Intact	Carver (Original)	0	Q2	Q2. While I was reading the text, activity going on in the room around me was on my mind.*	2
1004	Intact	Carver (Original)	0	Q1	Q1. While I was reading the text, I could easily picture the events in it taking place.	7
1004	Intact	Carver (Original)	0	Q11	Q11. The events in the text have changed my life.	1
1004	Intact	Carver (Original)	0	Q13	Q13. I had a vivid mental image of Claire's husband, Stuart.	3
1004	Intact	Carver (Original)	0	Q12	Q12. I had a vivid mental image of Claire.	3
1004	Intact	Carver (Original)	0	Q10	Q10. The events in the text are relevant to my everyday life.	2
2000	Sentence-scrambled	Carver (Original)	0	Q9	Q9. I found my mind wandering while reading the text.*	2
2000	Sentence-scrambled	Carver (Original)	0	Q8	Q8. I found myself thinking of ways the text could have turned out differently.	5
2000	Sentence-scrambled	Carver (Original)	0	Q7	Q7. The text affected me emotionally.	4
2000	Sentence-scrambled	Carver (Original)	0	Q6	Q6. I wanted to learn how the text ended.	7
2000	Sentence-scrambled	Carver (Original)	0	Q5	Q5. After the text ended, I found it easy to put it out of my mind.**	3
2000	Sentence-scrambled	Carver (Original)	0	Q4	Q4. I was mentally involved in the text while reading it.	7
2000	Sentence-scrambled	Carver (Original)	0	Q3	Q3. I could picture myself in the scene of the events described in the text.	5
2000	Sentence-scrambled	Carver (Original)	0	Q2	Q2. While I was reading the text, activity going on in the room around me was on my mind.*	1
2000	Sentence-scrambled	Carver (Original)	0	Q1	Q1. While I was reading the text, I could easily picture the events in it taking place.	5
2000	Sentence-scrambled	Carver (Original)	0	Q11	Q11. The events in the text have changed my life.	1
2000	Sentence-scrambled	Carver (Original)	0	Q13	Q13. I had a vivid mental image of Claire's husband, Stuart.	3
2000	Sentence-scrambled	Carver (Original)	0	Q12	Q12. I had a vivid mental image of Claire.	3
2000	Sentence-scrambled	Carver (Original)	0	Q10	Q10. The events in the text are relevant to my everyday life.	2
2002	Sentence-scrambled	Carver (Original)	0	Q9	Q9. I found my mind wandering while reading the text.*	3
2002	Sentence-scrambled	Carver (Original)	0	Q8	Q8. I found myself thinking of ways the text could have turned out differently.	2
2002	Sentence-scrambled	Carver (Original)	0	Q7	Q7. The text affected me emotionally.	2
2002	Sentence-scrambled	Carver (Original)	0	Q6	Q6. I wanted to learn how the text ended.	3
2002	Sentence-scrambled	Carver (Original)	0	Q5	Q5. After the text ended, I found it easy to put it out of my mind.**	6
2002	Sentence-scrambled	Carver (Original)	0	Q4	Q4. I was mentally involved in the text while reading it.	6
2002	Sentence-scrambled	Carver (Original)	0	Q3	Q3. I could picture myself in the scene of the events described in the text.	2
2002	Sentence-scrambled	Carver (Original)	0	Q2	Q2. While I was reading the text, activity going on in the room around me was on my mind.*	1
2002	Sentence-scrambled	Carver (Original)	0	Q1	Q1. While I was reading the text, I could easily picture the events in it taking place.	5
2002	Sentence-scrambled	Carver (Original)	0	Q11	Q11. The events in the text have changed my life.	1
2002	Sentence-scrambled	Carver (Original)	0	Q13	Q13. I had a vivid mental image of Claire's husband, Stuart.	5
2002	Sentence-scrambled	Carver (Original)	0	Q12	Q12. I had a vivid mental image of Claire.	5
2002	Sentence-scrambled	Carver (Original)	0	Q10	Q10. The events in the text are relevant to my everyday life.	1
1006	Intact	Carver (Original)	1	Q9	Q9. I found my mind wandering while reading the text.*	1
1006	Intact	Carver (Original)	1	Q8	Q8. I found myself thinking of ways the text could have turned out differently.	2
1006	Intact	Carver (Original)	1	Q7	Q7. The text affected me emotionally.	1
1006	Intact	Carver (Original)	1	Q6	Q6. I wanted to learn how the text ended.	6
1006	Intact	Carver (Original)	1	Q5	Q5. After the text ended, I found it easy to put it out of my mind.**	3
1006	Intact	Carver (Original)	1	Q4	Q4. I was mentally involved in the text while reading it.	6
1006	Intact	Carver (Original)	1	Q3	Q3. I could picture myself in the scene of the events described in the text.	4
1006	Intact	Carver (Original)	1	Q2	Q2. While I was reading the text, activity going on in the room around me was on my mind.*	1
1006	Intact	Carver (Original)	1	Q1	Q1. While I was reading the text, I could easily picture the events in it taking place.	5
1006	Intact	Carver (Original)	1	Q11	Q11. The events in the text have changed my life.	1
1006	Intact	Carver (Original)	1	Q13	Q13. I had a vivid mental image of Claire's husband, Stuart.	3
1006	Intact	Carver (Original)	1	Q12	Q12. I had a vivid mental image of Claire.	2
1006	Intact	Carver (Original)	1	Q10	Q10. The events in the text are relevant to my everyday life.	1
2003	Sentence-scrambled	Carver (Original)	1	Q9	Q9. I found my mind wandering while reading the text.*	4
2003	Sentence-scrambled	Carver (Original)	1	Q8	Q8. I found myself thinking of ways the text could have turned out differently.	1
2003	Sentence-scrambled	Carver (Original)	1	Q7	Q7. The text affected me emotionally.	1
2003	Sentence-scrambled	Carver (Original)	1	Q6	Q6. I wanted to learn how the text ended.	4
2003	Sentence-scrambled	Carver (Original)	1	Q5	Q5. After the text ended, I found it easy to put it out of my mind.**	6
2003	Sentence-scrambled	Carver (Original)	1	Q4	Q4. I was mentally involved in the text while reading it.	4
2003	Sentence-scrambled	Carver (Original)	1	Q3	Q3. I could picture myself in the scene of the events described in the text.	2
2003	Sentence-scrambled	Carver (Original)	1	Q2	Q2. While I was reading the text, activity going on in the room around me was on my mind.*	1
2003	Sentence-scrambled	Carver (Original)	1	Q1	Q1. While I was reading the text, I could easily picture the events in it taking place.	2
2003	Sentence-scrambled	Carver (Original)	1	Q11	Q11. The events in the text have changed my life.	1
2003	Sentence-scrambled	Carver (Original)	1	Q13	Q13. I had a vivid mental image of Claire's husband, Stuart.	1
2003	Sentence-scrambled	Carver (Original)	1	Q12	Q12. I had a vivid mental image of Claire.	1
2003	Sentence-scrambled	Carver (Original)	1	Q10	Q10. The events in the text are relevant to my everyday life.	1
1008	Intact	Carver (Original)	1	Q9	Q9. I found my mind wandering while reading the text.*	1
1008	Intact	Carver (Original)	1	Q8	Q8. I found myself thinking of ways the text could have turned out differently.	6
1008	Intact	Carver (Original)	1	Q7	Q7. The text affected me emotionally.	5
1008	Intact	Carver (Original)	1	Q6	Q6. I wanted to learn how the text ended.	7
1008	Intact	Carver (Original)	1	Q5	Q5. After the text ended, I found it easy to put it out of my mind.**	1
1008	Intact	Carver (Original)	1	Q4	Q4. I was mentally involved in the text while reading it.	7
1008	Intact	Carver (Original)	1	Q3	Q3. I could picture myself in the scene of the events described in the text.	5
1008	Intact	Carver (Original)	1	Q2	Q2. While I was reading the text, activity going on in the room around me was on my mind.*	1
1008	Intact	Carver (Original)	1	Q1	Q1. While I was reading the text, I could easily picture the events in it taking place.	7
1008	Intact	Carver (Original)	1	Q11	Q11. The events in the text have changed my life.	1
1008	Intact	Carver (Original)	1	Q13	Q13. I had a vivid mental image of Claire's husband, Stuart.	7
1008	Intact	Carver (Original)	1	Q12	Q12. I had a vivid mental image of Claire.	7
1008	Intact	Carver (Original)	1	Q10	Q10. The events in the text are relevant to my everyday life.	1
2004	Sentence-scrambled	Carver (Original)	1	Q9	Q9. I found my mind wandering while reading the text.*	1
2004	Sentence-scrambled	Carver (Original)	1	Q8	Q8. I found myself thinking of ways the text could have turned out differently.	3
2004	Sentence-scrambled	Carver (Original)	1	Q7	Q7. The text affected me emotionally.	4
2004	Sentence-scrambled	Carver (Original)	1	Q6	Q6. I wanted to learn how the text ended.	5
2004	Sentence-scrambled	Carver (Original)	1	Q5	Q5. After the text ended, I found it easy to put it out of my mind.**	2
2004	Sentence-scrambled	Carver (Original)	1	Q4	Q4. I was mentally involved in the text while reading it.	7
2004	Sentence-scrambled	Carver (Original)	1	Q3	Q3. I could picture myself in the scene of the events described in the text.	5
2004	Sentence-scrambled	Carver (Original)	1	Q2	Q2. While I was reading the text, activity going on in the room around me was on my mind.*	1
2004	Sentence-scrambled	Carver (Original)	1	Q1	Q1. While I was reading the text, I could easily picture the events in it taking place.	5
2004	Sentence-scrambled	Carver (Original)	1	Q11	Q11. The events in the text have changed my life.	2
2004	Sentence-scrambled	Carver (Original)	1	Q13	Q13. I had a vivid mental image of Claire's husband, Stuart.	6
2004	Sentence-scrambled	Carver (Original)	1	Q12	Q12. I had a vivid mental image of Claire.	3
2004	Sentence-scrambled	Carver (Original)	1	Q10	Q10. The events in the text are relevant to my everyday life.	3
1009	Intact	Carver (Original)	1	Q9	Q9. I found my mind wandering while reading the text.*	2
1009	Intact	Carver (Original)	1	Q8	Q8. I found myself thinking of ways the text could have turned out differently.	7
1009	Intact	Carver (Original)	1	Q7	Q7. The text affected me emotionally.	5
1009	Intact	Carver (Original)	1	Q6	Q6. I wanted to learn how the text ended.	7
1009	Intact	Carver (Original)	1	Q5	Q5. After the text ended, I found it easy to put it out of my mind.**	3
1009	Intact	Carver (Original)	1	Q4	Q4. I was mentally involved in the text while reading it.	6
1009	Intact	Carver (Original)	1	Q3	Q3. I could picture myself in the scene of the events described in the text.	6
1009	Intact	Carver (Original)	1	Q2	Q2. While I was reading the text, activity going on in the room around me was on my mind.*	1
1009	Intact	Carver (Original)	1	Q1	Q1. While I was reading the text, I could easily picture the events in it taking place.	6
1009	Intact	Carver (Original)	1	Q11	Q11. The events in the text have changed my life.	1
1009	Intact	Carver (Original)	1	Q13	Q13. I had a vivid mental image of Claire's husband, Stuart.	6
1009	Intact	Carver (Original)	1	Q12	Q12. I had a vivid mental image of Claire.	6
1009	Intact	Carver (Original)	1	Q10	Q10. The events in the text are relevant to my everyday life.	2
2005	Sentence-scrambled	Carver (Original)	0	Q9	Q9. I found my mind wandering while reading the text.*	2
2005	Sentence-scrambled	Carver (Original)	0	Q8	Q8. I found myself thinking of ways the text could have turned out differently.	3
2005	Sentence-scrambled	Carver (Original)	0	Q7	Q7. The text affected me emotionally.	5
2005	Sentence-scrambled	Carver (Original)	0	Q6	Q6. I wanted to learn how the text ended.	7
2005	Sentence-scrambled	Carver (Original)	0	Q5	Q5. After the text ended, I found it easy to put it out of my mind.**	4
2005	Sentence-scrambled	Carver (Original)	0	Q4	Q4. I was mentally involved in the text while reading it.	7
2005	Sentence-scrambled	Carver (Original)	0	Q3	Q3. I could picture myself in the scene of the events described in the text.	4
2005	Sentence-scrambled	Carver (Original)	0	Q2	Q2. While I was reading the text, activity going on in the room around me was on my mind.*	1
2005	Sentence-scrambled	Carver (Original)	0	Q1	Q1. While I was reading the text, I could easily picture the events in it taking place.	4
2005	Sentence-scrambled	Carver (Original)	0	Q11	Q11. The events in the text have changed my life.	1
2005	Sentence-scrambled	Carver (Original)	0	Q13	Q13. I had a vivid mental image of Claire's husband, Stuart.	4
2005	Sentence-scrambled	Carver (Original)	0	Q12	Q12. I had a vivid mental image of Claire.	5
2005	Sentence-scrambled	Carver (Original)	0	Q10	Q10. The events in the text are relevant to my everyday life.	1
2006	Sentence-scrambled	Carver (Original)	0	Q9	Q9. I found my mind wandering while reading the text.*	5
2006	Sentence-scrambled	Carver (Original)	0	Q8	Q8. I found myself thinking of ways the text could have turned out differently.	4
2006	Sentence-scrambled	Carver (Original)	0	Q7	Q7. The text affected me emotionally.	3
2006	Sentence-scrambled	Carver (Original)	0	Q6	Q6. I wanted to learn how the text ended.	6
2006	Sentence-scrambled	Carver (Original)	0	Q5	Q5. After the text ended, I found it easy to put it out of my mind.**	5
2006	Sentence-scrambled	Carver (Original)	0	Q4	Q4. I was mentally involved in the text while reading it.	7
2006	Sentence-scrambled	Carver (Original)	0	Q3	Q3. I could picture myself in the scene of the events described in the text.	6
2006	Sentence-scrambled	Carver (Original)	0	Q2	Q2. While I was reading the text, activity going on in the room around me was on my mind.*	4
2006	Sentence-scrambled	Carver (Original)	0	Q1	Q1. While I was reading the text, I could easily picture the events in it taking place.	6
2006	Sentence-scrambled	Carver (Original)	0	Q11	Q11. The events in the text have changed my life.	1
2006	Sentence-scrambled	Carver (Original)	0	Q13	Q13. I had a vivid mental image of Claire's husband, Stuart.	7
2006	Sentence-scrambled	Carver (Original)	0	Q12	Q12. I had a vivid mental image of Claire.	5
2006	Sentence-scrambled	Carver (Original)	0	Q10	Q10. The events in the text are relevant to my everyday life.	7
1010	Intact	Carver (Original)	1	Q9	Q9. I found my mind wandering while reading the text.*	1
1010	Intact	Carver (Original)	1	Q8	Q8. I found myself thinking of ways the text could have turned out differently.	6
1010	Intact	Carver (Original)	1	Q7	Q7. The text affected me emotionally.	5
1010	Intact	Carver (Original)	1	Q6	Q6. I wanted to learn how the text ended.	7
1010	Intact	Carver (Original)	1	Q5	Q5. After the text ended, I found it easy to put it out of my mind.**	2
1010	Intact	Carver (Original)	1	Q4	Q4. I was mentally involved in the text while reading it.	7
1010	Intact	Carver (Original)	1	Q3	Q3. I could picture myself in the scene of the events described in the text.	7
1010	Intact	Carver (Original)	1	Q2	Q2. While I was reading the text, activity going on in the room around me was on my mind.*	2
1010	Intact	Carver (Original)	1	Q1	Q1. While I was reading the text, I could easily picture the events in it taking place.	6
1010	Intact	Carver (Original)	1	Q11	Q11. The events in the text have changed my life.	4
1010	Intact	Carver (Original)	1	Q13	Q13. I had a vivid mental image of Claire's husband, Stuart.	7
1010	Intact	Carver (Original)	1	Q12	Q12. I had a vivid mental image of Claire.	6
1010	Intact	Carver (Original)	1	Q10	Q10. The events in the text are relevant to my everyday life.	3
2008	Sentence-scrambled	Carver (Original)	1	Q9	Q9. I found my mind wandering while reading the text.*	5
2008	Sentence-scrambled	Carver (Original)	1	Q8	Q8. I found myself thinking of ways the text could have turned out differently.	7
2008	Sentence-scrambled	Carver (Original)	1	Q7	Q7. The text affected me emotionally.	2
2008	Sentence-scrambled	Carver (Original)	1	Q6	Q6. I wanted to learn how the text ended.	6
2008	Sentence-scrambled	Carver (Original)	1	Q5	Q5. After the text ended, I found it easy to put it out of my mind.**	4
2008	Sentence-scrambled	Carver (Original)	1	Q4	Q4. I was mentally involved in the text while reading it.	7
2008	Sentence-scrambled	Carver (Original)	1	Q3	Q3. I could picture myself in the scene of the events described in the text.	1
2008	Sentence-scrambled	Carver (Original)	1	Q2	Q2. While I was reading the text, activity going on in the room around me was on my mind.*	1
2008	Sentence-scrambled	Carver (Original)	1	Q1	Q1. While I was reading the text, I could easily picture the events in it taking place.	2
2008	Sentence-scrambled	Carver (Original)	1	Q11	Q11. The events in the text have changed my life.	1
2008	Sentence-scrambled	Carver (Original)	1	Q13	Q13. I had a vivid mental image of Claire's husband, Stuart.	2
2008	Sentence-scrambled	Carver (Original)	1	Q12	Q12. I had a vivid mental image of Claire.	2
2008	Sentence-scrambled	Carver (Original)	1	Q10	Q10. The events in the text are relevant to my everyday life.	1
2009	Sentence-scrambled	Carver (Original)	0	Q9	Q9. I found my mind wandering while reading the text.*	3
2009	Sentence-scrambled	Carver (Original)	0	Q8	Q8. I found myself thinking of ways the text could have turned out differently.	5
2009	Sentence-scrambled	Carver (Original)	0	Q7	Q7. The text affected me emotionally.	6
2009	Sentence-scrambled	Carver (Original)	0	Q6	Q6. I wanted to learn how the text ended.	6
2009	Sentence-scrambled	Carver (Original)	0	Q5	Q5. After the text ended, I found it easy to put it out of my mind.**	2
2009	Sentence-scrambled	Carver (Original)	0	Q4	Q4. I was mentally involved in the text while reading it.	7
2009	Sentence-scrambled	Carver (Original)	0	Q3	Q3. I could picture myself in the scene of the events described in the text.	5
2009	Sentence-scrambled	Carver (Original)	0	Q2	Q2. While I was reading the text, activity going on in the room around me was on my mind.*	5
2009	Sentence-scrambled	Carver (Original)	0	Q1	Q1. While I was reading the text, I could easily picture the events in it taking place.	5
2009	Sentence-scrambled	Carver (Original)	0	Q11	Q11. The events in the text have changed my life.	3
2009	Sentence-scrambled	Carver (Original)	0	Q13	Q13. I had a vivid mental image of Claire's husband, Stuart.	5
2009	Sentence-scrambled	Carver (Original)	0	Q12	Q12. I had a vivid mental image of Claire.	5
2009	Sentence-scrambled	Carver (Original)	0	Q10	Q10. The events in the text are relevant to my everyday life.	4
2011	Sentence-scrambled	Carver (Original)	1	Q9	Q9. I found my mind wandering while reading the text.*	1
2011	Sentence-scrambled	Carver (Original)	1	Q8	Q8. I found myself thinking of ways the text could have turned out differently.	6
2011	Sentence-scrambled	Carver (Original)	1	Q7	Q7. The text affected me emotionally.	6
2011	Sentence-scrambled	Carver (Original)	1	Q6	Q6. I wanted to learn how the text ended.	7
2011	Sentence-scrambled	Carver (Original)	1	Q5	Q5. After the text ended, I found it easy to put it out of my mind.**	1
2011	Sentence-scrambled	Carver (Original)	1	Q4	Q4. I was mentally involved in the text while reading it.	7
2011	Sentence-scrambled	Carver (Original)	1	Q3	Q3. I could picture myself in the scene of the events described in the text.	7
2011	Sentence-scrambled	Carver (Original)	1	Q2	Q2. While I was reading the text, activity going on in the room around me was on my mind.*	1
2011	Sentence-scrambled	Carver (Original)	1	Q1	Q1. While I was reading the text, I could easily picture the events in it taking place.	7
2011	Sentence-scrambled	Carver (Original)	1	Q11	Q11. The events in the text have changed my life.	4
2011	Sentence-scrambled	Carver (Original)	1	Q13	Q13. I had a vivid mental image of Claire's husband, Stuart.	6
2011	Sentence-scrambled	Carver (Original)	1	Q12	Q12. I had a vivid mental image of Claire.	7
2011	Sentence-scrambled	Carver (Original)	1	Q10	Q10. The events in the text are relevant to my everyday life.	3
1012	Intact	Carver (Original)	1	Q9	Q9. I found my mind wandering while reading the text.*	1
1012	Intact	Carver (Original)	1	Q8	Q8. I found myself thinking of ways the text could have turned out differently.	5
1012	Intact	Carver (Original)	1	Q7	Q7. The text affected me emotionally.	4
1012	Intact	Carver (Original)	1	Q6	Q6. I wanted to learn how the text ended.	7
1012	Intact	Carver (Original)	1	Q5	Q5. After the text ended, I found it easy to put it out of my mind.**	4
1012	Intact	Carver (Original)	1	Q4	Q4. I was mentally involved in the text while reading it.	7
1012	Intact	Carver (Original)	1	Q3	Q3. I could picture myself in the scene of the events described in the text.	7
1012	Intact	Carver (Original)	1	Q2	Q2. While I was reading the text, activity going on in the room around me was on my mind.*	1
1012	Intact	Carver (Original)	1	Q1	Q1. While I was reading the text, I could easily picture the events in it taking place.	7
1012	Intact	Carver (Original)	1	Q11	Q11. The events in the text have changed my life.	4
1012	Intact	Carver (Original)	1	Q13	Q13. I had a vivid mental image of Claire's husband, Stuart.	6
1012	Intact	Carver (Original)	1	Q12	Q12. I had a vivid mental image of Claire.	6
1012	Intact	Carver (Original)	1	Q10	Q10. The events in the text are relevant to my everyday life.	2
1013	Intact	Carver (Original)	0	Q9	Q9. I found my mind wandering while reading the text.*	1
1013	Intact	Carver (Original)	0	Q8	Q8. I found myself thinking of ways the text could have turned out differently.	7
1013	Intact	Carver (Original)	0	Q7	Q7. The text affected me emotionally.	4
1013	Intact	Carver (Original)	0	Q6	Q6. I wanted to learn how the text ended.	7
1013	Intact	Carver (Original)	0	Q5	Q5. After the text ended, I found it easy to put it out of my mind.**	3
1013	Intact	Carver (Original)	0	Q4	Q4. I was mentally involved in the text while reading it.	7
1013	Intact	Carver (Original)	0	Q3	Q3. I could picture myself in the scene of the events described in the text.	7
1013	Intact	Carver (Original)	0	Q2	Q2. While I was reading the text, activity going on in the room around me was on my mind.*	1
1013	Intact	Carver (Original)	0	Q1	Q1. While I was reading the text, I could easily picture the events in it taking place.	7
1013	Intact	Carver (Original)	0	Q11	Q11. The events in the text have changed my life.	1
1013	Intact	Carver (Original)	0	Q13	Q13. I had a vivid mental image of Claire's husband, Stuart.	7
1013	Intact	Carver (Original)	0	Q12	Q12. I had a vivid mental image of Claire.	5
1013	Intact	Carver (Original)	0	Q10	Q10. The events in the text are relevant to my everyday life.	2
2012	Sentence-scrambled	Carver (Original)	0	Q9	Q9. I found my mind wandering while reading the text.*	3
2012	Sentence-scrambled	Carver (Original)	0	Q8	Q8. I found myself thinking of ways the text could have turned out differently.	1
2012	Sentence-scrambled	Carver (Original)	0	Q7	Q7. The text affected me emotionally.	4
2012	Sentence-scrambled	Carver (Original)	0	Q6	Q6. I wanted to learn how the text ended.	6
2012	Sentence-scrambled	Carver (Original)	0	Q5	Q5. After the text ended, I found it easy to put it out of my mind.**	3
2012	Sentence-scrambled	Carver (Original)	0	Q4	Q4. I was mentally involved in the text while reading it.	6
2012	Sentence-scrambled	Carver (Original)	0	Q3	Q3. I could picture myself in the scene of the events described in the text.	5
2012	Sentence-scrambled	Carver (Original)	0	Q2	Q2. While I was reading the text, activity going on in the room around me was on my mind.*	1
2012	Sentence-scrambled	Carver (Original)	0	Q1	Q1. While I was reading the text, I could easily picture the events in it taking place.	5
2012	Sentence-scrambled	Carver (Original)	0	Q11	Q11. The events in the text have changed my life.	1
2012	Sentence-scrambled	Carver (Original)	0	Q13	Q13. I had a vivid mental image of Claire's husband, Stuart.	4
2012	Sentence-scrambled	Carver (Original)	0	Q12	Q12. I had a vivid mental image of Claire.	4
2012	Sentence-scrambled	Carver (Original)	0	Q10	Q10. The events in the text are relevant to my everyday life.	2
2013	Sentence-scrambled	Carver (Original)	1	Q9	Q9. I found my mind wandering while reading the text.*	5
2013	Sentence-scrambled	Carver (Original)	1	Q8	Q8. I found myself thinking of ways the text could have turned out differently.	2
2013	Sentence-scrambled	Carver (Original)	1	Q7	Q7. The text affected me emotionally.	1
2013	Sentence-scrambled	Carver (Original)	1	Q6	Q6. I wanted to learn how the text ended.	2
2013	Sentence-scrambled	Carver (Original)	1	Q5	Q5. After the text ended, I found it easy to put it out of my mind.**	6
2013	Sentence-scrambled	Carver (Original)	1	Q4	Q4. I was mentally involved in the text while reading it.	2
2013	Sentence-scrambled	Carver (Original)	1	Q3	Q3. I could picture myself in the scene of the events described in the text.	2
2013	Sentence-scrambled	Carver (Original)	1	Q2	Q2. While I was reading the text, activity going on in the room around me was on my mind.*	5
2013	Sentence-scrambled	Carver (Original)	1	Q1	Q1. While I was reading the text, I could easily picture the events in it taking place.	2
2013	Sentence-scrambled	Carver (Original)	1	Q11	Q11. The events in the text have changed my life.	1
2013	Sentence-scrambled	Carver (Original)	1	Q13	Q13. I had a vivid mental image of Claire's husband, Stuart.	4
2013	Sentence-scrambled	Carver (Original)	1	Q12	Q12. I had a vivid mental image of Claire.	3
2013	Sentence-scrambled	Carver (Original)	1	Q10	Q10. The events in the text are relevant to my everyday life.	4
1014	Intact	Carver (Original)	0	Q9	Q9. I found my mind wandering while reading the text.*	2
1014	Intact	Carver (Original)	0	Q8	Q8. I found myself thinking of ways the text could have turned out differently.	5
1014	Intact	Carver (Original)	0	Q7	Q7. The text affected me emotionally.	3
1014	Intact	Carver (Original)	0	Q6	Q6. I wanted to learn how the text ended.	7
1014	Intact	Carver (Original)	0	Q5	Q5. After the text ended, I found it easy to put it out of my mind.**	1
1014	Intact	Carver (Original)	0	Q4	Q4. I was mentally involved in the text while reading it.	7
1014	Intact	Carver (Original)	0	Q3	Q3. I could picture myself in the scene of the events described in the text.	4
1014	Intact	Carver (Original)	0	Q2	Q2. While I was reading the text, activity going on in the room around me was on my mind.*	2
1014	Intact	Carver (Original)	0	Q1	Q1. While I was reading the text, I could easily picture the events in it taking place.	5
1014	Intact	Carver (Original)	0	Q11	Q11. The events in the text have changed my life.	1
1014	Intact	Carver (Original)	0	Q13	Q13. I had a vivid mental image of Claire's husband, Stuart.	4
1014	Intact	Carver (Original)	0	Q12	Q12. I had a vivid mental image of Claire.	3
1014	Intact	Carver (Original)	0	Q10	Q10. The events in the text are relevant to my everyday life.	4
1015	Intact	Carver (Original)	1	Q9	Q9. I found my mind wandering while reading the text.*	1
1015	Intact	Carver (Original)	1	Q8	Q8. I found myself thinking of ways the text could have turned out differently.	4
1015	Intact	Carver (Original)	1	Q7	Q7. The text affected me emotionally.	5
1015	Intact	Carver (Original)	1	Q6	Q6. I wanted to learn how the text ended.	7
1015	Intact	Carver (Original)	1	Q5	Q5. After the text ended, I found it easy to put it out of my mind.**	2
1015	Intact	Carver (Original)	1	Q4	Q4. I was mentally involved in the text while reading it.	7
1015	Intact	Carver (Original)	1	Q3	Q3. I could picture myself in the scene of the events described in the text.	6
1015	Intact	Carver (Original)	1	Q2	Q2. While I was reading the text, activity going on in the room around me was on my mind.*	1
1015	Intact	Carver (Original)	1	Q1	Q1. While I was reading the text, I could easily picture the events in it taking place.	5
1015	Intact	Carver (Original)	1	Q11	Q11. The events in the text have changed my life.	1
1015	Intact	Carver (Original)	1	Q13	Q13. I had a vivid mental image of Claire's husband, Stuart.	4
1015	Intact	Carver (Original)	1	Q12	Q12. I had a vivid mental image of Claire.	4
1015	Intact	Carver (Original)	1	Q10	Q10. The events in the text are relevant to my everyday life.	4
2014	Sentence-scrambled	Carver (Original)	0	Q9	Q9. I found my mind wandering while reading the text.*	5
2014	Sentence-scrambled	Carver (Original)	0	Q8	Q8. I found myself thinking of ways the text could have turned out differently.	6
2014	Sentence-scrambled	Carver (Original)	0	Q7	Q7. The text affected me emotionally.	5
2014	Sentence-scrambled	Carver (Original)	0	Q6	Q6. I wanted to learn how the text ended.	7
2014	Sentence-scrambled	Carver (Original)	0	Q5	Q5. After the text ended, I found it easy to put it out of my mind.**	5
2014	Sentence-scrambled	Carver (Original)	0	Q4	Q4. I was mentally involved in the text while reading it.	7
2014	Sentence-scrambled	Carver (Original)	0	Q3	Q3. I could picture myself in the scene of the events described in the text.	4
2014	Sentence-scrambled	Carver (Original)	0	Q2	Q2. While I was reading the text, activity going on in the room around me was on my mind.*	1
2014	Sentence-scrambled	Carver (Original)	0	Q1	Q1. While I was reading the text, I could easily picture the events in it taking place.	3
2014	Sentence-scrambled	Carver (Original)	0	Q11	Q11. The events in the text have changed my life.	1
2014	Sentence-scrambled	Carver (Original)	0	Q13	Q13. I had a vivid mental image of Claire's husband, Stuart.	4
2014	Sentence-scrambled	Carver (Original)	0	Q12	Q12. I had a vivid mental image of Claire.	3
2014	Sentence-scrambled	Carver (Original)	0	Q10	Q10. The events in the text are relevant to my everyday life.	1
2015	Sentence-scrambled	Carver (Original)	1	Q9	Q9. I found my mind wandering while reading the text.*	4
2015	Sentence-scrambled	Carver (Original)	1	Q8	Q8. I found myself thinking of ways the text could have turned out differently.	4
2015	Sentence-scrambled	Carver (Original)	1	Q7	Q7. The text affected me emotionally.	2
2015	Sentence-scrambled	Carver (Original)	1	Q6	Q6. I wanted to learn how the text ended.	4
2015	Sentence-scrambled	Carver (Original)	1	Q5	Q5. After the text ended, I found it easy to put it out of my mind.**	6
2015	Sentence-scrambled	Carver (Original)	1	Q4	Q4. I was mentally involved in the text while reading it.	7
2015	Sentence-scrambled	Carver (Original)	1	Q3	Q3. I could picture myself in the scene of the events described in the text.	5
2015	Sentence-scrambled	Carver (Original)	1	Q2	Q2. While I was reading the text, activity going on in the room around me was on my mind.*	1
2015	Sentence-scrambled	Carver (Original)	1	Q1	Q1. While I was reading the text, I could easily picture the events in it taking place.	5
2015	Sentence-scrambled	Carver (Original)	1	Q11	Q11. The events in the text have changed my life.	1
2015	Sentence-scrambled	Carver (Original)	1	Q13	Q13. I had a vivid mental image of Claire's husband, Stuart.	3
2015	Sentence-scrambled	Carver (Original)	1	Q12	Q12. I had a vivid mental image of Claire.	5
2015	Sentence-scrambled	Carver (Original)	1	Q10	Q10. The events in the text are relevant to my everyday life.	1
1016	Intact	Carver (Original)	0	Q9	Q9. I found my mind wandering while reading the text.*	5
1016	Intact	Carver (Original)	0	Q8	Q8. I found myself thinking of ways the text could have turned out differently.	3
1016	Intact	Carver (Original)	0	Q7	Q7. The text affected me emotionally.	4
1016	Intact	Carver (Original)	0	Q6	Q6. I wanted to learn how the text ended.	4
1016	Intact	Carver (Original)	0	Q5	Q5. After the text ended, I found it easy to put it out of my mind.**	5
1016	Intact	Carver (Original)	0	Q4	Q4. I was mentally involved in the text while reading it.	4
1016	Intact	Carver (Original)	0	Q3	Q3. I could picture myself in the scene of the events described in the text.	4
1016	Intact	Carver (Original)	0	Q2	Q2. While I was reading the text, activity going on in the room around me was on my mind.*	4
1016	Intact	Carver (Original)	0	Q1	Q1. While I was reading the text, I could easily picture the events in it taking place.	4
1016	Intact	Carver (Original)	0	Q11	Q11. The events in the text have changed my life.	1
1016	Intact	Carver (Original)	0	Q13	Q13. I had a vivid mental image of Claire's husband, Stuart.	2
1016	Intact	Carver (Original)	0	Q12	Q12. I had a vivid mental image of Claire.	2
1016	Intact	Carver (Original)	0	Q10	Q10. The events in the text are relevant to my everyday life.	2
1017	Intact	Carver (Original)	1	Q9	Q9. I found my mind wandering while reading the text.*	1
1017	Intact	Carver (Original)	1	Q8	Q8. I found myself thinking of ways the text could have turned out differently.	5
1017	Intact	Carver (Original)	1	Q7	Q7. The text affected me emotionally.	7
1017	Intact	Carver (Original)	1	Q6	Q6. I wanted to learn how the text ended.	7
1017	Intact	Carver (Original)	1	Q5	Q5. After the text ended, I found it easy to put it out of my mind.**	2
1017	Intact	Carver (Original)	1	Q4	Q4. I was mentally involved in the text while reading it.	7
1017	Intact	Carver (Original)	1	Q3	Q3. I could picture myself in the scene of the events described in the text.	7
1017	Intact	Carver (Original)	1	Q2	Q2. While I was reading the text, activity going on in the room around me was on my mind.*	1
1017	Intact	Carver (Original)	1	Q1	Q1. While I was reading the text, I could easily picture the events in it taking place.	7
1017	Intact	Carver (Original)	1	Q11	Q11. The events in the text have changed my life.	1
1017	Intact	Carver (Original)	1	Q13	Q13. I had a vivid mental image of Claire's husband, Stuart.	7
1017	Intact	Carver (Original)	1	Q12	Q12. I had a vivid mental image of Claire.	7
1017	Intact	Carver (Original)	1	Q10	Q10. The events in the text are relevant to my everyday life.	4
2016	Sentence-scrambled	Carver (Original)	0	Q9	Q9. I found my mind wandering while reading the text.*	1
2016	Sentence-scrambled	Carver (Original)	0	Q8	Q8. I found myself thinking of ways the text could have turned out differently.	4
2016	Sentence-scrambled	Carver (Original)	0	Q7	Q7. The text affected me emotionally.	3
2016	Sentence-scrambled	Carver (Original)	0	Q6	Q6. I wanted to learn how the text ended.	7
2016	Sentence-scrambled	Carver (Original)	0	Q5	Q5. After the text ended, I found it easy to put it out of my mind.**	2
2016	Sentence-scrambled	Carver (Original)	0	Q4	Q4. I was mentally involved in the text while reading it.	7
2016	Sentence-scrambled	Carver (Original)	0	Q3	Q3. I could picture myself in the scene of the events described in the text.	4
2016	Sentence-scrambled	Carver (Original)	0	Q2	Q2. While I was reading the text, activity going on in the room around me was on my mind.*	1
2016	Sentence-scrambled	Carver (Original)	0	Q1	Q1. While I was reading the text, I could easily picture the events in it taking place.	3
2016	Sentence-scrambled	Carver (Original)	0	Q11	Q11. The events in the text have changed my life.	1
2016	Sentence-scrambled	Carver (Original)	0	Q13	Q13. I had a vivid mental image of Claire's husband, Stuart.	4
2016	Sentence-scrambled	Carver (Original)	0	Q12	Q12. I had a vivid mental image of Claire.	5
2016	Sentence-scrambled	Carver (Original)	0	Q10	Q10. The events in the text are relevant to my everyday life.	1
1018	Intact	Carver (Original)	1	Q9	Q9. I found my mind wandering while reading the text.*	6
1018	Intact	Carver (Original)	1	Q8	Q8. I found myself thinking of ways the text could have turned out differently.	4
1018	Intact	Carver (Original)	1	Q7	Q7. The text affected me emotionally.	5
1018	Intact	Carver (Original)	1	Q6	Q6. I wanted to learn how the text ended.	6
1018	Intact	Carver (Original)	1	Q5	Q5. After the text ended, I found it easy to put it out of my mind.**	3
1018	Intact	Carver (Original)	1	Q4	Q4. I was mentally involved in the text while reading it.	7
1018	Intact	Carver (Original)	1	Q3	Q3. I could picture myself in the scene of the events described in the text.	5
1018	Intact	Carver (Original)	1	Q2	Q2. While I was reading the text, activity going on in the room around me was on my mind.*	1
1018	Intact	Carver (Original)	1	Q1	Q1. While I was reading the text, I could easily picture the events in it taking place.	7
1018	Intact	Carver (Original)	1	Q11	Q11. The events in the text have changed my life.	2
1018	Intact	Carver (Original)	1	Q13	Q13. I had a vivid mental image of Claire's husband, Stuart.	7
1018	Intact	Carver (Original)	1	Q12	Q12. I had a vivid mental image of Claire.	6
1018	Intact	Carver (Original)	1	Q10	Q10. The events in the text are relevant to my everyday life.	2
1019	Intact	Carver (Original)	0	Q9	Q9. I found my mind wandering while reading the text.*	1
1019	Intact	Carver (Original)	0	Q8	Q8. I found myself thinking of ways the text could have turned out differently.	6
1019	Intact	Carver (Original)	0	Q7	Q7. The text affected me emotionally.	5
1019	Intact	Carver (Original)	0	Q6	Q6. I wanted to learn how the text ended.	7
1019	Intact	Carver (Original)	0	Q5	Q5. After the text ended, I found it easy to put it out of my mind.**	2
1019	Intact	Carver (Original)	0	Q4	Q4. I was mentally involved in the text while reading it.	7
1019	Intact	Carver (Original)	0	Q3	Q3. I could picture myself in the scene of the events described in the text.	6
1019	Intact	Carver (Original)	0	Q2	Q2. While I was reading the text, activity going on in the room around me was on my mind.*	1
1019	Intact	Carver (Original)	0	Q1	Q1. While I was reading the text, I could easily picture the events in it taking place.	7
1019	Intact	Carver (Original)	0	Q11	Q11. The events in the text have changed my life.	1
1019	Intact	Carver (Original)	0	Q13	Q13. I had a vivid mental image of Claire's husband, Stuart.	7
1019	Intact	Carver (Original)	0	Q12	Q12. I had a vivid mental image of Claire.	7
1019	Intact	Carver (Original)	0	Q10	Q10. The events in the text are relevant to my everyday life.	2
2017	Sentence-scrambled	Carver (Original)	1	Q9	Q9. I found my mind wandering while reading the text.*	4
2017	Sentence-scrambled	Carver (Original)	1	Q8	Q8. I found myself thinking of ways the text could have turned out differently.	1
2017	Sentence-scrambled	Carver (Original)	1	Q7	Q7. The text affected me emotionally.	3
2017	Sentence-scrambled	Carver (Original)	1	Q6	Q6. I wanted to learn how the text ended.	4
2017	Sentence-scrambled	Carver (Original)	1	Q5	Q5. After the text ended, I found it easy to put it out of my mind.**	5
2017	Sentence-scrambled	Carver (Original)	1	Q4	Q4. I was mentally involved in the text while reading it.	6
2017	Sentence-scrambled	Carver (Original)	1	Q3	Q3. I could picture myself in the scene of the events described in the text.	2
2017	Sentence-scrambled	Carver (Original)	1	Q2	Q2. While I was reading the text, activity going on in the room around me was on my mind.*	3
2017	Sentence-scrambled	Carver (Original)	1	Q1	Q1. While I was reading the text, I could easily picture the events in it taking place.	2
2017	Sentence-scrambled	Carver (Original)	1	Q11	Q11. The events in the text have changed my life.	1
2017	Sentence-scrambled	Carver (Original)	1	Q13	Q13. I had a vivid mental image of Claire's husband, Stuart.	2
2017	Sentence-scrambled	Carver (Original)	1	Q12	Q12. I had a vivid mental image of Claire.	2
2017	Sentence-scrambled	Carver (Original)	1	Q10	Q10. The events in the text are relevant to my everyday life.	6
2018	Sentence-scrambled	Carver (Original)	0	Q9	Q9. I found my mind wandering while reading the text.*	2
2018	Sentence-scrambled	Carver (Original)	0	Q8	Q8. I found myself thinking of ways the text could have turned out differently.	1
2018	Sentence-scrambled	Carver (Original)	0	Q7	Q7. The text affected me emotionally.	1
2018	Sentence-scrambled	Carver (Original)	0	Q6	Q6. I wanted to learn how the text ended.	3
2018	Sentence-scrambled	Carver (Original)	0	Q5	Q5. After the text ended, I found it easy to put it out of my mind.**	6
2018	Sentence-scrambled	Carver (Original)	0	Q4	Q4. I was mentally involved in the text while reading it.	6
2018	Sentence-scrambled	Carver (Original)	0	Q3	Q3. I could picture myself in the scene of the events described in the text.	4
2018	Sentence-scrambled	Carver (Original)	0	Q2	Q2. While I was reading the text, activity going on in the room around me was on my mind.*	1
2018	Sentence-scrambled	Carver (Original)	0	Q1	Q1. While I was reading the text, I could easily picture the events in it taking place.	3
2018	Sentence-scrambled	Carver (Original)	0	Q11	Q11. The events in the text have changed my life.	1
2018	Sentence-scrambled	Carver (Original)	0	Q13	Q13. I had a vivid mental image of Claire's husband, Stuart.	1
2018	Sentence-scrambled	Carver (Original)	0	Q12	Q12. I had a vivid mental image of Claire.	1
2018	Sentence-scrambled	Carver (Original)	0	Q10	Q10. The events in the text are relevant to my everyday life.	3
1020	Intact	Carver (Original)	0	Q9	Q9. I found my mind wandering while reading the text.*	2
1020	Intact	Carver (Original)	0	Q8	Q8. I found myself thinking of ways the text could have turned out differently.	6
1020	Intact	Carver (Original)	0	Q7	Q7. The text affected me emotionally.	2
1020	Intact	Carver (Original)	0	Q6	Q6. I wanted to learn how the text ended.	3
1020	Intact	Carver (Original)	0	Q5	Q5. After the text ended, I found it easy to put it out of my mind.**	5
1020	Intact	Carver (Original)	0	Q4	Q4. I was mentally involved in the text while reading it.	7
1020	Intact	Carver (Original)	0	Q3	Q3. I could picture myself in the scene of the events described in the text.	5
1020	Intact	Carver (Original)	0	Q2	Q2. While I was reading the text, activity going on in the room around me was on my mind.*	2
1020	Intact	Carver (Original)	0	Q1	Q1. While I was reading the text, I could easily picture the events in it taking place.	5
1020	Intact	Carver (Original)	0	Q11	Q11. The events in the text have changed my life.	1
1020	Intact	Carver (Original)	0	Q13	Q13. I had a vivid mental image of Claire's husband, Stuart.	5
1020	Intact	Carver (Original)	0	Q12	Q12. I had a vivid mental image of Claire.	3
1020	Intact	Carver (Original)	0	Q10	Q10. The events in the text are relevant to my everyday life.	1
1021	Intact	Carver (Original)	1	Q9	Q9. I found my mind wandering while reading the text.*	2
1021	Intact	Carver (Original)	1	Q8	Q8. I found myself thinking of ways the text could have turned out differently.	6
1021	Intact	Carver (Original)	1	Q7	Q7. The text affected me emotionally.	5
1021	Intact	Carver (Original)	1	Q6	Q6. I wanted to learn how the text ended.	2
1021	Intact	Carver (Original)	1	Q5	Q5. After the text ended, I found it easy to put it out of my mind.**	2
1021	Intact	Carver (Original)	1	Q4	Q4. I was mentally involved in the text while reading it.	7
1021	Intact	Carver (Original)	1	Q3	Q3. I could picture myself in the scene of the events described in the text.	4
1021	Intact	Carver (Original)	1	Q2	Q2. While I was reading the text, activity going on in the room around me was on my mind.*	1
1021	Intact	Carver (Original)	1	Q1	Q1. While I was reading the text, I could easily picture the events in it taking place.	6
1021	Intact	Carver (Original)	1	Q11	Q11. The events in the text have changed my life.	3
1021	Intact	Carver (Original)	1	Q13	Q13. I had a vivid mental image of Claire's husband, Stuart.	4
1021	Intact	Carver (Original)	1	Q12	Q12. I had a vivid mental image of Claire.	4
1021	Intact	Carver (Original)	1	Q10	Q10. The events in the text are relevant to my everyday life.	2
2019	Sentence-scrambled	Carver (Original)	1	Q9	Q9. I found my mind wandering while reading the text.*	2
2019	Sentence-scrambled	Carver (Original)	1	Q8	Q8. I found myself thinking of ways the text could have turned out differently.	1
2019	Sentence-scrambled	Carver (Original)	1	Q7	Q7. The text affected me emotionally.	2
2019	Sentence-scrambled	Carver (Original)	1	Q6	Q6. I wanted to learn how the text ended.	1
2019	Sentence-scrambled	Carver (Original)	1	Q5	Q5. After the text ended, I found it easy to put it out of my mind.**	7
2019	Sentence-scrambled	Carver (Original)	1	Q4	Q4. I was mentally involved in the text while reading it.	7
2019	Sentence-scrambled	Carver (Original)	1	Q3	Q3. I could picture myself in the scene of the events described in the text.	5
2019	Sentence-scrambled	Carver (Original)	1	Q2	Q2. While I was reading the text, activity going on in the room around me was on my mind.*	1
2019	Sentence-scrambled	Carver (Original)	1	Q1	Q1. While I was reading the text, I could easily picture the events in it taking place.	3
2019	Sentence-scrambled	Carver (Original)	1	Q11	Q11. The events in the text have changed my life.	1
2019	Sentence-scrambled	Carver (Original)	1	Q13	Q13. I had a vivid mental image of Claire's husband, Stuart.	2
2019	Sentence-scrambled	Carver (Original)	1	Q12	Q12. I had a vivid mental image of Claire.	2
2019	Sentence-scrambled	Carver (Original)	1	Q10	Q10. The events in the text are relevant to my everyday life.	2
1022	Intact	Carver (Original)	1	Q9	Q9. I found my mind wandering while reading the text.*	4
1022	Intact	Carver (Original)	1	Q8	Q8. I found myself thinking of ways the text could have turned out differently.	5
1022	Intact	Carver (Original)	1	Q7	Q7. The text affected me emotionally.	1
1022	Intact	Carver (Original)	1	Q6	Q6. I wanted to learn how the text ended.	7
1022	Intact	Carver (Original)	1	Q5	Q5. After the text ended, I found it easy to put it out of my mind.**	7
1022	Intact	Carver (Original)	1	Q4	Q4. I was mentally involved in the text while reading it.	6
1022	Intact	Carver (Original)	1	Q3	Q3. I could picture myself in the scene of the events described in the text.	3
1022	Intact	Carver (Original)	1	Q2	Q2. While I was reading the text, activity going on in the room around me was on my mind.*	4
1022	Intact	Carver (Original)	1	Q1	Q1. While I was reading the text, I could easily picture the events in it taking place.	4
1022	Intact	Carver (Original)	1	Q11	Q11. The events in the text have changed my life.	1
1022	Intact	Carver (Original)	1	Q13	Q13. I had a vivid mental image of Claire's husband, Stuart.	2
1022	Intact	Carver (Original)	1	Q12	Q12. I had a vivid mental image of Claire.	3
1022	Intact	Carver (Original)	1	Q10	Q10. The events in the text are relevant to my everyday life.	6
2020	Sentence-scrambled	Carver (Original)	0	Q9	Q9. I found my mind wandering while reading the text.*	1
2020	Sentence-scrambled	Carver (Original)	0	Q8	Q8. I found myself thinking of ways the text could have turned out differently.	6
2020	Sentence-scrambled	Carver (Original)	0	Q7	Q7. The text affected me emotionally.	5
2020	Sentence-scrambled	Carver (Original)	0	Q6	Q6. I wanted to learn how the text ended.	5
2020	Sentence-scrambled	Carver (Original)	0	Q5	Q5. After the text ended, I found it easy to put it out of my mind.**	5
2020	Sentence-scrambled	Carver (Original)	0	Q4	Q4. I was mentally involved in the text while reading it.	7
2020	Sentence-scrambled	Carver (Original)	0	Q3	Q3. I could picture myself in the scene of the events described in the text.	4
2020	Sentence-scrambled	Carver (Original)	0	Q2	Q2. While I was reading the text, activity going on in the room around me was on my mind.*	1
2020	Sentence-scrambled	Carver (Original)	0	Q1	Q1. While I was reading the text, I could easily picture the events in it taking place.	5
2020	Sentence-scrambled	Carver (Original)	0	Q11	Q11. The events in the text have changed my life.	3
2020	Sentence-scrambled	Carver (Original)	0	Q13	Q13. I had a vivid mental image of Claire's husband, Stuart.	5
2020	Sentence-scrambled	Carver (Original)	0	Q12	Q12. I had a vivid mental image of Claire.	5
2020	Sentence-scrambled	Carver (Original)	0	Q10	Q10. The events in the text are relevant to my everyday life.	4
2021	Sentence-scrambled	Carver (Original)	1	Q9	Q9. I found my mind wandering while reading the text.*	1
2021	Sentence-scrambled	Carver (Original)	1	Q8	Q8. I found myself thinking of ways the text could have turned out differently.	7
2021	Sentence-scrambled	Carver (Original)	1	Q7	Q7. The text affected me emotionally.	6
2021	Sentence-scrambled	Carver (Original)	1	Q6	Q6. I wanted to learn how the text ended.	7
2021	Sentence-scrambled	Carver (Original)	1	Q5	Q5. After the text ended, I found it easy to put it out of my mind.**	3
2021	Sentence-scrambled	Carver (Original)	1	Q4	Q4. I was mentally involved in the text while reading it.	7
2021	Sentence-scrambled	Carver (Original)	1	Q3	Q3. I could picture myself in the scene of the events described in the text.	7
2021	Sentence-scrambled	Carver (Original)	1	Q2	Q2. While I was reading the text, activity going on in the room around me was on my mind.*	1
2021	Sentence-scrambled	Carver (Original)	1	Q1	Q1. While I was reading the text, I could easily picture the events in it taking place.	7
2021	Sentence-scrambled	Carver (Original)	1	Q11	Q11. The events in the text have changed my life.	4
2021	Sentence-scrambled	Carver (Original)	1	Q13	Q13. I had a vivid mental image of Claire's husband, Stuart.	7
2021	Sentence-scrambled	Carver (Original)	1	Q12	Q12. I had a vivid mental image of Claire.	7
2021	Sentence-scrambled	Carver (Original)	1	Q10	Q10. The events in the text are relevant to my everyday life.	4
1023	Intact	Carver (Original)	0	Q9	Q9. I found my mind wandering while reading the text.*	2
1023	Intact	Carver (Original)	0	Q8	Q8. I found myself thinking of ways the text could have turned out differently.	1
1023	Intact	Carver (Original)	0	Q7	Q7. The text affected me emotionally.	2
1023	Intact	Carver (Original)	0	Q6	Q6. I wanted to learn how the text ended.	2
1023	Intact	Carver (Original)	0	Q5	Q5. After the text ended, I found it easy to put it out of my mind.**	6
1023	Intact	Carver (Original)	0	Q4	Q4. I was mentally involved in the text while reading it.	4
1023	Intact	Carver (Original)	0	Q3	Q3. I could picture myself in the scene of the events described in the text.	3
1023	Intact	Carver (Original)	0	Q2	Q2. While I was reading the text, activity going on in the room around me was on my mind.*	2
1023	Intact	Carver (Original)	0	Q1	Q1. While I was reading the text, I could easily picture the events in it taking place.	3
1023	Intact	Carver (Original)	0	Q11	Q11. The events in the text have changed my life.	1
1023	Intact	Carver (Original)	0	Q13	Q13. I had a vivid mental image of Claire's husband, Stuart.	2
1023	Intact	Carver (Original)	0	Q12	Q12. I had a vivid mental image of Claire.	3
1023	Intact	Carver (Original)	0	Q10	Q10. The events in the text are relevant to my everyday life.	3
1024	Intact	Carver (Original)	1	Q9	Q9. I found my mind wandering while reading the text.*	1
1024	Intact	Carver (Original)	1	Q8	Q8. I found myself thinking of ways the text could have turned out differently.	6
1024	Intact	Carver (Original)	1	Q7	Q7. The text affected me emotionally.	5
1024	Intact	Carver (Original)	1	Q6	Q6. I wanted to learn how the text ended.	7
1024	Intact	Carver (Original)	1	Q5	Q5. After the text ended, I found it easy to put it out of my mind.**	3
1024	Intact	Carver (Original)	1	Q4	Q4. I was mentally involved in the text while reading it.	7
1024	Intact	Carver (Original)	1	Q3	Q3. I could picture myself in the scene of the events described in the text.	5
1024	Intact	Carver (Original)	1	Q2	Q2. While I was reading the text, activity going on in the room around me was on my mind.*	1
1024	Intact	Carver (Original)	1	Q1	Q1. While I was reading the text, I could easily picture the events in it taking place.	6
1024	Intact	Carver (Original)	1	Q11	Q11. The events in the text have changed my life.	2
1024	Intact	Carver (Original)	1	Q13	Q13. I had a vivid mental image of Claire's husband, Stuart.	4
1024	Intact	Carver (Original)	1	Q12	Q12. I had a vivid mental image of Claire.	6
1024	Intact	Carver (Original)	1	Q10	Q10. The events in the text are relevant to my everyday life.	3
2022	Sentence-scrambled	Carver (Original)	1	Q9	Q9. I found my mind wandering while reading the text.*	1
2022	Sentence-scrambled	Carver (Original)	1	Q8	Q8. I found myself thinking of ways the text could have turned out differently.	7
2022	Sentence-scrambled	Carver (Original)	1	Q7	Q7. The text affected me emotionally.	7
2022	Sentence-scrambled	Carver (Original)	1	Q6	Q6. I wanted to learn how the text ended.	7
2022	Sentence-scrambled	Carver (Original)	1	Q5	Q5. After the text ended, I found it easy to put it out of my mind.**	1
2022	Sentence-scrambled	Carver (Original)	1	Q4	Q4. I was mentally involved in the text while reading it.	7
2022	Sentence-scrambled	Carver (Original)	1	Q3	Q3. I could picture myself in the scene of the events described in the text.	7
2022	Sentence-scrambled	Carver (Original)	1	Q2	Q2. While I was reading the text, activity going on in the room around me was on my mind.*	1
2022	Sentence-scrambled	Carver (Original)	1	Q1	Q1. While I was reading the text, I could easily picture the events in it taking place.	7
2022	Sentence-scrambled	Carver (Original)	1	Q11	Q11. The events in the text have changed my life.	4
2022	Sentence-scrambled	Carver (Original)	1	Q13	Q13. I had a vivid mental image of Claire's husband, Stuart.	7
2022	Sentence-scrambled	Carver (Original)	1	Q12	Q12. I had a vivid mental image of Claire.	7
2022	Sentence-scrambled	Carver (Original)	1	Q10	Q10. The events in the text are relevant to my everyday life.	3
2023	Sentence-scrambled	Carver (Original)	0	Q9	Q9. I found my mind wandering while reading the text.*	3
2023	Sentence-scrambled	Carver (Original)	0	Q8	Q8. I found myself thinking of ways the text could have turned out differently.	5
2023	Sentence-scrambled	Carver (Original)	0	Q7	Q7. The text affected me emotionally.	6
2023	Sentence-scrambled	Carver (Original)	0	Q6	Q6. I wanted to learn how the text ended.	7
2023	Sentence-scrambled	Carver (Original)	0	Q5	Q5. After the text ended, I found it easy to put it out of my mind.**	2
2023	Sentence-scrambled	Carver (Original)	0	Q4	Q4. I was mentally involved in the text while reading it.	6
2023	Sentence-scrambled	Carver (Original)	0	Q3	Q3. I could picture myself in the scene of the events described in the text.	5
2023	Sentence-scrambled	Carver (Original)	0	Q2	Q2. While I was reading the text, activity going on in the room around me was on my mind.*	1
2023	Sentence-scrambled	Carver (Original)	0	Q1	Q1. While I was reading the text, I could easily picture the events in it taking place.	5
2023	Sentence-scrambled	Carver (Original)	0	Q11	Q11. The events in the text have changed my life.	2
2023	Sentence-scrambled	Carver (Original)	0	Q13	Q13. I had a vivid mental image of Claire's husband, Stuart.	6
2023	Sentence-scrambled	Carver (Original)	0	Q12	Q12. I had a vivid mental image of Claire.	6
2023	Sentence-scrambled	Carver (Original)	0	Q10	Q10. The events in the text are relevant to my everyday life.	5
2024	Sentence-scrambled	Carver (Original)	0	Q9	Q9. I found my mind wandering while reading the text.*	1
2024	Sentence-scrambled	Carver (Original)	0	Q8	Q8. I found myself thinking of ways the text could have turned out differently.	3
2024	Sentence-scrambled	Carver (Original)	0	Q7	Q7. The text affected me emotionally.	1
2024	Sentence-scrambled	Carver (Original)	0	Q6	Q6. I wanted to learn how the text ended.	5
2024	Sentence-scrambled	Carver (Original)	0	Q5	Q5. After the text ended, I found it easy to put it out of my mind.**	3
2024	Sentence-scrambled	Carver (Original)	0	Q4	Q4. I was mentally involved in the text while reading it.	4
2024	Sentence-scrambled	Carver (Original)	0	Q3	Q3. I could picture myself in the scene of the events described in the text.	2
2024	Sentence-scrambled	Carver (Original)	0	Q2	Q2. While I was reading the text, activity going on in the room around me was on my mind.*	1
2024	Sentence-scrambled	Carver (Original)	0	Q1	Q1. While I was reading the text, I could easily picture the events in it taking place.	4
2024	Sentence-scrambled	Carver (Original)	0	Q11	Q11. The events in the text have changed my life.	1
2024	Sentence-scrambled	Carver (Original)	0	Q13	Q13. I had a vivid mental image of Claire's husband, Stuart.	5
2024	Sentence-scrambled	Carver (Original)	0	Q12	Q12. I had a vivid mental image of Claire.	3
2024	Sentence-scrambled	Carver (Original)	0	Q10	Q10. The events in the text are relevant to my everyday life.	2
1026	Intact	Carver (Original)	1	Q9	Q9. I found my mind wandering while reading the text.*	1
1026	Intact	Carver (Original)	1	Q8	Q8. I found myself thinking of ways the text could have turned out differently.	7
1026	Intact	Carver (Original)	1	Q7	Q7. The text affected me emotionally.	4
1026	Intact	Carver (Original)	1	Q6	Q6. I wanted to learn how the text ended.	7
1026	Intact	Carver (Original)	1	Q5	Q5. After the text ended, I found it easy to put it out of my mind.**	2
1026	Intact	Carver (Original)	1	Q4	Q4. I was mentally involved in the text while reading it.	5
1026	Intact	Carver (Original)	1	Q3	Q3. I could picture myself in the scene of the events described in the text.	5
1026	Intact	Carver (Original)	1	Q2	Q2. While I was reading the text, activity going on in the room around me was on my mind.*	1
1026	Intact	Carver (Original)	1	Q1	Q1. While I was reading the text, I could easily picture the events in it taking place.	6
1026	Intact	Carver (Original)	1	Q11	Q11. The events in the text have changed my life.	2
1026	Intact	Carver (Original)	1	Q13	Q13. I had a vivid mental image of Claire's husband, Stuart.	6
1026	Intact	Carver (Original)	1	Q12	Q12. I had a vivid mental image of Claire.	6
1026	Intact	Carver (Original)	1	Q10	Q10. The events in the text are relevant to my everyday life.	2
2025	Sentence-scrambled	Carver (Original)	1	Q9	Q9. I found my mind wandering while reading the text.*	4
2025	Sentence-scrambled	Carver (Original)	1	Q8	Q8. I found myself thinking of ways the text could have turned out differently.	1
2025	Sentence-scrambled	Carver (Original)	1	Q7	Q7. The text affected me emotionally.	2
2025	Sentence-scrambled	Carver (Original)	1	Q6	Q6. I wanted to learn how the text ended.	1
2025	Sentence-scrambled	Carver (Original)	1	Q5	Q5. After the text ended, I found it easy to put it out of my mind.**	7
2025	Sentence-scrambled	Carver (Original)	1	Q4	Q4. I was mentally involved in the text while reading it.	6
2025	Sentence-scrambled	Carver (Original)	1	Q3	Q3. I could picture myself in the scene of the events described in the text.	2
2025	Sentence-scrambled	Carver (Original)	1	Q2	Q2. While I was reading the text, activity going on in the room around me was on my mind.*	3
2025	Sentence-scrambled	Carver (Original)	1	Q1	Q1. While I was reading the text, I could easily picture the events in it taking place.	3
2025	Sentence-scrambled	Carver (Original)	1	Q11	Q11. The events in the text have changed my life.	4
2025	Sentence-scrambled	Carver (Original)	1	Q13	Q13. I had a vivid mental image of Claire's husband, Stuart.	1
2025	Sentence-scrambled	Carver (Original)	1	Q12	Q12. I had a vivid mental image of Claire.	1
2025	Sentence-scrambled	Carver (Original)	1	Q10	Q10. The events in the text are relevant to my everyday life.	1
1027	Intact	Carver (Original)	0	Q9	Q9. I found my mind wandering while reading the text.*	1
1027	Intact	Carver (Original)	0	Q8	Q8. I found myself thinking of ways the text could have turned out differently.	4
1027	Intact	Carver (Original)	0	Q7	Q7. The text affected me emotionally.	3
1027	Intact	Carver (Original)	0	Q6	Q6. I wanted to learn how the text ended.	7
1027	Intact	Carver (Original)	0	Q5	Q5. After the text ended, I found it easy to put it out of my mind.**	2
1027	Intact	Carver (Original)	0	Q4	Q4. I was mentally involved in the text while reading it.	7
1027	Intact	Carver (Original)	0	Q3	Q3. I could picture myself in the scene of the events described in the text.	4
1027	Intact	Carver (Original)	0	Q2	Q2. While I was reading the text, activity going on in the room around me was on my mind.*	1
1027	Intact	Carver (Original)	0	Q1	Q1. While I was reading the text, I could easily picture the events in it taking place.	5
1027	Intact	Carver (Original)	0	Q11	Q11. The events in the text have changed my life.	1
1027	Intact	Carver (Original)	0	Q13	Q13. I had a vivid mental image of Claire's husband, Stuart.	4
1027	Intact	Carver (Original)	0	Q12	Q12. I had a vivid mental image of Claire.	3
1027	Intact	Carver (Original)	0	Q10	Q10. The events in the text are relevant to my everyday life.	1
1028	Intact	Carver (Original)	1	Q9	Q9. I found my mind wandering while reading the text.*	2
1028	Intact	Carver (Original)	1	Q8	Q8. I found myself thinking of ways the text could have turned out differently.	2
1028	Intact	Carver (Original)	1	Q7	Q7. The text affected me emotionally.	2
1028	Intact	Carver (Original)	1	Q6	Q6. I wanted to learn how the text ended.	2
1028	Intact	Carver (Original)	1	Q5	Q5. After the text ended, I found it easy to put it out of my mind.**	4
1028	Intact	Carver (Original)	1	Q4	Q4. I was mentally involved in the text while reading it.	6
1028	Intact	Carver (Original)	1	Q3	Q3. I could picture myself in the scene of the events described in the text.	4
1028	Intact	Carver (Original)	1	Q2	Q2. While I was reading the text, activity going on in the room around me was on my mind.*	5
1028	Intact	Carver (Original)	1	Q1	Q1. While I was reading the text, I could easily picture the events in it taking place.	6
1028	Intact	Carver (Original)	1	Q11	Q11. The events in the text have changed my life.	1
1028	Intact	Carver (Original)	1	Q13	Q13. I had a vivid mental image of Claire's husband, Stuart.	5
1028	Intact	Carver (Original)	1	Q12	Q12. I had a vivid mental image of Claire.	4
1028	Intact	Carver (Original)	1	Q10	Q10. The events in the text are relevant to my everyday life.	1
2027	Sentence-scrambled	Carver (Original)	1	Q9	Q9. I found my mind wandering while reading the text.*	3
2027	Sentence-scrambled	Carver (Original)	1	Q8	Q8. I found myself thinking of ways the text could have turned out differently.	2
2027	Sentence-scrambled	Carver (Original)	1	Q7	Q7. The text affected me emotionally.	3
2027	Sentence-scrambled	Carver (Original)	1	Q6	Q6. I wanted to learn how the text ended.	5
2027	Sentence-scrambled	Carver (Original)	1	Q5	Q5. After the text ended, I found it easy to put it out of my mind.**	4
2027	Sentence-scrambled	Carver (Original)	1	Q4	Q4. I was mentally involved in the text while reading it.	6
2027	Sentence-scrambled	Carver (Original)	1	Q3	Q3. I could picture myself in the scene of the events described in the text.	6
2027	Sentence-scrambled	Carver (Original)	1	Q2	Q2. While I was reading the text, activity going on in the room around me was on my mind.*	1
2027	Sentence-scrambled	Carver (Original)	1	Q1	Q1. While I was reading the text, I could easily picture the events in it taking place.	5
2027	Sentence-scrambled	Carver (Original)	1	Q11	Q11. The events in the text have changed my life.	1
2027	Sentence-scrambled	Carver (Original)	1	Q13	Q13. I had a vivid mental image of Claire's husband, Stuart.	3
2027	Sentence-scrambled	Carver (Original)	1	Q12	Q12. I had a vivid mental image of Claire.	2
2027	Sentence-scrambled	Carver (Original)	1	Q10	Q10. The events in the text are relevant to my everyday life.	1
2028	Sentence-scrambled	Carver (Original)	0	Q9	Q9. I found my mind wandering while reading the text.*	3
2028	Sentence-scrambled	Carver (Original)	0	Q8	Q8. I found myself thinking of ways the text could have turned out differently.	1
2028	Sentence-scrambled	Carver (Original)	0	Q7	Q7. The text affected me emotionally.	4
2028	Sentence-scrambled	Carver (Original)	0	Q6	Q6. I wanted to learn how the text ended.	4
2028	Sentence-scrambled	Carver (Original)	0	Q5	Q5. After the text ended, I found it easy to put it out of my mind.**	4
2028	Sentence-scrambled	Carver (Original)	0	Q4	Q4. I was mentally involved in the text while reading it.	6
2028	Sentence-scrambled	Carver (Original)	0	Q3	Q3. I could picture myself in the scene of the events described in the text.	5
2028	Sentence-scrambled	Carver (Original)	0	Q2	Q2. While I was reading the text, activity going on in the room around me was on my mind.*	1
2028	Sentence-scrambled	Carver (Original)	0	Q1	Q1. While I was reading the text, I could easily picture the events in it taking place.	5
2028	Sentence-scrambled	Carver (Original)	0	Q11	Q11. The events in the text have changed my life.	1
2028	Sentence-scrambled	Carver (Original)	0	Q13	Q13. I had a vivid mental image of Claire's husband, Stuart.	4
2028	Sentence-scrambled	Carver (Original)	0	Q12	Q12. I had a vivid mental image of Claire.	4
2028	Sentence-scrambled	Carver (Original)	0	Q10	Q10. The events in the text are relevant to my everyday life.	4
1031	Intact	Carver (Original)	1	Q9	Q9. I found my mind wandering while reading the text.*	1
1031	Intact	Carver (Original)	1	Q8	Q8. I found myself thinking of ways the text could have turned out differently.	2
1031	Intact	Carver (Original)	1	Q7	Q7. The text affected me emotionally.	6
1031	Intact	Carver (Original)	1	Q6	Q6. I wanted to learn how the text ended.	5
1031	Intact	Carver (Original)	1	Q5	Q5. After the text ended, I found it easy to put it out of my mind.**	4
1031	Intact	Carver (Original)	1	Q4	Q4. I was mentally involved in the text while reading it.	7
1031	Intact	Carver (Original)	1	Q3	Q3. I could picture myself in the scene of the events described in the text.	7
1031	Intact	Carver (Original)	1	Q2	Q2. While I was reading the text, activity going on in the room around me was on my mind.*	1
1031	Intact	Carver (Original)	1	Q1	Q1. While I was reading the text, I could easily picture the events in it taking place.	7
1031	Intact	Carver (Original)	1	Q11	Q11. The events in the text have changed my life.	2
1031	Intact	Carver (Original)	1	Q13	Q13. I had a vivid mental image of Claire's husband, Stuart.	7
1031	Intact	Carver (Original)	1	Q12	Q12. I had a vivid mental image of Claire.	5
1031	Intact	Carver (Original)	1	Q10	Q10. The events in the text are relevant to my everyday life.	3
1032	Intact	Carver (Original)	0	Q9	Q9. I found my mind wandering while reading the text.*	1
1032	Intact	Carver (Original)	0	Q8	Q8. I found myself thinking of ways the text could have turned out differently.	6
1032	Intact	Carver (Original)	0	Q7	Q7. The text affected me emotionally.	2
1032	Intact	Carver (Original)	0	Q6	Q6. I wanted to learn how the text ended.	7
1032	Intact	Carver (Original)	0	Q5	Q5. After the text ended, I found it easy to put it out of my mind.**	3
1032	Intact	Carver (Original)	0	Q4	Q4. I was mentally involved in the text while reading it.	7
1032	Intact	Carver (Original)	0	Q3	Q3. I could picture myself in the scene of the events described in the text.	5
1032	Intact	Carver (Original)	0	Q2	Q2. While I was reading the text, activity going on in the room around me was on my mind.*	1
1032	Intact	Carver (Original)	0	Q1	Q1. While I was reading the text, I could easily picture the events in it taking place.	5
1032	Intact	Carver (Original)	0	Q11	Q11. The events in the text have changed my life.	1
1032	Intact	Carver (Original)	0	Q13	Q13. I had a vivid mental image of Claire's husband, Stuart.	4
1032	Intact	Carver (Original)	0	Q12	Q12. I had a vivid mental image of Claire.	3
1032	Intact	Carver (Original)	0	Q10	Q10. The events in the text are relevant to my everyday life.	2
1033	Intact	Carver (Original)	0	Q9	Q9. I found my mind wandering while reading the text.*	1
1033	Intact	Carver (Original)	0	Q8	Q8. I found myself thinking of ways the text could have turned out differently.	4
1033	Intact	Carver (Original)	0	Q7	Q7. The text affected me emotionally.	6
1033	Intact	Carver (Original)	0	Q6	Q6. I wanted to learn how the text ended.	7
1033	Intact	Carver (Original)	0	Q5	Q5. After the text ended, I found it easy to put it out of my mind.**	2
1033	Intact	Carver (Original)	0	Q4	Q4. I was mentally involved in the text while reading it.	7
1033	Intact	Carver (Original)	0	Q3	Q3. I could picture myself in the scene of the events described in the text.	7
1033	Intact	Carver (Original)	0	Q2	Q2. While I was reading the text, activity going on in the room around me was on my mind.*	1
1033	Intact	Carver (Original)	0	Q1	Q1. While I was reading the text, I could easily picture the events in it taking place.	7
1033	Intact	Carver (Original)	0	Q11	Q11. The events in the text have changed my life.	1
1033	Intact	Carver (Original)	0	Q13	Q13. I had a vivid mental image of Claire's husband, Stuart.	7
1033	Intact	Carver (Original)	0	Q12	Q12. I had a vivid mental image of Claire.	6
1033	Intact	Carver (Original)	0	Q10	Q10. The events in the text are relevant to my everyday life.	6
2029	Sentence-scrambled	Carver (Original)	0	Q9	Q9. I found my mind wandering while reading the text.*	2
2029	Sentence-scrambled	Carver (Original)	0	Q8	Q8. I found myself thinking of ways the text could have turned out differently.	5
2029	Sentence-scrambled	Carver (Original)	0	Q7	Q7. The text affected me emotionally.	5
2029	Sentence-scrambled	Carver (Original)	0	Q6	Q6. I wanted to learn how the text ended.	7
2029	Sentence-scrambled	Carver (Original)	0	Q5	Q5. After the text ended, I found it easy to put it out of my mind.**	2
2029	Sentence-scrambled	Carver (Original)	0	Q4	Q4. I was mentally involved in the text while reading it.	6
2029	Sentence-scrambled	Carver (Original)	0	Q3	Q3. I could picture myself in the scene of the events described in the text.	6
2029	Sentence-scrambled	Carver (Original)	0	Q2	Q2. While I was reading the text, activity going on in the room around me was on my mind.*	2
2029	Sentence-scrambled	Carver (Original)	0	Q1	Q1. While I was reading the text, I could easily picture the events in it taking place.	6
2029	Sentence-scrambled	Carver (Original)	0	Q11	Q11. The events in the text have changed my life.	3
2029	Sentence-scrambled	Carver (Original)	0	Q13	Q13. I had a vivid mental image of Claire's husband, Stuart.	5
2029	Sentence-scrambled	Carver (Original)	0	Q12	Q12. I had a vivid mental image of Claire.	6
2029	Sentence-scrambled	Carver (Original)	0	Q10	Q10. The events in the text are relevant to my everyday life.	5
2030	Sentence-scrambled	Carver (Original)	1	Q9	Q9. I found my mind wandering while reading the text.*	1
2030	Sentence-scrambled	Carver (Original)	1	Q8	Q8. I found myself thinking of ways the text could have turned out differently.	1
2030	Sentence-scrambled	Carver (Original)	1	Q7	Q7. The text affected me emotionally.	1
2030	Sentence-scrambled	Carver (Original)	1	Q6	Q6. I wanted to learn how the text ended.	7
2030	Sentence-scrambled	Carver (Original)	1	Q5	Q5. After the text ended, I found it easy to put it out of my mind.**	7
2030	Sentence-scrambled	Carver (Original)	1	Q4	Q4. I was mentally involved in the text while reading it.	7
2030	Sentence-scrambled	Carver (Original)	1	Q3	Q3. I could picture myself in the scene of the events described in the text.	1
2030	Sentence-scrambled	Carver (Original)	1	Q2	Q2. While I was reading the text, activity going on in the room around me was on my mind.*	1
2030	Sentence-scrambled	Carver (Original)	1	Q1	Q1. While I was reading the text, I could easily picture the events in it taking place.	7
2030	Sentence-scrambled	Carver (Original)	1	Q11	Q11. The events in the text have changed my life.	1
2030	Sentence-scrambled	Carver (Original)	1	Q13	Q13. I had a vivid mental image of Claire's husband, Stuart.	7
2030	Sentence-scrambled	Carver (Original)	1	Q12	Q12. I had a vivid mental image of Claire.	7
2030	Sentence-scrambled	Carver (Original)	1	Q10	Q10. The events in the text are relevant to my everyday life.	1
1034	Intact	Carver (Original)	0	Q9	Q9. I found my mind wandering while reading the text.*	1
1034	Intact	Carver (Original)	0	Q8	Q8. I found myself thinking of ways the text could have turned out differently.	4
1034	Intact	Carver (Original)	0	Q7	Q7. The text affected me emotionally.	5
1034	Intact	Carver (Original)	0	Q6	Q6. I wanted to learn how the text ended.	6
1034	Intact	Carver (Original)	0	Q5	Q5. After the text ended, I found it easy to put it out of my mind.**	3
1034	Intact	Carver (Original)	0	Q4	Q4. I was mentally involved in the text while reading it.	7
1034	Intact	Carver (Original)	0	Q3	Q3. I could picture myself in the scene of the events described in the text.	7
1034	Intact	Carver (Original)	0	Q2	Q2. While I was reading the text, activity going on in the room around me was on my mind.*	1
1034	Intact	Carver (Original)	0	Q1	Q1. While I was reading the text, I could easily picture the events in it taking place.	7
1034	Intact	Carver (Original)	0	Q11	Q11. The events in the text have changed my life.	1
1034	Intact	Carver (Original)	0	Q13	Q13. I had a vivid mental image of Claire's husband, Stuart.	5
1034	Intact	Carver (Original)	0	Q12	Q12. I had a vivid mental image of Claire.	5
1034	Intact	Carver (Original)	0	Q10	Q10. The events in the text are relevant to my everyday life.	3
2031	Sentence-scrambled	Carver (Original)	1	Q9	Q9. I found my mind wandering while reading the text.*	3
2031	Sentence-scrambled	Carver (Original)	1	Q8	Q8. I found myself thinking of ways the text could have turned out differently.	4
2031	Sentence-scrambled	Carver (Original)	1	Q7	Q7. The text affected me emotionally.	5
2031	Sentence-scrambled	Carver (Original)	1	Q6	Q6. I wanted to learn how the text ended.	7
2031	Sentence-scrambled	Carver (Original)	1	Q5	Q5. After the text ended, I found it easy to put it out of my mind.**	2
2031	Sentence-scrambled	Carver (Original)	1	Q4	Q4. I was mentally involved in the text while reading it.	7
2031	Sentence-scrambled	Carver (Original)	1	Q3	Q3. I could picture myself in the scene of the events described in the text.	3
2031	Sentence-scrambled	Carver (Original)	1	Q2	Q2. While I was reading the text, activity going on in the room around me was on my mind.*	4
2031	Sentence-scrambled	Carver (Original)	1	Q1	Q1. While I was reading the text, I could easily picture the events in it taking place.	3
2031	Sentence-scrambled	Carver (Original)	1	Q11	Q11. The events in the text have changed my life.	3
2031	Sentence-scrambled	Carver (Original)	1	Q13	Q13. I had a vivid mental image of Claire's husband, Stuart.	1
2031	Sentence-scrambled	Carver (Original)	1	Q12	Q12. I had a vivid mental image of Claire.	3
2031	Sentence-scrambled	Carver (Original)	1	Q10	Q10. The events in the text are relevant to my everyday life.	2
1035	Intact	Carver (Original)	0	Q9	Q9. I found my mind wandering while reading the text.*	1
1035	Intact	Carver (Original)	0	Q8	Q8. I found myself thinking of ways the text could have turned out differently.	4
1035	Intact	Carver (Original)	0	Q7	Q7. The text affected me emotionally.	6
1035	Intact	Carver (Original)	0	Q6	Q6. I wanted to learn how the text ended.	7
1035	Intact	Carver (Original)	0	Q5	Q5. After the text ended, I found it easy to put it out of my mind.**	2
1035	Intact	Carver (Original)	0	Q4	Q4. I was mentally involved in the text while reading it.	6
1035	Intact	Carver (Original)	0	Q3	Q3. I could picture myself in the scene of the events described in the text.	7
1035	Intact	Carver (Original)	0	Q2	Q2. While I was reading the text, activity going on in the room around me was on my mind.*	1
1035	Intact	Carver (Original)	0	Q1	Q1. While I was reading the text, I could easily picture the events in it taking place.	7
1035	Intact	Carver (Original)	0	Q11	Q11. The events in the text have changed my life.	1
1035	Intact	Carver (Original)	0	Q13	Q13. I had a vivid mental image of Claire's husband, Stuart.	7
1035	Intact	Carver (Original)	0	Q12	Q12. I had a vivid mental image of Claire.	3
1035	Intact	Carver (Original)	0	Q10	Q10. The events in the text are relevant to my everyday life.	5
2032	Sentence-scrambled	Carver (Original)	0	Q9	Q9. I found my mind wandering while reading the text.*	1
2032	Sentence-scrambled	Carver (Original)	0	Q8	Q8. I found myself thinking of ways the text could have turned out differently.	2
2032	Sentence-scrambled	Carver (Original)	0	Q7	Q7. The text affected me emotionally.	1
2032	Sentence-scrambled	Carver (Original)	0	Q6	Q6. I wanted to learn how the text ended.	3
2032	Sentence-scrambled	Carver (Original)	0	Q5	Q5. After the text ended, I found it easy to put it out of my mind.**	7
2032	Sentence-scrambled	Carver (Original)	0	Q4	Q4. I was mentally involved in the text while reading it.	7
2032	Sentence-scrambled	Carver (Original)	0	Q3	Q3. I could picture myself in the scene of the events described in the text.	3
2032	Sentence-scrambled	Carver (Original)	0	Q2	Q2. While I was reading the text, activity going on in the room around me was on my mind.*	1
2032	Sentence-scrambled	Carver (Original)	0	Q1	Q1. While I was reading the text, I could easily picture the events in it taking place.	3
2032	Sentence-scrambled	Carver (Original)	0	Q11	Q11. The events in the text have changed my life.	1
2032	Sentence-scrambled	Carver (Original)	0	Q13	Q13. I had a vivid mental image of Claire's husband, Stuart.	2
2032	Sentence-scrambled	Carver (Original)	0	Q12	Q12. I had a vivid mental image of Claire.	2
2032	Sentence-scrambled	Carver (Original)	0	Q10	Q10. The events in the text are relevant to my everyday life.	1
1036	Intact	Carver (Original)	1	Q9	Q9. I found my mind wandering while reading the text.*	1
1036	Intact	Carver (Original)	1	Q8	Q8. I found myself thinking of ways the text could have turned out differently.	7
1036	Intact	Carver (Original)	1	Q7	Q7. The text affected me emotionally.	6
1036	Intact	Carver (Original)	1	Q6	Q6. I wanted to learn how the text ended.	7
1036	Intact	Carver (Original)	1	Q5	Q5. After the text ended, I found it easy to put it out of my mind.**	1
1036	Intact	Carver (Original)	1	Q4	Q4. I was mentally involved in the text while reading it.	7
1036	Intact	Carver (Original)	1	Q3	Q3. I could picture myself in the scene of the events described in the text.	7
1036	Intact	Carver (Original)	1	Q2	Q2. While I was reading the text, activity going on in the room around me was on my mind.*	1
1036	Intact	Carver (Original)	1	Q1	Q1. While I was reading the text, I could easily picture the events in it taking place.	7
1036	Intact	Carver (Original)	1	Q11	Q11. The events in the text have changed my life.	2
1036	Intact	Carver (Original)	1	Q13	Q13. I had a vivid mental image of Claire's husband, Stuart.	4
1036	Intact	Carver (Original)	1	Q12	Q12. I had a vivid mental image of Claire.	5
1036	Intact	Carver (Original)	1	Q10	Q10. The events in the text are relevant to my everyday life.	2
1037	Intact	Carver (Original)	1	Q9	Q9. I found my mind wandering while reading the text.*	1
1037	Intact	Carver (Original)	1	Q8	Q8. I found myself thinking of ways the text could have turned out differently.	1
1037	Intact	Carver (Original)	1	Q7	Q7. The text affected me emotionally.	5
1037	Intact	Carver (Original)	1	Q6	Q6. I wanted to learn how the text ended.	5
1037	Intact	Carver (Original)	1	Q5	Q5. After the text ended, I found it easy to put it out of my mind.**	2
1037	Intact	Carver (Original)	1	Q4	Q4. I was mentally involved in the text while reading it.	6
1037	Intact	Carver (Original)	1	Q3	Q3. I could picture myself in the scene of the events described in the text.	6
1037	Intact	Carver (Original)	1	Q2	Q2. While I was reading the text, activity going on in the room around me was on my mind.*	1
1037	Intact	Carver (Original)	1	Q1	Q1. While I was reading the text, I could easily picture the events in it taking place.	6
1037	Intact	Carver (Original)	1	Q11	Q11. The events in the text have changed my life.	1
1037	Intact	Carver (Original)	1	Q13	Q13. I had a vivid mental image of Claire's husband, Stuart.	6
1037	Intact	Carver (Original)	1	Q12	Q12. I had a vivid mental image of Claire.	2
1037	Intact	Carver (Original)	1	Q10	Q10. The events in the text are relevant to my everyday life.	2
2034	Sentence-scrambled	Carver (Original)	0	Q9	Q9. I found my mind wandering while reading the text.*	6
2034	Sentence-scrambled	Carver (Original)	0	Q8	Q8. I found myself thinking of ways the text could have turned out differently.	3
2034	Sentence-scrambled	Carver (Original)	0	Q7	Q7. The text affected me emotionally.	1
2034	Sentence-scrambled	Carver (Original)	0	Q6	Q6. I wanted to learn how the text ended.	1
2034	Sentence-scrambled	Carver (Original)	0	Q5	Q5. After the text ended, I found it easy to put it out of my mind.**	7
2034	Sentence-scrambled	Carver (Original)	0	Q4	Q4. I was mentally involved in the text while reading it.	5
2034	Sentence-scrambled	Carver (Original)	0	Q3	Q3. I could picture myself in the scene of the events described in the text.	4
2034	Sentence-scrambled	Carver (Original)	0	Q2	Q2. While I was reading the text, activity going on in the room around me was on my mind.*	3
2034	Sentence-scrambled	Carver (Original)	0	Q1	Q1. While I was reading the text, I could easily picture the events in it taking place.	4
2034	Sentence-scrambled	Carver (Original)	0	Q11	Q11. The events in the text have changed my life.	1
2034	Sentence-scrambled	Carver (Original)	0	Q13	Q13. I had a vivid mental image of Claire's husband, Stuart.	4
2034	Sentence-scrambled	Carver (Original)	0	Q12	Q12. I had a vivid mental image of Claire.	4
2034	Sentence-scrambled	Carver (Original)	0	Q10	Q10. The events in the text are relevant to my everyday life.	1
1038	Intact	Carver (Original)	1	Q9	Q9. I found my mind wandering while reading the text.*	1
1038	Intact	Carver (Original)	1	Q8	Q8. I found myself thinking of ways the text could have turned out differently.	7
1038	Intact	Carver (Original)	1	Q7	Q7. The text affected me emotionally.	7
1038	Intact	Carver (Original)	1	Q6	Q6. I wanted to learn how the text ended.	7
1038	Intact	Carver (Original)	1	Q5	Q5. After the text ended, I found it easy to put it out of my mind.**	2
1038	Intact	Carver (Original)	1	Q4	Q4. I was mentally involved in the text while reading it.	7
1038	Intact	Carver (Original)	1	Q3	Q3. I could picture myself in the scene of the events described in the text.	5
1038	Intact	Carver (Original)	1	Q2	Q2. While I was reading the text, activity going on in the room around me was on my mind.*	1
1038	Intact	Carver (Original)	1	Q1	Q1. While I was reading the text, I could easily picture the events in it taking place.	5
1038	Intact	Carver (Original)	1	Q11	Q11. The events in the text have changed my life.	2
1038	Intact	Carver (Original)	1	Q13	Q13. I had a vivid mental image of Claire's husband, Stuart.	1
1038	Intact	Carver (Original)	1	Q12	Q12. I had a vivid mental image of Claire.	1
1038	Intact	Carver (Original)	1	Q10	Q10. The events in the text are relevant to my everyday life.	3
1039	Intact	Carver (Original)	0	Q9	Q9. I found my mind wandering while reading the text.*	1
1039	Intact	Carver (Original)	0	Q8	Q8. I found myself thinking of ways the text could have turned out differently.	7
1039	Intact	Carver (Original)	0	Q7	Q7. The text affected me emotionally.	7
1039	Intact	Carver (Original)	0	Q6	Q6. I wanted to learn how the text ended.	7
1039	Intact	Carver (Original)	0	Q5	Q5. After the text ended, I found it easy to put it out of my mind.**	1
1039	Intact	Carver (Original)	0	Q4	Q4. I was mentally involved in the text while reading it.	7
1039	Intact	Carver (Original)	0	Q3	Q3. I could picture myself in the scene of the events described in the text.	6
1039	Intact	Carver (Original)	0	Q2	Q2. While I was reading the text, activity going on in the room around me was on my mind.*	1
1039	Intact	Carver (Original)	0	Q1	Q1. While I was reading the text, I could easily picture the events in it taking place.	7
1039	Intact	Carver (Original)	0	Q11	Q11. The events in the text have changed my life.	3
1039	Intact	Carver (Original)	0	Q13	Q13. I had a vivid mental image of Claire's husband, Stuart.	7
1039	Intact	Carver (Original)	0	Q12	Q12. I had a vivid mental image of Claire.	7
1039	Intact	Carver (Original)	0	Q10	Q10. The events in the text are relevant to my everyday life.	3
1040	Intact	Carver (Original)	1	Q9	Q9. I found my mind wandering while reading the text.*	3
1040	Intact	Carver (Original)	1	Q8	Q8. I found myself thinking of ways the text could have turned out differently.	5
1040	Intact	Carver (Original)	1	Q7	Q7. The text affected me emotionally.	2
1040	Intact	Carver (Original)	1	Q6	Q6. I wanted to learn how the text ended.	6
1040	Intact	Carver (Original)	1	Q5	Q5. After the text ended, I found it easy to put it out of my mind.**	6
1040	Intact	Carver (Original)	1	Q4	Q4. I was mentally involved in the text while reading it.	7
1040	Intact	Carver (Original)	1	Q3	Q3. I could picture myself in the scene of the events described in the text.	4
1040	Intact	Carver (Original)	1	Q2	Q2. While I was reading the text, activity going on in the room around me was on my mind.*	1
1040	Intact	Carver (Original)	1	Q1	Q1. While I was reading the text, I could easily picture the events in it taking place.	3
1040	Intact	Carver (Original)	1	Q11	Q11. The events in the text have changed my life.	2
1040	Intact	Carver (Original)	1	Q13	Q13. I had a vivid mental image of Claire's husband, Stuart.	7
1040	Intact	Carver (Original)	1	Q12	Q12. I had a vivid mental image of Claire.	7
1040	Intact	Carver (Original)	1	Q10	Q10. The events in the text are relevant to my everyday life.	1
1041	Intact	Carver (Original)	0	Q9	Q9. I found my mind wandering while reading the text.*	3
1041	Intact	Carver (Original)	0	Q8	Q8. I found myself thinking of ways the text could have turned out differently.	3
1041	Intact	Carver (Original)	0	Q7	Q7. The text affected me emotionally.	5
1041	Intact	Carver (Original)	0	Q6	Q6. I wanted to learn how the text ended.	7
1041	Intact	Carver (Original)	0	Q5	Q5. After the text ended, I found it easy to put it out of my mind.**	5
1041	Intact	Carver (Original)	0	Q4	Q4. I was mentally involved in the text while reading it.	6
1041	Intact	Carver (Original)	0	Q3	Q3. I could picture myself in the scene of the events described in the text.	6
1041	Intact	Carver (Original)	0	Q2	Q2. While I was reading the text, activity going on in the room around me was on my mind.*	1
1041	Intact	Carver (Original)	0	Q1	Q1. While I was reading the text, I could easily picture the events in it taking place.	6
1041	Intact	Carver (Original)	0	Q11	Q11. The events in the text have changed my life.	1
1041	Intact	Carver (Original)	0	Q13	Q13. I had a vivid mental image of Claire's husband, Stuart.	6
1041	Intact	Carver (Original)	0	Q12	Q12. I had a vivid mental image of Claire.	5
1041	Intact	Carver (Original)	0	Q10	Q10. The events in the text are relevant to my everyday life.	2
2036	Sentence-scrambled	Carver (Original)	0	Q9	Q9. I found my mind wandering while reading the text.*	3
2036	Sentence-scrambled	Carver (Original)	0	Q8	Q8. I found myself thinking of ways the text could have turned out differently.	1
2036	Sentence-scrambled	Carver (Original)	0	Q7	Q7. The text affected me emotionally.	1
2036	Sentence-scrambled	Carver (Original)	0	Q6	Q6. I wanted to learn how the text ended.	1
2036	Sentence-scrambled	Carver (Original)	0	Q5	Q5. After the text ended, I found it easy to put it out of my mind.**	7
2036	Sentence-scrambled	Carver (Original)	0	Q4	Q4. I was mentally involved in the text while reading it.	3
2036	Sentence-scrambled	Carver (Original)	0	Q3	Q3. I could picture myself in the scene of the events described in the text.	2
2036	Sentence-scrambled	Carver (Original)	0	Q2	Q2. While I was reading the text, activity going on in the room around me was on my mind.*	1
2036	Sentence-scrambled	Carver (Original)	0	Q1	Q1. While I was reading the text, I could easily picture the events in it taking place.	4
2036	Sentence-scrambled	Carver (Original)	0	Q11	Q11. The events in the text have changed my life.	1
2036	Sentence-scrambled	Carver (Original)	0	Q13	Q13. I had a vivid mental image of Claire's husband, Stuart.	2
2036	Sentence-scrambled	Carver (Original)	0	Q12	Q12. I had a vivid mental image of Claire.	2
2036	Sentence-scrambled	Carver (Original)	0	Q10	Q10. The events in the text are relevant to my everyday life.	2
1042	Intact	Carver (Original)	1	Q9	Q9. I found my mind wandering while reading the text.*	3
1042	Intact	Carver (Original)	1	Q8	Q8. I found myself thinking of ways the text could have turned out differently.	4
1042	Intact	Carver (Original)	1	Q7	Q7. The text affected me emotionally.	3
1042	Intact	Carver (Original)	1	Q6	Q6. I wanted to learn how the text ended.	7
1042	Intact	Carver (Original)	1	Q5	Q5. After the text ended, I found it easy to put it out of my mind.**	3
1042	Intact	Carver (Original)	1	Q4	Q4. I was mentally involved in the text while reading it.	7
1042	Intact	Carver (Original)	1	Q3	Q3. I could picture myself in the scene of the events described in the text.	6
1042	Intact	Carver (Original)	1	Q2	Q2. While I was reading the text, activity going on in the room around me was on my mind.*	2
1042	Intact	Carver (Original)	1	Q1	Q1. While I was reading the text, I could easily picture the events in it taking place.	6
1042	Intact	Carver (Original)	1	Q11	Q11. The events in the text have changed my life.	1
1042	Intact	Carver (Original)	1	Q13	Q13. I had a vivid mental image of Claire's husband, Stuart.	6
1042	Intact	Carver (Original)	1	Q12	Q12. I had a vivid mental image of Claire.	6
1042	Intact	Carver (Original)	1	Q10	Q10. The events in the text are relevant to my everyday life.	2
1043	Intact	Carver (Original)	0	Q9	Q9. I found my mind wandering while reading the text.*	4
1043	Intact	Carver (Original)	0	Q8	Q8. I found myself thinking of ways the text could have turned out differently.	4
1043	Intact	Carver (Original)	0	Q7	Q7. The text affected me emotionally.	5
1043	Intact	Carver (Original)	0	Q6	Q6. I wanted to learn how the text ended.	7
1043	Intact	Carver (Original)	0	Q5	Q5. After the text ended, I found it easy to put it out of my mind.**	4
1043	Intact	Carver (Original)	0	Q4	Q4. I was mentally involved in the text while reading it.	6
1043	Intact	Carver (Original)	0	Q3	Q3. I could picture myself in the scene of the events described in the text.	5
1043	Intact	Carver (Original)	0	Q2	Q2. While I was reading the text, activity going on in the room around me was on my mind.*	2
1043	Intact	Carver (Original)	0	Q1	Q1. While I was reading the text, I could easily picture the events in it taking place.	5
1043	Intact	Carver (Original)	0	Q11	Q11. The events in the text have changed my life.	3
1043	Intact	Carver (Original)	0	Q13	Q13. I had a vivid mental image of Claire's husband, Stuart.	5
1043	Intact	Carver (Original)	0	Q12	Q12. I had a vivid mental image of Claire.	5
1043	Intact	Carver (Original)	0	Q10	Q10. The events in the text are relevant to my everyday life.	5
2038	Sentence-scrambled	Carver (Original)	0	Q9	Q9. I found my mind wandering while reading the text.*	5
2038	Sentence-scrambled	Carver (Original)	0	Q8	Q8. I found myself thinking of ways the text could have turned out differently.	1
2038	Sentence-scrambled	Carver (Original)	0	Q7	Q7. The text affected me emotionally.	2
2038	Sentence-scrambled	Carver (Original)	0	Q6	Q6. I wanted to learn how the text ended.	5
2038	Sentence-scrambled	Carver (Original)	0	Q5	Q5. After the text ended, I found it easy to put it out of my mind.**	7
2038	Sentence-scrambled	Carver (Original)	0	Q4	Q4. I was mentally involved in the text while reading it.	5
2038	Sentence-scrambled	Carver (Original)	0	Q3	Q3. I could picture myself in the scene of the events described in the text.	3
2038	Sentence-scrambled	Carver (Original)	0	Q2	Q2. While I was reading the text, activity going on in the room around me was on my mind.*	2
2038	Sentence-scrambled	Carver (Original)	0	Q1	Q1. While I was reading the text, I could easily picture the events in it taking place.	3
2038	Sentence-scrambled	Carver (Original)	0	Q11	Q11. The events in the text have changed my life.	1
2038	Sentence-scrambled	Carver (Original)	0	Q13	Q13. I had a vivid mental image of Claire's husband, Stuart.	3
2038	Sentence-scrambled	Carver (Original)	0	Q12	Q12. I had a vivid mental image of Claire.	2
2038	Sentence-scrambled	Carver (Original)	0	Q10	Q10. The events in the text are relevant to my everyday life.	1
2039	Sentence-scrambled	Carver (Original)	1	Q9	Q9. I found my mind wandering while reading the text.*	2
2039	Sentence-scrambled	Carver (Original)	1	Q8	Q8. I found myself thinking of ways the text could have turned out differently.	2
2039	Sentence-scrambled	Carver (Original)	1	Q7	Q7. The text affected me emotionally.	2
2039	Sentence-scrambled	Carver (Original)	1	Q6	Q6. I wanted to learn how the text ended.	4
2039	Sentence-scrambled	Carver (Original)	1	Q5	Q5. After the text ended, I found it easy to put it out of my mind.**	6
2039	Sentence-scrambled	Carver (Original)	1	Q4	Q4. I was mentally involved in the text while reading it.	7
2039	Sentence-scrambled	Carver (Original)	1	Q3	Q3. I could picture myself in the scene of the events described in the text.	2
2039	Sentence-scrambled	Carver (Original)	1	Q2	Q2. While I was reading the text, activity going on in the room around me was on my mind.*	1
2039	Sentence-scrambled	Carver (Original)	1	Q1	Q1. While I was reading the text, I could easily picture the events in it taking place.	4
2039	Sentence-scrambled	Carver (Original)	1	Q11	Q11. The events in the text have changed my life.	1
2039	Sentence-scrambled	Carver (Original)	1	Q13	Q13. I had a vivid mental image of Claire's husband, Stuart.	2
2039	Sentence-scrambled	Carver (Original)	1	Q12	Q12. I had a vivid mental image of Claire.	2
2039	Sentence-scrambled	Carver (Original)	1	Q10	Q10. The events in the text are relevant to my everyday life.	1
2040	Sentence-scrambled	Carver (Original)	0	Q9	Q9. I found my mind wandering while reading the text.*	1
2040	Sentence-scrambled	Carver (Original)	0	Q8	Q8. I found myself thinking of ways the text could have turned out differently.	6
2040	Sentence-scrambled	Carver (Original)	0	Q7	Q7. The text affected me emotionally.	7
2040	Sentence-scrambled	Carver (Original)	0	Q6	Q6. I wanted to learn how the text ended.	7
2040	Sentence-scrambled	Carver (Original)	0	Q5	Q5. After the text ended, I found it easy to put it out of my mind.**	1
2040	Sentence-scrambled	Carver (Original)	0	Q4	Q4. I was mentally involved in the text while reading it.	7
2040	Sentence-scrambled	Carver (Original)	0	Q3	Q3. I could picture myself in the scene of the events described in the text.	6
2040	Sentence-scrambled	Carver (Original)	0	Q2	Q2. While I was reading the text, activity going on in the room around me was on my mind.*	1
2040	Sentence-scrambled	Carver (Original)	0	Q1	Q1. While I was reading the text, I could easily picture the events in it taking place.	5
2040	Sentence-scrambled	Carver (Original)	0	Q11	Q11. The events in the text have changed my life.	1
2040	Sentence-scrambled	Carver (Original)	0	Q13	Q13. I had a vivid mental image of Claire's husband, Stuart.	7
2040	Sentence-scrambled	Carver (Original)	0	Q12	Q12. I had a vivid mental image of Claire.	5
2040	Sentence-scrambled	Carver (Original)	0	Q10	Q10. The events in the text are relevant to my everyday life.	2
1044	Intact	Carver (Original)	1	Q9	Q9. I found my mind wandering while reading the text.*	7
1044	Intact	Carver (Original)	1	Q8	Q8. I found myself thinking of ways the text could have turned out differently.	1
1044	Intact	Carver (Original)	1	Q7	Q7. The text affected me emotionally.	1
1044	Intact	Carver (Original)	1	Q6	Q6. I wanted to learn how the text ended.	3
1044	Intact	Carver (Original)	1	Q5	Q5. After the text ended, I found it easy to put it out of my mind.**	6
1044	Intact	Carver (Original)	1	Q4	Q4. I was mentally involved in the text while reading it.	4
1044	Intact	Carver (Original)	1	Q3	Q3. I could picture myself in the scene of the events described in the text.	4
1044	Intact	Carver (Original)	1	Q2	Q2. While I was reading the text, activity going on in the room around me was on my mind.*	3
1044	Intact	Carver (Original)	1	Q1	Q1. While I was reading the text, I could easily picture the events in it taking place.	4
1044	Intact	Carver (Original)	1	Q11	Q11. The events in the text have changed my life.	1
1044	Intact	Carver (Original)	1	Q13	Q13. I had a vivid mental image of Claire's husband, Stuart.	1
1044	Intact	Carver (Original)	1	Q12	Q12. I had a vivid mental image of Claire.	1
1044	Intact	Carver (Original)	1	Q10	Q10. The events in the text are relevant to my everyday life.	1
2042	Sentence-scrambled	Carver (Original)	1	Q9	Q9. I found my mind wandering while reading the text.*	4
2042	Sentence-scrambled	Carver (Original)	1	Q8	Q8. I found myself thinking of ways the text could have turned out differently.	1
2042	Sentence-scrambled	Carver (Original)	1	Q7	Q7. The text affected me emotionally.	1
2042	Sentence-scrambled	Carver (Original)	1	Q6	Q6. I wanted to learn how the text ended.	2
2042	Sentence-scrambled	Carver (Original)	1	Q5	Q5. After the text ended, I found it easy to put it out of my mind.**	6
2042	Sentence-scrambled	Carver (Original)	1	Q4	Q4. I was mentally involved in the text while reading it.	5
2042	Sentence-scrambled	Carver (Original)	1	Q3	Q3. I could picture myself in the scene of the events described in the text.	1
2042	Sentence-scrambled	Carver (Original)	1	Q2	Q2. While I was reading the text, activity going on in the room around me was on my mind.*	3
2042	Sentence-scrambled	Carver (Original)	1	Q1	Q1. While I was reading the text, I could easily picture the events in it taking place.	2
2042	Sentence-scrambled	Carver (Original)	1	Q11	Q11. The events in the text have changed my life.	1
2042	Sentence-scrambled	Carver (Original)	1	Q13	Q13. I had a vivid mental image of Claire's husband, Stuart.	1
2042	Sentence-scrambled	Carver (Original)	1	Q12	Q12. I had a vivid mental image of Claire.	1
2042	Sentence-scrambled	Carver (Original)	1	Q10	Q10. The events in the text are relevant to my everyday life.	1
1046	Intact	Carver (Original)	0	Q9	Q9. I found my mind wandering while reading the text.*	1
1046	Intact	Carver (Original)	0	Q8	Q8. I found myself thinking of ways the text could have turned out differently.	6
1046	Intact	Carver (Original)	0	Q7	Q7. The text affected me emotionally.	6
1046	Intact	Carver (Original)	0	Q6	Q6. I wanted to learn how the text ended.	7
1046	Intact	Carver (Original)	0	Q5	Q5. After the text ended, I found it easy to put it out of my mind.**	1
1046	Intact	Carver (Original)	0	Q4	Q4. I was mentally involved in the text while reading it.	7
1046	Intact	Carver (Original)	0	Q3	Q3. I could picture myself in the scene of the events described in the text.	7
1046	Intact	Carver (Original)	0	Q2	Q2. While I was reading the text, activity going on in the room around me was on my mind.*	2
1046	Intact	Carver (Original)	0	Q1	Q1. While I was reading the text, I could easily picture the events in it taking place.	7
1046	Intact	Carver (Original)	0	Q11	Q11. The events in the text have changed my life.	1
1046	Intact	Carver (Original)	0	Q13	Q13. I had a vivid mental image of Claire's husband, Stuart.	7
1046	Intact	Carver (Original)	0	Q12	Q12. I had a vivid mental image of Claire.	7
1046	Intact	Carver (Original)	0	Q10	Q10. The events in the text are relevant to my everyday life.	1
1047	Intact	Carver (Original)	1	Q9	Q9. I found my mind wandering while reading the text.*	1
1047	Intact	Carver (Original)	1	Q8	Q8. I found myself thinking of ways the text could have turned out differently.	7
1047	Intact	Carver (Original)	1	Q7	Q7. The text affected me emotionally.	7
1047	Intact	Carver (Original)	1	Q6	Q6. I wanted to learn how the text ended.	7
1047	Intact	Carver (Original)	1	Q5	Q5. After the text ended, I found it easy to put it out of my mind.**	1
1047	Intact	Carver (Original)	1	Q4	Q4. I was mentally involved in the text while reading it.	7
1047	Intact	Carver (Original)	1	Q3	Q3. I could picture myself in the scene of the events described in the text.	7
1047	Intact	Carver (Original)	1	Q2	Q2. While I was reading the text, activity going on in the room around me was on my mind.*	1
1047	Intact	Carver (Original)	1	Q1	Q1. While I was reading the text, I could easily picture the events in it taking place.	7
1047	Intact	Carver (Original)	1	Q11	Q11. The events in the text have changed my life.	1
1047	Intact	Carver (Original)	1	Q13	Q13. I had a vivid mental image of Claire's husband, Stuart.	6
1047	Intact	Carver (Original)	1	Q12	Q12. I had a vivid mental image of Claire.	6
1047	Intact	Carver (Original)	1	Q10	Q10. The events in the text are relevant to my everyday life.	3
2043	Sentence-scrambled	Carver (Original)	1	Q9	Q9. I found my mind wandering while reading the text.*	1
2043	Sentence-scrambled	Carver (Original)	1	Q8	Q8. I found myself thinking of ways the text could have turned out differently.	7
2043	Sentence-scrambled	Carver (Original)	1	Q7	Q7. The text affected me emotionally.	5
2043	Sentence-scrambled	Carver (Original)	1	Q6	Q6. I wanted to learn how the text ended.	7
2043	Sentence-scrambled	Carver (Original)	1	Q5	Q5. After the text ended, I found it easy to put it out of my mind.**	1
2043	Sentence-scrambled	Carver (Original)	1	Q4	Q4. I was mentally involved in the text while reading it.	7
2043	Sentence-scrambled	Carver (Original)	1	Q3	Q3. I could picture myself in the scene of the events described in the text.	6
2043	Sentence-scrambled	Carver (Original)	1	Q2	Q2. While I was reading the text, activity going on in the room around me was on my mind.*	1
2043	Sentence-scrambled	Carver (Original)	1	Q1	Q1. While I was reading the text, I could easily picture the events in it taking place.	5
2043	Sentence-scrambled	Carver (Original)	1	Q11	Q11. The events in the text have changed my life.	6
2043	Sentence-scrambled	Carver (Original)	1	Q13	Q13. I had a vivid mental image of Claire's husband, Stuart.	5
2043	Sentence-scrambled	Carver (Original)	1	Q12	Q12. I had a vivid mental image of Claire.	4
2043	Sentence-scrambled	Carver (Original)	1	Q10	Q10. The events in the text are relevant to my everyday life.	3
1048	Intact	Carver (Original)	0	Q9	Q9. I found my mind wandering while reading the text.*	3
1048	Intact	Carver (Original)	0	Q8	Q8. I found myself thinking of ways the text could have turned out differently.	5
1048	Intact	Carver (Original)	0	Q7	Q7. The text affected me emotionally.	4
1048	Intact	Carver (Original)	0	Q6	Q6. I wanted to learn how the text ended.	6
1048	Intact	Carver (Original)	0	Q5	Q5. After the text ended, I found it easy to put it out of my mind.**	4
1048	Intact	Carver (Original)	0	Q4	Q4. I was mentally involved in the text while reading it.	5
1048	Intact	Carver (Original)	0	Q3	Q3. I could picture myself in the scene of the events described in the text.	5
1048	Intact	Carver (Original)	0	Q2	Q2. While I was reading the text, activity going on in the room around me was on my mind.*	2
1048	Intact	Carver (Original)	0	Q1	Q1. While I was reading the text, I could easily picture the events in it taking place.	5
1048	Intact	Carver (Original)	0	Q11	Q11. The events in the text have changed my life.	2
1048	Intact	Carver (Original)	0	Q13	Q13. I had a vivid mental image of Claire's husband, Stuart.	5
1048	Intact	Carver (Original)	0	Q12	Q12. I had a vivid mental image of Claire.	3
1048	Intact	Carver (Original)	0	Q10	Q10. The events in the text are relevant to my everyday life.	2
2045	Sentence-scrambled	Carver (Original)	1	Q9	Q9. I found my mind wandering while reading the text.*	1
2045	Sentence-scrambled	Carver (Original)	1	Q8	Q8. I found myself thinking of ways the text could have turned out differently.	1
2045	Sentence-scrambled	Carver (Original)	1	Q7	Q7. The text affected me emotionally.	1
2045	Sentence-scrambled	Carver (Original)	1	Q6	Q6. I wanted to learn how the text ended.	4
2045	Sentence-scrambled	Carver (Original)	1	Q5	Q5. After the text ended, I found it easy to put it out of my mind.**	3
2045	Sentence-scrambled	Carver (Original)	1	Q4	Q4. I was mentally involved in the text while reading it.	6
2045	Sentence-scrambled	Carver (Original)	1	Q3	Q3. I could picture myself in the scene of the events described in the text.	3
2045	Sentence-scrambled	Carver (Original)	1	Q2	Q2. While I was reading the text, activity going on in the room around me was on my mind.*	1
2045	Sentence-scrambled	Carver (Original)	1	Q1	Q1. While I was reading the text, I could easily picture the events in it taking place.	2
2045	Sentence-scrambled	Carver (Original)	1	Q11	Q11. The events in the text have changed my life.	1
2045	Sentence-scrambled	Carver (Original)	1	Q13	Q13. I had a vivid mental image of Claire's husband, Stuart.	4
2045	Sentence-scrambled	Carver (Original)	1	Q12	Q12. I had a vivid mental image of Claire.	3
2045	Sentence-scrambled	Carver (Original)	1	Q10	Q10. The events in the text are relevant to my everyday life.	1
1049	Intact	Carver (Original)	1	Q9	Q9. I found my mind wandering while reading the text.*	1
1049	Intact	Carver (Original)	1	Q8	Q8. I found myself thinking of ways the text could have turned out differently.	1
1049	Intact	Carver (Original)	1	Q7	Q7. The text affected me emotionally.	1
1049	Intact	Carver (Original)	1	Q6	Q6. I wanted to learn how the text ended.	1
1049	Intact	Carver (Original)	1	Q5	Q5. After the text ended, I found it easy to put it out of my mind.**	7
1049	Intact	Carver (Original)	1	Q4	Q4. I was mentally involved in the text while reading it.	7
1049	Intact	Carver (Original)	1	Q3	Q3. I could picture myself in the scene of the events described in the text.	4
1049	Intact	Carver (Original)	1	Q2	Q2. While I was reading the text, activity going on in the room around me was on my mind.*	1
1049	Intact	Carver (Original)	1	Q1	Q1. While I was reading the text, I could easily picture the events in it taking place.	2
1049	Intact	Carver (Original)	1	Q11	Q11. The events in the text have changed my life.	1
1049	Intact	Carver (Original)	1	Q13	Q13. I had a vivid mental image of Claire's husband, Stuart.	1
1049	Intact	Carver (Original)	1	Q12	Q12. I had a vivid mental image of Claire.	1
1049	Intact	Carver (Original)	1	Q10	Q10. The events in the text are relevant to my everyday life.	1
2046	Sentence-scrambled	Carver (Original)	1	Q9	Q9. I found my mind wandering while reading the text.*	5
2046	Sentence-scrambled	Carver (Original)	1	Q8	Q8. I found myself thinking of ways the text could have turned out differently.	3
2046	Sentence-scrambled	Carver (Original)	1	Q7	Q7. The text affected me emotionally.	2
2046	Sentence-scrambled	Carver (Original)	1	Q6	Q6. I wanted to learn how the text ended.	3
2046	Sentence-scrambled	Carver (Original)	1	Q5	Q5. After the text ended, I found it easy to put it out of my mind.**	7
2046	Sentence-scrambled	Carver (Original)	1	Q4	Q4. I was mentally involved in the text while reading it.	5
2046	Sentence-scrambled	Carver (Original)	1	Q3	Q3. I could picture myself in the scene of the events described in the text.	2
2046	Sentence-scrambled	Carver (Original)	1	Q2	Q2. While I was reading the text, activity going on in the room around me was on my mind.*	1
2046	Sentence-scrambled	Carver (Original)	1	Q1	Q1. While I was reading the text, I could easily picture the events in it taking place.	3
2046	Sentence-scrambled	Carver (Original)	1	Q11	Q11. The events in the text have changed my life.	1
2046	Sentence-scrambled	Carver (Original)	1	Q13	Q13. I had a vivid mental image of Claire's husband, Stuart.	1
2046	Sentence-scrambled	Carver (Original)	1	Q12	Q12. I had a vivid mental image of Claire.	1
2046	Sentence-scrambled	Carver (Original)	1	Q10	Q10. The events in the text are relevant to my everyday life.	1
1050	Intact	Carver (Original)	1	Q9	Q9. I found my mind wandering while reading the text.*	1
1050	Intact	Carver (Original)	1	Q8	Q8. I found myself thinking of ways the text could have turned out differently.	6
1050	Intact	Carver (Original)	1	Q7	Q7. The text affected me emotionally.	5
1050	Intact	Carver (Original)	1	Q6	Q6. I wanted to learn how the text ended.	7
1050	Intact	Carver (Original)	1	Q5	Q5. After the text ended, I found it easy to put it out of my mind.**	1
1050	Intact	Carver (Original)	1	Q4	Q4. I was mentally involved in the text while reading it.	7
1050	Intact	Carver (Original)	1	Q3	Q3. I could picture myself in the scene of the events described in the text.	7
1050	Intact	Carver (Original)	1	Q2	Q2. While I was reading the text, activity going on in the room around me was on my mind.*	1
1050	Intact	Carver (Original)	1	Q1	Q1. While I was reading the text, I could easily picture the events in it taking place.	7
1050	Intact	Carver (Original)	1	Q11	Q11. The events in the text have changed my life.	1
1050	Intact	Carver (Original)	1	Q13	Q13. I had a vivid mental image of Claire's husband, Stuart.	7
1050	Intact	Carver (Original)	1	Q12	Q12. I had a vivid mental image of Claire.	7
1050	Intact	Carver (Original)	1	Q10	Q10. The events in the text are relevant to my everyday life.	1
1051	Intact	Carver (Original)	1	Q9	Q9. I found my mind wandering while reading the text.*	1
1051	Intact	Carver (Original)	1	Q8	Q8. I found myself thinking of ways the text could have turned out differently.	7
1051	Intact	Carver (Original)	1	Q7	Q7. The text affected me emotionally.	4
1051	Intact	Carver (Original)	1	Q6	Q6. I wanted to learn how the text ended.	7
1051	Intact	Carver (Original)	1	Q5	Q5. After the text ended, I found it easy to put it out of my mind.**	7
1051	Intact	Carver (Original)	1	Q4	Q4. I was mentally involved in the text while reading it.	7
1051	Intact	Carver (Original)	1	Q3	Q3. I could picture myself in the scene of the events described in the text.	7
1051	Intact	Carver (Original)	1	Q2	Q2. While I was reading the text, activity going on in the room around me was on my mind.*	1
1051	Intact	Carver (Original)	1	Q1	Q1. While I was reading the text, I could easily picture the events in it taking place.	7
1051	Intact	Carver (Original)	1	Q11	Q11. The events in the text have changed my life.	1
1051	Intact	Carver (Original)	1	Q13	Q13. I had a vivid mental image of Claire's husband, Stuart.	6
1051	Intact	Carver (Original)	1	Q12	Q12. I had a vivid mental image of Claire.	6
1051	Intact	Carver (Original)	1	Q10	Q10. The events in the text are relevant to my everyday life.	6
1054	Intact	Carver (Original)	1	Q9	Q9. I found my mind wandering while reading the text.*	1
1054	Intact	Carver (Original)	1	Q8	Q8. I found myself thinking of ways the text could have turned out differently.	5
1054	Intact	Carver (Original)	1	Q7	Q7. The text affected me emotionally.	4
1054	Intact	Carver (Original)	1	Q6	Q6. I wanted to learn how the text ended.	7
1054	Intact	Carver (Original)	1	Q5	Q5. After the text ended, I found it easy to put it out of my mind.**	1
1054	Intact	Carver (Original)	1	Q4	Q4. I was mentally involved in the text while reading it.	7
1054	Intact	Carver (Original)	1	Q3	Q3. I could picture myself in the scene of the events described in the text.	5
1054	Intact	Carver (Original)	1	Q2	Q2. While I was reading the text, activity going on in the room around me was on my mind.*	2
1054	Intact	Carver (Original)	1	Q1	Q1. While I was reading the text, I could easily picture the events in it taking place.	5
1054	Intact	Carver (Original)	1	Q11	Q11. The events in the text have changed my life.	1
1054	Intact	Carver (Original)	1	Q13	Q13. I had a vivid mental image of Claire's husband, Stuart.	5
1054	Intact	Carver (Original)	1	Q12	Q12. I had a vivid mental image of Claire.	4
1054	Intact	Carver (Original)	1	Q10	Q10. The events in the text are relevant to my everyday life.	4
1055	Intact	Carver (Original)	0	Q9	Q9. I found my mind wandering while reading the text.*	1
1055	Intact	Carver (Original)	0	Q8	Q8. I found myself thinking of ways the text could have turned out differently.	5
1055	Intact	Carver (Original)	0	Q7	Q7. The text affected me emotionally.	6
1055	Intact	Carver (Original)	0	Q6	Q6. I wanted to learn how the text ended.	6
1055	Intact	Carver (Original)	0	Q5	Q5. After the text ended, I found it easy to put it out of my mind.**	3
1055	Intact	Carver (Original)	0	Q4	Q4. I was mentally involved in the text while reading it.	7
1055	Intact	Carver (Original)	0	Q3	Q3. I could picture myself in the scene of the events described in the text.	5
1055	Intact	Carver (Original)	0	Q2	Q2. While I was reading the text, activity going on in the room around me was on my mind.*	2
1055	Intact	Carver (Original)	0	Q1	Q1. While I was reading the text, I could easily picture the events in it taking place.	7
1055	Intact	Carver (Original)	0	Q11	Q11. The events in the text have changed my life.	1
1055	Intact	Carver (Original)	0	Q13	Q13. I had a vivid mental image of Claire's husband, Stuart.	6
1055	Intact	Carver (Original)	0	Q12	Q12. I had a vivid mental image of Claire.	4
1055	Intact	Carver (Original)	0	Q10	Q10. The events in the text are relevant to my everyday life.	1
2048	Sentence-scrambled	Carver (Original)	0	Q9	Q9. I found my mind wandering while reading the text.*	2
2048	Sentence-scrambled	Carver (Original)	0	Q8	Q8. I found myself thinking of ways the text could have turned out differently.	2
2048	Sentence-scrambled	Carver (Original)	0	Q7	Q7. The text affected me emotionally.	1
2048	Sentence-scrambled	Carver (Original)	0	Q6	Q6. I wanted to learn how the text ended.	4
2048	Sentence-scrambled	Carver (Original)	0	Q5	Q5. After the text ended, I found it easy to put it out of my mind.**	4
2048	Sentence-scrambled	Carver (Original)	0	Q4	Q4. I was mentally involved in the text while reading it.	5
2048	Sentence-scrambled	Carver (Original)	0	Q3	Q3. I could picture myself in the scene of the events described in the text.	3
2048	Sentence-scrambled	Carver (Original)	0	Q2	Q2. While I was reading the text, activity going on in the room around me was on my mind.*	1
2048	Sentence-scrambled	Carver (Original)	0	Q1	Q1. While I was reading the text, I could easily picture the events in it taking place.	5
2048	Sentence-scrambled	Carver (Original)	0	Q11	Q11. The events in the text have changed my life.	1
2048	Sentence-scrambled	Carver (Original)	0	Q13	Q13. I had a vivid mental image of Claire's husband, Stuart.	2
2048	Sentence-scrambled	Carver (Original)	0	Q12	Q12. I had a vivid mental image of Claire.	2
2048	Sentence-scrambled	Carver (Original)	0	Q10	Q10. The events in the text are relevant to my everyday life.	3
2049	Sentence-scrambled	Carver (Original)	1	Q9	Q9. I found my mind wandering while reading the text.*	1
2049	Sentence-scrambled	Carver (Original)	1	Q8	Q8. I found myself thinking of ways the text could have turned out differently.	3
2049	Sentence-scrambled	Carver (Original)	1	Q7	Q7. The text affected me emotionally.	2
2049	Sentence-scrambled	Carver (Original)	1	Q6	Q6. I wanted to learn how the text ended.	2
2049	Sentence-scrambled	Carver (Original)	1	Q5	Q5. After the text ended, I found it easy to put it out of my mind.**	5
2049	Sentence-scrambled	Carver (Original)	1	Q4	Q4. I was mentally involved in the text while reading it.	7
2049	Sentence-scrambled	Carver (Original)	1	Q3	Q3. I could picture myself in the scene of the events described in the text.	4
2049	Sentence-scrambled	Carver (Original)	1	Q2	Q2. While I was reading the text, activity going on in the room around me was on my mind.*	1
2049	Sentence-scrambled	Carver (Original)	1	Q1	Q1. While I was reading the text, I could easily picture the events in it taking place.	5
2049	Sentence-scrambled	Carver (Original)	1	Q11	Q11. The events in the text have changed my life.	1
2049	Sentence-scrambled	Carver (Original)	1	Q13	Q13. I had a vivid mental image of Claire's husband, Stuart.	2
2049	Sentence-scrambled	Carver (Original)	1	Q12	Q12. I had a vivid mental image of Claire.	3
2049	Sentence-scrambled	Carver (Original)	1	Q10	Q10. The events in the text are relevant to my everyday life.	2
2050	Sentence-scrambled	Carver (Original)	0	Q9	Q9. I found my mind wandering while reading the text.*	2
2050	Sentence-scrambled	Carver (Original)	0	Q8	Q8. I found myself thinking of ways the text could have turned out differently.	2
2050	Sentence-scrambled	Carver (Original)	0	Q7	Q7. The text affected me emotionally.	1
2050	Sentence-scrambled	Carver (Original)	0	Q6	Q6. I wanted to learn how the text ended.	2
2050	Sentence-scrambled	Carver (Original)	0	Q5	Q5. After the text ended, I found it easy to put it out of my mind.**	7
2050	Sentence-scrambled	Carver (Original)	0	Q4	Q4. I was mentally involved in the text while reading it.	6
2050	Sentence-scrambled	Carver (Original)	0	Q3	Q3. I could picture myself in the scene of the events described in the text.	3
2050	Sentence-scrambled	Carver (Original)	0	Q2	Q2. While I was reading the text, activity going on in the room around me was on my mind.*	1
2050	Sentence-scrambled	Carver (Original)	0	Q1	Q1. While I was reading the text, I could easily picture the events in it taking place.	2
2050	Sentence-scrambled	Carver (Original)	0	Q11	Q11. The events in the text have changed my life.	1
2050	Sentence-scrambled	Carver (Original)	0	Q13	Q13. I had a vivid mental image of Claire's husband, Stuart.	1
2050	Sentence-scrambled	Carver (Original)	0	Q12	Q12. I had a vivid mental image of Claire.	1
2050	Sentence-scrambled	Carver (Original)	0	Q10	Q10. The events in the text are relevant to my everyday life.	1
2051	Sentence-scrambled	Carver (Original)	0	Q9	Q9. I found my mind wandering while reading the text.*	5
2051	Sentence-scrambled	Carver (Original)	0	Q8	Q8. I found myself thinking of ways the text could have turned out differently.	2
2051	Sentence-scrambled	Carver (Original)	0	Q7	Q7. The text affected me emotionally.	1
2051	Sentence-scrambled	Carver (Original)	0	Q6	Q6. I wanted to learn how the text ended.	5
2051	Sentence-scrambled	Carver (Original)	0	Q5	Q5. After the text ended, I found it easy to put it out of my mind.**	7
2051	Sentence-scrambled	Carver (Original)	0	Q4	Q4. I was mentally involved in the text while reading it.	4
2051	Sentence-scrambled	Carver (Original)	0	Q3	Q3. I could picture myself in the scene of the events described in the text.	2
2051	Sentence-scrambled	Carver (Original)	0	Q2	Q2. While I was reading the text, activity going on in the room around me was on my mind.*	1
2051	Sentence-scrambled	Carver (Original)	0	Q1	Q1. While I was reading the text, I could easily picture the events in it taking place.	3
2051	Sentence-scrambled	Carver (Original)	0	Q11	Q11. The events in the text have changed my life.	1
2051	Sentence-scrambled	Carver (Original)	0	Q13	Q13. I had a vivid mental image of Claire's husband, Stuart.	2
2051	Sentence-scrambled	Carver (Original)	0	Q12	Q12. I had a vivid mental image of Claire.	3
2051	Sentence-scrambled	Carver (Original)	0	Q10	Q10. The events in the text are relevant to my everyday life.	1
1057	Intact	Carver (Original)	1	Q9	Q9. I found my mind wandering while reading the text.*	6
1057	Intact	Carver (Original)	1	Q8	Q8. I found myself thinking of ways the text could have turned out differently.	7
1057	Intact	Carver (Original)	1	Q7	Q7. The text affected me emotionally.	5
1057	Intact	Carver (Original)	1	Q6	Q6. I wanted to learn how the text ended.	7
1057	Intact	Carver (Original)	1	Q5	Q5. After the text ended, I found it easy to put it out of my mind.**	4
1057	Intact	Carver (Original)	1	Q4	Q4. I was mentally involved in the text while reading it.	7
1057	Intact	Carver (Original)	1	Q3	Q3. I could picture myself in the scene of the events described in the text.	7
1057	Intact	Carver (Original)	1	Q2	Q2. While I was reading the text, activity going on in the room around me was on my mind.*	1
1057	Intact	Carver (Original)	1	Q1	Q1. While I was reading the text, I could easily picture the events in it taking place.	7
1057	Intact	Carver (Original)	1	Q11	Q11. The events in the text have changed my life.	3
1057	Intact	Carver (Original)	1	Q13	Q13. I had a vivid mental image of Claire's husband, Stuart.	5
1057	Intact	Carver (Original)	1	Q12	Q12. I had a vivid mental image of Claire.	7
1057	Intact	Carver (Original)	1	Q10	Q10. The events in the text are relevant to my everyday life.	4
2052	Sentence-scrambled	Carver (Original)	0	Q9	Q9. I found my mind wandering while reading the text.*	1
2052	Sentence-scrambled	Carver (Original)	0	Q8	Q8. I found myself thinking of ways the text could have turned out differently.	3
2052	Sentence-scrambled	Carver (Original)	0	Q7	Q7. The text affected me emotionally.	3
2052	Sentence-scrambled	Carver (Original)	0	Q6	Q6. I wanted to learn how the text ended.	7
2052	Sentence-scrambled	Carver (Original)	0	Q5	Q5. After the text ended, I found it easy to put it out of my mind.**	3
2052	Sentence-scrambled	Carver (Original)	0	Q4	Q4. I was mentally involved in the text while reading it.	7
2052	Sentence-scrambled	Carver (Original)	0	Q3	Q3. I could picture myself in the scene of the events described in the text.	2
2052	Sentence-scrambled	Carver (Original)	0	Q2	Q2. While I was reading the text, activity going on in the room around me was on my mind.*	1
2052	Sentence-scrambled	Carver (Original)	0	Q1	Q1. While I was reading the text, I could easily picture the events in it taking place.	6
2052	Sentence-scrambled	Carver (Original)	0	Q11	Q11. The events in the text have changed my life.	1
2052	Sentence-scrambled	Carver (Original)	0	Q13	Q13. I had a vivid mental image of Claire's husband, Stuart.	6
2052	Sentence-scrambled	Carver (Original)	0	Q12	Q12. I had a vivid mental image of Claire.	6
2052	Sentence-scrambled	Carver (Original)	0	Q10	Q10. The events in the text are relevant to my everyday life.	1
1058	Intact	Carver (Original)	1	Q9	Q9. I found my mind wandering while reading the text.*	1
1058	Intact	Carver (Original)	1	Q8	Q8. I found myself thinking of ways the text could have turned out differently.	7
1058	Intact	Carver (Original)	1	Q7	Q7. The text affected me emotionally.	5
1058	Intact	Carver (Original)	1	Q6	Q6. I wanted to learn how the text ended.	7
1058	Intact	Carver (Original)	1	Q5	Q5. After the text ended, I found it easy to put it out of my mind.**	2
1058	Intact	Carver (Original)	1	Q4	Q4. I was mentally involved in the text while reading it.	7
1058	Intact	Carver (Original)	1	Q3	Q3. I could picture myself in the scene of the events described in the text.	4
1058	Intact	Carver (Original)	1	Q2	Q2. While I was reading the text, activity going on in the room around me was on my mind.*	1
1058	Intact	Carver (Original)	1	Q1	Q1. While I was reading the text, I could easily picture the events in it taking place.	7
1058	Intact	Carver (Original)	1	Q11	Q11. The events in the text have changed my life.	1
1058	Intact	Carver (Original)	1	Q13	Q13. I had a vivid mental image of Claire's husband, Stuart.	4
1058	Intact	Carver (Original)	1	Q12	Q12. I had a vivid mental image of Claire.	4
1058	Intact	Carver (Original)	1	Q10	Q10. The events in the text are relevant to my everyday life.	3
1059	Intact	Carver (Original)	0	Q9	Q9. I found my mind wandering while reading the text.*	3
1059	Intact	Carver (Original)	0	Q8	Q8. I found myself thinking of ways the text could have turned out differently.	4
1059	Intact	Carver (Original)	0	Q7	Q7. The text affected me emotionally.	1
1059	Intact	Carver (Original)	0	Q6	Q6. I wanted to learn how the text ended.	6
1059	Intact	Carver (Original)	0	Q5	Q5. After the text ended, I found it easy to put it out of my mind.**	5
1059	Intact	Carver (Original)	0	Q4	Q4. I was mentally involved in the text while reading it.	7
1059	Intact	Carver (Original)	0	Q3	Q3. I could picture myself in the scene of the events described in the text.	6
1059	Intact	Carver (Original)	0	Q2	Q2. While I was reading the text, activity going on in the room around me was on my mind.*	1
1059	Intact	Carver (Original)	0	Q1	Q1. While I was reading the text, I could easily picture the events in it taking place.	7
1059	Intact	Carver (Original)	0	Q11	Q11. The events in the text have changed my life.	1
1059	Intact	Carver (Original)	0	Q13	Q13. I had a vivid mental image of Claire's husband, Stuart.	5
1059	Intact	Carver (Original)	0	Q12	Q12. I had a vivid mental image of Claire.	5
1059	Intact	Carver (Original)	0	Q10	Q10. The events in the text are relevant to my everyday life.	3
2055	Sentence-scrambled	Carver (Original)	0	Q9	Q9. I found my mind wandering while reading the text.*	4
2055	Sentence-scrambled	Carver (Original)	0	Q8	Q8. I found myself thinking of ways the text could have turned out differently.	7
2055	Sentence-scrambled	Carver (Original)	0	Q7	Q7. The text affected me emotionally.	4
2055	Sentence-scrambled	Carver (Original)	0	Q6	Q6. I wanted to learn how the text ended.	7
2055	Sentence-scrambled	Carver (Original)	0	Q5	Q5. After the text ended, I found it easy to put it out of my mind.**	4
2055	Sentence-scrambled	Carver (Original)	0	Q4	Q4. I was mentally involved in the text while reading it.	7
2055	Sentence-scrambled	Carver (Original)	0	Q3	Q3. I could picture myself in the scene of the events described in the text.	5
2055	Sentence-scrambled	Carver (Original)	0	Q2	Q2. While I was reading the text, activity going on in the room around me was on my mind.*	1
2055	Sentence-scrambled	Carver (Original)	0	Q1	Q1. While I was reading the text, I could easily picture the events in it taking place.	5
2055	Sentence-scrambled	Carver (Original)	0	Q11	Q11. The events in the text have changed my life.	4
2055	Sentence-scrambled	Carver (Original)	0	Q13	Q13. I had a vivid mental image of Claire's husband, Stuart.	7
2055	Sentence-scrambled	Carver (Original)	0	Q12	Q12. I had a vivid mental image of Claire.	7
2055	Sentence-scrambled	Carver (Original)	0	Q10	Q10. The events in the text are relevant to my everyday life.	1
1060	Intact	Carver (Original)	0	Q9	Q9. I found my mind wandering while reading the text.*	2
1060	Intact	Carver (Original)	0	Q8	Q8. I found myself thinking of ways the text could have turned out differently.	6
1060	Intact	Carver (Original)	0	Q7	Q7. The text affected me emotionally.	5
1060	Intact	Carver (Original)	0	Q6	Q6. I wanted to learn how the text ended.	6
1060	Intact	Carver (Original)	0	Q5	Q5. After the text ended, I found it easy to put it out of my mind.**	2
1060	Intact	Carver (Original)	0	Q4	Q4. I was mentally involved in the text while reading it.	7
1060	Intact	Carver (Original)	0	Q3	Q3. I could picture myself in the scene of the events described in the text.	7
1060	Intact	Carver (Original)	0	Q2	Q2. While I was reading the text, activity going on in the room around me was on my mind.*	1
1060	Intact	Carver (Original)	0	Q1	Q1. While I was reading the text, I could easily picture the events in it taking place.	7
1060	Intact	Carver (Original)	0	Q11	Q11. The events in the text have changed my life.	1
1060	Intact	Carver (Original)	0	Q13	Q13. I had a vivid mental image of Claire's husband, Stuart.	6
1060	Intact	Carver (Original)	0	Q12	Q12. I had a vivid mental image of Claire.	5
1060	Intact	Carver (Original)	0	Q10	Q10. The events in the text are relevant to my everyday life.	3
2056	Sentence-scrambled	Carver (Original)	0	Q9	Q9. I found my mind wandering while reading the text.*	5
2056	Sentence-scrambled	Carver (Original)	0	Q8	Q8. I found myself thinking of ways the text could have turned out differently.	1
2056	Sentence-scrambled	Carver (Original)	0	Q7	Q7. The text affected me emotionally.	1
2056	Sentence-scrambled	Carver (Original)	0	Q6	Q6. I wanted to learn how the text ended.	1
2056	Sentence-scrambled	Carver (Original)	0	Q5	Q5. After the text ended, I found it easy to put it out of my mind.**	7
2056	Sentence-scrambled	Carver (Original)	0	Q4	Q4. I was mentally involved in the text while reading it.	6
2056	Sentence-scrambled	Carver (Original)	0	Q3	Q3. I could picture myself in the scene of the events described in the text.	4
2056	Sentence-scrambled	Carver (Original)	0	Q2	Q2. While I was reading the text, activity going on in the room around me was on my mind.*	6
2056	Sentence-scrambled	Carver (Original)	0	Q1	Q1. While I was reading the text, I could easily picture the events in it taking place.	6
2056	Sentence-scrambled	Carver (Original)	0	Q11	Q11. The events in the text have changed my life.	1
2056	Sentence-scrambled	Carver (Original)	0	Q13	Q13. I had a vivid mental image of Claire's husband, Stuart.	4
2056	Sentence-scrambled	Carver (Original)	0	Q12	Q12. I had a vivid mental image of Claire.	6
2056	Sentence-scrambled	Carver (Original)	0	Q10	Q10. The events in the text are relevant to my everyday life.	2
1061	Intact	Carver (Original)	0	Q9	Q9. I found my mind wandering while reading the text.*	1
1061	Intact	Carver (Original)	0	Q8	Q8. I found myself thinking of ways the text could have turned out differently.	1
1061	Intact	Carver (Original)	0	Q7	Q7. The text affected me emotionally.	1
1061	Intact	Carver (Original)	0	Q6	Q6. I wanted to learn how the text ended.	2
1061	Intact	Carver (Original)	0	Q5	Q5. After the text ended, I found it easy to put it out of my mind.**	3
1061	Intact	Carver (Original)	0	Q4	Q4. I was mentally involved in the text while reading it.	7
1061	Intact	Carver (Original)	0	Q3	Q3. I could picture myself in the scene of the events described in the text.	5
1061	Intact	Carver (Original)	0	Q2	Q2. While I was reading the text, activity going on in the room around me was on my mind.*	5
1061	Intact	Carver (Original)	0	Q1	Q1. While I was reading the text, I could easily picture the events in it taking place.	7
1061	Intact	Carver (Original)	0	Q11	Q11. The events in the text have changed my life.	2
1061	Intact	Carver (Original)	0	Q13	Q13. I had a vivid mental image of Claire's husband, Stuart.	5
1061	Intact	Carver (Original)	0	Q12	Q12. I had a vivid mental image of Claire.	6
1061	Intact	Carver (Original)	0	Q10	Q10. The events in the text are relevant to my everyday life.	1
1062	Intact	Carver (Original)	0	Q9	Q9. I found my mind wandering while reading the text.*	1
1062	Intact	Carver (Original)	0	Q8	Q8. I found myself thinking of ways the text could have turned out differently.	7
1062	Intact	Carver (Original)	0	Q7	Q7. The text affected me emotionally.	5
1062	Intact	Carver (Original)	0	Q6	Q6. I wanted to learn how the text ended.	7
1062	Intact	Carver (Original)	0	Q5	Q5. After the text ended, I found it easy to put it out of my mind.**	1
1062	Intact	Carver (Original)	0	Q4	Q4. I was mentally involved in the text while reading it.	7
1062	Intact	Carver (Original)	0	Q3	Q3. I could picture myself in the scene of the events described in the text.	7
1062	Intact	Carver (Original)	0	Q2	Q2. While I was reading the text, activity going on in the room around me was on my mind.*	1
1062	Intact	Carver (Original)	0	Q1	Q1. While I was reading the text, I could easily picture the events in it taking place.	7
1062	Intact	Carver (Original)	0	Q11	Q11. The events in the text have changed my life.	1
1062	Intact	Carver (Original)	0	Q13	Q13. I had a vivid mental image of Claire's husband, Stuart.	7
1062	Intact	Carver (Original)	0	Q12	Q12. I had a vivid mental image of Claire.	7
1062	Intact	Carver (Original)	0	Q10	Q10. The events in the text are relevant to my everyday life.	3
1063	Intact	Carver (Original)	0	Q9	Q9. I found my mind wandering while reading the text.*	5
1063	Intact	Carver (Original)	0	Q8	Q8. I found myself thinking of ways the text could have turned out differently.	2
1063	Intact	Carver (Original)	0	Q7	Q7. The text affected me emotionally.	1
1063	Intact	Carver (Original)	0	Q6	Q6. I wanted to learn how the text ended.	6
1063	Intact	Carver (Original)	0	Q5	Q5. After the text ended, I found it easy to put it out of my mind.**	5
1063	Intact	Carver (Original)	0	Q4	Q4. I was mentally involved in the text while reading it.	7
1063	Intact	Carver (Original)	0	Q3	Q3. I could picture myself in the scene of the events described in the text.	2
1063	Intact	Carver (Original)	0	Q2	Q2. While I was reading the text, activity going on in the room around me was on my mind.*	4
1063	Intact	Carver (Original)	0	Q1	Q1. While I was reading the text, I could easily picture the events in it taking place.	2
1063	Intact	Carver (Original)	0	Q11	Q11. The events in the text have changed my life.	1
1063	Intact	Carver (Original)	0	Q13	Q13. I had a vivid mental image of Claire's husband, Stuart.	5
1063	Intact	Carver (Original)	0	Q12	Q12. I had a vivid mental image of Claire.	5
1063	Intact	Carver (Original)	0	Q10	Q10. The events in the text are relevant to my everyday life.	1
1064	Intact	Carver (Original)	0	Q9	Q9. I found my mind wandering while reading the text.*	1
1064	Intact	Carver (Original)	0	Q8	Q8. I found myself thinking of ways the text could have turned out differently.	7
1064	Intact	Carver (Original)	0	Q7	Q7. The text affected me emotionally.	4
1064	Intact	Carver (Original)	0	Q6	Q6. I wanted to learn how the text ended.	7
1064	Intact	Carver (Original)	0	Q5	Q5. After the text ended, I found it easy to put it out of my mind.**	3
1064	Intact	Carver (Original)	0	Q4	Q4. I was mentally involved in the text while reading it.	6
1064	Intact	Carver (Original)	0	Q3	Q3. I could picture myself in the scene of the events described in the text.	5
1064	Intact	Carver (Original)	0	Q2	Q2. While I was reading the text, activity going on in the room around me was on my mind.*	1
1064	Intact	Carver (Original)	0	Q1	Q1. While I was reading the text, I could easily picture the events in it taking place.	5
1064	Intact	Carver (Original)	0	Q11	Q11. The events in the text have changed my life.	1
1064	Intact	Carver (Original)	0	Q13	Q13. I had a vivid mental image of Claire's husband, Stuart.	5
1064	Intact	Carver (Original)	0	Q12	Q12. I had a vivid mental image of Claire.	4
1064	Intact	Carver (Original)	0	Q10	Q10. The events in the text are relevant to my everyday life.	1
1065	Intact	Carver (Original)	0	Q9	Q9. I found my mind wandering while reading the text.*	2
1065	Intact	Carver (Original)	0	Q8	Q8. I found myself thinking of ways the text could have turned out differently.	5
1065	Intact	Carver (Original)	0	Q7	Q7. The text affected me emotionally.	4
1065	Intact	Carver (Original)	0	Q6	Q6. I wanted to learn how the text ended.	6
1065	Intact	Carver (Original)	0	Q5	Q5. After the text ended, I found it easy to put it out of my mind.**	3
1065	Intact	Carver (Original)	0	Q4	Q4. I was mentally involved in the text while reading it.	6
1065	Intact	Carver (Original)	0	Q3	Q3. I could picture myself in the scene of the events described in the text.	3
1065	Intact	Carver (Original)	0	Q2	Q2. While I was reading the text, activity going on in the room around me was on my mind.*	2
1065	Intact	Carver (Original)	0	Q1	Q1. While I was reading the text, I could easily picture the events in it taking place.	5
1065	Intact	Carver (Original)	0	Q11	Q11. The events in the text have changed my life.	1
1065	Intact	Carver (Original)	0	Q13	Q13. I had a vivid mental image of Claire's husband, Stuart.	4
1065	Intact	Carver (Original)	0	Q12	Q12. I had a vivid mental image of Claire.	4
1065	Intact	Carver (Original)	0	Q10	Q10. The events in the text are relevant to my everyday life.	2
1066	Intact	Carver (Original)	0	Q9	Q9. I found my mind wandering while reading the text.*	1
1066	Intact	Carver (Original)	0	Q8	Q8. I found myself thinking of ways the text could have turned out differently.	6
1066	Intact	Carver (Original)	0	Q7	Q7. The text affected me emotionally.	5
1066	Intact	Carver (Original)	0	Q6	Q6. I wanted to learn how the text ended.	7
1066	Intact	Carver (Original)	0	Q5	Q5. After the text ended, I found it easy to put it out of my mind.**	2
1066	Intact	Carver (Original)	0	Q4	Q4. I was mentally involved in the text while reading it.	6
1066	Intact	Carver (Original)	0	Q3	Q3. I could picture myself in the scene of the events described in the text.	5
1066	Intact	Carver (Original)	0	Q2	Q2. While I was reading the text, activity going on in the room around me was on my mind.*	1
1066	Intact	Carver (Original)	0	Q1	Q1. While I was reading the text, I could easily picture the events in it taking place.	6
1066	Intact	Carver (Original)	0	Q11	Q11. The events in the text have changed my life.	4
1066	Intact	Carver (Original)	0	Q13	Q13. I had a vivid mental image of Claire's husband, Stuart.	6
1066	Intact	Carver (Original)	0	Q12	Q12. I had a vivid mental image of Claire.	5
1066	Intact	Carver (Original)	0	Q10	Q10. The events in the text are relevant to my everyday life.	1
1067	Intact	Carver (Original)	1	Q9	Q9. I found my mind wandering while reading the text.*	1
1067	Intact	Carver (Original)	1	Q8	Q8. I found myself thinking of ways the text could have turned out differently.	5
1067	Intact	Carver (Original)	1	Q7	Q7. The text affected me emotionally.	3
1067	Intact	Carver (Original)	1	Q6	Q6. I wanted to learn how the text ended.	7
1067	Intact	Carver (Original)	1	Q5	Q5. After the text ended, I found it easy to put it out of my mind.**	3
1067	Intact	Carver (Original)	1	Q4	Q4. I was mentally involved in the text while reading it.	7
1067	Intact	Carver (Original)	1	Q3	Q3. I could picture myself in the scene of the events described in the text.	6
1067	Intact	Carver (Original)	1	Q2	Q2. While I was reading the text, activity going on in the room around me was on my mind.*	1
1067	Intact	Carver (Original)	1	Q1	Q1. While I was reading the text, I could easily picture the events in it taking place.	6
1067	Intact	Carver (Original)	1	Q11	Q11. The events in the text have changed my life.	2
1067	Intact	Carver (Original)	1	Q13	Q13. I had a vivid mental image of Claire's husband, Stuart.	6
1067	Intact	Carver (Original)	1	Q12	Q12. I had a vivid mental image of Claire.	5
1067	Intact	Carver (Original)	1	Q10	Q10. The events in the text are relevant to my everyday life.	1
2058	Sentence-scrambled	Carver (Original)	1	Q9	Q9. I found my mind wandering while reading the text.*	2
2058	Sentence-scrambled	Carver (Original)	1	Q8	Q8. I found myself thinking of ways the text could have turned out differently.	6
2058	Sentence-scrambled	Carver (Original)	1	Q7	Q7. The text affected me emotionally.	5
2058	Sentence-scrambled	Carver (Original)	1	Q6	Q6. I wanted to learn how the text ended.	7
2058	Sentence-scrambled	Carver (Original)	1	Q5	Q5. After the text ended, I found it easy to put it out of my mind.**	1
2058	Sentence-scrambled	Carver (Original)	1	Q4	Q4. I was mentally involved in the text while reading it.	7
2058	Sentence-scrambled	Carver (Original)	1	Q3	Q3. I could picture myself in the scene of the events described in the text.	6
2058	Sentence-scrambled	Carver (Original)	1	Q2	Q2. While I was reading the text, activity going on in the room around me was on my mind.*	1
2058	Sentence-scrambled	Carver (Original)	1	Q1	Q1. While I was reading the text, I could easily picture the events in it taking place.	5
2058	Sentence-scrambled	Carver (Original)	1	Q11	Q11. The events in the text have changed my life.	2
2058	Sentence-scrambled	Carver (Original)	1	Q13	Q13. I had a vivid mental image of Claire's husband, Stuart.	5
2058	Sentence-scrambled	Carver (Original)	1	Q12	Q12. I had a vivid mental image of Claire.	5
2058	Sentence-scrambled	Carver (Original)	1	Q10	Q10. The events in the text are relevant to my everyday life.	3
1068	Intact	Carver (Original)	0	Q9	Q9. I found my mind wandering while reading the text.*	6
1068	Intact	Carver (Original)	0	Q8	Q8. I found myself thinking of ways the text could have turned out differently.	5
1068	Intact	Carver (Original)	0	Q7	Q7. The text affected me emotionally.	4
1068	Intact	Carver (Original)	0	Q6	Q6. I wanted to learn how the text ended.	6
1068	Intact	Carver (Original)	0	Q5	Q5. After the text ended, I found it easy to put it out of my mind.**	6
1068	Intact	Carver (Original)	0	Q4	Q4. I was mentally involved in the text while reading it.	6
1068	Intact	Carver (Original)	0	Q3	Q3. I could picture myself in the scene of the events described in the text.	5
1068	Intact	Carver (Original)	0	Q2	Q2. While I was reading the text, activity going on in the room around me was on my mind.*	1
1068	Intact	Carver (Original)	0	Q1	Q1. While I was reading the text, I could easily picture the events in it taking place.	5
1068	Intact	Carver (Original)	0	Q11	Q11. The events in the text have changed my life.	1
1068	Intact	Carver (Original)	0	Q13	Q13. I had a vivid mental image of Claire's husband, Stuart.	5
1068	Intact	Carver (Original)	0	Q12	Q12. I had a vivid mental image of Claire.	4
1068	Intact	Carver (Original)	0	Q10	Q10. The events in the text are relevant to my everyday life.	2
2059	Sentence-scrambled	Carver (Original)	0	Q9	Q9. I found my mind wandering while reading the text.*	4
2059	Sentence-scrambled	Carver (Original)	0	Q8	Q8. I found myself thinking of ways the text could have turned out differently.	2
2059	Sentence-scrambled	Carver (Original)	0	Q7	Q7. The text affected me emotionally.	1
2059	Sentence-scrambled	Carver (Original)	0	Q6	Q6. I wanted to learn how the text ended.	2
2059	Sentence-scrambled	Carver (Original)	0	Q5	Q5. After the text ended, I found it easy to put it out of my mind.**	6
2059	Sentence-scrambled	Carver (Original)	0	Q4	Q4. I was mentally involved in the text while reading it.	5
2059	Sentence-scrambled	Carver (Original)	0	Q3	Q3. I could picture myself in the scene of the events described in the text.	2
2059	Sentence-scrambled	Carver (Original)	0	Q2	Q2. While I was reading the text, activity going on in the room around me was on my mind.*	5
2059	Sentence-scrambled	Carver (Original)	0	Q1	Q1. While I was reading the text, I could easily picture the events in it taking place.	2
2059	Sentence-scrambled	Carver (Original)	0	Q11	Q11. The events in the text have changed my life.	1
2059	Sentence-scrambled	Carver (Original)	0	Q13	Q13. I had a vivid mental image of Claire's husband, Stuart.	1
2059	Sentence-scrambled	Carver (Original)	0	Q12	Q12. I had a vivid mental image of Claire.	1
2059	Sentence-scrambled	Carver (Original)	0	Q10	Q10. The events in the text are relevant to my everyday life.	1
1069	Intact	Carver (Original)	0	Q9	Q9. I found my mind wandering while reading the text.*	2
1069	Intact	Carver (Original)	0	Q8	Q8. I found myself thinking of ways the text could have turned out differently.	5
1069	Intact	Carver (Original)	0	Q7	Q7. The text affected me emotionally.	6
1069	Intact	Carver (Original)	0	Q6	Q6. I wanted to learn how the text ended.	6
1069	Intact	Carver (Original)	0	Q5	Q5. After the text ended, I found it easy to put it out of my mind.**	4
1069	Intact	Carver (Original)	0	Q4	Q4. I was mentally involved in the text while reading it.	7
1069	Intact	Carver (Original)	0	Q3	Q3. I could picture myself in the scene of the events described in the text.	7
1069	Intact	Carver (Original)	0	Q2	Q2. While I was reading the text, activity going on in the room around me was on my mind.*	1
1069	Intact	Carver (Original)	0	Q1	Q1. While I was reading the text, I could easily picture the events in it taking place.	7
1069	Intact	Carver (Original)	0	Q11	Q11. The events in the text have changed my life.	1
1069	Intact	Carver (Original)	0	Q13	Q13. I had a vivid mental image of Claire's husband, Stuart.	6
1069	Intact	Carver (Original)	0	Q12	Q12. I had a vivid mental image of Claire.	6
1069	Intact	Carver (Original)	0	Q10	Q10. The events in the text are relevant to my everyday life.	2
1070	Intact	Carver (Original)	1	Q9	Q9. I found my mind wandering while reading the text.*	3
1070	Intact	Carver (Original)	1	Q8	Q8. I found myself thinking of ways the text could have turned out differently.	4
1070	Intact	Carver (Original)	1	Q7	Q7. The text affected me emotionally.	4
1070	Intact	Carver (Original)	1	Q6	Q6. I wanted to learn how the text ended.	7
1070	Intact	Carver (Original)	1	Q5	Q5. After the text ended, I found it easy to put it out of my mind.**	5
1070	Intact	Carver (Original)	1	Q4	Q4. I was mentally involved in the text while reading it.	7
1070	Intact	Carver (Original)	1	Q3	Q3. I could picture myself in the scene of the events described in the text.	3
1070	Intact	Carver (Original)	1	Q2	Q2. While I was reading the text, activity going on in the room around me was on my mind.*	1
1070	Intact	Carver (Original)	1	Q1	Q1. While I was reading the text, I could easily picture the events in it taking place.	4
1070	Intact	Carver (Original)	1	Q11	Q11. The events in the text have changed my life.	1
1070	Intact	Carver (Original)	1	Q13	Q13. I had a vivid mental image of Claire's husband, Stuart.	5
1070	Intact	Carver (Original)	1	Q12	Q12. I had a vivid mental image of Claire.	4
1070	Intact	Carver (Original)	1	Q10	Q10. The events in the text are relevant to my everyday life.	1
2061	Sentence-scrambled	Carver (Original)	0	Q9	Q9. I found my mind wandering while reading the text.*	3
2061	Sentence-scrambled	Carver (Original)	0	Q8	Q8. I found myself thinking of ways the text could have turned out differently.	2
2061	Sentence-scrambled	Carver (Original)	0	Q7	Q7. The text affected me emotionally.	1
2061	Sentence-scrambled	Carver (Original)	0	Q6	Q6. I wanted to learn how the text ended.	5
2061	Sentence-scrambled	Carver (Original)	0	Q5	Q5. After the text ended, I found it easy to put it out of my mind.**	7
2061	Sentence-scrambled	Carver (Original)	0	Q4	Q4. I was mentally involved in the text while reading it.	7
2061	Sentence-scrambled	Carver (Original)	0	Q3	Q3. I could picture myself in the scene of the events described in the text.	2
2061	Sentence-scrambled	Carver (Original)	0	Q2	Q2. While I was reading the text, activity going on in the room around me was on my mind.*	1
2061	Sentence-scrambled	Carver (Original)	0	Q1	Q1. While I was reading the text, I could easily picture the events in it taking place.	3
2061	Sentence-scrambled	Carver (Original)	0	Q11	Q11. The events in the text have changed my life.	1
2061	Sentence-scrambled	Carver (Original)	0	Q13	Q13. I had a vivid mental image of Claire's husband, Stuart.	5
2061	Sentence-scrambled	Carver (Original)	0	Q12	Q12. I had a vivid mental image of Claire.	5
2061	Sentence-scrambled	Carver (Original)	0	Q10	Q10. The events in the text are relevant to my everyday life.	1
1072	Intact	Carver (Original)	1	Q9	Q9. I found my mind wandering while reading the text.*	2
1072	Intact	Carver (Original)	1	Q8	Q8. I found myself thinking of ways the text could have turned out differently.	1
1072	Intact	Carver (Original)	1	Q7	Q7. The text affected me emotionally.	5
1072	Intact	Carver (Original)	1	Q6	Q6. I wanted to learn how the text ended.	6
1072	Intact	Carver (Original)	1	Q5	Q5. After the text ended, I found it easy to put it out of my mind.**	3
1072	Intact	Carver (Original)	1	Q4	Q4. I was mentally involved in the text while reading it.	7
1072	Intact	Carver (Original)	1	Q3	Q3. I could picture myself in the scene of the events described in the text.	3
1072	Intact	Carver (Original)	1	Q2	Q2. While I was reading the text, activity going on in the room around me was on my mind.*	1
1072	Intact	Carver (Original)	1	Q1	Q1. While I was reading the text, I could easily picture the events in it taking place.	6
1072	Intact	Carver (Original)	1	Q11	Q11. The events in the text have changed my life.	1
1072	Intact	Carver (Original)	1	Q13	Q13. I had a vivid mental image of Claire's husband, Stuart.	5
1072	Intact	Carver (Original)	1	Q12	Q12. I had a vivid mental image of Claire.	4
1072	Intact	Carver (Original)	1	Q10	Q10. The events in the text are relevant to my everyday life.	1
2063	Sentence-scrambled	Carver (Original)	1	Q9	Q9. I found my mind wandering while reading the text.*	1
2063	Sentence-scrambled	Carver (Original)	1	Q8	Q8. I found myself thinking of ways the text could have turned out differently.	1
2063	Sentence-scrambled	Carver (Original)	1	Q7	Q7. The text affected me emotionally.	5
2063	Sentence-scrambled	Carver (Original)	1	Q6	Q6. I wanted to learn how the text ended.	7
2063	Sentence-scrambled	Carver (Original)	1	Q5	Q5. After the text ended, I found it easy to put it out of my mind.**	1
2063	Sentence-scrambled	Carver (Original)	1	Q4	Q4. I was mentally involved in the text while reading it.	7
2063	Sentence-scrambled	Carver (Original)	1	Q3	Q3. I could picture myself in the scene of the events described in the text.	5
2063	Sentence-scrambled	Carver (Original)	1	Q2	Q2. While I was reading the text, activity going on in the room around me was on my mind.*	1
2063	Sentence-scrambled	Carver (Original)	1	Q1	Q1. While I was reading the text, I could easily picture the events in it taking place.	5
2063	Sentence-scrambled	Carver (Original)	1	Q11	Q11. The events in the text have changed my life.	1
2063	Sentence-scrambled	Carver (Original)	1	Q13	Q13. I had a vivid mental image of Claire's husband, Stuart.	4
2063	Sentence-scrambled	Carver (Original)	1	Q12	Q12. I had a vivid mental image of Claire.	4
2063	Sentence-scrambled	Carver (Original)	1	Q10	Q10. The events in the text are relevant to my everyday life.	1
1074	Intact	Carver (Original)	1	Q9	Q9. I found my mind wandering while reading the text.*	1
1074	Intact	Carver (Original)	1	Q8	Q8. I found myself thinking of ways the text could have turned out differently.	3
1074	Intact	Carver (Original)	1	Q7	Q7. The text affected me emotionally.	4
1074	Intact	Carver (Original)	1	Q6	Q6. I wanted to learn how the text ended.	7
1074	Intact	Carver (Original)	1	Q5	Q5. After the text ended, I found it easy to put it out of my mind.**	1
1074	Intact	Carver (Original)	1	Q4	Q4. I was mentally involved in the text while reading it.	7
1074	Intact	Carver (Original)	1	Q3	Q3. I could picture myself in the scene of the events described in the text.	5
1074	Intact	Carver (Original)	1	Q2	Q2. While I was reading the text, activity going on in the room around me was on my mind.*	7
1074	Intact	Carver (Original)	1	Q1	Q1. While I was reading the text, I could easily picture the events in it taking place.	6
1074	Intact	Carver (Original)	1	Q11	Q11. The events in the text have changed my life.	1
1074	Intact	Carver (Original)	1	Q13	Q13. I had a vivid mental image of Claire's husband, Stuart.	4
1074	Intact	Carver (Original)	1	Q12	Q12. I had a vivid mental image of Claire.	3
1074	Intact	Carver (Original)	1	Q10	Q10. The events in the text are relevant to my everyday life.	4
1075	Intact	Carver (Original)	0	Q9	Q9. I found my mind wandering while reading the text.*	2
1075	Intact	Carver (Original)	0	Q8	Q8. I found myself thinking of ways the text could have turned out differently.	6
1075	Intact	Carver (Original)	0	Q7	Q7. The text affected me emotionally.	6
1075	Intact	Carver (Original)	0	Q6	Q6. I wanted to learn how the text ended.	7
1075	Intact	Carver (Original)	0	Q5	Q5. After the text ended, I found it easy to put it out of my mind.**	1
1075	Intact	Carver (Original)	0	Q4	Q4. I was mentally involved in the text while reading it.	7
1075	Intact	Carver (Original)	0	Q3	Q3. I could picture myself in the scene of the events described in the text.	6
1075	Intact	Carver (Original)	0	Q2	Q2. While I was reading the text, activity going on in the room around me was on my mind.*	1
1075	Intact	Carver (Original)	0	Q1	Q1. While I was reading the text, I could easily picture the events in it taking place.	6
1075	Intact	Carver (Original)	0	Q11	Q11. The events in the text have changed my life.	1
1075	Intact	Carver (Original)	0	Q13	Q13. I had a vivid mental image of Claire's husband, Stuart.	3
1075	Intact	Carver (Original)	0	Q12	Q12. I had a vivid mental image of Claire.	3
1075	Intact	Carver (Original)	0	Q10	Q10. The events in the text are relevant to my everyday life.	2
2065	Sentence-scrambled	Carver (Original)	0	Q9	Q9. I found my mind wandering while reading the text.*	1
2065	Sentence-scrambled	Carver (Original)	0	Q8	Q8. I found myself thinking of ways the text could have turned out differently.	1
2065	Sentence-scrambled	Carver (Original)	0	Q7	Q7. The text affected me emotionally.	1
2065	Sentence-scrambled	Carver (Original)	0	Q6	Q6. I wanted to learn how the text ended.	7
2065	Sentence-scrambled	Carver (Original)	0	Q5	Q5. After the text ended, I found it easy to put it out of my mind.**	3
2065	Sentence-scrambled	Carver (Original)	0	Q4	Q4. I was mentally involved in the text while reading it.	7
2065	Sentence-scrambled	Carver (Original)	0	Q3	Q3. I could picture myself in the scene of the events described in the text.	4
2065	Sentence-scrambled	Carver (Original)	0	Q2	Q2. While I was reading the text, activity going on in the room around me was on my mind.*	1
2065	Sentence-scrambled	Carver (Original)	0	Q1	Q1. While I was reading the text, I could easily picture the events in it taking place.	7
2065	Sentence-scrambled	Carver (Original)	0	Q11	Q11. The events in the text have changed my life.	1
2065	Sentence-scrambled	Carver (Original)	0	Q13	Q13. I had a vivid mental image of Claire's husband, Stuart.	4
2065	Sentence-scrambled	Carver (Original)	0	Q12	Q12. I had a vivid mental image of Claire.	7
2065	Sentence-scrambled	Carver (Original)	0	Q10	Q10. The events in the text are relevant to my everyday life.	1
2067	Sentence-scrambled	Carver (Original)	0	Q9	Q9. I found my mind wandering while reading the text.*	6
2067	Sentence-scrambled	Carver (Original)	0	Q8	Q8. I found myself thinking of ways the text could have turned out differently.	2
2067	Sentence-scrambled	Carver (Original)	0	Q7	Q7. The text affected me emotionally.	1
2067	Sentence-scrambled	Carver (Original)	0	Q6	Q6. I wanted to learn how the text ended.	5
2067	Sentence-scrambled	Carver (Original)	0	Q5	Q5. After the text ended, I found it easy to put it out of my mind.**	4
2067	Sentence-scrambled	Carver (Original)	0	Q4	Q4. I was mentally involved in the text while reading it.	6
2067	Sentence-scrambled	Carver (Original)	0	Q3	Q3. I could picture myself in the scene of the events described in the text.	3
2067	Sentence-scrambled	Carver (Original)	0	Q2	Q2. While I was reading the text, activity going on in the room around me was on my mind.*	5
2067	Sentence-scrambled	Carver (Original)	0	Q1	Q1. While I was reading the text, I could easily picture the events in it taking place.	4
2067	Sentence-scrambled	Carver (Original)	0	Q11	Q11. The events in the text have changed my life.	1
2067	Sentence-scrambled	Carver (Original)	0	Q13	Q13. I had a vivid mental image of Claire's husband, Stuart.	4
2067	Sentence-scrambled	Carver (Original)	0	Q12	Q12. I had a vivid mental image of Claire.	4
2067	Sentence-scrambled	Carver (Original)	0	Q10	Q10. The events in the text are relevant to my everyday life.	1
2068	Sentence-scrambled	Carver (Original)	1	Q9	Q9. I found my mind wandering while reading the text.*	2
2068	Sentence-scrambled	Carver (Original)	1	Q8	Q8. I found myself thinking of ways the text could have turned out differently.	2
2068	Sentence-scrambled	Carver (Original)	1	Q7	Q7. The text affected me emotionally.	1
2068	Sentence-scrambled	Carver (Original)	1	Q6	Q6. I wanted to learn how the text ended.	3
2068	Sentence-scrambled	Carver (Original)	1	Q5	Q5. After the text ended, I found it easy to put it out of my mind.**	5
2068	Sentence-scrambled	Carver (Original)	1	Q4	Q4. I was mentally involved in the text while reading it.	6
2068	Sentence-scrambled	Carver (Original)	1	Q3	Q3. I could picture myself in the scene of the events described in the text.	5
2068	Sentence-scrambled	Carver (Original)	1	Q2	Q2. While I was reading the text, activity going on in the room around me was on my mind.*	1
2068	Sentence-scrambled	Carver (Original)	1	Q1	Q1. While I was reading the text, I could easily picture the events in it taking place.	6
2068	Sentence-scrambled	Carver (Original)	1	Q11	Q11. The events in the text have changed my life.	1
2068	Sentence-scrambled	Carver (Original)	1	Q13	Q13. I had a vivid mental image of Claire's husband, Stuart.	4
2068	Sentence-scrambled	Carver (Original)	1	Q12	Q12. I had a vivid mental image of Claire.	5
2068	Sentence-scrambled	Carver (Original)	1	Q10	Q10. The events in the text are relevant to my everyday life.	2
1077	Intact	Carver (Original)	1	Q9	Q9. I found my mind wandering while reading the text.*	5
1077	Intact	Carver (Original)	1	Q8	Q8. I found myself thinking of ways the text could have turned out differently.	1
1077	Intact	Carver (Original)	1	Q7	Q7. The text affected me emotionally.	1
1077	Intact	Carver (Original)	1	Q6	Q6. I wanted to learn how the text ended.	1
1077	Intact	Carver (Original)	1	Q5	Q5. After the text ended, I found it easy to put it out of my mind.**	7
1077	Intact	Carver (Original)	1	Q4	Q4. I was mentally involved in the text while reading it.	6
1077	Intact	Carver (Original)	1	Q3	Q3. I could picture myself in the scene of the events described in the text.	1
1077	Intact	Carver (Original)	1	Q2	Q2. While I was reading the text, activity going on in the room around me was on my mind.*	2
1077	Intact	Carver (Original)	1	Q1	Q1. While I was reading the text, I could easily picture the events in it taking place.	3
1077	Intact	Carver (Original)	1	Q11	Q11. The events in the text have changed my life.	1
1077	Intact	Carver (Original)	1	Q13	Q13. I had a vivid mental image of Claire's husband, Stuart.	5
1077	Intact	Carver (Original)	1	Q12	Q12. I had a vivid mental image of Claire.	2
1077	Intact	Carver (Original)	1	Q10	Q10. The events in the text are relevant to my everyday life.	1
1078	Intact	Carver (Original)	0	Q9	Q9. I found my mind wandering while reading the text.*	1
1078	Intact	Carver (Original)	0	Q8	Q8. I found myself thinking of ways the text could have turned out differently.	3
1078	Intact	Carver (Original)	0	Q7	Q7. The text affected me emotionally.	5
1078	Intact	Carver (Original)	0	Q6	Q6. I wanted to learn how the text ended.	7
1078	Intact	Carver (Original)	0	Q5	Q5. After the text ended, I found it easy to put it out of my mind.**	2
1078	Intact	Carver (Original)	0	Q4	Q4. I was mentally involved in the text while reading it.	7
1078	Intact	Carver (Original)	0	Q3	Q3. I could picture myself in the scene of the events described in the text.	5
1078	Intact	Carver (Original)	0	Q2	Q2. While I was reading the text, activity going on in the room around me was on my mind.*	1
1078	Intact	Carver (Original)	0	Q1	Q1. While I was reading the text, I could easily picture the events in it taking place.	7
1078	Intact	Carver (Original)	0	Q11	Q11. The events in the text have changed my life.	3
1078	Intact	Carver (Original)	0	Q13	Q13. I had a vivid mental image of Claire's husband, Stuart.	5
1078	Intact	Carver (Original)	0	Q12	Q12. I had a vivid mental image of Claire.	5
1078	Intact	Carver (Original)	0	Q10	Q10. The events in the text are relevant to my everyday life.	4
2070	Sentence-scrambled	Carver (Original)	1	Q9	Q9. I found my mind wandering while reading the text.*	1
2070	Sentence-scrambled	Carver (Original)	1	Q8	Q8. I found myself thinking of ways the text could have turned out differently.	4
2070	Sentence-scrambled	Carver (Original)	1	Q7	Q7. The text affected me emotionally.	3
2070	Sentence-scrambled	Carver (Original)	1	Q6	Q6. I wanted to learn how the text ended.	5
2070	Sentence-scrambled	Carver (Original)	1	Q5	Q5. After the text ended, I found it easy to put it out of my mind.**	4
2070	Sentence-scrambled	Carver (Original)	1	Q4	Q4. I was mentally involved in the text while reading it.	7
2070	Sentence-scrambled	Carver (Original)	1	Q3	Q3. I could picture myself in the scene of the events described in the text.	3
2070	Sentence-scrambled	Carver (Original)	1	Q2	Q2. While I was reading the text, activity going on in the room around me was on my mind.*	1
2070	Sentence-scrambled	Carver (Original)	1	Q1	Q1. While I was reading the text, I could easily picture the events in it taking place.	3
2070	Sentence-scrambled	Carver (Original)	1	Q11	Q11. The events in the text have changed my life.	1
2070	Sentence-scrambled	Carver (Original)	1	Q13	Q13. I had a vivid mental image of Claire's husband, Stuart.	5
2070	Sentence-scrambled	Carver (Original)	1	Q12	Q12. I had a vivid mental image of Claire.	4
2070	Sentence-scrambled	Carver (Original)	1	Q10	Q10. The events in the text are relevant to my everyday life.	3
1080	Intact	Carver (Original)	0	Q9	Q9. I found my mind wandering while reading the text.*	1
1080	Intact	Carver (Original)	0	Q8	Q8. I found myself thinking of ways the text could have turned out differently.	5
1080	Intact	Carver (Original)	0	Q7	Q7. The text affected me emotionally.	5
1080	Intact	Carver (Original)	0	Q6	Q6. I wanted to learn how the text ended.	5
1080	Intact	Carver (Original)	0	Q5	Q5. After the text ended, I found it easy to put it out of my mind.**	4
1080	Intact	Carver (Original)	0	Q4	Q4. I was mentally involved in the text while reading it.	7
1080	Intact	Carver (Original)	0	Q3	Q3. I could picture myself in the scene of the events described in the text.	6
1080	Intact	Carver (Original)	0	Q2	Q2. While I was reading the text, activity going on in the room around me was on my mind.*	1
1080	Intact	Carver (Original)	0	Q1	Q1. While I was reading the text, I could easily picture the events in it taking place.	6
1080	Intact	Carver (Original)	0	Q11	Q11. The events in the text have changed my life.	1
1080	Intact	Carver (Original)	0	Q13	Q13. I had a vivid mental image of Claire's husband, Stuart.	4
1080	Intact	Carver (Original)	0	Q12	Q12. I had a vivid mental image of Claire.	4
1080	Intact	Carver (Original)	0	Q10	Q10. The events in the text are relevant to my everyday life.	1
1082	Intact	Carver (Original)	0	Q9	Q9. I found my mind wandering while reading the text.*	2
1082	Intact	Carver (Original)	0	Q8	Q8. I found myself thinking of ways the text could have turned out differently.	4
1082	Intact	Carver (Original)	0	Q7	Q7. The text affected me emotionally.	5
1082	Intact	Carver (Original)	0	Q6	Q6. I wanted to learn how the text ended.	7
1082	Intact	Carver (Original)	0	Q5	Q5. After the text ended, I found it easy to put it out of my mind.**	3
1082	Intact	Carver (Original)	0	Q4	Q4. I was mentally involved in the text while reading it.	5
1082	Intact	Carver (Original)	0	Q3	Q3. I could picture myself in the scene of the events described in the text.	3
1082	Intact	Carver (Original)	0	Q2	Q2. While I was reading the text, activity going on in the room around me was on my mind.*	4
1082	Intact	Carver (Original)	0	Q1	Q1. While I was reading the text, I could easily picture the events in it taking place.	5
1082	Intact	Carver (Original)	0	Q11	Q11. The events in the text have changed my life.	1
1082	Intact	Carver (Original)	0	Q13	Q13. I had a vivid mental image of Claire's husband, Stuart.	5
1082	Intact	Carver (Original)	0	Q12	Q12. I had a vivid mental image of Claire.	4
1082	Intact	Carver (Original)	0	Q10	Q10. The events in the text are relevant to my everyday life.	1
2071	Sentence-scrambled	Carver (Original)	0	Q9	Q9. I found my mind wandering while reading the text.*	2
2071	Sentence-scrambled	Carver (Original)	0	Q8	Q8. I found myself thinking of ways the text could have turned out differently.	1
2071	Sentence-scrambled	Carver (Original)	0	Q7	Q7. The text affected me emotionally.	1
2071	Sentence-scrambled	Carver (Original)	0	Q6	Q6. I wanted to learn how the text ended.	4
2071	Sentence-scrambled	Carver (Original)	0	Q5	Q5. After the text ended, I found it easy to put it out of my mind.**	5
2071	Sentence-scrambled	Carver (Original)	0	Q4	Q4. I was mentally involved in the text while reading it.	7
2071	Sentence-scrambled	Carver (Original)	0	Q3	Q3. I could picture myself in the scene of the events described in the text.	2
2071	Sentence-scrambled	Carver (Original)	0	Q2	Q2. While I was reading the text, activity going on in the room around me was on my mind.*	2
2071	Sentence-scrambled	Carver (Original)	0	Q1	Q1. While I was reading the text, I could easily picture the events in it taking place.	5
2071	Sentence-scrambled	Carver (Original)	0	Q11	Q11. The events in the text have changed my life.	1
2071	Sentence-scrambled	Carver (Original)	0	Q13	Q13. I had a vivid mental image of Claire's husband, Stuart.	4
2071	Sentence-scrambled	Carver (Original)	0	Q12	Q12. I had a vivid mental image of Claire.	2
2071	Sentence-scrambled	Carver (Original)	0	Q10	Q10. The events in the text are relevant to my everyday life.	3
1083	Intact	Carver (Original)	1	Q9	Q9. I found my mind wandering while reading the text.*	1
1083	Intact	Carver (Original)	1	Q8	Q8. I found myself thinking of ways the text could have turned out differently.	3
1083	Intact	Carver (Original)	1	Q7	Q7. The text affected me emotionally.	6
1083	Intact	Carver (Original)	1	Q6	Q6. I wanted to learn how the text ended.	4
1083	Intact	Carver (Original)	1	Q5	Q5. After the text ended, I found it easy to put it out of my mind.**	1
1083	Intact	Carver (Original)	1	Q4	Q4. I was mentally involved in the text while reading it.	7
1083	Intact	Carver (Original)	1	Q3	Q3. I could picture myself in the scene of the events described in the text.	7
1083	Intact	Carver (Original)	1	Q2	Q2. While I was reading the text, activity going on in the room around me was on my mind.*	2
1083	Intact	Carver (Original)	1	Q1	Q1. While I was reading the text, I could easily picture the events in it taking place.	7
1083	Intact	Carver (Original)	1	Q11	Q11. The events in the text have changed my life.	3
1083	Intact	Carver (Original)	1	Q13	Q13. I had a vivid mental image of Claire's husband, Stuart.	7
1083	Intact	Carver (Original)	1	Q12	Q12. I had a vivid mental image of Claire.	7
1083	Intact	Carver (Original)	1	Q10	Q10. The events in the text are relevant to my everyday life.	1
2072	Sentence-scrambled	Carver (Original)	1	Q9	Q9. I found my mind wandering while reading the text.*	4
2072	Sentence-scrambled	Carver (Original)	1	Q8	Q8. I found myself thinking of ways the text could have turned out differently.	1
2072	Sentence-scrambled	Carver (Original)	1	Q7	Q7. The text affected me emotionally.	4
2072	Sentence-scrambled	Carver (Original)	1	Q6	Q6. I wanted to learn how the text ended.	2
2072	Sentence-scrambled	Carver (Original)	1	Q5	Q5. After the text ended, I found it easy to put it out of my mind.**	3
2072	Sentence-scrambled	Carver (Original)	1	Q4	Q4. I was mentally involved in the text while reading it.	5
2072	Sentence-scrambled	Carver (Original)	1	Q3	Q3. I could picture myself in the scene of the events described in the text.	4
2072	Sentence-scrambled	Carver (Original)	1	Q2	Q2. While I was reading the text, activity going on in the room around me was on my mind.*	2
2072	Sentence-scrambled	Carver (Original)	1	Q1	Q1. While I was reading the text, I could easily picture the events in it taking place.	2
2072	Sentence-scrambled	Carver (Original)	1	Q11	Q11. The events in the text have changed my life.	1
2072	Sentence-scrambled	Carver (Original)	1	Q13	Q13. I had a vivid mental image of Claire's husband, Stuart.	1
2072	Sentence-scrambled	Carver (Original)	1	Q12	Q12. I had a vivid mental image of Claire.	1
2072	Sentence-scrambled	Carver (Original)	1	Q10	Q10. The events in the text are relevant to my everyday life.	1
1084	Intact	Carver (Original)	1	Q9	Q9. I found my mind wandering while reading the text.*	1
1084	Intact	Carver (Original)	1	Q8	Q8. I found myself thinking of ways the text could have turned out differently.	5
1084	Intact	Carver (Original)	1	Q7	Q7. The text affected me emotionally.	4
1084	Intact	Carver (Original)	1	Q6	Q6. I wanted to learn how the text ended.	4
1084	Intact	Carver (Original)	1	Q5	Q5. After the text ended, I found it easy to put it out of my mind.**	3
1084	Intact	Carver (Original)	1	Q4	Q4. I was mentally involved in the text while reading it.	7
1084	Intact	Carver (Original)	1	Q3	Q3. I could picture myself in the scene of the events described in the text.	5
1084	Intact	Carver (Original)	1	Q2	Q2. While I was reading the text, activity going on in the room around me was on my mind.*	1
1084	Intact	Carver (Original)	1	Q1	Q1. While I was reading the text, I could easily picture the events in it taking place.	5
1084	Intact	Carver (Original)	1	Q11	Q11. The events in the text have changed my life.	1
1084	Intact	Carver (Original)	1	Q13	Q13. I had a vivid mental image of Claire's husband, Stuart.	6
1084	Intact	Carver (Original)	1	Q12	Q12. I had a vivid mental image of Claire.	6
1084	Intact	Carver (Original)	1	Q10	Q10. The events in the text are relevant to my everyday life.	1
1085	Intact	Carver (Original)	0	Q9	Q9. I found my mind wandering while reading the text.*	1
1085	Intact	Carver (Original)	0	Q8	Q8. I found myself thinking of ways the text could have turned out differently.	7
1085	Intact	Carver (Original)	0	Q7	Q7. The text affected me emotionally.	5
1085	Intact	Carver (Original)	0	Q6	Q6. I wanted to learn how the text ended.	7
1085	Intact	Carver (Original)	0	Q5	Q5. After the text ended, I found it easy to put it out of my mind.**	1
1085	Intact	Carver (Original)	0	Q4	Q4. I was mentally involved in the text while reading it.	7
1085	Intact	Carver (Original)	0	Q3	Q3. I could picture myself in the scene of the events described in the text.	7
1085	Intact	Carver (Original)	0	Q2	Q2. While I was reading the text, activity going on in the room around me was on my mind.*	2
1085	Intact	Carver (Original)	0	Q1	Q1. While I was reading the text, I could easily picture the events in it taking place.	7
1085	Intact	Carver (Original)	0	Q11	Q11. The events in the text have changed my life.	1
1085	Intact	Carver (Original)	0	Q13	Q13. I had a vivid mental image of Claire's husband, Stuart.	7
1085	Intact	Carver (Original)	0	Q12	Q12. I had a vivid mental image of Claire.	7
1085	Intact	Carver (Original)	0	Q10	Q10. The events in the text are relevant to my everyday life.	1
2073	Sentence-scrambled	Carver (Original)	0	Q9	Q9. I found my mind wandering while reading the text.*	2
2073	Sentence-scrambled	Carver (Original)	0	Q8	Q8. I found myself thinking of ways the text could have turned out differently.	4
2073	Sentence-scrambled	Carver (Original)	0	Q7	Q7. The text affected me emotionally.	2
2073	Sentence-scrambled	Carver (Original)	0	Q6	Q6. I wanted to learn how the text ended.	6
2073	Sentence-scrambled	Carver (Original)	0	Q5	Q5. After the text ended, I found it easy to put it out of my mind.**	5
2073	Sentence-scrambled	Carver (Original)	0	Q4	Q4. I was mentally involved in the text while reading it.	7
2073	Sentence-scrambled	Carver (Original)	0	Q3	Q3. I could picture myself in the scene of the events described in the text.	5
2073	Sentence-scrambled	Carver (Original)	0	Q2	Q2. While I was reading the text, activity going on in the room around me was on my mind.*	1
2073	Sentence-scrambled	Carver (Original)	0	Q1	Q1. While I was reading the text, I could easily picture the events in it taking place.	5
2073	Sentence-scrambled	Carver (Original)	0	Q11	Q11. The events in the text have changed my life.	1
2073	Sentence-scrambled	Carver (Original)	0	Q13	Q13. I had a vivid mental image of Claire's husband, Stuart.	4
2073	Sentence-scrambled	Carver (Original)	0	Q12	Q12. I had a vivid mental image of Claire.	4
2073	Sentence-scrambled	Carver (Original)	0	Q10	Q10. The events in the text are relevant to my everyday life.	1
1086	Intact	Carver (Original)	1	Q9	Q9. I found my mind wandering while reading the text.*	1
1086	Intact	Carver (Original)	1	Q8	Q8. I found myself thinking of ways the text could have turned out differently.	7
1086	Intact	Carver (Original)	1	Q7	Q7. The text affected me emotionally.	4
1086	Intact	Carver (Original)	1	Q6	Q6. I wanted to learn how the text ended.	7
1086	Intact	Carver (Original)	1	Q5	Q5. After the text ended, I found it easy to put it out of my mind.**	1
1086	Intact	Carver (Original)	1	Q4	Q4. I was mentally involved in the text while reading it.	7
1086	Intact	Carver (Original)	1	Q3	Q3. I could picture myself in the scene of the events described in the text.	7
1086	Intact	Carver (Original)	1	Q2	Q2. While I was reading the text, activity going on in the room around me was on my mind.*	1
1086	Intact	Carver (Original)	1	Q1	Q1. While I was reading the text, I could easily picture the events in it taking place.	7
1086	Intact	Carver (Original)	1	Q11	Q11. The events in the text have changed my life.	1
1086	Intact	Carver (Original)	1	Q13	Q13. I had a vivid mental image of Claire's husband, Stuart.	7
1086	Intact	Carver (Original)	1	Q12	Q12. I had a vivid mental image of Claire.	7
1086	Intact	Carver (Original)	1	Q10	Q10. The events in the text are relevant to my everyday life.	1
1089	Intact	Carver (Original)	0	Q9	Q9. I found my mind wandering while reading the text.*	2
1089	Intact	Carver (Original)	0	Q8	Q8. I found myself thinking of ways the text could have turned out differently.	6
1089	Intact	Carver (Original)	0	Q7	Q7. The text affected me emotionally.	5
1089	Intact	Carver (Original)	0	Q6	Q6. I wanted to learn how the text ended.	7
1089	Intact	Carver (Original)	0	Q5	Q5. After the text ended, I found it easy to put it out of my mind.**	3
1089	Intact	Carver (Original)	0	Q4	Q4. I was mentally involved in the text while reading it.	6
1089	Intact	Carver (Original)	0	Q3	Q3. I could picture myself in the scene of the events described in the text.	5
1089	Intact	Carver (Original)	0	Q2	Q2. While I was reading the text, activity going on in the room around me was on my mind.*	3
1089	Intact	Carver (Original)	0	Q1	Q1. While I was reading the text, I could easily picture the events in it taking place.	7
1089	Intact	Carver (Original)	0	Q11	Q11. The events in the text have changed my life.	1
1089	Intact	Carver (Original)	0	Q13	Q13. I had a vivid mental image of Claire's husband, Stuart.	6
1089	Intact	Carver (Original)	0	Q12	Q12. I had a vivid mental image of Claire.	5
1089	Intact	Carver (Original)	0	Q10	Q10. The events in the text are relevant to my everyday life.	1
2075	Sentence-scrambled	Carver (Original)	1	Q9	Q9. I found my mind wandering while reading the text.*	4
2075	Sentence-scrambled	Carver (Original)	1	Q8	Q8. I found myself thinking of ways the text could have turned out differently.	1
2075	Sentence-scrambled	Carver (Original)	1	Q7	Q7. The text affected me emotionally.	5
2075	Sentence-scrambled	Carver (Original)	1	Q6	Q6. I wanted to learn how the text ended.	2
2075	Sentence-scrambled	Carver (Original)	1	Q5	Q5. After the text ended, I found it easy to put it out of my mind.**	6
2075	Sentence-scrambled	Carver (Original)	1	Q4	Q4. I was mentally involved in the text while reading it.	6
2075	Sentence-scrambled	Carver (Original)	1	Q3	Q3. I could picture myself in the scene of the events described in the text.	5
2075	Sentence-scrambled	Carver (Original)	1	Q2	Q2. While I was reading the text, activity going on in the room around me was on my mind.*	2
2075	Sentence-scrambled	Carver (Original)	1	Q1	Q1. While I was reading the text, I could easily picture the events in it taking place.	5
2075	Sentence-scrambled	Carver (Original)	1	Q11	Q11. The events in the text have changed my life.	1
2075	Sentence-scrambled	Carver (Original)	1	Q13	Q13. I had a vivid mental image of Claire's husband, Stuart.	2
2075	Sentence-scrambled	Carver (Original)	1	Q12	Q12. I had a vivid mental image of Claire.	3
2075	Sentence-scrambled	Carver (Original)	1	Q10	Q10. The events in the text are relevant to my everyday life.	2
2076	Sentence-scrambled	Carver (Original)	0	Q9	Q9. I found my mind wandering while reading the text.*	5
2076	Sentence-scrambled	Carver (Original)	0	Q8	Q8. I found myself thinking of ways the text could have turned out differently.	2
2076	Sentence-scrambled	Carver (Original)	0	Q7	Q7. The text affected me emotionally.	1
2076	Sentence-scrambled	Carver (Original)	0	Q6	Q6. I wanted to learn how the text ended.	1
2076	Sentence-scrambled	Carver (Original)	0	Q5	Q5. After the text ended, I found it easy to put it out of my mind.**	7
2076	Sentence-scrambled	Carver (Original)	0	Q4	Q4. I was mentally involved in the text while reading it.	5
2076	Sentence-scrambled	Carver (Original)	0	Q3	Q3. I could picture myself in the scene of the events described in the text.	3
2076	Sentence-scrambled	Carver (Original)	0	Q2	Q2. While I was reading the text, activity going on in the room around me was on my mind.*	1
2076	Sentence-scrambled	Carver (Original)	0	Q1	Q1. While I was reading the text, I could easily picture the events in it taking place.	5
2076	Sentence-scrambled	Carver (Original)	0	Q11	Q11. The events in the text have changed my life.	1
2076	Sentence-scrambled	Carver (Original)	0	Q13	Q13. I had a vivid mental image of Claire's husband, Stuart.	7
2076	Sentence-scrambled	Carver (Original)	0	Q12	Q12. I had a vivid mental image of Claire.	5
2076	Sentence-scrambled	Carver (Original)	0	Q10	Q10. The events in the text are relevant to my everyday life.	1
1095	Intact	Carver (Original)	0	Q9	Q9. I found my mind wandering while reading the text.*	1
1095	Intact	Carver (Original)	0	Q8	Q8. I found myself thinking of ways the text could have turned out differently.	3
1095	Intact	Carver (Original)	0	Q7	Q7. The text affected me emotionally.	6
1095	Intact	Carver (Original)	0	Q6	Q6. I wanted to learn how the text ended.	7
1095	Intact	Carver (Original)	0	Q5	Q5. After the text ended, I found it easy to put it out of my mind.**	2
1095	Intact	Carver (Original)	0	Q4	Q4. I was mentally involved in the text while reading it.	7
1095	Intact	Carver (Original)	0	Q3	Q3. I could picture myself in the scene of the events described in the text.	7
1095	Intact	Carver (Original)	0	Q2	Q2. While I was reading the text, activity going on in the room around me was on my mind.*	1
1095	Intact	Carver (Original)	0	Q1	Q1. While I was reading the text, I could easily picture the events in it taking place.	7
1095	Intact	Carver (Original)	0	Q11	Q11. The events in the text have changed my life.	2
1095	Intact	Carver (Original)	0	Q13	Q13. I had a vivid mental image of Claire's husband, Stuart.	6
1095	Intact	Carver (Original)	0	Q12	Q12. I had a vivid mental image of Claire.	6
1095	Intact	Carver (Original)	0	Q10	Q10. The events in the text are relevant to my everyday life.	2
2079	Sentence-scrambled	Carver (Original)	0	Q9	Q9. I found my mind wandering while reading the text.*	2
2079	Sentence-scrambled	Carver (Original)	0	Q8	Q8. I found myself thinking of ways the text could have turned out differently.	6
2079	Sentence-scrambled	Carver (Original)	0	Q7	Q7. The text affected me emotionally.	7
2079	Sentence-scrambled	Carver (Original)	0	Q6	Q6. I wanted to learn how the text ended.	7
2079	Sentence-scrambled	Carver (Original)	0	Q5	Q5. After the text ended, I found it easy to put it out of my mind.**	2
2079	Sentence-scrambled	Carver (Original)	0	Q4	Q4. I was mentally involved in the text while reading it.	7
2079	Sentence-scrambled	Carver (Original)	0	Q3	Q3. I could picture myself in the scene of the events described in the text.	6
2079	Sentence-scrambled	Carver (Original)	0	Q2	Q2. While I was reading the text, activity going on in the room around me was on my mind.*	1
2079	Sentence-scrambled	Carver (Original)	0	Q1	Q1. While I was reading the text, I could easily picture the events in it taking place.	6
2079	Sentence-scrambled	Carver (Original)	0	Q11	Q11. The events in the text have changed my life.	2
2079	Sentence-scrambled	Carver (Original)	0	Q13	Q13. I had a vivid mental image of Claire's husband, Stuart.	5
2079	Sentence-scrambled	Carver (Original)	0	Q12	Q12. I had a vivid mental image of Claire.	6
2079	Sentence-scrambled	Carver (Original)	0	Q10	Q10. The events in the text are relevant to my everyday life.	2
2080	Sentence-scrambled	Carver (Original)	1	Q9	Q9. I found my mind wandering while reading the text.*	3
2080	Sentence-scrambled	Carver (Original)	1	Q8	Q8. I found myself thinking of ways the text could have turned out differently.	1
2080	Sentence-scrambled	Carver (Original)	1	Q7	Q7. The text affected me emotionally.	3
2080	Sentence-scrambled	Carver (Original)	1	Q6	Q6. I wanted to learn how the text ended.	2
2080	Sentence-scrambled	Carver (Original)	1	Q5	Q5. After the text ended, I found it easy to put it out of my mind.**	3
2080	Sentence-scrambled	Carver (Original)	1	Q4	Q4. I was mentally involved in the text while reading it.	6
2080	Sentence-scrambled	Carver (Original)	1	Q3	Q3. I could picture myself in the scene of the events described in the text.	5
2080	Sentence-scrambled	Carver (Original)	1	Q2	Q2. While I was reading the text, activity going on in the room around me was on my mind.*	1
2080	Sentence-scrambled	Carver (Original)	1	Q1	Q1. While I was reading the text, I could easily picture the events in it taking place.	4
2080	Sentence-scrambled	Carver (Original)	1	Q11	Q11. The events in the text have changed my life.	1
2080	Sentence-scrambled	Carver (Original)	1	Q13	Q13. I had a vivid mental image of Claire's husband, Stuart.	5
2080	Sentence-scrambled	Carver (Original)	1	Q12	Q12. I had a vivid mental image of Claire.	4
2080	Sentence-scrambled	Carver (Original)	1	Q10	Q10. The events in the text are relevant to my everyday life.	1
1096	Intact	Carver (Original)	0	Q9	Q9. I found my mind wandering while reading the text.*	2
1096	Intact	Carver (Original)	0	Q8	Q8. I found myself thinking of ways the text could have turned out differently.	4
1096	Intact	Carver (Original)	0	Q7	Q7. The text affected me emotionally.	4
1096	Intact	Carver (Original)	0	Q6	Q6. I wanted to learn how the text ended.	7
1096	Intact	Carver (Original)	0	Q5	Q5. After the text ended, I found it easy to put it out of my mind.**	4
1096	Intact	Carver (Original)	0	Q4	Q4. I was mentally involved in the text while reading it.	7
1096	Intact	Carver (Original)	0	Q3	Q3. I could picture myself in the scene of the events described in the text.	6
1096	Intact	Carver (Original)	0	Q2	Q2. While I was reading the text, activity going on in the room around me was on my mind.*	2
1096	Intact	Carver (Original)	0	Q1	Q1. While I was reading the text, I could easily picture the events in it taking place.	6
1096	Intact	Carver (Original)	0	Q11	Q11. The events in the text have changed my life.	1
1096	Intact	Carver (Original)	0	Q13	Q13. I had a vivid mental image of Claire's husband, Stuart.	5
1096	Intact	Carver (Original)	0	Q12	Q12. I had a vivid mental image of Claire.	4
1096	Intact	Carver (Original)	0	Q10	Q10. The events in the text are relevant to my everyday life.	1
2081	Sentence-scrambled	Carver (Original)	1	Q9	Q9. I found my mind wandering while reading the text.*	4
2081	Sentence-scrambled	Carver (Original)	1	Q8	Q8. I found myself thinking of ways the text could have turned out differently.	1
2081	Sentence-scrambled	Carver (Original)	1	Q7	Q7. The text affected me emotionally.	1
2081	Sentence-scrambled	Carver (Original)	1	Q6	Q6. I wanted to learn how the text ended.	1
2081	Sentence-scrambled	Carver (Original)	1	Q5	Q5. After the text ended, I found it easy to put it out of my mind.**	7
2081	Sentence-scrambled	Carver (Original)	1	Q4	Q4. I was mentally involved in the text while reading it.	6
2081	Sentence-scrambled	Carver (Original)	1	Q3	Q3. I could picture myself in the scene of the events described in the text.	2
2081	Sentence-scrambled	Carver (Original)	1	Q2	Q2. While I was reading the text, activity going on in the room around me was on my mind.*	3
2081	Sentence-scrambled	Carver (Original)	1	Q1	Q1. While I was reading the text, I could easily picture the events in it taking place.	2
2081	Sentence-scrambled	Carver (Original)	1	Q11	Q11. The events in the text have changed my life.	1
2081	Sentence-scrambled	Carver (Original)	1	Q13	Q13. I had a vivid mental image of Claire's husband, Stuart.	3
2081	Sentence-scrambled	Carver (Original)	1	Q12	Q12. I had a vivid mental image of Claire.	3
2081	Sentence-scrambled	Carver (Original)	1	Q10	Q10. The events in the text are relevant to my everyday life.	1
1098	Intact	Carver (Original)	0	Q9	Q9. I found my mind wandering while reading the text.*	3
1098	Intact	Carver (Original)	0	Q8	Q8. I found myself thinking of ways the text could have turned out differently.	2
1098	Intact	Carver (Original)	0	Q7	Q7. The text affected me emotionally.	4
1098	Intact	Carver (Original)	0	Q6	Q6. I wanted to learn how the text ended.	7
1098	Intact	Carver (Original)	0	Q5	Q5. After the text ended, I found it easy to put it out of my mind.**	4
1098	Intact	Carver (Original)	0	Q4	Q4. I was mentally involved in the text while reading it.	7
1098	Intact	Carver (Original)	0	Q3	Q3. I could picture myself in the scene of the events described in the text.	4
1098	Intact	Carver (Original)	0	Q2	Q2. While I was reading the text, activity going on in the room around me was on my mind.*	1
1098	Intact	Carver (Original)	0	Q1	Q1. While I was reading the text, I could easily picture the events in it taking place.	6
1098	Intact	Carver (Original)	0	Q11	Q11. The events in the text have changed my life.	1
1098	Intact	Carver (Original)	0	Q13	Q13. I had a vivid mental image of Claire's husband, Stuart.	5
1098	Intact	Carver (Original)	0	Q12	Q12. I had a vivid mental image of Claire.	5
1098	Intact	Carver (Original)	0	Q10	Q10. The events in the text are relevant to my everyday life.	2
2083	Sentence-scrambled	Carver (Original)	1	Q9	Q9. I found my mind wandering while reading the text.*	4
2083	Sentence-scrambled	Carver (Original)	1	Q8	Q8. I found myself thinking of ways the text could have turned out differently.	2
2083	Sentence-scrambled	Carver (Original)	1	Q7	Q7. The text affected me emotionally.	2
2083	Sentence-scrambled	Carver (Original)	1	Q6	Q6. I wanted to learn how the text ended.	1
2083	Sentence-scrambled	Carver (Original)	1	Q5	Q5. After the text ended, I found it easy to put it out of my mind.**	6
2083	Sentence-scrambled	Carver (Original)	1	Q4	Q4. I was mentally involved in the text while reading it.	4
2083	Sentence-scrambled	Carver (Original)	1	Q3	Q3. I could picture myself in the scene of the events described in the text.	4
2083	Sentence-scrambled	Carver (Original)	1	Q2	Q2. While I was reading the text, activity going on in the room around me was on my mind.*	2
2083	Sentence-scrambled	Carver (Original)	1	Q1	Q1. While I was reading the text, I could easily picture the events in it taking place.	2
2083	Sentence-scrambled	Carver (Original)	1	Q11	Q11. The events in the text have changed my life.	1
2083	Sentence-scrambled	Carver (Original)	1	Q13	Q13. I had a vivid mental image of Claire's husband, Stuart.	4
2083	Sentence-scrambled	Carver (Original)	1	Q12	Q12. I had a vivid mental image of Claire.	2
2083	Sentence-scrambled	Carver (Original)	1	Q10	Q10. The events in the text are relevant to my everyday life.	1
2084	Sentence-scrambled	Carver (Original)	0	Q9	Q9. I found my mind wandering while reading the text.*	3
2084	Sentence-scrambled	Carver (Original)	0	Q8	Q8. I found myself thinking of ways the text could have turned out differently.	4
2084	Sentence-scrambled	Carver (Original)	0	Q7	Q7. The text affected me emotionally.	1
2084	Sentence-scrambled	Carver (Original)	0	Q6	Q6. I wanted to learn how the text ended.	4
2084	Sentence-scrambled	Carver (Original)	0	Q5	Q5. After the text ended, I found it easy to put it out of my mind.**	6
2084	Sentence-scrambled	Carver (Original)	0	Q4	Q4. I was mentally involved in the text while reading it.	7
2084	Sentence-scrambled	Carver (Original)	0	Q3	Q3. I could picture myself in the scene of the events described in the text.	1
2084	Sentence-scrambled	Carver (Original)	0	Q2	Q2. While I was reading the text, activity going on in the room around me was on my mind.*	1
2084	Sentence-scrambled	Carver (Original)	0	Q1	Q1. While I was reading the text, I could easily picture the events in it taking place.	3
2084	Sentence-scrambled	Carver (Original)	0	Q11	Q11. The events in the text have changed my life.	1
2084	Sentence-scrambled	Carver (Original)	0	Q13	Q13. I had a vivid mental image of Claire's husband, Stuart.	1
2084	Sentence-scrambled	Carver (Original)	0	Q12	Q12. I had a vivid mental image of Claire.	1
2084	Sentence-scrambled	Carver (Original)	0	Q10	Q10. The events in the text are relevant to my everyday life.	1
2085	Sentence-scrambled	Carver (Original)	0	Q9	Q9. I found my mind wandering while reading the text.*	2
2085	Sentence-scrambled	Carver (Original)	0	Q8	Q8. I found myself thinking of ways the text could have turned out differently.	5
2085	Sentence-scrambled	Carver (Original)	0	Q7	Q7. The text affected me emotionally.	2
2085	Sentence-scrambled	Carver (Original)	0	Q6	Q6. I wanted to learn how the text ended.	3
2085	Sentence-scrambled	Carver (Original)	0	Q5	Q5. After the text ended, I found it easy to put it out of my mind.**	5
2085	Sentence-scrambled	Carver (Original)	0	Q4	Q4. I was mentally involved in the text while reading it.	7
2085	Sentence-scrambled	Carver (Original)	0	Q3	Q3. I could picture myself in the scene of the events described in the text.	3
2085	Sentence-scrambled	Carver (Original)	0	Q2	Q2. While I was reading the text, activity going on in the room around me was on my mind.*	1
2085	Sentence-scrambled	Carver (Original)	0	Q1	Q1. While I was reading the text, I could easily picture the events in it taking place.	3
2085	Sentence-scrambled	Carver (Original)	0	Q11	Q11. The events in the text have changed my life.	1
2085	Sentence-scrambled	Carver (Original)	0	Q13	Q13. I had a vivid mental image of Claire's husband, Stuart.	1
2085	Sentence-scrambled	Carver (Original)	0	Q12	Q12. I had a vivid mental image of Claire.	3
2085	Sentence-scrambled	Carver (Original)	0	Q10	Q10. The events in the text are relevant to my everyday life.	1
1099	Intact	Carver (Original)	0	Q9	Q9. I found my mind wandering while reading the text.*	1
1099	Intact	Carver (Original)	0	Q8	Q8. I found myself thinking of ways the text could have turned out differently.	5
1099	Intact	Carver (Original)	0	Q7	Q7. The text affected me emotionally.	4
1099	Intact	Carver (Original)	0	Q6	Q6. I wanted to learn how the text ended.	7
1099	Intact	Carver (Original)	0	Q5	Q5. After the text ended, I found it easy to put it out of my mind.**	3
1099	Intact	Carver (Original)	0	Q4	Q4. I was mentally involved in the text while reading it.	7
1099	Intact	Carver (Original)	0	Q3	Q3. I could picture myself in the scene of the events described in the text.	7
1099	Intact	Carver (Original)	0	Q2	Q2. While I was reading the text, activity going on in the room around me was on my mind.*	1
1099	Intact	Carver (Original)	0	Q1	Q1. While I was reading the text, I could easily picture the events in it taking place.	7
1099	Intact	Carver (Original)	0	Q11	Q11. The events in the text have changed my life.	1
1099	Intact	Carver (Original)	0	Q13	Q13. I had a vivid mental image of Claire's husband, Stuart.	7
1099	Intact	Carver (Original)	0	Q12	Q12. I had a vivid mental image of Claire.	5
1099	Intact	Carver (Original)	0	Q10	Q10. The events in the text are relevant to my everyday life.	1
2086	Sentence-scrambled	Carver (Original)	0	Q9	Q9. I found my mind wandering while reading the text.*	3
2086	Sentence-scrambled	Carver (Original)	0	Q8	Q8. I found myself thinking of ways the text could have turned out differently.	5
2086	Sentence-scrambled	Carver (Original)	0	Q7	Q7. The text affected me emotionally.	4
2086	Sentence-scrambled	Carver (Original)	0	Q6	Q6. I wanted to learn how the text ended.	6
2086	Sentence-scrambled	Carver (Original)	0	Q5	Q5. After the text ended, I found it easy to put it out of my mind.**	2
2086	Sentence-scrambled	Carver (Original)	0	Q4	Q4. I was mentally involved in the text while reading it.	5
2086	Sentence-scrambled	Carver (Original)	0	Q3	Q3. I could picture myself in the scene of the events described in the text.	4
2086	Sentence-scrambled	Carver (Original)	0	Q2	Q2. While I was reading the text, activity going on in the room around me was on my mind.*	3
2086	Sentence-scrambled	Carver (Original)	0	Q1	Q1. While I was reading the text, I could easily picture the events in it taking place.	4
2086	Sentence-scrambled	Carver (Original)	0	Q11	Q11. The events in the text have changed my life.	3
2086	Sentence-scrambled	Carver (Original)	0	Q13	Q13. I had a vivid mental image of Claire's husband, Stuart.	4
2086	Sentence-scrambled	Carver (Original)	0	Q12	Q12. I had a vivid mental image of Claire.	3
2086	Sentence-scrambled	Carver (Original)	0	Q10	Q10. The events in the text are relevant to my everyday life.	2
2087	Sentence-scrambled	Carver (Original)	0	Q9	Q9. I found my mind wandering while reading the text.*	1
2087	Sentence-scrambled	Carver (Original)	0	Q8	Q8. I found myself thinking of ways the text could have turned out differently.	5
2087	Sentence-scrambled	Carver (Original)	0	Q7	Q7. The text affected me emotionally.	5
2087	Sentence-scrambled	Carver (Original)	0	Q6	Q6. I wanted to learn how the text ended.	7
2087	Sentence-scrambled	Carver (Original)	0	Q5	Q5. After the text ended, I found it easy to put it out of my mind.**	3
2087	Sentence-scrambled	Carver (Original)	0	Q4	Q4. I was mentally involved in the text while reading it.	7
2087	Sentence-scrambled	Carver (Original)	0	Q3	Q3. I could picture myself in the scene of the events described in the text.	5
2087	Sentence-scrambled	Carver (Original)	0	Q2	Q2. While I was reading the text, activity going on in the room around me was on my mind.*	1
2087	Sentence-scrambled	Carver (Original)	0	Q1	Q1. While I was reading the text, I could easily picture the events in it taking place.	5
2087	Sentence-scrambled	Carver (Original)	0	Q11	Q11. The events in the text have changed my life.	2
2087	Sentence-scrambled	Carver (Original)	0	Q13	Q13. I had a vivid mental image of Claire's husband, Stuart.	5
2087	Sentence-scrambled	Carver (Original)	0	Q12	Q12. I had a vivid mental image of Claire.	5
2087	Sentence-scrambled	Carver (Original)	0	Q10	Q10. The events in the text are relevant to my everyday life.	1
2090	Sentence-scrambled	Carver (Original)	0	Q9	Q9. I found my mind wandering while reading the text.*	2
2090	Sentence-scrambled	Carver (Original)	0	Q8	Q8. I found myself thinking of ways the text could have turned out differently.	5
2090	Sentence-scrambled	Carver (Original)	0	Q7	Q7. The text affected me emotionally.	1
2090	Sentence-scrambled	Carver (Original)	0	Q6	Q6. I wanted to learn how the text ended.	5
2090	Sentence-scrambled	Carver (Original)	0	Q5	Q5. After the text ended, I found it easy to put it out of my mind.**	4
2090	Sentence-scrambled	Carver (Original)	0	Q4	Q4. I was mentally involved in the text while reading it.	6
2090	Sentence-scrambled	Carver (Original)	0	Q3	Q3. I could picture myself in the scene of the events described in the text.	5
2090	Sentence-scrambled	Carver (Original)	0	Q2	Q2. While I was reading the text, activity going on in the room around me was on my mind.*	1
2090	Sentence-scrambled	Carver (Original)	0	Q1	Q1. While I was reading the text, I could easily picture the events in it taking place.	5
2090	Sentence-scrambled	Carver (Original)	0	Q11	Q11. The events in the text have changed my life.	1
2090	Sentence-scrambled	Carver (Original)	0	Q13	Q13. I had a vivid mental image of Claire's husband, Stuart.	4
2090	Sentence-scrambled	Carver (Original)	0	Q12	Q12. I had a vivid mental image of Claire.	4
2090	Sentence-scrambled	Carver (Original)	0	Q10	Q10. The events in the text are relevant to my everyday life.	4
2091	Sentence-scrambled	Carver (Original)	0	Q9	Q9. I found my mind wandering while reading the text.*	5
2091	Sentence-scrambled	Carver (Original)	0	Q8	Q8. I found myself thinking of ways the text could have turned out differently.	5
2091	Sentence-scrambled	Carver (Original)	0	Q7	Q7. The text affected me emotionally.	3
2091	Sentence-scrambled	Carver (Original)	0	Q6	Q6. I wanted to learn how the text ended.	4
2091	Sentence-scrambled	Carver (Original)	0	Q5	Q5. After the text ended, I found it easy to put it out of my mind.**	4
2091	Sentence-scrambled	Carver (Original)	0	Q4	Q4. I was mentally involved in the text while reading it.	5
2091	Sentence-scrambled	Carver (Original)	0	Q3	Q3. I could picture myself in the scene of the events described in the text.	4
2091	Sentence-scrambled	Carver (Original)	0	Q2	Q2. While I was reading the text, activity going on in the room around me was on my mind.*	2
2091	Sentence-scrambled	Carver (Original)	0	Q1	Q1. While I was reading the text, I could easily picture the events in it taking place.	3
2091	Sentence-scrambled	Carver (Original)	0	Q11	Q11. The events in the text have changed my life.	1
2091	Sentence-scrambled	Carver (Original)	0	Q13	Q13. I had a vivid mental image of Claire's husband, Stuart.	3
2091	Sentence-scrambled	Carver (Original)	0	Q12	Q12. I had a vivid mental image of Claire.	4
2091	Sentence-scrambled	Carver (Original)	0	Q10	Q10. The events in the text are relevant to my everyday life.	2
2094	Sentence-scrambled	Carver (Original)	1	Q9	Q9. I found my mind wandering while reading the text.*	2
2094	Sentence-scrambled	Carver (Original)	1	Q8	Q8. I found myself thinking of ways the text could have turned out differently.	1
2094	Sentence-scrambled	Carver (Original)	1	Q7	Q7. The text affected me emotionally.	4
2094	Sentence-scrambled	Carver (Original)	1	Q6	Q6. I wanted to learn how the text ended.	2
2094	Sentence-scrambled	Carver (Original)	1	Q5	Q5. After the text ended, I found it easy to put it out of my mind.**	3
2094	Sentence-scrambled	Carver (Original)	1	Q4	Q4. I was mentally involved in the text while reading it.	4
2094	Sentence-scrambled	Carver (Original)	1	Q3	Q3. I could picture myself in the scene of the events described in the text.	4
2094	Sentence-scrambled	Carver (Original)	1	Q2	Q2. While I was reading the text, activity going on in the room around me was on my mind.*	3
2094	Sentence-scrambled	Carver (Original)	1	Q1	Q1. While I was reading the text, I could easily picture the events in it taking place.	4
2094	Sentence-scrambled	Carver (Original)	1	Q11	Q11. The events in the text have changed my life.	1
2094	Sentence-scrambled	Carver (Original)	1	Q13	Q13. I had a vivid mental image of Claire's husband, Stuart.	3
2094	Sentence-scrambled	Carver (Original)	1	Q12	Q12. I had a vivid mental image of Claire.	6
2094	Sentence-scrambled	Carver (Original)	1	Q10	Q10. The events in the text are relevant to my everyday life.	2
2095	Sentence-scrambled	Carver (Original)	1	Q9	Q9. I found my mind wandering while reading the text.*	4
2095	Sentence-scrambled	Carver (Original)	1	Q8	Q8. I found myself thinking of ways the text could have turned out differently.	2
2095	Sentence-scrambled	Carver (Original)	1	Q7	Q7. The text affected me emotionally.	2
2095	Sentence-scrambled	Carver (Original)	1	Q6	Q6. I wanted to learn how the text ended.	3
2095	Sentence-scrambled	Carver (Original)	1	Q5	Q5. After the text ended, I found it easy to put it out of my mind.**	5
2095	Sentence-scrambled	Carver (Original)	1	Q4	Q4. I was mentally involved in the text while reading it.	3
2095	Sentence-scrambled	Carver (Original)	1	Q3	Q3. I could picture myself in the scene of the events described in the text.	3
2095	Sentence-scrambled	Carver (Original)	1	Q2	Q2. While I was reading the text, activity going on in the room around me was on my mind.*	2
2095	Sentence-scrambled	Carver (Original)	1	Q1	Q1. While I was reading the text, I could easily picture the events in it taking place.	3
2095	Sentence-scrambled	Carver (Original)	1	Q11	Q11. The events in the text have changed my life.	1
2095	Sentence-scrambled	Carver (Original)	1	Q13	Q13. I had a vivid mental image of Claire's husband, Stuart.	2
2095	Sentence-scrambled	Carver (Original)	1	Q12	Q12. I had a vivid mental image of Claire.	2
2095	Sentence-scrambled	Carver (Original)	1	Q10	Q10. The events in the text are relevant to my everyday life.	3
1105	Intact	Carver (Original)	1	Q9	Q9. I found my mind wandering while reading the text.*	1
1105	Intact	Carver (Original)	1	Q8	Q8. I found myself thinking of ways the text could have turned out differently.	4
1105	Intact	Carver (Original)	1	Q7	Q7. The text affected me emotionally.	4
1105	Intact	Carver (Original)	1	Q6	Q6. I wanted to learn how the text ended.	6
1105	Intact	Carver (Original)	1	Q5	Q5. After the text ended, I found it easy to put it out of my mind.**	6
1105	Intact	Carver (Original)	1	Q4	Q4. I was mentally involved in the text while reading it.	7
1105	Intact	Carver (Original)	1	Q3	Q3. I could picture myself in the scene of the events described in the text.	6
1105	Intact	Carver (Original)	1	Q2	Q2. While I was reading the text, activity going on in the room around me was on my mind.*	1
1105	Intact	Carver (Original)	1	Q1	Q1. While I was reading the text, I could easily picture the events in it taking place.	6
1105	Intact	Carver (Original)	1	Q11	Q11. The events in the text have changed my life.	1
1105	Intact	Carver (Original)	1	Q13	Q13. I had a vivid mental image of Claire's husband, Stuart.	3
1105	Intact	Carver (Original)	1	Q12	Q12. I had a vivid mental image of Claire.	3
1105	Intact	Carver (Original)	1	Q10	Q10. The events in the text are relevant to my everyday life.	1
2097	Sentence-scrambled	Carver (Original)	0	Q9	Q9. I found my mind wandering while reading the text.*	1
2097	Sentence-scrambled	Carver (Original)	0	Q8	Q8. I found myself thinking of ways the text could have turned out differently.	1
2097	Sentence-scrambled	Carver (Original)	0	Q7	Q7. The text affected me emotionally.	3
2097	Sentence-scrambled	Carver (Original)	0	Q6	Q6. I wanted to learn how the text ended.	5
2097	Sentence-scrambled	Carver (Original)	0	Q5	Q5. After the text ended, I found it easy to put it out of my mind.**	1
2097	Sentence-scrambled	Carver (Original)	0	Q4	Q4. I was mentally involved in the text while reading it.	7
2097	Sentence-scrambled	Carver (Original)	0	Q3	Q3. I could picture myself in the scene of the events described in the text.	5
2097	Sentence-scrambled	Carver (Original)	0	Q2	Q2. While I was reading the text, activity going on in the room around me was on my mind.*	1
2097	Sentence-scrambled	Carver (Original)	0	Q1	Q1. While I was reading the text, I could easily picture the events in it taking place.	5
2097	Sentence-scrambled	Carver (Original)	0	Q11	Q11. The events in the text have changed my life.	1
2097	Sentence-scrambled	Carver (Original)	0	Q13	Q13. I had a vivid mental image of Claire's husband, Stuart.	4
2097	Sentence-scrambled	Carver (Original)	0	Q12	Q12. I had a vivid mental image of Claire.	7
2097	Sentence-scrambled	Carver (Original)	0	Q10	Q10. The events in the text are relevant to my everyday life.	2
1110	Intact	Carver (Original)	1	Q9	Q9. I found my mind wandering while reading the text.*	1
1110	Intact	Carver (Original)	1	Q8	Q8. I found myself thinking of ways the text could have turned out differently.	1
1110	Intact	Carver (Original)	1	Q7	Q7. The text affected me emotionally.	3
1110	Intact	Carver (Original)	1	Q6	Q6. I wanted to learn how the text ended.	6
1110	Intact	Carver (Original)	1	Q5	Q5. After the text ended, I found it easy to put it out of my mind.**	4
1110	Intact	Carver (Original)	1	Q4	Q4. I was mentally involved in the text while reading it.	7
1110	Intact	Carver (Original)	1	Q3	Q3. I could picture myself in the scene of the events described in the text.	2
1110	Intact	Carver (Original)	1	Q2	Q2. While I was reading the text, activity going on in the room around me was on my mind.*	1
1110	Intact	Carver (Original)	1	Q1	Q1. While I was reading the text, I could easily picture the events in it taking place.	6
1110	Intact	Carver (Original)	1	Q11	Q11. The events in the text have changed my life.	1
1110	Intact	Carver (Original)	1	Q13	Q13. I had a vivid mental image of Claire's husband, Stuart.	5
1110	Intact	Carver (Original)	1	Q12	Q12. I had a vivid mental image of Claire.	2
1110	Intact	Carver (Original)	1	Q10	Q10. The events in the text are relevant to my everyday life.	1
1111	Intact	Carver (Original)	1	Q9	Q9. I found my mind wandering while reading the text.*	6
1111	Intact	Carver (Original)	1	Q8	Q8. I found myself thinking of ways the text could have turned out differently.	7
1111	Intact	Carver (Original)	1	Q7	Q7. The text affected me emotionally.	7
1111	Intact	Carver (Original)	1	Q6	Q6. I wanted to learn how the text ended.	6
1111	Intact	Carver (Original)	1	Q5	Q5. After the text ended, I found it easy to put it out of my mind.**	7
1111	Intact	Carver (Original)	1	Q4	Q4. I was mentally involved in the text while reading it.	6
1111	Intact	Carver (Original)	1	Q3	Q3. I could picture myself in the scene of the events described in the text.	6
1111	Intact	Carver (Original)	1	Q2	Q2. While I was reading the text, activity going on in the room around me was on my mind.*	1
1111	Intact	Carver (Original)	1	Q1	Q1. While I was reading the text, I could easily picture the events in it taking place.	6
1111	Intact	Carver (Original)	1	Q11	Q11. The events in the text have changed my life.	2
1111	Intact	Carver (Original)	1	Q13	Q13. I had a vivid mental image of Claire's husband, Stuart.	6
1111	Intact	Carver (Original)	1	Q12	Q12. I had a vivid mental image of Claire.	5
1111	Intact	Carver (Original)	1	Q10	Q10. The events in the text are relevant to my everyday life.	3
2102	Sentence-scrambled	Carver (Original)	1	Q9	Q9. I found my mind wandering while reading the text.*	1
2102	Sentence-scrambled	Carver (Original)	1	Q8	Q8. I found myself thinking of ways the text could have turned out differently.	1
2102	Sentence-scrambled	Carver (Original)	1	Q7	Q7. The text affected me emotionally.	1
2102	Sentence-scrambled	Carver (Original)	1	Q6	Q6. I wanted to learn how the text ended.	4
2102	Sentence-scrambled	Carver (Original)	1	Q5	Q5. After the text ended, I found it easy to put it out of my mind.**	3
2102	Sentence-scrambled	Carver (Original)	1	Q4	Q4. I was mentally involved in the text while reading it.	7
2102	Sentence-scrambled	Carver (Original)	1	Q3	Q3. I could picture myself in the scene of the events described in the text.	1
2102	Sentence-scrambled	Carver (Original)	1	Q2	Q2. While I was reading the text, activity going on in the room around me was on my mind.*	1
2102	Sentence-scrambled	Carver (Original)	1	Q1	Q1. While I was reading the text, I could easily picture the events in it taking place.	2
2102	Sentence-scrambled	Carver (Original)	1	Q11	Q11. The events in the text have changed my life.	1
2102	Sentence-scrambled	Carver (Original)	1	Q13	Q13. I had a vivid mental image of Claire's husband, Stuart.	1
2102	Sentence-scrambled	Carver (Original)	1	Q12	Q12. I had a vivid mental image of Claire.	1
2102	Sentence-scrambled	Carver (Original)	1	Q10	Q10. The events in the text are relevant to my everyday life.	1
2103	Sentence-scrambled	Carver (Original)	1	Q9	Q9. I found my mind wandering while reading the text.*	2
2103	Sentence-scrambled	Carver (Original)	1	Q8	Q8. I found myself thinking of ways the text could have turned out differently.	5
2103	Sentence-scrambled	Carver (Original)	1	Q7	Q7. The text affected me emotionally.	5
2103	Sentence-scrambled	Carver (Original)	1	Q6	Q6. I wanted to learn how the text ended.	6
2103	Sentence-scrambled	Carver (Original)	1	Q5	Q5. After the text ended, I found it easy to put it out of my mind.**	3
2103	Sentence-scrambled	Carver (Original)	1	Q4	Q4. I was mentally involved in the text while reading it.	6
2103	Sentence-scrambled	Carver (Original)	1	Q3	Q3. I could picture myself in the scene of the events described in the text.	5
2103	Sentence-scrambled	Carver (Original)	1	Q2	Q2. While I was reading the text, activity going on in the room around me was on my mind.*	2
2103	Sentence-scrambled	Carver (Original)	1	Q1	Q1. While I was reading the text, I could easily picture the events in it taking place.	5
2103	Sentence-scrambled	Carver (Original)	1	Q11	Q11. The events in the text have changed my life.	2
2103	Sentence-scrambled	Carver (Original)	1	Q13	Q13. I had a vivid mental image of Claire's husband, Stuart.	6
2103	Sentence-scrambled	Carver (Original)	1	Q12	Q12. I had a vivid mental image of Claire.	5
2103	Sentence-scrambled	Carver (Original)	1	Q10	Q10. The events in the text are relevant to my everyday life.	4
2104	Sentence-scrambled	Carver (Original)	1	Q9	Q9. I found my mind wandering while reading the text.*	1
2104	Sentence-scrambled	Carver (Original)	1	Q8	Q8. I found myself thinking of ways the text could have turned out differently.	3
2104	Sentence-scrambled	Carver (Original)	1	Q7	Q7. The text affected me emotionally.	4
2104	Sentence-scrambled	Carver (Original)	1	Q6	Q6. I wanted to learn how the text ended.	5
2104	Sentence-scrambled	Carver (Original)	1	Q5	Q5. After the text ended, I found it easy to put it out of my mind.**	3
2104	Sentence-scrambled	Carver (Original)	1	Q4	Q4. I was mentally involved in the text while reading it.	5
2104	Sentence-scrambled	Carver (Original)	1	Q3	Q3. I could picture myself in the scene of the events described in the text.	4
2104	Sentence-scrambled	Carver (Original)	1	Q2	Q2. While I was reading the text, activity going on in the room around me was on my mind.*	2
2104	Sentence-scrambled	Carver (Original)	1	Q1	Q1. While I was reading the text, I could easily picture the events in it taking place.	6
2104	Sentence-scrambled	Carver (Original)	1	Q11	Q11. The events in the text have changed my life.	2
2104	Sentence-scrambled	Carver (Original)	1	Q13	Q13. I had a vivid mental image of Claire's husband, Stuart.	3
2104	Sentence-scrambled	Carver (Original)	1	Q12	Q12. I had a vivid mental image of Claire.	1
2104	Sentence-scrambled	Carver (Original)	1	Q10	Q10. The events in the text are relevant to my everyday life.	4
2105	Sentence-scrambled	Carver (Original)	1	Q9	Q9. I found my mind wandering while reading the text.*	2
2105	Sentence-scrambled	Carver (Original)	1	Q8	Q8. I found myself thinking of ways the text could have turned out differently.	5
2105	Sentence-scrambled	Carver (Original)	1	Q7	Q7. The text affected me emotionally.	4
2105	Sentence-scrambled	Carver (Original)	1	Q6	Q6. I wanted to learn how the text ended.	7
2105	Sentence-scrambled	Carver (Original)	1	Q5	Q5. After the text ended, I found it easy to put it out of my mind.**	1
2105	Sentence-scrambled	Carver (Original)	1	Q4	Q4. I was mentally involved in the text while reading it.	6
2105	Sentence-scrambled	Carver (Original)	1	Q3	Q3. I could picture myself in the scene of the events described in the text.	7
2105	Sentence-scrambled	Carver (Original)	1	Q2	Q2. While I was reading the text, activity going on in the room around me was on my mind.*	1
2105	Sentence-scrambled	Carver (Original)	1	Q1	Q1. While I was reading the text, I could easily picture the events in it taking place.	4
2105	Sentence-scrambled	Carver (Original)	1	Q11	Q11. The events in the text have changed my life.	1
2105	Sentence-scrambled	Carver (Original)	1	Q13	Q13. I had a vivid mental image of Claire's husband, Stuart.	3
2105	Sentence-scrambled	Carver (Original)	1	Q12	Q12. I had a vivid mental image of Claire.	4
2105	Sentence-scrambled	Carver (Original)	1	Q10	Q10. The events in the text are relevant to my everyday life.	2
1113	Intact	Carver (Original)	1	Q9	Q9. I found my mind wandering while reading the text.*	3
1113	Intact	Carver (Original)	1	Q8	Q8. I found myself thinking of ways the text could have turned out differently.	2
1113	Intact	Carver (Original)	1	Q7	Q7. The text affected me emotionally.	4
1113	Intact	Carver (Original)	1	Q6	Q6. I wanted to learn how the text ended.	6
1113	Intact	Carver (Original)	1	Q5	Q5. After the text ended, I found it easy to put it out of my mind.**	3
1113	Intact	Carver (Original)	1	Q4	Q4. I was mentally involved in the text while reading it.	7
1113	Intact	Carver (Original)	1	Q3	Q3. I could picture myself in the scene of the events described in the text.	5
1113	Intact	Carver (Original)	1	Q2	Q2. While I was reading the text, activity going on in the room around me was on my mind.*	2
1113	Intact	Carver (Original)	1	Q1	Q1. While I was reading the text, I could easily picture the events in it taking place.	5
1113	Intact	Carver (Original)	1	Q11	Q11. The events in the text have changed my life.	1
[truncated: 1,121 more rows]
