# Supplementary material for: Narrative thinking lingers in spontaneous thought
Source: Nat Commun. 2022 Aug 6;13:4585. doi: 10.1038/s41467-022-32113-6 (PMC9357042; doi:10.1038/s41467-022-32113-6)
Supplement: Supplementary file 4 — Source Data [file 41467_2022_32113_MOESM4_ESM.zip › Source Data/Supplement/FigureS1.csv]

ID	Condition	counterbalance	story_version	comp_prop
1002	Intact	0	Carver (Original)	0.269230769230769
1003	Intact	0	Carver (Original)	0.269230769230769
1004	Intact	0	Carver (Original)	0.269230769230769
1006	Intact	1	Carver (Original)	0.923076923076923
1008	Intact	1	Carver (Original)	0.923076923076923
1009	Intact	1	Carver (Original)	1
1010	Intact	1	Carver (Original)	0.884615384615385
1012	Intact	1	Carver (Original)	0.846153846153846
1013	Intact	0	Carver (Original)	0.923076923076923
1014	Intact	0	Carver (Original)	0.923076923076923
1015	Intact	1	Carver (Original)	1
1016	Intact	0	Carver (Original)	0.461538461538462
1017	Intact	1	Carver (Original)	0.923076923076923
1018	Intact	1	Carver (Original)	0.884615384615385
1019	Intact	0	Carver (Original)	1
1020	Intact	0	Carver (Original)	1
1021	Intact	1	Carver (Original)	0.692307692307692
1022	Intact	1	Carver (Original)	0.576923076923077
1023	Intact	0	Carver (Original)	0.615384615384615
1024	Intact	1	Carver (Original)	0.846153846153846
1026	Intact	1	Carver (Original)	0.923076923076923
1027	Intact	0	Carver (Original)	0.923076923076923
1028	Intact	1	Carver (Original)	0.961538461538462
1031	Intact	1	Carver (Original)	1
1032	Intact	0	Carver (Original)	0.923076923076923
1033	Intact	0	Carver (Original)	1
1034	Intact	0	Carver (Original)	0.846153846153846
1035	Intact	0	Carver (Original)	0.730769230769231
1036	Intact	1	Carver (Original)	0.961538461538462
1037	Intact	1	Carver (Original)	0.923076923076923
1038	Intact	1	Carver (Original)	1
1039	Intact	0	Carver (Original)	0.961538461538462
1040	Intact	1	Carver (Original)	0.961538461538462
1041	Intact	0	Carver (Original)	1
1042	Intact	1	Carver (Original)	0.923076923076923
1043	Intact	0	Carver (Original)	0.538461538461538
1044	Intact	1	Carver (Original)	0.807692307692308
1046	Intact	0	Carver (Original)	0.923076923076923
1047	Intact	1	Carver (Original)	0.923076923076923
1048	Intact	0	Carver (Original)	0.884615384615385
1049	Intact	1	Carver (Original)	0.538461538461538
1050	Intact	1	Carver (Original)	0.923076923076923
1051	Intact	1	Carver (Original)	0.884615384615385
1054	Intact	1	Carver (Original)	0.846153846153846
1055	Intact	0	Carver (Original)	0.961538461538462
1057	Intact	1	Carver (Original)	0.423076923076923
1058	Intact	1	Carver (Original)	0.846153846153846
1059	Intact	0	Carver (Original)	0.884615384615385
1060	Intact	0	Carver (Original)	0.769230769230769
1061	Intact	0	Carver (Original)	0.769230769230769
1062	Intact	0	Carver (Original)	0.961538461538462
1063	Intact	0	Carver (Original)	0.807692307692308
1064	Intact	0	Carver (Original)	0.961538461538462
1065	Intact	0	Carver (Original)	0.923076923076923
1066	Intact	0	Carver (Original)	0.576923076923077
1067	Intact	1	Carver (Original)	0.576923076923077
1068	Intact	0	Carver (Original)	0.730769230769231
1069	Intact	0	Carver (Original)	0.807692307692308
1070	Intact	1	Carver (Original)	0.730769230769231
1072	Intact	1	Carver (Original)	1
1074	Intact	1	Carver (Original)	0.346153846153846
1075	Intact	0	Carver (Original)	0.807692307692308
1077	Intact	1	Carver (Original)	0.923076923076923
1078	Intact	0	Carver (Original)	0.807692307692308
1080	Intact	0	Carver (Original)	0.807692307692308
1082	Intact	0	Carver (Original)	1
1083	Intact	1	Carver (Original)	0.730769230769231
1084	Intact	1	Carver (Original)	0.923076923076923
1085	Intact	0	Carver (Original)	1
1086	Intact	1	Carver (Original)	0.923076923076923
1089	Intact	0	Carver (Original)	0.961538461538462
1095	Intact	0	Carver (Original)	1
1096	Intact	0	Carver (Original)	0.923076923076923
1098	Intact	0	Carver (Original)	0.807692307692308
1099	Intact	0	Carver (Original)	0.923076923076923
1105	Intact	1	Carver (Original)	0.923076923076923
1110	Intact	1	Carver (Original)	0.846153846153846
1111	Intact	1	Carver (Original)	0.576923076923077
1113	Intact	1	Carver (Original)	0.884615384615385
1115	Intact	1	Carver (Original)	0.923076923076923
2000	Sentence-scrambled	0	Carver (Original)	0.807692307692308
2002	Sentence-scrambled	0	Carver (Original)	0.730769230769231
2003	Sentence-scrambled	1	Carver (Original)	0.653846153846154
2004	Sentence-scrambled	1	Carver (Original)	0.884615384615385
2005	Sentence-scrambled	0	Carver (Original)	0.769230769230769
2006	Sentence-scrambled	0	Carver (Original)	0.615384615384615
2008	Sentence-scrambled	1	Carver (Original)	0.730769230769231
2009	Sentence-scrambled	0	Carver (Original)	0.730769230769231
2011	Sentence-scrambled	1	Carver (Original)	0.846153846153846
2012	Sentence-scrambled	0	Carver (Original)	0.653846153846154
2013	Sentence-scrambled	1	Carver (Original)	0.461538461538462
2014	Sentence-scrambled	0	Carver (Original)	0.692307692307692
2015	Sentence-scrambled	1	Carver (Original)	0.653846153846154
2016	Sentence-scrambled	0	Carver (Original)	0.653846153846154
2017	Sentence-scrambled	1	Carver (Original)	0.615384615384615
2018	Sentence-scrambled	0	Carver (Original)	0.461538461538462
2019	Sentence-scrambled	1	Carver (Original)	0.653846153846154
2020	Sentence-scrambled	0	Carver (Original)	0.423076923076923
2021	Sentence-scrambled	1	Carver (Original)	0.846153846153846
2022	Sentence-scrambled	1	Carver (Original)	0.269230769230769
2023	Sentence-scrambled	0	Carver (Original)	0.807692307692308
2024	Sentence-scrambled	0	Carver (Original)	0.846153846153846
2025	Sentence-scrambled	1	Carver (Original)	0.576923076923077
2027	Sentence-scrambled	1	Carver (Original)	0.538461538461538
2028	Sentence-scrambled	0	Carver (Original)	0.5
2029	Sentence-scrambled	0	Carver (Original)	0.769230769230769
2030	Sentence-scrambled	1	Carver (Original)	0.692307692307692
2031	Sentence-scrambled	1	Carver (Original)	0.5
2032	Sentence-scrambled	0	Carver (Original)	0.807692307692308
2034	Sentence-scrambled	0	Carver (Original)	0.461538461538462
2036	Sentence-scrambled	0	Carver (Original)	0.384615384615385
2038	Sentence-scrambled	0	Carver (Original)	0.769230769230769
2039	Sentence-scrambled	1	Carver (Original)	0.730769230769231
2040	Sentence-scrambled	0	Carver (Original)	0.884615384615385
2042	Sentence-scrambled	1	Carver (Original)	0.653846153846154
2043	Sentence-scrambled	1	Carver (Original)	0.576923076923077
2045	Sentence-scrambled	1	Carver (Original)	0.653846153846154
2046	Sentence-scrambled	1	Carver (Original)	0.615384615384615
2048	Sentence-scrambled	0	Carver (Original)	0.5
2049	Sentence-scrambled	1	Carver (Original)	0.615384615384615
2050	Sentence-scrambled	0	Carver (Original)	0.730769230769231
2051	Sentence-scrambled	0	Carver (Original)	0.769230769230769
2052	Sentence-scrambled	0	Carver (Original)	0.730769230769231
2055	Sentence-scrambled	0	Carver (Original)	0.807692307692308
2056	Sentence-scrambled	0	Carver (Original)	0.730769230769231
2058	Sentence-scrambled	1	Carver (Original)	0.807692307692308
2059	Sentence-scrambled	0	Carver (Original)	0.730769230769231
2061	Sentence-scrambled	0	Carver (Original)	0.653846153846154
2063	Sentence-scrambled	1	Carver (Original)	0.730769230769231
2065	Sentence-scrambled	0	Carver (Original)	0.692307692307692
2067	Sentence-scrambled	0	Carver (Original)	0.461538461538462
2068	Sentence-scrambled	1	Carver (Original)	0.5
2070	Sentence-scrambled	1	Carver (Original)	0.807692307692308
2071	Sentence-scrambled	0	Carver (Original)	0.846153846153846
2072	Sentence-scrambled	1	Carver (Original)	0.769230769230769
2073	Sentence-scrambled	0	Carver (Original)	0.730769230769231
2075	Sentence-scrambled	1	Carver (Original)	0.461538461538462
2076	Sentence-scrambled	0	Carver (Original)	0.576923076923077
2079	Sentence-scrambled	0	Carver (Original)	0.692307692307692
2080	Sentence-scrambled	1	Carver (Original)	0.769230769230769
2081	Sentence-scrambled	1	Carver (Original)	0.615384615384615
2083	Sentence-scrambled	1	Carver (Original)	0.692307692307692
2084	Sentence-scrambled	0	Carver (Original)	0.653846153846154
2085	Sentence-scrambled	0	Carver (Original)	0.653846153846154
2086	Sentence-scrambled	0	Carver (Original)	0.769230769230769
2087	Sentence-scrambled	0	Carver (Original)	0.884615384615385
2090	Sentence-scrambled	0	Carver (Original)	0.461538461538462
2091	Sentence-scrambled	0	Carver (Original)	0.615384615384615
2094	Sentence-scrambled	1	Carver (Original)	0.5
2095	Sentence-scrambled	1	Carver (Original)	0.653846153846154
2097	Sentence-scrambled	0	Carver (Original)	0.846153846153846
2102	Sentence-scrambled	1	Carver (Original)	0.730769230769231
2103	Sentence-scrambled	1	Carver (Original)	0.576923076923077
2104	Sentence-scrambled	1	Carver (Original)	0.730769230769231
2105	Sentence-scrambled	1	Carver (Original)	0.576923076923077
2106	Sentence-scrambled	1	Carver (Original)	0.5
2107	Sentence-scrambled	1	Carver (Original)	0.423076923076923
2108	Sentence-scrambled	1	Carver (Original)	0.884615384615385
2109	Sentence-scrambled	1	Carver (Original)	0.846153846153846
2111	Sentence-scrambled	1	Carver (Original)	0.615384615384615
3004	Word-scrambled	1	Carver (Original)	0.384615384615385
3006	Word-scrambled	0	Carver (Original)	0.461538461538462
3007	Word-scrambled	0	Carver (Original)	0.423076923076923
3009	Word-scrambled	0	Carver (Original)	0.384615384615385
3016	Word-scrambled	0	Carver (Original)	0.5
3017	Word-scrambled	0	Carver (Original)	0.346153846153846
3024	Word-scrambled	1	Carver (Original)	0.538461538461538
3026	Word-scrambled	1	Carver (Original)	0.384615384615385
3028	Word-scrambled	0	Carver (Original)	0.5
3029	Word-scrambled	1	Carver (Original)	0.384615384615385
3031	Word-scrambled	1	Carver (Original)	0.192307692307692
3033	Word-scrambled	1	Carver (Original)	0.423076923076923
3035	Word-scrambled	1	Carver (Original)	0.730769230769231
3036	Word-scrambled	0	Carver (Original)	0.5
3040	Word-scrambled	0	Carver (Original)	0.346153846153846
3041	Word-scrambled	0	Carver (Original)	0.384615384615385
3043	Word-scrambled	1	Carver (Original)	0.423076923076923
3046	Word-scrambled	0	Carver (Original)	0.115384615384615
3049	Word-scrambled	1	Carver (Original)	0.423076923076923
3050	Word-scrambled	1	Carver (Original)	0.461538461538462
3052	Word-scrambled	1	Carver (Original)	0.384615384615385
3053	Word-scrambled	0	Carver (Original)	0.653846153846154
3060	Word-scrambled	1	Carver (Original)	0.5
3061	Word-scrambled	1	Carver (Original)	0.538461538461538
3063	Word-scrambled	1	Carver (Original)	0.5
3066	Word-scrambled	1	Carver (Original)	0.423076923076923
3067	Word-scrambled	0	Carver (Original)	0.269230769230769
3068	Word-scrambled	1	Carver (Original)	0.615384615384615
3071	Word-scrambled	0	Carver (Original)	0.5
3075	Word-scrambled	1	Carver (Original)	0.576923076923077
3076	Word-scrambled	0	Carver (Original)	0.653846153846154
3077	Word-scrambled	0	Carver (Original)	0.384615384615385
3078	Word-scrambled	0	Carver (Original)	0.346153846153846
3082	Word-scrambled	0	Carver (Original)	0.307692307692308
3084	Word-scrambled	1	Carver (Original)	0.307692307692308
3086	Word-scrambled	1	Carver (Original)	0.269230769230769
3088	Word-scrambled	1	Carver (Original)	0.461538461538462
3090	Word-scrambled	1	Carver (Original)	0.423076923076923
3091	Word-scrambled	1	Carver (Original)	0.461538461538462
3092	Word-scrambled	1	Carver (Original)	0.384615384615385
3093	Word-scrambled	1	Carver (Original)	0.384615384615385
3094	Word-scrambled	0	Carver (Original)	0.5
3095	Word-scrambled	0	Carver (Original)	0.461538461538462
3098	Word-scrambled	0	Carver (Original)	0.384615384615385
3101	Word-scrambled	1	Carver (Original)	0.730769230769231
3103	Word-scrambled	1	Carver (Original)	0.461538461538462
3104	Word-scrambled	0	Carver (Original)	0.423076923076923
3105	Word-scrambled	1	Carver (Original)	0.5
3106	Word-scrambled	0	Carver (Original)	0.423076923076923
3107	Word-scrambled	0	Carver (Original)	0.653846153846154
3108	Word-scrambled	1	Carver (Original)	0.653846153846154
3109	Word-scrambled	0	Carver (Original)	0.307692307692308
3110	Word-scrambled	1	Carver (Original)	0.269230769230769
3111	Word-scrambled	0	Carver (Original)	0.269230769230769
3113	Word-scrambled	1	Carver (Original)	0.730769230769231
3114	Word-scrambled	1	Carver (Original)	0.615384615384615
3116	Word-scrambled	0	Carver (Original)	0.461538461538462
3118	Word-scrambled	0	Carver (Original)	0.5
3120	Word-scrambled	0	Carver (Original)	0.576923076923077
3121	Word-scrambled	1	Carver (Original)	0.5
3125	Word-scrambled	1	Carver (Original)	0.538461538461538
3128	Word-scrambled	0	Carver (Original)	0.423076923076923
3133	Word-scrambled	0	Carver (Original)	0.461538461538462
3135	Word-scrambled	0	Carver (Original)	0.461538461538462
3139	Word-scrambled	1	Carver (Original)	0.346153846153846
3142	Word-scrambled	0	Carver (Original)	0.653846153846154
3144	Word-scrambled	0	Carver (Original)	0.307692307692308
3151	Word-scrambled	0	Carver (Original)	0.846153846153846
3152	Word-scrambled	0	Carver (Original)	0.192307692307692
3153	Word-scrambled	0	Carver (Original)	0.307692307692308
3157	Word-scrambled	1	Carver (Original)	0.576923076923077
3159	Word-scrambled	1	Carver (Original)	0.346153846153846
3161	Word-scrambled	0	Carver (Original)	0.615384615384615
3162	Word-scrambled	0	Carver (Original)	0.5
3163	Word-scrambled	0	Carver (Original)	0.423076923076923
3164	Word-scrambled	0	Carver (Original)	0.5
3166	Word-scrambled	1	Carver (Original)	0.653846153846154
3168	Word-scrambled	1	Carver (Original)	0.346153846153846
3172	Word-scrambled	1	Carver (Original)	0.384615384615385
3173	Word-scrambled	1	Carver (Original)	0.346153846153846
