# Supplementary material for: Narrative thinking lingers in spontaneous thought
Source: Nat Commun. 2022 Aug 6;13:4585. doi: 10.1038/s41467-022-32113-6 (PMC9357042; doi:10.1038/s41467-022-32113-6)
Supplement: Supplementary file 4 — Source Data [file 41467_2022_32113_MOESM4_ESM.zip › Source Data/Supplement/FigureS4.csv]

ID	Condition	story_version	phase	mean	plotID
1000	Intact	Carver (Replication)	Pre	0.24610280590412	1
1000	Intact	Carver (Replication)	Post	0.335330743087173	1
1000	Intact	Carver (Rewrite)	Pre	0.221571071158222	2
1000	Intact	Carver (Rewrite)	Post	0.323369610237908	2
1000	Intact	July (Original)	Pre	0.270329408886539	3
1000	Intact	July (Original)	Post	0.310820537410158	3
1001	Intact	Carver (Replication)	Pre	0.230028141035401	4
1001	Intact	Carver (Replication)	Post	0.24384063241286	4
1001	Intact	Carver (Rewrite)	Pre	0.228269152253913	5
1001	Intact	Carver (Rewrite)	Post	0.184926139294047	5
1001	Intact	July (Original)	Pre	0.223292362539092	6
1001	Intact	July (Original)	Post	0.238597724196418	6
1002	Intact	Carver (Original)	Pre	0.239289718674816	7
1002	Intact	Carver (Original)	Post	0.289303941978309	7
1002	Intact	Carver (Replication)	Pre	0.262181945662724	8
1002	Intact	Carver (Replication)	Post	0.278928010408517	8
1003	Intact	Carver (Original)	Pre	0.302437146072843	9
1003	Intact	Carver (Original)	Post	0.321507244816932	9
1003	Intact	Carver (Replication)	Pre	0.214070988946315	10
1003	Intact	Carver (Replication)	Post	0.25590028569557	10
1003	Intact	July (Original)	Pre	0.297152351569261	11
1003	Intact	July (Original)	Post	0.319035142917462	11
1004	Intact	Carver (Original)	Pre	0.244036755331242	12
1004	Intact	Carver (Original)	Post	0.245723655266806	12
1004	Intact	Carver (Replication)	Pre	0.263717800426094	13
1004	Intact	Carver (Replication)	Post	0.279904027301194	13
1004	Intact	Carver (Rewrite)	Pre	0.251235841561672	14
1004	Intact	Carver (Rewrite)	Post	0.239387720670192	14
1004	Intact	July (Original)	Pre	0.263720716071123	15
1004	Intact	July (Original)	Post	0.217278776383946	15
1005	Intact	Carver (Rewrite)	Pre	0.270589248298252	16
1005	Intact	Carver (Rewrite)	Post	0.313044462574374	16
1005	Intact	July (Original)	Pre	0.282433167543712	17
1005	Intact	July (Original)	Post	0.289351645922021	17
1006	Intact	Carver (Original)	Pre	0.285050613139215	18
1006	Intact	Carver (Original)	Post	0.32154432001482	18
1006	Intact	Carver (Replication)	Pre	0.211528877721242	19
1006	Intact	Carver (Replication)	Post	0.298324325030412	19
1006	Intact	Carver (Rewrite)	Pre	0.204923106718329	20
1006	Intact	Carver (Rewrite)	Post	0.279512953584738	20
1006	Intact	July (Original)	Pre	0.308433073962372	21
1006	Intact	July (Original)	Post	0.283144550001184	21
1007	Intact	Carver (Replication)	Pre	0.239397293871226	22
1007	Intact	Carver (Replication)	Post	0.242316509978342	22
1007	Intact	Carver (Rewrite)	Pre	0.235128101725108	23
1007	Intact	Carver (Rewrite)	Post	0.330160424148377	23
1007	Intact	July (Original)	Pre	0.232863522299307	24
1007	Intact	July (Original)	Post	0.242723017338051	24
1008	Intact	Carver (Original)	Pre	0.299136962196054	25
1008	Intact	Carver (Original)	Post	0.335611308909887	25
1008	Intact	July (Original)	Pre	0.20071902511255	26
1008	Intact	July (Original)	Post	0.277001825619215	26
1009	Intact	Carver (Original)	Pre	0.311044005501516	27
1009	Intact	Carver (Original)	Post	0.304910651169023	27
1009	Intact	Carver (Replication)	Pre	0.25895071689646	28
1009	Intact	Carver (Replication)	Post	0.348509715025732	28
1009	Intact	Carver (Rewrite)	Pre	0.249789660707279	29
1009	Intact	Carver (Rewrite)	Post	0.221819826763331	29
1010	Intact	Carver (Original)	Pre	0.272411944472645	30
1010	Intact	Carver (Original)	Post	0.30471910769402	30
1010	Intact	Carver (Replication)	Pre	0.325402014761397	31
1010	Intact	Carver (Replication)	Post	0.286519032008352	31
1010	Intact	Carver (Rewrite)	Pre	0.212010750554704	32
1010	Intact	Carver (Rewrite)	Post	0.237844905706487	32
1010	Intact	July (Original)	Pre	0.417094314839734	33
1010	Intact	July (Original)	Post	0.350088083779801	33
1011	Intact	Carver (Replication)	Pre	0.260451053291072	34
1011	Intact	Carver (Replication)	Post	0.333422835126984	34
1011	Intact	Carver (Rewrite)	Pre	0.253887131876143	35
1011	Intact	Carver (Rewrite)	Post	0.225460654274684	35
1011	Intact	July (Original)	Pre	0.449698086005398	36
1011	Intact	July (Original)	Post	0.344164423477657	36
1012	Intact	Carver (Original)	Pre	0.29423583164855	37
1012	Intact	Carver (Original)	Post	0.335771381712077	37
1012	Intact	Carver (Replication)	Pre	0.398248187539306	38
1012	Intact	Carver (Replication)	Post	0.385494845095089	38
1012	Intact	Carver (Rewrite)	Pre	0.193557204953258	39
1012	Intact	Carver (Rewrite)	Post	0.420715051582891	39
1012	Intact	July (Original)	Pre	0.244543451934462	40
1012	Intact	July (Original)	Post	0.21161590468204	40
1013	Intact	Carver (Original)	Pre	0.226833745317692	41
1013	Intact	Carver (Original)	Post	0.282685118456237	41
1013	Intact	Carver (Rewrite)	Pre	0.2752080750854	42
1013	Intact	Carver (Rewrite)	Post	0.213251869706744	42
1013	Intact	July (Original)	Pre	0.261077177565563	43
1013	Intact	July (Original)	Post	0.244595210465649	43
1014	Intact	Carver (Original)	Pre	0.265416512586088	44
1014	Intact	Carver (Original)	Post	0.21423006911299	44
1014	Intact	Carver (Replication)	Pre	0.248133995718929	45
1014	Intact	Carver (Replication)	Post	0.325588764373194	45
1014	Intact	Carver (Rewrite)	Pre	0.210372033899948	46
1014	Intact	Carver (Rewrite)	Post	0.232573042256974	46
1014	Intact	July (Original)	Pre	0.311536632139376	47
1014	Intact	July (Original)	Post	0.267260065009482	47
1015	Intact	Carver (Original)	Pre	0.351651073411447	48
1015	Intact	Carver (Original)	Post	0.403897875821812	48
1015	Intact	Carver (Rewrite)	Pre	0.229621678858575	49
1015	Intact	Carver (Rewrite)	Post	0.236608815457163	49
1016	Intact	Carver (Original)	Pre	0.229917246339622	50
1016	Intact	Carver (Original)	Post	0.280807809130611	50
1016	Intact	Carver (Replication)	Pre	0.279583314930257	51
1016	Intact	Carver (Replication)	Post	0.224019797292577	51
1016	Intact	Carver (Rewrite)	Pre	0.163238810239707	52
1016	Intact	Carver (Rewrite)	Post	0.296409860276287	52
1016	Intact	July (Original)	Pre	0.260165201720484	53
1016	Intact	July (Original)	Post	0.249904288021552	53
1017	Intact	Carver (Original)	Pre	0.218533636508428	54
1017	Intact	Carver (Original)	Post	0.308513747244321	54
1017	Intact	Carver (Replication)	Pre	0.21752390584977	55
1017	Intact	Carver (Replication)	Post	0.289398529132966	55
1017	Intact	Carver (Rewrite)	Pre	0.249711489807746	56
1017	Intact	Carver (Rewrite)	Post	0.183513493757148	56
1017	Intact	July (Original)	Pre	0.335479955543383	57
1017	Intact	July (Original)	Post	0.295711102264176	57
1018	Intact	Carver (Original)	Pre	0.21156356047923	58
1018	Intact	Carver (Original)	Post	0.285414273264883	58
1018	Intact	Carver (Replication)	Pre	0.227551363071343	59
1018	Intact	Carver (Replication)	Post	0.270616393962264	59
1018	Intact	July (Original)	Pre	0.380417246121605	60
1018	Intact	July (Original)	Post	0.334544851560895	60
1019	Intact	Carver (Original)	Pre	0.242647686389785	61
1019	Intact	Carver (Original)	Post	0.281046277760786	61
1019	Intact	Carver (Rewrite)	Pre	0.215205104131391	62
1019	Intact	Carver (Rewrite)	Post	0.237323305255184	62
1019	Intact	July (Original)	Pre	0.248121711293656	63
1019	Intact	July (Original)	Post	0.246955327141622	63
1020	Intact	Carver (Original)	Pre	0.228881736992757	64
1020	Intact	Carver (Original)	Post	0.262506682556626	64
1020	Intact	Carver (Replication)	Pre	0.30228067091868	65
1020	Intact	Carver (Replication)	Post	0.325180717783152	65
1020	Intact	Carver (Rewrite)	Pre	0.186999778433607	66
1020	Intact	Carver (Rewrite)	Post	0.230628362718757	66
1020	Intact	July (Original)	Pre	0.230176403075556	67
1020	Intact	July (Original)	Post	0.342559019733492	67
1021	Intact	Carver (Original)	Pre	0.215301797419759	68
1021	Intact	Carver (Original)	Post	0.275394064226615	68
1021	Intact	Carver (Replication)	Pre	0.282299591486125	69
1021	Intact	Carver (Replication)	Post	0.282465177100385	69
1021	Intact	July (Original)	Pre	0.273465940545749	70
1021	Intact	July (Original)	Post	0.348342168717111	70
1022	Intact	Carver (Original)	Pre	0.172805876919628	71
1022	Intact	Carver (Original)	Post	0.217251319904884	71
1022	Intact	Carver (Replication)	Pre	0.249587982189794	72
1022	Intact	Carver (Replication)	Post	0.245131159602748	72
1022	Intact	Carver (Rewrite)	Pre	0.275719871054131	73
1022	Intact	Carver (Rewrite)	Post	0.356492013162754	73
1022	Intact	July (Original)	Pre	0.234580379242192	74
1022	Intact	July (Original)	Post	0.276342543196309	74
1023	Intact	Carver (Original)	Pre	0.230808722430531	75
1023	Intact	Carver (Original)	Post	0.299450381516393	75
1023	Intact	Carver (Replication)	Pre	0.295837810114242	76
1023	Intact	Carver (Replication)	Post	0.26622111006732	76
1023	Intact	Carver (Rewrite)	Pre	0.218083374792172	77
1023	Intact	Carver (Rewrite)	Post	0.219881067835019	77
1024	Intact	Carver (Original)	Pre	0.258706889303845	78
1024	Intact	Carver (Original)	Post	0.273713945076612	78
1024	Intact	Carver (Rewrite)	Pre	0.258661718978592	79
1024	Intact	Carver (Rewrite)	Post	0.226418121705905	79
1024	Intact	July (Original)	Pre	0.294447863103971	80
1024	Intact	July (Original)	Post	0.291588368271089	80
1025	Intact	Carver (Replication)	Pre	0.245370044935174	81
1025	Intact	Carver (Replication)	Post	0.357175011080263	81
1025	Intact	July (Original)	Pre	0.30187586158169	82
1025	Intact	July (Original)	Post	0.298220618297173	82
1026	Intact	Carver (Original)	Pre	0.276918284851518	83
1026	Intact	Carver (Original)	Post	0.328792369775006	83
1026	Intact	Carver (Replication)	Pre	0.268750813795953	84
1026	Intact	Carver (Replication)	Post	0.37514623735492	84
1027	Intact	Carver (Original)	Pre	0.262106060398679	85
1027	Intact	Carver (Original)	Post	0.33369702637394	85
1027	Intact	Carver (Replication)	Pre	0.344342260707267	86
1027	Intact	Carver (Replication)	Post	0.234269159953748	86
1027	Intact	Carver (Rewrite)	Pre	0.23985706148567	87
1027	Intact	Carver (Rewrite)	Post	0.26346189084901	87
1027	Intact	July (Original)	Pre	0.25402864811257	88
1027	Intact	July (Original)	Post	0.35371810755124	88
1028	Intact	Carver (Original)	Pre	0.213862677635522	89
1028	Intact	Carver (Original)	Post	0.216266641028807	89
1028	Intact	Carver (Replication)	Pre	0.269951749941964	90
1028	Intact	Carver (Replication)	Post	0.260018520534252	90
1028	Intact	July (Original)	Pre	0.29195639745381	91
1028	Intact	July (Original)	Post	0.271527907767823	91
1029	Intact	Carver (Replication)	Pre	0.270310597748975	92
1029	Intact	Carver (Replication)	Post	0.324817446168897	92
1029	Intact	Carver (Rewrite)	Pre	0.297776483497358	93
1029	Intact	Carver (Rewrite)	Post	0.319931856882459	93
1029	Intact	July (Original)	Pre	0.216981556854534	94
1029	Intact	July (Original)	Post	0.315133933345063	94
1030	Intact	Carver (Rewrite)	Pre	0.199535203470638	95
1030	Intact	Carver (Rewrite)	Post	0.336493347995535	95
1030	Intact	July (Original)	Pre	0.203638509225573	96
1030	Intact	July (Original)	Post	0.38560307681023	96
1031	Intact	Carver (Original)	Pre	0.253487567318028	97
1031	Intact	Carver (Original)	Post	0.296867905082211	97
1031	Intact	Carver (Replication)	Pre	0.284155479646283	98
1031	Intact	Carver (Replication)	Post	0.403479736766534	98
1031	Intact	Carver (Rewrite)	Pre	0.201109098164838	99
1031	Intact	Carver (Rewrite)	Post	0.244472995181867	99
1031	Intact	July (Original)	Pre	0.289815609847194	100
1031	Intact	July (Original)	Post	0.391768930763227	100
1032	Intact	Carver (Original)	Pre	0.22651336222168	101
1032	Intact	Carver (Original)	Post	0.30225495637583	101
1032	Intact	Carver (Replication)	Pre	0.313922296181429	102
1032	Intact	Carver (Replication)	Post	0.296918306523113	102
1032	Intact	Carver (Rewrite)	Pre	0.271394322348617	103
1032	Intact	Carver (Rewrite)	Post	0.222148262369131	103
1032	Intact	July (Original)	Pre	0.241841881920928	104
1032	Intact	July (Original)	Post	0.298096279959871	104
1033	Intact	Carver (Original)	Pre	0.271404509925967	105
1033	Intact	Carver (Original)	Post	0.316781530057902	105
1033	Intact	Carver (Replication)	Pre	0.263657781407095	106
1033	Intact	Carver (Replication)	Post	0.27614633804472	106
1034	Intact	Carver (Original)	Pre	0.290802865221939	107
1034	Intact	Carver (Original)	Post	0.267445887980049	107
1034	Intact	Carver (Replication)	Pre	0.210978784075643	108
1034	Intact	Carver (Replication)	Post	0.272278804649092	108
1034	Intact	July (Original)	Pre	0.288663236508407	109
1034	Intact	July (Original)	Post	0.343848759418623	109
1035	Intact	Carver (Original)	Pre	0.222124274911979	110
1035	Intact	Carver (Original)	Post	0.227205211661798	110
1035	Intact	Carver (Replication)	Pre	0.253304372384283	111
1035	Intact	Carver (Replication)	Post	0.37368319439153	111
1035	Intact	Carver (Rewrite)	Pre	0.193219365802737	112
1035	Intact	Carver (Rewrite)	Post	0.196755057689583	112
1035	Intact	July (Original)	Pre	0.261620030196309	113
1035	Intact	July (Original)	Post	0.310442413179999	113
1036	Intact	Carver (Original)	Pre	0.266818162787968	114
1036	Intact	Carver (Original)	Post	0.312054738858074	114
1036	Intact	Carver (Replication)	Pre	0.23662274965075	115
1036	Intact	Carver (Replication)	Post	0.234204242914709	115
1036	Intact	Carver (Rewrite)	Pre	0.255005638821348	116
1036	Intact	Carver (Rewrite)	Post	0.298929583138871	116
1036	Intact	July (Original)	Pre	0.333293067760976	117
1036	Intact	July (Original)	Post	0.321179117272597	117
1037	Intact	Carver (Original)	Pre	0.282407921650951	118
1037	Intact	Carver (Original)	Post	0.294278278919421	118
1037	Intact	Carver (Replication)	Pre	0.285173580413087	119
1037	Intact	Carver (Replication)	Post	0.272273274549286	119
1038	Intact	Carver (Original)	Pre	0.20772430475191	120
1038	Intact	Carver (Original)	Post	0.207521768556806	120
1038	Intact	Carver (Replication)	Pre	0.331857533341135	121
1038	Intact	Carver (Replication)	Post	0.326369436179553	121
1038	Intact	Carver (Rewrite)	Pre	0.240639521370953	122
1038	Intact	Carver (Rewrite)	Post	0.381483885679169	122
1039	Intact	Carver (Original)	Pre	0.253885110842211	123
1039	Intact	Carver (Original)	Post	0.25588261983893	123
1039	Intact	Carver (Replication)	Pre	0.271848126179881	124
1039	Intact	Carver (Replication)	Post	0.283068027194901	124
1039	Intact	July (Original)	Pre	0.223538620628822	125
1039	Intact	July (Original)	Post	0.283968714369417	125
1040	Intact	Carver (Original)	Pre	0.449468677510348	126
1040	Intact	Carver (Original)	Post	0.235220732901605	126
1040	Intact	Carver (Replication)	Pre	0.269681042709438	127
1040	Intact	Carver (Replication)	Post	0.417954422390078	127
1040	Intact	Carver (Rewrite)	Pre	0.2090613264282	128
1040	Intact	Carver (Rewrite)	Post	0.265732560032116	128
1040	Intact	July (Original)	Pre	0.324066242815726	129
1040	Intact	July (Original)	Post	0.303897761499461	129
1041	Intact	Carver (Original)	Pre	0.263534243286105	130
1041	Intact	Carver (Original)	Post	0.278126881135103	130
1041	Intact	Carver (Replication)	Pre	0.300939584894727	131
1041	Intact	Carver (Replication)	Post	0.395906588804536	131
1041	Intact	July (Original)	Pre	0.25762367178053	132
1041	Intact	July (Original)	Post	0.311777620771326	132
1042	Intact	Carver (Original)	Pre	0.235483397512361	133
1042	Intact	Carver (Original)	Post	0.2820166825334	133
1042	Intact	Carver (Replication)	Pre	0.250703818733888	134
1042	Intact	Carver (Replication)	Post	0.278038051383787	134
1042	Intact	Carver (Rewrite)	Pre	0.151513500284414	135
1042	Intact	Carver (Rewrite)	Post	0.309001893733205	135
1042	Intact	July (Original)	Pre	0.248071427760907	136
1042	Intact	July (Original)	Post	0.295838778760874	136
1043	Intact	Carver (Original)	Pre	0.222089737686977	137
1043	Intact	Carver (Original)	Post	0.245502409977446	137
1043	Intact	Carver (Replication)	Pre	0.270530848084015	138
1043	Intact	Carver (Replication)	Post	0.270941193753075	138
1043	Intact	July (Original)	Pre	0.224488978419653	139
1043	Intact	July (Original)	Post	0.507277006212304	139
1044	Intact	Carver (Original)	Pre	0.230422156153365	140
1044	Intact	Carver (Original)	Post	0.227631913686104	140
1044	Intact	Carver (Replication)	Pre	0.313200628849531	141
1044	Intact	Carver (Replication)	Post	0.250751675980367	141
1044	Intact	Carver (Rewrite)	Pre	0.2212391275355	142
1044	Intact	Carver (Rewrite)	Post	0.216493727867841	142
1044	Intact	July (Original)	Pre	0.253162807688217	143
1044	Intact	July (Original)	Post	0.381044367726226	143
1045	Intact	Carver (Rewrite)	Pre	0.242419417008379	144
1045	Intact	Carver (Rewrite)	Post	0.198197825710214	144
1045	Intact	July (Original)	Pre	0.262092040521215	145
1045	Intact	July (Original)	Post	0.247549668655965	145
1046	Intact	Carver (Original)	Pre	0.30225612511956	146
1046	Intact	Carver (Original)	Post	0.27591291113734	146
1046	Intact	Carver (Replication)	Pre	0.230859630735383	147
1046	Intact	Carver (Replication)	Post	0.243895847436587	147
1046	Intact	Carver (Rewrite)	Pre	0.199322330805193	148
1046	Intact	Carver (Rewrite)	Post	0.174773675615863	148
1046	Intact	July (Original)	Pre	0.377300999777388	149
1046	Intact	July (Original)	Post	0.387602802336578	149
1047	Intact	Carver (Original)	Pre	0.277598184037333	150
1047	Intact	Carver (Original)	Post	0.270388537565988	150
1047	Intact	Carver (Replication)	Pre	0.235085199865184	151
1047	Intact	Carver (Replication)	Post	0.296922802157854	151
1048	Intact	Carver (Original)	Pre	0.243790271251238	152
1048	Intact	Carver (Original)	Post	0.287569356719959	152
1048	Intact	Carver (Rewrite)	Pre	0.247849296307772	153
1048	Intact	Carver (Rewrite)	Post	0.223266796867953	153
1049	Intact	Carver (Original)	Pre	0.255628648766163	154
1049	Intact	Carver (Original)	Post	0.252472913877939	154
1049	Intact	Carver (Rewrite)	Pre	0.245505133911321	155
1049	Intact	Carver (Rewrite)	Post	0.266104678784432	155
1049	Intact	July (Original)	Pre	0.277893865865252	156
1049	Intact	July (Original)	Post	0.32117642078606	156
1050	Intact	Carver (Original)	Pre	0.279643551647926	157
1050	Intact	Carver (Original)	Post	0.294066500362062	157
1050	Intact	Carver (Replication)	Pre	0.185984373679956	158
1050	Intact	Carver (Replication)	Post	0.250563297750766	158
1050	Intact	Carver (Rewrite)	Pre	0.183984627468286	159
1050	Intact	Carver (Rewrite)	Post	0.29489827460931	159
1050	Intact	July (Original)	Pre	0.188653273224699	160
1050	Intact	July (Original)	Post	0.177483695056631	160
1051	Intact	Carver (Original)	Pre	0.195782946738723	161
1051	Intact	Carver (Original)	Post	0.247140689134207	161
1051	Intact	Carver (Rewrite)	Pre	0.217063632735659	162
1051	Intact	Carver (Rewrite)	Post	0.36618565350535	162
1051	Intact	July (Original)	Pre	0.291067427596526	163
1051	Intact	July (Original)	Post	0.360085320286179	163
1052	Intact	Carver (Replication)	Pre	0.309491721340631	164
1052	Intact	Carver (Replication)	Post	0.323431476343079	164
1052	Intact	Carver (Rewrite)	Pre	0.242551138064354	165
1052	Intact	Carver (Rewrite)	Post	0.327732124242215	165
1053	Intact	Carver (Replication)	Pre	0.224202455989895	166
1053	Intact	Carver (Replication)	Post	0.233176074845723	166
1053	Intact	Carver (Rewrite)	Pre	0.270380901931736	167
1053	Intact	Carver (Rewrite)	Post	0.225975381336562	167
1053	Intact	July (Original)	Pre	0.216992819393757	168
1053	Intact	July (Original)	Post	0.221979894649072	168
1054	Intact	Carver (Original)	Pre	0.277462432487981	169
1054	Intact	Carver (Original)	Post	0.257641342026766	169
1054	Intact	Carver (Replication)	Pre	0.230193363667369	170
1054	Intact	Carver (Replication)	Post	0.219937156514406	170
1054	Intact	Carver (Rewrite)	Pre	0.245602645357158	171
1054	Intact	Carver (Rewrite)	Post	0.218611714189714	171
1054	Intact	July (Original)	Pre	0.205155177616433	172
1054	Intact	July (Original)	Post	0.353290493786341	172
1055	Intact	Carver (Original)	Pre	0.331542840232429	173
1055	Intact	Carver (Original)	Post	0.474582346228297	173
1055	Intact	Carver (Replication)	Pre	0.197169120456705	174
1055	Intact	Carver (Replication)	Post	0.304855217017038	174
1055	Intact	Carver (Rewrite)	Pre	0.222366213756198	175
1055	Intact	Carver (Rewrite)	Post	0.291129771321729	175
1056	Intact	Carver (Replication)	Pre	0.289404920199415	176
1056	Intact	Carver (Replication)	Post	0.279455579498134	176
1056	Intact	July (Original)	Pre	0.254653516404823	177
1056	Intact	July (Original)	Post	0.400290427434377	177
1057	Intact	Carver (Original)	Pre	0.191684218791908	178
1057	Intact	Carver (Original)	Post	0.191093555897648	178
1057	Intact	Carver (Replication)	Pre	0.251862085421943	179
1057	Intact	Carver (Replication)	Post	0.26462369589332	179
1057	Intact	Carver (Rewrite)	Pre	0.21460524796121	180
1057	Intact	Carver (Rewrite)	Post	0.216782663524027	180
1057	Intact	July (Original)	Pre	0.295574664200375	181
1057	Intact	July (Original)	Post	0.321766743730529	181
1058	Intact	Carver (Original)	Pre	0.208713532104401	182
1058	Intact	Carver (Original)	Post	0.278256739424737	182
1058	Intact	Carver (Replication)	Pre	0.264108870890337	183
1058	Intact	Carver (Replication)	Post	0.258105044799859	183
1058	Intact	Carver (Rewrite)	Pre	0.213398895798481	184
1058	Intact	Carver (Rewrite)	Post	0.286066106559959	184
1058	Intact	July (Original)	Pre	0.34506278568794	185
1058	Intact	July (Original)	Post	0.306843466898866	185
1059	Intact	Carver (Original)	Pre	0.290442163793352	186
1059	Intact	Carver (Original)	Post	0.347415696839587	186
1059	Intact	Carver (Replication)	Pre	0.214401053506535	187
1059	Intact	Carver (Replication)	Post	0.259946110764387	187
1059	Intact	Carver (Rewrite)	Pre	0.19851276660793	188
1059	Intact	Carver (Rewrite)	Post	0.347646382296673	188
1059	Intact	July (Original)	Pre	0.341591236493482	189
1059	Intact	July (Original)	Post	0.382420205779355	189
1060	Intact	Carver (Original)	Pre	0.240559843985685	190
1060	Intact	Carver (Original)	Post	0.263572346400965	190
1060	Intact	Carver (Replication)	Pre	0.350239421846925	191
1060	Intact	Carver (Replication)	Post	0.315049156489973	191
1060	Intact	July (Original)	Pre	0.297164558860252	192
1060	Intact	July (Original)	Post	0.301789103221641	192
1061	Intact	Carver (Original)	Pre	0.258099595499609	193
1061	Intact	Carver (Original)	Post	0.277395410163713	193
1061	Intact	Carver (Replication)	Pre	0.186320543978955	194
1061	Intact	Carver (Replication)	Post	0.465465648568618	194
1061	Intact	Carver (Rewrite)	Pre	0.277896343187374	195
1061	Intact	Carver (Rewrite)	Post	0.357611801521959	195
1061	Intact	July (Original)	Pre	0.249030527634945	196
1061	Intact	July (Original)	Post	0.248212155165109	196
1062	Intact	Carver (Original)	Pre	0.227712146708469	197
1062	Intact	Carver (Original)	Post	0.283164238090509	197
1062	Intact	Carver (Replication)	Pre	0.231277840296767	198
1062	Intact	Carver (Replication)	Post	0.218647946796138	198
1062	Intact	Carver (Rewrite)	Pre	0.302280086167305	199
1062	Intact	Carver (Rewrite)	Post	0.271057795962201	199
1062	Intact	July (Original)	Pre	0.284391871525482	200
1062	Intact	July (Original)	Post	0.380586795950173	200
1063	Intact	Carver (Original)	Pre	0.24294110364839	201
1063	Intact	Carver (Original)	Post	0.24638675590163	201
1063	Intact	July (Original)	Pre	0.322017430774942	202
1063	Intact	July (Original)	Post	0.370454542293497	202
1064	Intact	Carver (Original)	Pre	0.272608755698276	203
1064	Intact	Carver (Original)	Post	0.30928387111655	203
1064	Intact	Carver (Rewrite)	Pre	0.1911143086009	204
1064	Intact	Carver (Rewrite)	Post	0.234379171608007	204
1064	Intact	July (Original)	Pre	0.141467606299015	205
1064	Intact	July (Original)	Post	0.273515824773864	205
1065	Intact	Carver (Original)	Pre	0.254287480134509	206
1065	Intact	Carver (Original)	Post	0.274286359910774	206
1065	Intact	Carver (Replication)	Pre	0.205936993149649	207
1065	Intact	Carver (Replication)	Post	0.451217674375809	207
1065	Intact	Carver (Rewrite)	Pre	0.202817075162237	208
1065	Intact	Carver (Rewrite)	Post	0.26577218030747	208
1065	Intact	July (Original)	Pre	0.25932332343057	209
1065	Intact	July (Original)	Post	0.262698695253251	209
1066	Intact	Carver (Original)	Pre	0.258265878504781	210
1066	Intact	Carver (Original)	Post	0.283349535701704	210
1066	Intact	Carver (Replication)	Pre	0.256400808605254	211
1066	Intact	Carver (Replication)	Post	0.2641345372921	211
1066	Intact	Carver (Rewrite)	Pre	0.227228218025554	212
1066	Intact	Carver (Rewrite)	Post	0.238179526607249	212
1066	Intact	July (Original)	Pre	0.297193083306413	213
1066	Intact	July (Original)	Post	0.326706185679183	213
1067	Intact	Carver (Original)	Pre	0.270434015965601	214
1067	Intact	Carver (Original)	Post	0.321300529864391	214
1067	Intact	Carver (Replication)	Pre	0.22810811563256	215
1067	Intact	Carver (Replication)	Post	0.288102727437087	215
1067	Intact	Carver (Rewrite)	Pre	0.22052324678525	216
1067	Intact	Carver (Rewrite)	Post	0.154269570596476	216
1067	Intact	July (Original)	Pre	0.312412748644834	217
1067	Intact	July (Original)	Post	0.328848855298773	217
1068	Intact	Carver (Original)	Pre	0.230897131143996	218
1068	Intact	Carver (Original)	Post	0.208504401502715	218
1068	Intact	Carver (Replication)	Pre	0.187866304956489	219
1068	Intact	Carver (Replication)	Post	0.230209884934012	219
1068	Intact	Carver (Rewrite)	Pre	0.24427381253343	220
1068	Intact	Carver (Rewrite)	Post	0.22277873255883	220
1068	Intact	July (Original)	Pre	0.330902435663716	221
1068	Intact	July (Original)	Post	0.42287081884995	221
1069	Intact	Carver (Original)	Pre	0.287525693909891	222
1069	Intact	Carver (Original)	Post	0.3444413477265	222
1069	Intact	Carver (Replication)	Pre	0.247625986606542	223
1069	Intact	Carver (Replication)	Post	0.36134922939466	223
1069	Intact	Carver (Rewrite)	Pre	0.184946448512821	224
1069	Intact	Carver (Rewrite)	Post	0.19025036134712	224
1069	Intact	July (Original)	Pre	0.223883885484109	225
1069	Intact	July (Original)	Post	0.268994505719563	225
1070	Intact	Carver (Original)	Pre	0.210828748515671	226
1070	Intact	Carver (Original)	Post	0.327435952637932	226
1070	Intact	Carver (Rewrite)	Pre	0.202146006191784	227
1070	Intact	Carver (Rewrite)	Post	0.211519558886931	227
1070	Intact	July (Original)	Pre	0.227841265910738	228
1070	Intact	July (Original)	Post	0.229377265186579	228
1071	Intact	Carver (Replication)	Pre	0.255443319465984	229
1071	Intact	Carver (Replication)	Post	0.318296553879236	229
1071	Intact	Carver (Rewrite)	Pre	0.1857516303627	230
1071	Intact	Carver (Rewrite)	Post	0.245407414694985	230
1071	Intact	July (Original)	Pre	0.254178424516791	231
1071	Intact	July (Original)	Post	0.236434106300049	231
1072	Intact	Carver (Original)	Pre	0.263630231764061	232
1072	Intact	Carver (Original)	Post	0.32667596825453	232
1072	Intact	Carver (Replication)	Pre	0.231166474212455	233
1072	Intact	Carver (Replication)	Post	0.299060728769072	233
1072	Intact	Carver (Rewrite)	Pre	0.184977000779502	234
1072	Intact	Carver (Rewrite)	Post	0.325607003955464	234
1072	Intact	July (Original)	Pre	0.297194332766044	235
1072	Intact	July (Original)	Post	0.291646206966308	235
1073	Intact	Carver (Replication)	Pre	0.276203318450632	236
1073	Intact	Carver (Replication)	Post	0.259239813512738	236
1073	Intact	Carver (Rewrite)	Pre	0.264260413440466	237
1073	Intact	Carver (Rewrite)	Post	0.213368663773473	237
1073	Intact	July (Original)	Pre	0.419760499373672	238
1073	Intact	July (Original)	Post	0.271774029578354	238
1074	Intact	Carver (Original)	Pre	0.255845951937467	239
1074	Intact	Carver (Original)	Post	0.339408072725454	239
1074	Intact	Carver (Replication)	Pre	0.273486623793635	240
1074	Intact	Carver (Replication)	Post	0.306408442724368	240
1074	Intact	Carver (Rewrite)	Pre	0.2419614198866	241
1074	Intact	Carver (Rewrite)	Post	0.310496245117164	241
1074	Intact	July (Original)	Pre	0.283406448118751	242
1074	Intact	July (Original)	Post	0.256444447183948	242
1075	Intact	Carver (Original)	Pre	0.204233418307394	243
1075	Intact	Carver (Original)	Post	0.32754326965841	243
1075	Intact	Carver (Replication)	Pre	0.251007831140482	244
1075	Intact	Carver (Replication)	Post	0.237207586690742	244
1075	Intact	Carver (Rewrite)	Pre	0.242324557478671	245
1075	Intact	Carver (Rewrite)	Post	0.257772673974988	245
1075	Intact	July (Original)	Pre	0.31789185952807	246
1075	Intact	July (Original)	Post	0.381513763797217	246
1076	Intact	Carver (Replication)	Pre	0.251721643426489	247
1076	Intact	Carver (Replication)	Post	0.276474754667551	247
1076	Intact	July (Original)	Pre	0.245095313696441	248
1076	Intact	July (Original)	Post	0.229588536744776	248
1077	Intact	Carver (Original)	Pre	0.252973918492449	249
1077	Intact	Carver (Original)	Post	0.274859500631515	249
1077	Intact	July (Original)	Pre	0.34632514321	250
1077	Intact	July (Original)	Post	0.428853841641409	250
1078	Intact	Carver (Original)	Pre	0.22127955159177	251
1078	Intact	Carver (Original)	Post	0.336372877218369	251
1078	Intact	Carver (Replication)	Pre	0.248288333525257	252
1078	Intact	Carver (Replication)	Post	0.240889928498088	252
1078	Intact	Carver (Rewrite)	Pre	0.291644997772369	253
1078	Intact	Carver (Rewrite)	Post	0.234868668076498	253
1079	Intact	Carver (Rewrite)	Pre	0.191968071600926	254
1079	Intact	Carver (Rewrite)	Post	0.200549515208743	254
1079	Intact	July (Original)	Pre	0.280246662889876	255
1079	Intact	July (Original)	Post	0.346318928703112	255
1080	Intact	Carver (Original)	Pre	0.337063255575861	256
1080	Intact	Carver (Original)	Post	0.27952771506099	256
1080	Intact	Carver (Replication)	Pre	0.260124595718535	257
1080	Intact	Carver (Replication)	Post	0.318337300926432	257
1080	Intact	Carver (Rewrite)	Pre	0.267855435710718	258
1080	Intact	Carver (Rewrite)	Post	0.249860614682583	258
1080	Intact	July (Original)	Pre	0.253698549660591	259
1080	Intact	July (Original)	Post	0.374823756303352	259
1081	Intact	Carver (Replication)	Pre	0.229863675285136	260
1081	Intact	Carver (Replication)	Post	0.210390495183583	260
1081	Intact	Carver (Rewrite)	Pre	0.248551125066979	261
1081	Intact	Carver (Rewrite)	Post	0.251747970926097	261
1081	Intact	July (Original)	Pre	0.20836008040952	262
1081	Intact	July (Original)	Post	0.213724654940264	262
1082	Intact	Carver (Original)	Pre	0.294738921718295	263
1082	Intact	Carver (Original)	Post	0.276688195208984	263
1082	Intact	Carver (Replication)	Pre	0.262393251998266	264
1082	Intact	Carver (Replication)	Post	0.303472690334154	264
1082	Intact	Carver (Rewrite)	Pre	0.284346181635002	265
1082	Intact	Carver (Rewrite)	Post	0.314216863772698	265
1082	Intact	July (Original)	Pre	0.257616763990457	266
1082	Intact	July (Original)	Post	0.346170660795674	266
1083	Intact	Carver (Original)	Pre	0.228162441016016	267
1083	Intact	Carver (Original)	Post	0.298548022325888	267
1083	Intact	Carver (Rewrite)	Pre	0.186423241881831	268
1083	Intact	Carver (Rewrite)	Post	0.213658226188281	268
1083	Intact	July (Original)	Pre	0.372817674530566	269
1083	Intact	July (Original)	Post	0.3597457671327	269
1084	Intact	Carver (Original)	Pre	0.331561018659978	270
1084	Intact	Carver (Original)	Post	0.42697078351051	270
1084	Intact	Carver (Replication)	Pre	0.278002666543731	271
1084	Intact	Carver (Replication)	Post	0.316490434549353	271
1084	Intact	Carver (Rewrite)	Pre	0.217084115308989	272
1084	Intact	Carver (Rewrite)	Post	0.21446877798993	272
1084	Intact	July (Original)	Pre	0.282091480345925	273
1084	Intact	July (Original)	Post	0.321351965804472	273
1085	Intact	Carver (Original)	Pre	0.235224333449517	274
1085	Intact	Carver (Original)	Post	0.337128958276035	274
1085	Intact	Carver (Rewrite)	Pre	0.253556201975404	275
1085	Intact	Carver (Rewrite)	Post	0.268912764926863	275
1085	Intact	July (Original)	Pre	0.296067783429834	276
1085	Intact	July (Original)	Post	0.352973952950462	276
1086	Intact	Carver (Original)	Pre	0.300965446658134	277
1086	Intact	Carver (Original)	Post	0.348370880520484	277
1086	Intact	Carver (Replication)	Pre	0.242688162074876	278
1086	Intact	Carver (Replication)	Post	0.201915443905115	278
1086	Intact	July (Original)	Pre	0.193243319677273	279
1086	Intact	July (Original)	Post	0.172966732330935	279
1087	Intact	Carver (Replication)	Pre	0.299043577523089	280
1087	Intact	Carver (Replication)	Post	0.251130236239278	280
1087	Intact	Carver (Rewrite)	Pre	0.197248238779815	281
1087	Intact	Carver (Rewrite)	Post	0.203253410777589	281
1087	Intact	July (Original)	Pre	0.263993835314278	282
1087	Intact	July (Original)	Post	0.359628429457166	282
1088	Intact	Carver (Replication)	Pre	0.239846627696643	283
1088	Intact	Carver (Replication)	Post	0.278730667895942	283
1088	Intact	Carver (Rewrite)	Pre	0.241065500063034	284
1088	Intact	Carver (Rewrite)	Post	0.198737540400536	284
1089	Intact	Carver (Original)	Pre	0.280368682848529	285
1089	Intact	Carver (Original)	Post	0.320419594928782	285
1089	Intact	Carver (Rewrite)	Pre	0.217186813946237	286
1089	Intact	Carver (Rewrite)	Post	0.232820080526239	286
1089	Intact	July (Original)	Pre	0.23379030461002	287
1089	Intact	July (Original)	Post	0.308223594191975	287
1090	Intact	Carver (Replication)	Pre	0.295622610450906	288
1090	Intact	Carver (Replication)	Post	0.308998859947344	288
1090	Intact	Carver (Rewrite)	Pre	0.215711548526076	289
1090	Intact	Carver (Rewrite)	Post	0.234539084311974	289
1090	Intact	July (Original)	Pre	0.322454041338792	290
1090	Intact	July (Original)	Post	0.251289182228544	290
1091	Intact	Carver (Replication)	Pre	0.222156895885426	291
1091	Intact	Carver (Replication)	Post	0.236489023333436	291
1092	Intact	Carver (Replication)	Pre	0.245927946882426	292
1092	Intact	Carver (Replication)	Post	0.178210565775515	292
1092	Intact	Carver (Rewrite)	Pre	0.194086474461461	293
1092	Intact	Carver (Rewrite)	Post	0.302844730073785	293
1093	Intact	Carver (Replication)	Pre	0.199855761488506	294
1093	Intact	Carver (Replication)	Post	0.23970312421176	294
1093	Intact	July (Original)	Pre	0.241441705599009	295
1093	Intact	July (Original)	Post	0.33911084480679	295
1094	Intact	Carver (Replication)	Pre	0.250833094295185	296
1094	Intact	Carver (Replication)	Post	0.24162050755953	296
1094	Intact	Carver (Rewrite)	Pre	0.281183220338426	297
1094	Intact	Carver (Rewrite)	Post	0.230853852358961	297
1094	Intact	July (Original)	Pre	0.292209812219569	298
1094	Intact	July (Original)	Post	0.306358943721179	298
1095	Intact	Carver (Original)	Pre	0.24442703316306	299
1095	Intact	Carver (Original)	Post	0.304628560009516	299
1095	Intact	Carver (Replication)	Pre	0.302393894634429	300
1095	Intact	Carver (Replication)	Post	0.273737391896692	300
1095	Intact	Carver (Rewrite)	Pre	0.223441673982789	301
1095	Intact	Carver (Rewrite)	Post	0.238685549563093	301
1096	Intact	Carver (Original)	Pre	0.197879745390463	302
1096	Intact	Carver (Original)	Post	0.213069350334816	302
1096	Intact	Carver (Rewrite)	Pre	0.274803381712199	303
1096	Intact	Carver (Rewrite)	Post	0.309599335434219	303
1097	Intact	Carver (Replication)	Pre	0.277071739600715	304
1097	Intact	Carver (Replication)	Post	0.352620012654801	304
1097	Intact	Carver (Rewrite)	Pre	0.261928945900107	305
1097	Intact	Carver (Rewrite)	Post	0.315212968275907	305
1097	Intact	July (Original)	Pre	0.275535281407991	306
1097	Intact	July (Original)	Post	0.286878567625322	306
1098	Intact	Carver (Original)	Pre	0.272638093968441	307
1098	Intact	Carver (Original)	Post	0.261625170935671	307
1098	Intact	Carver (Replication)	Pre	0.221791154923569	308
1098	Intact	Carver (Replication)	Post	0.263563606311417	308
1098	Intact	Carver (Rewrite)	Pre	0.246125672507419	309
1098	Intact	Carver (Rewrite)	Post	0.22274193611214	309
1099	Intact	Carver (Original)	Pre	0.365111937599427	310
1099	Intact	Carver (Original)	Post	0.414127556984508	310
1099	Intact	Carver (Replication)	Pre	0.242646626447401	311
1099	Intact	Carver (Replication)	Post	0.292831083517434	311
1099	Intact	Carver (Rewrite)	Pre	0.274910647109737	312
1099	Intact	Carver (Rewrite)	Post	0.214580420213669	312
1101	Intact	Carver (Rewrite)	Pre	0.239268439927816	313
1101	Intact	Carver (Rewrite)	Post	0.226459199163709	313
1102	Intact	Carver (Rewrite)	Pre	0.220655048019452	314
1102	Intact	Carver (Rewrite)	Post	0.211662441912544	314
1105	Intact	Carver (Original)	Pre	0.240929741763301	315
1105	Intact	Carver (Original)	Post	0.290984132059881	315
1105	Intact	Carver (Rewrite)	Pre	0.258928663161781	316
1105	Intact	Carver (Rewrite)	Post	0.247826368701905	316
1110	Intact	Carver (Original)	Pre	0.260738757841879	317
1110	Intact	Carver (Original)	Post	0.280813009848268	317
1111	Intact	Carver (Original)	Pre	0.247872922193764	318
1111	Intact	Carver (Original)	Post	0.204180050306556	318
1113	Intact	Carver (Original)	Pre	0.222131341378874	319
1113	Intact	Carver (Original)	Post	0.245110938312953	319
1115	Intact	Carver (Original)	Pre	0.251029048446134	320
1115	Intact	Carver (Original)	Post	0.244667438025546	320
2000	Sentence-scrambled	Carver (Original)	Pre	0.266265226538183	321
2000	Sentence-scrambled	Carver (Original)	Post	0.27115688919708	321
2000	Sentence-scrambled	Carver (Replication)	Pre	0.331038661451334	322
2000	Sentence-scrambled	Carver (Replication)	Post	0.341502513614264	322
2000	Sentence-scrambled	Carver (Rewrite)	Pre	0.287624897558919	323
2000	Sentence-scrambled	Carver (Rewrite)	Post	0.281742098770362	323
2000	Sentence-scrambled	July (Original)	Pre	0.246921650420272	324
2000	Sentence-scrambled	July (Original)	Post	0.265807970816934	324
2001	Sentence-scrambled	Carver (Replication)	Pre	0.230037591027126	325
2001	Sentence-scrambled	Carver (Replication)	Post	0.258909694463922	325
2001	Sentence-scrambled	Carver (Rewrite)	Pre	0.239508406279638	326
2001	Sentence-scrambled	Carver (Rewrite)	Post	0.209218518055972	326
2001	Sentence-scrambled	July (Original)	Pre	0.251383835910723	327
2001	Sentence-scrambled	July (Original)	Post	0.260012600966211	327
2002	Sentence-scrambled	Carver (Original)	Pre	0.254476418524884	328
2002	Sentence-scrambled	Carver (Original)	Post	0.277264762699793	328
2002	Sentence-scrambled	Carver (Rewrite)	Pre	0.270991074470287	329
2002	Sentence-scrambled	Carver (Rewrite)	Post	0.361353809234317	329
2002	Sentence-scrambled	July (Original)	Pre	0.276431788322907	330
2002	Sentence-scrambled	July (Original)	Post	0.271385826861965	330
2003	Sentence-scrambled	Carver (Original)	Pre	0.310961470131295	331
2003	Sentence-scrambled	Carver (Original)	Post	0.217001359580799	331
2003	Sentence-scrambled	Carver (Replication)	Pre	0.254315338202905	332
2003	Sentence-scrambled	Carver (Replication)	Post	0.32358888665797	332
2003	Sentence-scrambled	Carver (Rewrite)	Pre	0.362816447454414	333
2003	Sentence-scrambled	Carver (Rewrite)	Post	0.288200993189553	333
2004	Sentence-scrambled	Carver (Original)	Pre	0.251197611004166	334
2004	Sentence-scrambled	Carver (Original)	Post	0.270653017854175	334
2004	Sentence-scrambled	Carver (Rewrite)	Pre	0.244974491147018	335
2004	Sentence-scrambled	Carver (Rewrite)	Post	0.227275670643419	335
2005	Sentence-scrambled	Carver (Original)	Pre	0.266769456906474	336
2005	Sentence-scrambled	Carver (Original)	Post	0.271856678299553	336
2005	Sentence-scrambled	Carver (Replication)	Pre	0.291026013061868	337
2005	Sentence-scrambled	Carver (Replication)	Post	0.29952218140647	337
2005	Sentence-scrambled	July (Original)	Pre	0.25406161413578	338
2005	Sentence-scrambled	July (Original)	Post	0.262013432458943	338
2006	Sentence-scrambled	Carver (Original)	Pre	0.29834226157689	339
2006	Sentence-scrambled	Carver (Original)	Post	0.263974782491471	339
2006	Sentence-scrambled	July (Original)	Pre	0.366946301091985	340
2006	Sentence-scrambled	July (Original)	Post	0.301897872155266	340
2007	Sentence-scrambled	Carver (Replication)	Pre	0.303455500344228	341
2007	Sentence-scrambled	Carver (Replication)	Post	0.279150784179677	341
2007	Sentence-scrambled	July (Original)	Pre	0.264741390909216	342
2007	Sentence-scrambled	July (Original)	Post	0.335108590889983	342
2008	Sentence-scrambled	Carver (Original)	Pre	0.266658035082927	343
2008	Sentence-scrambled	Carver (Original)	Post	0.310854755986954	343
2008	Sentence-scrambled	July (Original)	Pre	0.287609078335488	344
2008	Sentence-scrambled	July (Original)	Post	0.304108197367472	344
2009	Sentence-scrambled	Carver (Original)	Pre	0.273180403559903	345
2009	Sentence-scrambled	Carver (Original)	Post	0.224221488216117	345
2009	Sentence-scrambled	Carver (Replication)	Pre	0.290138420252813	346
2009	Sentence-scrambled	Carver (Replication)	Post	0.249493724522415	346
2010	Sentence-scrambled	Carver (Replication)	Pre	0.264589251711041	347
2010	Sentence-scrambled	Carver (Replication)	Post	0.293357331402701	347
2010	Sentence-scrambled	Carver (Rewrite)	Pre	0.246259373909946	348
2010	Sentence-scrambled	Carver (Rewrite)	Post	0.266840482688729	348
2011	Sentence-scrambled	Carver (Original)	Pre	0.255901036317515	349
2011	Sentence-scrambled	Carver (Original)	Post	0.3724097137724	349
2011	Sentence-scrambled	Carver (Replication)	Pre	0.301993136736299	350
2011	Sentence-scrambled	Carver (Replication)	Post	0.304286234317398	350
2011	Sentence-scrambled	Carver (Rewrite)	Pre	0.228373814668278	351
2011	Sentence-scrambled	Carver (Rewrite)	Post	0.275733204879461	351
2011	Sentence-scrambled	July (Original)	Pre	0.291380304431258	352
2011	Sentence-scrambled	July (Original)	Post	0.312581620513662	352
2012	Sentence-scrambled	Carver (Original)	Pre	0.19142513145245	353
2012	Sentence-scrambled	Carver (Original)	Post	0.268376444108936	353
2012	Sentence-scrambled	Carver (Rewrite)	Pre	0.204609289679643	354
2012	Sentence-scrambled	Carver (Rewrite)	Post	0.320327417244328	354
2012	Sentence-scrambled	July (Original)	Pre	0.294153204188877	355
2012	Sentence-scrambled	July (Original)	Post	0.313844270090329	355
2013	Sentence-scrambled	Carver (Original)	Pre	0.257783867717429	356
2013	Sentence-scrambled	Carver (Original)	Post	0.274702563976942	356
2013	Sentence-scrambled	Carver (Rewrite)	Pre	0.245333738930453	357
2013	Sentence-scrambled	Carver (Rewrite)	Post	0.269660428364051	357
2013	Sentence-scrambled	July (Original)	Pre	0.298878976440756	358
2013	Sentence-scrambled	July (Original)	Post	0.262614274632482	358
2014	Sentence-scrambled	Carver (Original)	Pre	0.234263837782453	359
2014	Sentence-scrambled	Carver (Original)	Post	0.234720513300316	359
2014	Sentence-scrambled	July (Original)	Pre	0.226649538361891	360
2014	Sentence-scrambled	July (Original)	Post	0.256332475240176	360
2015	Sentence-scrambled	Carver (Original)	Pre	0.246320211566587	361
2015	Sentence-scrambled	Carver (Original)	Post	0.281598172311849	361
2015	Sentence-scrambled	Carver (Replication)	Pre	0.285730753396043	362
2015	Sentence-scrambled	Carver (Replication)	Post	0.339301676770683	362
2015	Sentence-scrambled	Carver (Rewrite)	Pre	0.190945017793787	363
2015	Sentence-scrambled	Carver (Rewrite)	Post	0.280055173655006	363
2015	Sentence-scrambled	July (Original)	Pre	0.298874746759398	364
2015	Sentence-scrambled	July (Original)	Post	0.310114010888782	364
2016	Sentence-scrambled	Carver (Original)	Pre	0.222770332757249	365
2016	Sentence-scrambled	Carver (Original)	Post	0.321902284693593	365
2016	Sentence-scrambled	Carver (Replication)	Pre	0.327257360370682	366
2016	Sentence-scrambled	Carver (Replication)	Post	0.301635266894118	366
2016	Sentence-scrambled	Carver (Rewrite)	Pre	0.299898840144894	367
2016	Sentence-scrambled	Carver (Rewrite)	Post	0.257518683671677	367
2016	Sentence-scrambled	July (Original)	Pre	0.258960131403214	368
2016	Sentence-scrambled	July (Original)	Post	0.268159591505632	368
2017	Sentence-scrambled	Carver (Original)	Pre	0.274435720147789	369
2017	Sentence-scrambled	Carver (Original)	Post	0.231148767208187	369
2017	Sentence-scrambled	Carver (Rewrite)	Pre	0.23228885601593	370
2017	Sentence-scrambled	Carver (Rewrite)	Post	0.240426564168464	370
2017	Sentence-scrambled	July (Original)	Pre	0.246823930098872	371
2017	Sentence-scrambled	July (Original)	Post	0.233434602203763	371
2018	Sentence-scrambled	Carver (Original)	Pre	0.268361918127263	372
2018	Sentence-scrambled	Carver (Original)	Post	0.304156414682711	372
2018	Sentence-scrambled	Carver (Replication)	Pre	0.319937727918317	373
2018	Sentence-scrambled	Carver (Replication)	Post	0.263764646987683	373
2018	Sentence-scrambled	July (Original)	Pre	0.241278786287706	374
2018	Sentence-scrambled	July (Original)	Post	0.289778062921649	374
2019	Sentence-scrambled	Carver (Original)	Pre	0.317516387792106	375
2019	Sentence-scrambled	Carver (Original)	Post	0.394711536878497	375
2019	Sentence-scrambled	Carver (Replication)	Pre	0.294602570758743	376
2019	Sentence-scrambled	Carver (Replication)	Post	0.286284564776231	376
2019	Sentence-scrambled	Carver (Rewrite)	Pre	0.284314067338166	377
2019	Sentence-scrambled	Carver (Rewrite)	Post	0.259430446620232	377
2019	Sentence-scrambled	July (Original)	Pre	0.325625215831207	378
2019	Sentence-scrambled	July (Original)	Post	0.326724504800057	378
2020	Sentence-scrambled	Carver (Original)	Pre	0.297879333484989	379
2020	Sentence-scrambled	Carver (Original)	Post	0.201744397830721	379
2020	Sentence-scrambled	Carver (Replication)	Pre	0.366290430661475	380
2020	Sentence-scrambled	Carver (Replication)	Post	0.368803941742723	380
2020	Sentence-scrambled	July (Original)	Pre	0.284020884480406	381
2020	Sentence-scrambled	July (Original)	Post	0.309521980724643	381
2021	Sentence-scrambled	Carver (Original)	Pre	0.289153980293207	382
2021	Sentence-scrambled	Carver (Original)	Post	0.277449707468388	382
2021	Sentence-scrambled	Carver (Rewrite)	Pre	0.308917697379439	383
2021	Sentence-scrambled	Carver (Rewrite)	Post	0.296868553490581	383
2021	Sentence-scrambled	July (Original)	Pre	0.24087642950994	384
2021	Sentence-scrambled	July (Original)	Post	0.28348979718991	384
2022	Sentence-scrambled	Carver (Original)	Pre	0.309370295424305	385
2022	Sentence-scrambled	Carver (Original)	Post	0.265634521458883	385
2022	Sentence-scrambled	Carver (Replication)	Pre	0.330029846783175	386
2022	Sentence-scrambled	Carver (Replication)	Post	0.330025844646861	386
2022	Sentence-scrambled	Carver (Rewrite)	Pre	0.239440911334988	387
2022	Sentence-scrambled	Carver (Rewrite)	Post	0.249016935861609	387
2022	Sentence-scrambled	July (Original)	Pre	0.317529345347801	388
2022	Sentence-scrambled	July (Original)	Post	0.285194304572003	388
2023	Sentence-scrambled	Carver (Original)	Pre	0.320213794107984	389
2023	Sentence-scrambled	Carver (Original)	Post	0.387078759051034	389
2023	Sentence-scrambled	Carver (Replication)	Pre	0.279659380419243	390
2023	Sentence-scrambled	Carver (Replication)	Post	0.299626544970595	390
2023	Sentence-scrambled	Carver (Rewrite)	Pre	0.266239874338695	391
2023	Sentence-scrambled	Carver (Rewrite)	Post	0.248001432624352	391
2023	Sentence-scrambled	July (Original)	Pre	0.313139663492749	392
2023	Sentence-scrambled	July (Original)	Post	0.293492418669912	392
2024	Sentence-scrambled	Carver (Original)	Pre	0.24348397647342	393
2024	Sentence-scrambled	Carver (Original)	Post	0.2704128154224	393
2024	Sentence-scrambled	Carver (Replication)	Pre	0.35054009661147	394
2024	Sentence-scrambled	Carver (Replication)	Post	0.297444927092526	394
2024	Sentence-scrambled	Carver (Rewrite)	Pre	0.273576499677783	395
2024	Sentence-scrambled	Carver (Rewrite)	Post	0.237779290287214	395
2024	Sentence-scrambled	July (Original)	Pre	0.30646598182162	396
2024	Sentence-scrambled	July (Original)	Post	0.244170449926663	396
2025	Sentence-scrambled	Carver (Original)	Pre	0.226924938809521	397
2025	Sentence-scrambled	Carver (Original)	Post	0.227301393150667	397
2025	Sentence-scrambled	Carver (Rewrite)	Pre	0.260835477645167	398
2025	Sentence-scrambled	Carver (Rewrite)	Post	0.297267327453472	398
2025	Sentence-scrambled	July (Original)	Pre	0.263244599498515	399
2025	Sentence-scrambled	July (Original)	Post	0.28904594958637	399
2026	Sentence-scrambled	Carver (Replication)	Pre	0.337356442406651	400
2026	Sentence-scrambled	Carver (Replication)	Post	0.269451263696792	400
2026	Sentence-scrambled	Carver (Rewrite)	Pre	0.291660411242655	401
2026	Sentence-scrambled	Carver (Rewrite)	Post	0.267576930487549	401
2027	Sentence-scrambled	Carver (Original)	Pre	0.250827225125716	402
2027	Sentence-scrambled	Carver (Original)	Post	0.30062600643874	402
2027	Sentence-scrambled	Carver (Rewrite)	Pre	0.237891695283665	403
2027	Sentence-scrambled	Carver (Rewrite)	Post	0.249672872163154	403
2027	Sentence-scrambled	July (Original)	Pre	0.269105684650449	404
2027	Sentence-scrambled	July (Original)	Post	0.340101251569874	404
2028	Sentence-scrambled	Carver (Original)	Pre	0.287916572893571	405
2028	Sentence-scrambled	Carver (Original)	Post	0.272222663560833	405
2028	Sentence-scrambled	Carver (Replication)	Pre	0.353078558534972	406
2028	Sentence-scrambled	Carver (Replication)	Post	0.294060923819494	406
2028	Sentence-scrambled	July (Original)	Pre	0.259650240843888	407
2028	Sentence-scrambled	July (Original)	Post	0.260940441631815	407
2029	Sentence-scrambled	Carver (Original)	Pre	0.317273073675645	408
2029	Sentence-scrambled	Carver (Original)	Post	0.331947563687015	408
2029	Sentence-scrambled	Carver (Rewrite)	Pre	0.390513739499861	409
2029	Sentence-scrambled	Carver (Rewrite)	Post	0.180423358887697	409
2030	Sentence-scrambled	Carver (Original)	Pre	0.274096278758836	410
2030	Sentence-scrambled	Carver (Original)	Post	0.309608467105633	410
2030	Sentence-scrambled	Carver (Rewrite)	Pre	0.290215636527415	411
2030	Sentence-scrambled	Carver (Rewrite)	Post	0.266118545840583	411
2031	Sentence-scrambled	Carver (Original)	Pre	0.27066639826392	412
2031	Sentence-scrambled	Carver (Original)	Post	0.295921358498408	412
2031	Sentence-scrambled	Carver (Replication)	Pre	0.243342095579945	413
2031	Sentence-scrambled	Carver (Replication)	Post	0.257941544076687	413
2031	Sentence-scrambled	Carver (Rewrite)	Pre	0.237407551258539	414
2031	Sentence-scrambled	Carver (Rewrite)	Post	0.226417644445543	414
2031	Sentence-scrambled	July (Original)	Pre	0.279195776756572	415
2031	Sentence-scrambled	July (Original)	Post	0.264877192571363	415
2032	Sentence-scrambled	Carver (Original)	Pre	0.313548149736505	416
2032	Sentence-scrambled	Carver (Original)	Post	0.284128683576771	416
2032	Sentence-scrambled	Carver (Replication)	Pre	0.275848147845194	417
2032	Sentence-scrambled	Carver (Replication)	Post	0.284297942508769	417
2032	Sentence-scrambled	Carver (Rewrite)	Pre	0.280465393522077	418
2032	Sentence-scrambled	Carver (Rewrite)	Post	0.329626797066576	418
2032	Sentence-scrambled	July (Original)	Pre	0.266972605544185	419
2032	Sentence-scrambled	July (Original)	Post	0.302455721500268	419
2033	Sentence-scrambled	Carver (Replication)	Pre	0.298247662502805	420
2033	Sentence-scrambled	Carver (Replication)	Post	0.227293809422135	420
2033	Sentence-scrambled	Carver (Rewrite)	Pre	0.26018253464298	421
2033	Sentence-scrambled	Carver (Rewrite)	Post	0.241307424944534	421
2034	Sentence-scrambled	Carver (Original)	Pre	0.301394909359975	422
2034	Sentence-scrambled	Carver (Original)	Post	0.24370627462496	422
2034	Sentence-scrambled	Carver (Replication)	Pre	0.321994751494108	423
2034	Sentence-scrambled	Carver (Replication)	Post	0.254133165837642	423
2034	Sentence-scrambled	Carver (Rewrite)	Pre	0.214622838064787	424
2034	Sentence-scrambled	Carver (Rewrite)	Post	0.302163539425433	424
2035	Sentence-scrambled	Carver (Replication)	Pre	0.267210677634371	425
2035	Sentence-scrambled	Carver (Replication)	Post	0.313185208560168	425
2035	Sentence-scrambled	Carver (Rewrite)	Pre	0.230196791877321	426
2035	Sentence-scrambled	Carver (Rewrite)	Post	0.306041701107925	426
2035	Sentence-scrambled	July (Original)	Pre	0.292388843820416	427
2035	Sentence-scrambled	July (Original)	Post	0.289752719958228	427
2036	Sentence-scrambled	Carver (Original)	Pre	0.284483171066136	428
2036	Sentence-scrambled	Carver (Original)	Post	0.273577423537757	428
2036	Sentence-scrambled	Carver (Rewrite)	Pre	0.260160197485399	429
2036	Sentence-scrambled	Carver (Rewrite)	Post	0.282616176402202	429
2036	Sentence-scrambled	July (Original)	Pre	0.288761195996169	430
2036	Sentence-scrambled	July (Original)	Post	0.368438536249886	430
2037	Sentence-scrambled	Carver (Replication)	Pre	0.262875513889962	431
2037	Sentence-scrambled	Carver (Replication)	Post	0.286784481836068	431
2037	Sentence-scrambled	Carver (Rewrite)	Pre	0.175650615099799	432
2037	Sentence-scrambled	Carver (Rewrite)	Post	0.31175356237774	432
2037	Sentence-scrambled	July (Original)	Pre	0.278896245192675	433
2037	Sentence-scrambled	July (Original)	Post	0.291601684428232	433
2038	Sentence-scrambled	Carver (Original)	Pre	0.221666467952479	434
2038	Sentence-scrambled	Carver (Original)	Post	0.258574431246288	434
2038	Sentence-scrambled	Carver (Replication)	Pre	0.312676004538367	435
2038	Sentence-scrambled	Carver (Replication)	Post	0.308039995807141	435
2038	Sentence-scrambled	Carver (Rewrite)	Pre	0.253136460539699	436
2038	Sentence-scrambled	Carver (Rewrite)	Post	0.186273517856223	436
2038	Sentence-scrambled	July (Original)	Pre	0.311964494557412	437
2038	Sentence-scrambled	July (Original)	Post	0.2988248423414	437
2039	Sentence-scrambled	Carver (Original)	Pre	0.323798706352887	438
2039	Sentence-scrambled	Carver (Original)	Post	0.302102779845514	438
2039	Sentence-scrambled	Carver (Replication)	Pre	0.234448456568798	439
2039	Sentence-scrambled	Carver (Replication)	Post	0.282256191261195	439
2039	Sentence-scrambled	Carver (Rewrite)	Pre	0.266100453544376	440
2039	Sentence-scrambled	Carver (Rewrite)	Post	0.327928083511198	440
2039	Sentence-scrambled	July (Original)	Pre	0.269597961268789	441
2039	Sentence-scrambled	July (Original)	Post	0.260309482621562	441
2040	Sentence-scrambled	Carver (Original)	Pre	0.27331837887847	442
2040	Sentence-scrambled	Carver (Original)	Post	0.336789241050211	442
2040	Sentence-scrambled	Carver (Rewrite)	Pre	0.27387221987049	443
2040	Sentence-scrambled	Carver (Rewrite)	Post	0.261570344614886	443
2040	Sentence-scrambled	July (Original)	Pre	0.284641890505307	444
2040	Sentence-scrambled	July (Original)	Post	0.294008805742496	444
2041	Sentence-scrambled	Carver (Replication)	Pre	0.274339488223545	445
2041	Sentence-scrambled	Carver (Replication)	Post	0.272271423721976	445
2041	Sentence-scrambled	Carver (Rewrite)	Pre	0.245161583171012	446
2041	Sentence-scrambled	Carver (Rewrite)	Post	0.329656892299001	446
2041	Sentence-scrambled	July (Original)	Pre	0.302402664965106	447
2041	Sentence-scrambled	July (Original)	Post	0.319372859988025	447
2042	Sentence-scrambled	Carver (Original)	Pre	0.25098705662777	448
2042	Sentence-scrambled	Carver (Original)	Post	0.234511921431035	448
2042	Sentence-scrambled	Carver (Rewrite)	Pre	0.24605835787112	449
2042	Sentence-scrambled	Carver (Rewrite)	Post	0.233007924749814	449
2042	Sentence-scrambled	July (Original)	Pre	0.20330217118247	450
2042	Sentence-scrambled	July (Original)	Post	0.272070531621169	450
2043	Sentence-scrambled	Carver (Original)	Pre	0.250653399194398	451
2043	Sentence-scrambled	Carver (Original)	Post	0.274894129145954	451
2043	Sentence-scrambled	Carver (Replication)	Pre	0.373789371613277	452
2043	Sentence-scrambled	Carver (Replication)	Post	0.368449112547717	452
2043	Sentence-scrambled	Carver (Rewrite)	Pre	0.258483521182446	453
2043	Sentence-scrambled	Carver (Rewrite)	Post	0.293657047953138	453
2044	Sentence-scrambled	Carver (Rewrite)	Pre	0.283908459339486	454
2044	Sentence-scrambled	Carver (Rewrite)	Post	0.308441112224254	454
2044	Sentence-scrambled	July (Original)	Pre	0.305287123082714	455
2044	Sentence-scrambled	July (Original)	Post	0.268636048074987	455
2045	Sentence-scrambled	Carver (Original)	Pre	0.262810575251746	456
2045	Sentence-scrambled	Carver (Original)	Post	0.307030597086186	456
2045	Sentence-scrambled	Carver (Replication)	Pre	0.276424429179952	457
2045	Sentence-scrambled	Carver (Replication)	Post	0.272533776755584	457
2045	Sentence-scrambled	Carver (Rewrite)	Pre	0.290267658913772	458
2045	Sentence-scrambled	Carver (Rewrite)	Post	0.229176030009061	458
2045	Sentence-scrambled	July (Original)	Pre	0.233723877918881	459
2045	Sentence-scrambled	July (Original)	Post	0.256531040025831	459
2046	Sentence-scrambled	Carver (Original)	Pre	0.296160221255207	460
2046	Sentence-scrambled	Carver (Original)	Post	0.275092930868019	460
2046	Sentence-scrambled	Carver (Replication)	Pre	0.347313697613108	461
2046	Sentence-scrambled	Carver (Replication)	Post	0.366622206026366	461
2046	Sentence-scrambled	Carver (Rewrite)	Pre	0.254693676601346	462
2046	Sentence-scrambled	Carver (Rewrite)	Post	0.245676724986903	462
2046	Sentence-scrambled	July (Original)	Pre	0.298174678167207	463
2046	Sentence-scrambled	July (Original)	Post	0.26687704117859	463
2047	Sentence-scrambled	Carver (Replication)	Pre	0.302729393460616	464
2047	Sentence-scrambled	Carver (Replication)	Post	0.445017662536246	464
2047	Sentence-scrambled	Carver (Rewrite)	Pre	0.246291225925012	465
2047	Sentence-scrambled	Carver (Rewrite)	Post	0.2215156055097	465
2048	Sentence-scrambled	Carver (Original)	Pre	0.244281872627896	466
2048	Sentence-scrambled	Carver (Original)	Post	0.265554677036013	466
2048	Sentence-scrambled	Carver (Rewrite)	Pre	0.286439812155783	467
2048	Sentence-scrambled	Carver (Rewrite)	Post	0.281747489842802	467
2048	Sentence-scrambled	July (Original)	Pre	0.254663802650386	468
2048	Sentence-scrambled	July (Original)	Post	0.258199920887875	468
2049	Sentence-scrambled	Carver (Original)	Pre	0.261066474497766	469
2049	Sentence-scrambled	Carver (Original)	Post	0.244610636284878	469
2049	Sentence-scrambled	Carver (Replication)	Pre	0.318982182514252	470
2049	Sentence-scrambled	Carver (Replication)	Post	0.313476460405321	470
2049	Sentence-scrambled	Carver (Rewrite)	Pre	0.256010131943947	471
2049	Sentence-scrambled	Carver (Rewrite)	Post	0.331271210803735	471
2049	Sentence-scrambled	July (Original)	Pre	0.30705170189039	472
2049	Sentence-scrambled	July (Original)	Post	0.280880483344944	472
2050	Sentence-scrambled	Carver (Original)	Pre	0.26922918546573	473
2050	Sentence-scrambled	Carver (Original)	Post	0.267065793475462	473
2050	Sentence-scrambled	Carver (Replication)	Pre	0.249593994983055	474
2050	Sentence-scrambled	Carver (Replication)	Post	0.429186660009919	474
2050	Sentence-scrambled	Carver (Rewrite)	Pre	0.201828299730385	475
2050	Sentence-scrambled	Carver (Rewrite)	Post	0.185186052828453	475
2050	Sentence-scrambled	July (Original)	Pre	0.269070772313482	476
2050	Sentence-scrambled	July (Original)	Post	0.255198625451546	476
2051	Sentence-scrambled	Carver (Original)	Pre	0.298873005850207	477
2051	Sentence-scrambled	Carver (Original)	Post	0.270568329250082	477
2051	Sentence-scrambled	Carver (Replication)	Pre	0.287730843132141	478
2051	Sentence-scrambled	Carver (Replication)	Post	0.286628160487593	478
2051	Sentence-scrambled	July (Original)	Pre	0.29527209848191	479
2051	Sentence-scrambled	July (Original)	Post	0.278413042036567	479
2052	Sentence-scrambled	Carver (Original)	Pre	0.302853754614007	480
2052	Sentence-scrambled	Carver (Original)	Post	0.28271834910816	480
2053	Sentence-scrambled	Carver (Rewrite)	Pre	0.20203429231518	481
2053	Sentence-scrambled	Carver (Rewrite)	Post	0.465880623411407	481
2053	Sentence-scrambled	July (Original)	Pre	0.304138689055753	482
2053	Sentence-scrambled	July (Original)	Post	0.420188775903852	482
2054	Sentence-scrambled	Carver (Replication)	Pre	0.298618033422434	483
2054	Sentence-scrambled	Carver (Replication)	Post	0.315397959686494	483
2055	Sentence-scrambled	Carver (Original)	Pre	0.22770267481257	484
2055	Sentence-scrambled	Carver (Original)	Post	0.290336180452666	484
2055	Sentence-scrambled	Carver (Replication)	Pre	0.248842110680079	485
2055	Sentence-scrambled	Carver (Replication)	Post	0.299412600762569	485
2055	Sentence-scrambled	Carver (Rewrite)	Pre	0.259352195037606	486
2055	Sentence-scrambled	Carver (Rewrite)	Post	0.28954403396602	486
2056	Sentence-scrambled	Carver (Original)	Pre	0.282074901696596	487
2056	Sentence-scrambled	Carver (Original)	Post	0.333653261939324	487
2056	Sentence-scrambled	Carver (Replication)	Pre	0.297622242927056	488
2056	Sentence-scrambled	Carver (Replication)	Post	0.309996583534151	488
2056	Sentence-scrambled	Carver (Rewrite)	Pre	0.258971321102607	489
2056	Sentence-scrambled	Carver (Rewrite)	Post	0.283132418666483	489
2056	Sentence-scrambled	July (Original)	Pre	0.277307844487843	490
2056	Sentence-scrambled	July (Original)	Post	0.302362001654384	490
2057	Sentence-scrambled	Carver (Replication)	Pre	0.335366588942452	491
2057	Sentence-scrambled	Carver (Replication)	Post	0.299696268496304	491
2058	Sentence-scrambled	Carver (Original)	Pre	0.267792054976218	492
2058	Sentence-scrambled	Carver (Original)	Post	0.255539586918955	492
2058	Sentence-scrambled	Carver (Replication)	Pre	0.253785433980051	493
2058	Sentence-scrambled	Carver (Replication)	Post	0.314353013618979	493
2058	Sentence-scrambled	Carver (Rewrite)	Pre	0.243963982662159	494
2058	Sentence-scrambled	Carver (Rewrite)	Post	0.368435514179567	494
2058	Sentence-scrambled	July (Original)	Pre	0.35438280975754	495
2058	Sentence-scrambled	July (Original)	Post	0.314393823280976	495
2059	Sentence-scrambled	Carver (Original)	Pre	0.237186277035956	496
2059	Sentence-scrambled	Carver (Original)	Post	0.273782348484055	496
2059	Sentence-scrambled	Carver (Replication)	Pre	0.282410458074224	497
2059	Sentence-scrambled	Carver (Replication)	Post	0.296759823583375	497
2059	Sentence-scrambled	Carver (Rewrite)	Pre	0.250395019418942	498
2059	Sentence-scrambled	Carver (Rewrite)	Post	0.261125260400985	498
2059	Sentence-scrambled	July (Original)	Pre	0.234834984549699	499
2059	Sentence-scrambled	July (Original)	Post	0.265265707012973	499
2060	Sentence-scrambled	Carver (Replication)	Pre	0.288470687535891	500
2060	Sentence-scrambled	Carver (Replication)	Post	0.335870117764613	500
2060	Sentence-scrambled	July (Original)	Pre	0.28378494577783	501
2060	Sentence-scrambled	July (Original)	Post	0.229474271131425	501
2061	Sentence-scrambled	Carver (Original)	Pre	0.293083701849961	502
2061	Sentence-scrambled	Carver (Original)	Post	0.346345671561373	502
2061	Sentence-scrambled	Carver (Replication)	Pre	0.292348721230487	503
2061	Sentence-scrambled	Carver (Replication)	Post	0.292803450469265	503
2061	Sentence-scrambled	Carver (Rewrite)	Pre	0.282792079213154	504
2061	Sentence-scrambled	Carver (Rewrite)	Post	0.297163500333178	504
2061	Sentence-scrambled	July (Original)	Pre	0.345983589104211	505
2061	Sentence-scrambled	July (Original)	Post	0.284518738113397	505
2062	Sentence-scrambled	Carver (Replication)	Pre	0.267583975212707	506
2062	Sentence-scrambled	Carver (Replication)	Post	0.273122726500843	506
2062	Sentence-scrambled	Carver (Rewrite)	Pre	0.258760388581355	507
2062	Sentence-scrambled	Carver (Rewrite)	Post	0.269817211390818	507
2062	Sentence-scrambled	July (Original)	Pre	0.243176540514661	508
2062	Sentence-scrambled	July (Original)	Post	0.253414162166819	508
2063	Sentence-scrambled	Carver (Original)	Pre	0.233824732416148	509
2063	Sentence-scrambled	Carver (Original)	Post	0.263864609269095	509
2063	Sentence-scrambled	Carver (Replication)	Pre	0.238649245466604	510
2063	Sentence-scrambled	Carver (Replication)	Post	0.224744138982787	510
2063	Sentence-scrambled	Carver (Rewrite)	Pre	0.224836960577395	511
2063	Sentence-scrambled	Carver (Rewrite)	Post	0.296597065521647	511
2063	Sentence-scrambled	July (Original)	Pre	0.220946248471088	512
2063	Sentence-scrambled	July (Original)	Post	0.248553487907819	512
2064	Sentence-scrambled	Carver (Replication)	Pre	0.329036602773432	513
2064	Sentence-scrambled	Carver (Replication)	Post	0.279801054445177	513
2064	Sentence-scrambled	July (Original)	Pre	0.291443543556047	514
2064	Sentence-scrambled	July (Original)	Post	0.2591184628952	514
2065	Sentence-scrambled	Carver (Original)	Pre	0.243241867528116	515
2065	Sentence-scrambled	Carver (Original)	Post	0.235200124858899	515
2065	Sentence-scrambled	Carver (Replication)	Pre	0.277645388749014	516
2065	Sentence-scrambled	Carver (Replication)	Post	0.385803579329307	516
2065	Sentence-scrambled	Carver (Rewrite)	Pre	0.287755032720648	517
2065	Sentence-scrambled	Carver (Rewrite)	Post	0.28302851368543	517
2066	Sentence-scrambled	Carver (Replication)	Pre	0.221765201943899	518
2066	Sentence-scrambled	Carver (Replication)	Post	0.231629832824312	518
2066	Sentence-scrambled	July (Original)	Pre	0.243000691009011	519
2066	Sentence-scrambled	July (Original)	Post	0.239980469740195	519
2067	Sentence-scrambled	Carver (Original)	Pre	0.257407595646431	520
2067	Sentence-scrambled	Carver (Original)	Post	0.26531243125924	520
2067	Sentence-scrambled	Carver (Replication)	Pre	0.317292510431012	521
2067	Sentence-scrambled	Carver (Replication)	Post	0.30143513316123	521
2067	Sentence-scrambled	Carver (Rewrite)	Pre	0.244102154872974	522
2067	Sentence-scrambled	Carver (Rewrite)	Post	0.242703267123949	522
2068	Sentence-scrambled	Carver (Original)	Pre	0.231944694470371	523
2068	Sentence-scrambled	Carver (Original)	Post	0.230218696811512	523
2068	Sentence-scrambled	Carver (Replication)	Pre	0.36763199030472	524
2068	Sentence-scrambled	Carver (Replication)	Post	0.250435339038346	524
2068	Sentence-scrambled	Carver (Rewrite)	Pre	0.29055429328445	525
2068	Sentence-scrambled	Carver (Rewrite)	Post	0.274421557153993	525
2069	Sentence-scrambled	Carver (Replication)	Pre	0.294909962043998	526
2069	Sentence-scrambled	Carver (Replication)	Post	0.249470853914219	526
2069	Sentence-scrambled	Carver (Rewrite)	Pre	0.261620718715417	527
2069	Sentence-scrambled	Carver (Rewrite)	Post	0.26572662658452	527
2069	Sentence-scrambled	July (Original)	Pre	0.298712278428686	528
2069	Sentence-scrambled	July (Original)	Post	0.309061823852576	528
2070	Sentence-scrambled	Carver (Original)	Pre	0.257348797894508	529
2070	Sentence-scrambled	Carver (Original)	Post	0.339392741799286	529
2070	Sentence-scrambled	Carver (Replication)	Pre	0.332786578626796	530
2070	Sentence-scrambled	Carver (Replication)	Post	0.263559686317617	530
2070	Sentence-scrambled	Carver (Rewrite)	Pre	0.261684356558263	531
2070	Sentence-scrambled	Carver (Rewrite)	Post	0.314489957448773	531
2070	Sentence-scrambled	July (Original)	Pre	0.299146867992894	532
2070	Sentence-scrambled	July (Original)	Post	0.296738055552322	532
2071	Sentence-scrambled	Carver (Original)	Pre	0.283606251623607	533
2071	Sentence-scrambled	Carver (Original)	Post	0.260498554488755	533
2071	Sentence-scrambled	Carver (Replication)	Pre	0.235037851789238	534
2071	Sentence-scrambled	Carver (Replication)	Post	0.289016676818289	534
2071	Sentence-scrambled	Carver (Rewrite)	Pre	0.246276177724509	535
2071	Sentence-scrambled	Carver (Rewrite)	Post	0.25973079084844	535
2071	Sentence-scrambled	July (Original)	Pre	0.268368867300564	536
2071	Sentence-scrambled	July (Original)	Post	0.312200467927126	536
2072	Sentence-scrambled	Carver (Original)	Pre	0.276222129110253	537
2072	Sentence-scrambled	Carver (Original)	Post	0.289863665262836	537
2072	Sentence-scrambled	Carver (Replication)	Pre	0.281264541374409	538
2072	Sentence-scrambled	Carver (Replication)	Post	0.29967622667709	538
2072	Sentence-scrambled	July (Original)	Pre	0.272518393338986	539
2072	Sentence-scrambled	July (Original)	Post	0.278759284558464	539
2073	Sentence-scrambled	Carver (Original)	Pre	0.28494268087179	540
2073	Sentence-scrambled	Carver (Original)	Post	0.294988220201447	540
2073	Sentence-scrambled	Carver (Replication)	Pre	0.246354921532978	541
2073	Sentence-scrambled	Carver (Replication)	Post	0.305121747582557	541
2073	Sentence-scrambled	Carver (Rewrite)	Pre	0.174638083176536	542
2073	Sentence-scrambled	Carver (Rewrite)	Post	0.1858912040266	542
2074	Sentence-scrambled	Carver (Replication)	Pre	0.289562263604499	543
2074	Sentence-scrambled	Carver (Replication)	Post	0.303234203732409	543
2074	Sentence-scrambled	Carver (Rewrite)	Pre	0.230850643792911	544
2074	Sentence-scrambled	Carver (Rewrite)	Post	0.287836462846624	544
2075	Sentence-scrambled	Carver (Original)	Pre	0.277802716081651	545
2075	Sentence-scrambled	Carver (Original)	Post	0.240431483399998	545
2075	Sentence-scrambled	Carver (Replication)	Pre	0.312437530510494	546
2075	Sentence-scrambled	Carver (Replication)	Post	0.236785561261071	546
2075	Sentence-scrambled	July (Original)	Pre	0.187801465553197	547
2075	Sentence-scrambled	July (Original)	Post	0.224299258892701	547
2076	Sentence-scrambled	Carver (Original)	Pre	0.259161650881055	548
2076	Sentence-scrambled	Carver (Original)	Post	0.25902462537588	548
2076	Sentence-scrambled	Carver (Rewrite)	Pre	0.272995664819664	549
2076	Sentence-scrambled	Carver (Rewrite)	Post	0.289124148244389	549
2076	Sentence-scrambled	July (Original)	Pre	0.352130129193414	550
2076	Sentence-scrambled	July (Original)	Post	0.331322460885552	550
2077	Sentence-scrambled	Carver (Replication)	Pre	0.213658810917222	551
2077	Sentence-scrambled	Carver (Replication)	Post	0.306727418716918	551
2077	Sentence-scrambled	Carver (Rewrite)	Pre	0.241960295692128	552
2077	Sentence-scrambled	Carver (Rewrite)	Post	0.225797665799469	552
2077	Sentence-scrambled	July (Original)	Pre	0.300525651216989	553
2077	Sentence-scrambled	July (Original)	Post	0.284984864368196	553
2078	Sentence-scrambled	Carver (Replication)	Pre	0.286690490243205	554
2078	Sentence-scrambled	Carver (Replication)	Post	0.268971437473135	554
2078	Sentence-scrambled	July (Original)	Pre	0.312692759920326	555
2078	Sentence-scrambled	July (Original)	Post	0.250341191226291	555
2079	Sentence-scrambled	Carver (Original)	Pre	0.264316291338584	556
2079	Sentence-scrambled	Carver (Original)	Post	0.337853933127078	556
2079	Sentence-scrambled	Carver (Replication)	Pre	0.309272906665113	557
2079	Sentence-scrambled	Carver (Replication)	Post	0.33530443829762	557
2079	Sentence-scrambled	Carver (Rewrite)	Pre	0.240436336245645	558
2079	Sentence-scrambled	Carver (Rewrite)	Post	0.270857590511475	558
2079	Sentence-scrambled	July (Original)	Pre	0.301631838652346	559
2079	Sentence-scrambled	July (Original)	Post	0.282862969512697	559
2080	Sentence-scrambled	Carver (Original)	Pre	0.233628704195546	560
2080	Sentence-scrambled	Carver (Original)	Post	0.319519747958391	560
2080	Sentence-scrambled	Carver (Replication)	Pre	0.314852327215429	561
2080	Sentence-scrambled	Carver (Replication)	Post	0.280726231843359	561
2080	Sentence-scrambled	July (Original)	Pre	0.325971274966772	562
2080	Sentence-scrambled	July (Original)	Post	0.326598889913098	562
2081	Sentence-scrambled	Carver (Original)	Pre	0.228382529927555	563
2081	Sentence-scrambled	Carver (Original)	Post	0.219520568852929	563
2081	Sentence-scrambled	Carver (Replication)	Pre	0.276259730573387	564
2081	Sentence-scrambled	Carver (Replication)	Post	0.283348074433717	564
2081	Sentence-scrambled	Carver (Rewrite)	Pre	0.26606925190214	565
2081	Sentence-scrambled	Carver (Rewrite)	Post	0.282198777973266	565
2081	Sentence-scrambled	July (Original)	Pre	0.305413162522464	566
2081	Sentence-scrambled	July (Original)	Post	0.273202221839478	566
2083	Sentence-scrambled	Carver (Original)	Pre	0.243840336257431	567
2083	Sentence-scrambled	Carver (Original)	Post	0.247647984513891	567
2083	Sentence-scrambled	Carver (Replication)	Pre	0.343816878331574	568
2083	Sentence-scrambled	Carver (Replication)	Post	0.365128716940478	568
2083	Sentence-scrambled	Carver (Rewrite)	Pre	0.255718808616546	569
2083	Sentence-scrambled	Carver (Rewrite)	Post	0.221976341074031	569
2083	Sentence-scrambled	July (Original)	Pre	0.272249292374244	570
2083	Sentence-scrambled	July (Original)	Post	0.260657384142068	570
2084	Sentence-scrambled	Carver (Original)	Pre	0.250591117229188	571
2084	Sentence-scrambled	Carver (Original)	Post	0.225272014674931	571
2084	Sentence-scrambled	Carver (Rewrite)	Pre	0.284135032429729	572
2084	Sentence-scrambled	Carver (Rewrite)	Post	0.275831553943072	572
2085	Sentence-scrambled	Carver (Original)	Pre	0.282591792475671	573
2085	Sentence-scrambled	Carver (Original)	Post	0.282220918591823	573
2085	Sentence-scrambled	Carver (Replication)	Pre	0.287876061060803	574
2085	Sentence-scrambled	Carver (Replication)	Post	0.275688483445435	574
2085	Sentence-scrambled	Carver (Rewrite)	Pre	0.273083499734265	575
2085	Sentence-scrambled	Carver (Rewrite)	Post	0.31017037959801	575
2085	Sentence-scrambled	July (Original)	Pre	0.311637297638805	576
2085	Sentence-scrambled	July (Original)	Post	0.303097959934285	576
2086	Sentence-scrambled	Carver (Original)	Pre	0.286318902204809	577
2086	Sentence-scrambled	Carver (Original)	Post	0.317835454813689	577
2086	Sentence-scrambled	Carver (Replication)	Pre	0.301349208112818	578
2086	Sentence-scrambled	Carver (Replication)	Post	0.309100178433409	578
2086	Sentence-scrambled	Carver (Rewrite)	Pre	0.299500851168657	579
2086	Sentence-scrambled	Carver (Rewrite)	Post	0.358086541573428	579
2086	Sentence-scrambled	July (Original)	Pre	0.282571500862837	580
2086	Sentence-scrambled	July (Original)	Post	0.308992030907475	580
2087	Sentence-scrambled	Carver (Original)	Pre	0.265924135100229	581
2087	Sentence-scrambled	Carver (Original)	Post	0.259142556604042	581
2087	Sentence-scrambled	Carver (Replication)	Pre	0.223709075954529	582
2087	Sentence-scrambled	Carver (Replication)	Post	0.252632116914265	582
2087	Sentence-scrambled	July (Original)	Pre	0.274318184203643	583
2087	Sentence-scrambled	July (Original)	Post	0.428803653459107	583
2088	Sentence-scrambled	Carver (Replication)	Pre	0.281033607673685	584
2088	Sentence-scrambled	Carver (Replication)	Post	0.269961947957939	584
2088	Sentence-scrambled	Carver (Rewrite)	Pre	0.28942151433312	585
2088	Sentence-scrambled	Carver (Rewrite)	Post	0.186517037826376	585
2089	Sentence-scrambled	Carver (Replication)	Pre	0.246029322159258	586
2089	Sentence-scrambled	Carver (Replication)	Post	0.326269455536417	586
2089	Sentence-scrambled	Carver (Rewrite)	Pre	0.213977161062869	587
2089	Sentence-scrambled	Carver (Rewrite)	Post	0.236278650977388	587
2090	Sentence-scrambled	Carver (Original)	Pre	0.337300322729388	588
2090	Sentence-scrambled	Carver (Original)	Post	0.354256967917032	588
2090	Sentence-scrambled	Carver (Replication)	Pre	0.250630287121427	589
2090	Sentence-scrambled	Carver (Replication)	Post	0.396524883079197	589
2090	Sentence-scrambled	Carver (Rewrite)	Pre	0.217408501688835	590
2090	Sentence-scrambled	Carver (Rewrite)	Post	0.247380428924829	590
2090	Sentence-scrambled	July (Original)	Pre	0.302930941234412	591
2090	Sentence-scrambled	July (Original)	Post	0.33162474734075	591
2091	Sentence-scrambled	Carver (Original)	Pre	0.294088437691215	592
2091	Sentence-scrambled	Carver (Original)	Post	0.319370634055415	592
2091	Sentence-scrambled	Carver (Rewrite)	Pre	0.24528509483543	593
2091	Sentence-scrambled	Carver (Rewrite)	Post	0.227330282494464	593
2091	Sentence-scrambled	July (Original)	Pre	0.303805428113999	594
2091	Sentence-scrambled	July (Original)	Post	0.271086990317041	594
2092	Sentence-scrambled	Carver (Replication)	Pre	0.294019094310351	595
2092	Sentence-scrambled	Carver (Replication)	Post	0.303142613114175	595
2092	Sentence-scrambled	Carver (Rewrite)	Pre	0.363841299074056	596
2092	Sentence-scrambled	Carver (Rewrite)	Post	0.33269124031684	596
2092	Sentence-scrambled	July (Original)	Pre	0.261813259216883	597
2092	Sentence-scrambled	July (Original)	Post	0.199690232492869	597
2093	Sentence-scrambled	Carver (Replication)	Pre	0.3015269297978	598
2093	Sentence-scrambled	Carver (Replication)	Post	0.26906160858698	598
2093	Sentence-scrambled	Carver (Rewrite)	Pre	0.191869044313705	599
2093	Sentence-scrambled	Carver (Rewrite)	Post	0.232477888638622	599
2093	Sentence-scrambled	July (Original)	Pre	0.295690502344139	600
2093	Sentence-scrambled	July (Original)	Post	0.31769958915234	600
2094	Sentence-scrambled	Carver (Original)	Pre	0.268710444928909	601
2094	Sentence-scrambled	Carver (Original)	Post	0.253460155044224	601
2094	Sentence-scrambled	Carver (Replication)	Pre	0.30484587507714	602
2094	Sentence-scrambled	Carver (Replication)	Post	0.290283840929035	602
2094	Sentence-scrambled	Carver (Rewrite)	Pre	0.262813438861442	603
2094	Sentence-scrambled	Carver (Rewrite)	Post	0.254482754305021	603
2095	Sentence-scrambled	Carver (Original)	Pre	0.262920172758649	604
2095	Sentence-scrambled	Carver (Original)	Post	0.263923458034472	604
2095	Sentence-scrambled	Carver (Rewrite)	Pre	0.225116534135135	605
2095	Sentence-scrambled	Carver (Rewrite)	Post	0.203465432890773	605
2096	Sentence-scrambled	Carver (Replication)	Pre	0.268448198151481	606
2096	Sentence-scrambled	Carver (Replication)	Post	0.352592681692324	606
2096	Sentence-scrambled	Carver (Rewrite)	Pre	0.241798499580174	607
2096	Sentence-scrambled	Carver (Rewrite)	Post	0.22626482306105	607
2096	Sentence-scrambled	July (Original)	Pre	0.295898234101797	608
2096	Sentence-scrambled	July (Original)	Post	0.282845193637822	608
2097	Sentence-scrambled	Carver (Original)	Pre	0.224028107721387	609
2097	Sentence-scrambled	Carver (Original)	Post	0.248600691778787	609
2097	Sentence-scrambled	Carver (Rewrite)	Pre	0.271753587885437	610
2097	Sentence-scrambled	Carver (Rewrite)	Post	0.31551238560554	610
2097	Sentence-scrambled	July (Original)	Pre	0.281593693471742	611
2097	Sentence-scrambled	July (Original)	Post	0.275666744012726	611
2098	Sentence-scrambled	Carver (Replication)	Pre	0.281924339873148	612
2098	Sentence-scrambled	Carver (Replication)	Post	0.301320527269889	612
2098	Sentence-scrambled	Carver (Rewrite)	Pre	0.30882002105842	613
2098	Sentence-scrambled	Carver (Rewrite)	Post	0.252424642125889	613
2098	Sentence-scrambled	July (Original)	Pre	0.272288811423865	614
2098	Sentence-scrambled	July (Original)	Post	0.266338928727252	614
2099	Sentence-scrambled	Carver (Replication)	Pre	0.291463468994562	615
2099	Sentence-scrambled	Carver (Replication)	Post	0.325189320865691	615
2099	Sentence-scrambled	July (Original)	Pre	0.270676807441721	616
2099	Sentence-scrambled	July (Original)	Post	0.23940823067144	616
2100	Sentence-scrambled	Carver (Replication)	Pre	0.268144699674666	617
2100	Sentence-scrambled	Carver (Replication)	Post	0.372093349939175	617
2100	Sentence-scrambled	Carver (Rewrite)	Pre	0.280772585014904	618
2100	Sentence-scrambled	Carver (Rewrite)	Post	0.262676290787802	618
2100	Sentence-scrambled	July (Original)	Pre	0.286197607967889	619
2100	Sentence-scrambled	July (Original)	Post	0.262110214304603	619
2101	Sentence-scrambled	Carver (Replication)	Pre	0.313448199612518	620
2101	Sentence-scrambled	Carver (Replication)	Post	0.353723822703431	620
2101	Sentence-scrambled	Carver (Rewrite)	Pre	0.222872970928372	621
2101	Sentence-scrambled	Carver (Rewrite)	Post	0.34283836516001	621
2101	Sentence-scrambled	July (Original)	Pre	0.231887553083475	622
2101	Sentence-scrambled	July (Original)	Post	0.243761985298693	622
2102	Sentence-scrambled	Carver (Original)	Pre	0.232624151096037	623
2102	Sentence-scrambled	Carver (Original)	Post	0.207193817217474	623
2102	Sentence-scrambled	July (Original)	Pre	0.243755151963156	624
2102	Sentence-scrambled	July (Original)	Post	0.214094322769675	624
2103	Sentence-scrambled	Carver (Original)	Pre	0.187445910253363	625
2103	Sentence-scrambled	Carver (Original)	Post	0.283499759404598	625
2103	Sentence-scrambled	July (Original)	Pre	0.319020299779035	626
2103	Sentence-scrambled	July (Original)	Post	0.361281099744953	626
2104	Sentence-scrambled	Carver (Original)	Pre	0.261218774553216	627
2104	Sentence-scrambled	Carver (Original)	Post	0.290013322003633	627
2104	Sentence-scrambled	July (Original)	Pre	0.299920743003808	628
2104	Sentence-scrambled	July (Original)	Post	0.422926046587758	628
2105	Sentence-scrambled	Carver (Original)	Pre	0.306731102590003	629
2105	Sentence-scrambled	Carver (Original)	Post	0.318201257866889	629
2105	Sentence-scrambled	Carver (Replication)	Pre	0.296071125071379	630
2105	Sentence-scrambled	Carver (Replication)	Post	0.34438927316957	630
2106	Sentence-scrambled	Carver (Original)	Pre	0.262324939722811	631
2106	Sentence-scrambled	Carver (Original)	Post	0.269731203946542	631
2106	Sentence-scrambled	Carver (Replication)	Pre	0.27354805453769	632
2106	Sentence-scrambled	Carver (Replication)	Post	0.335534931779794	632
2106	Sentence-scrambled	Carver (Rewrite)	Pre	0.225219698001865	633
2106	Sentence-scrambled	Carver (Rewrite)	Post	0.25147832063981	633
2107	Sentence-scrambled	Carver (Original)	Pre	0.252629227567908	634
2107	Sentence-scrambled	Carver (Original)	Post	0.321525810457082	634
2107	Sentence-scrambled	July (Original)	Pre	0.321737123164789	635
2107	Sentence-scrambled	July (Original)	Post	0.322192390163343	635
2108	Sentence-scrambled	Carver (Original)	Pre	0.289094716471136	636
2108	Sentence-scrambled	Carver (Original)	Post	0.441493167126683	636
2109	Sentence-scrambled	Carver (Original)	Pre	0.265840511045345	637
2109	Sentence-scrambled	Carver (Original)	Post	0.273493390183383	637
2109	Sentence-scrambled	Carver (Replication)	Pre	0.236910394174018	638
2109	Sentence-scrambled	Carver (Replication)	Post	0.303593499037741	638
2111	Sentence-scrambled	Carver (Original)	Pre	0.28942017579115	639
2111	Sentence-scrambled	Carver (Original)	Post	0.288761019674484	639
2111	Sentence-scrambled	Carver (Replication)	Pre	0.242900166701616	640
2111	Sentence-scrambled	Carver (Replication)	Post	0.300345487580474	640
3004	Word-scrambled	Carver (Original)	Pre	0.312936244870899	641
3004	Word-scrambled	Carver (Original)	Post	0.281007341762783	641
3006	Word-scrambled	Carver (Original)	Pre	0.28318955873013	642
3006	Word-scrambled	Carver (Original)	Post	0.290071828136059	642
3007	Word-scrambled	Carver (Original)	Pre	0.246473508386812	643
3007	Word-scrambled	Carver (Original)	Post	0.267692938683986	643
3009	Word-scrambled	Carver (Original)	Pre	0.284367287850462	644
3009	Word-scrambled	Carver (Original)	Post	0.275600210324315	644
3016	Word-scrambled	Carver (Original)	Pre	0.307803638705861	645
3016	Word-scrambled	Carver (Original)	Post	0.245995018310183	645
3017	Word-scrambled	Carver (Original)	Pre	0.310594643061963	646
3017	Word-scrambled	Carver (Original)	Post	0.26796754792835	646
3024	Word-scrambled	Carver (Original)	Pre	0.259865966347776	647
3024	Word-scrambled	Carver (Original)	Post	0.305508304897903	647
3026	Word-scrambled	Carver (Original)	Pre	0.237348651476276	648
3026	Word-scrambled	Carver (Original)	Post	0.340861692143359	648
3028	Word-scrambled	Carver (Original)	Pre	0.281074005683291	649
3028	Word-scrambled	Carver (Original)	Post	0.290170497566985	649
3029	Word-scrambled	Carver (Original)	Pre	0.305960898681027	650
3029	Word-scrambled	Carver (Original)	Post	0.303708065143268	650
3031	Word-scrambled	Carver (Original)	Pre	0.196266984696213	651
3031	Word-scrambled	Carver (Original)	Post	0.502099190873863	651
3033	Word-scrambled	Carver (Original)	Pre	0.222522502505153	652
3033	Word-scrambled	Carver (Original)	Post	0.246652463949503	652
3035	Word-scrambled	Carver (Original)	Pre	0.3640845800776	653
3035	Word-scrambled	Carver (Original)	Post	0.337357759293454	653
3036	Word-scrambled	Carver (Original)	Pre	0.298070184611298	654
3036	Word-scrambled	Carver (Original)	Post	0.282294127429653	654
3040	Word-scrambled	Carver (Original)	Pre	0.281646797327571	655
3040	Word-scrambled	Carver (Original)	Post	0.311288162820991	655
3041	Word-scrambled	Carver (Original)	Pre	0.26052874170799	656
3041	Word-scrambled	Carver (Original)	Post	0.256869727682554	656
3043	Word-scrambled	Carver (Original)	Pre	0.281142474679627	657
3043	Word-scrambled	Carver (Original)	Post	0.285227019202306	657
3046	Word-scrambled	Carver (Original)	Pre	0.327241360936676	658
3046	Word-scrambled	Carver (Original)	Post	0.280498681839416	658
3049	Word-scrambled	Carver (Original)	Pre	0.285720551376278	659
3049	Word-scrambled	Carver (Original)	Post	0.26323745383797	659
3050	Word-scrambled	Carver (Original)	Pre	0.242142520226207	660
3050	Word-scrambled	Carver (Original)	Post	0.275926190231558	660
3052	Word-scrambled	Carver (Original)	Pre	0.297516374685725	661
3052	Word-scrambled	Carver (Original)	Post	0.292226423981563	661
3053	Word-scrambled	Carver (Original)	Pre	0.262793656233931	662
3053	Word-scrambled	Carver (Original)	Post	0.25194582682251	662
3060	Word-scrambled	Carver (Original)	Pre	0.340241441919517	663
3060	Word-scrambled	Carver (Original)	Post	0.27907020192841	663
3061	Word-scrambled	Carver (Original)	Pre	0.309693909652841	664
3061	Word-scrambled	Carver (Original)	Post	0.318642760864423	664
3063	Word-scrambled	Carver (Original)	Pre	0.28726392975651	665
3063	Word-scrambled	Carver (Original)	Post	0.279389977000936	665
3066	Word-scrambled	Carver (Original)	Pre	0.315250174587895	666
3066	Word-scrambled	Carver (Original)	Post	0.308515403244642	666
3067	Word-scrambled	Carver (Original)	Pre	0.314322862738456	667
3067	Word-scrambled	Carver (Original)	Post	0.295346908686528	667
3068	Word-scrambled	Carver (Original)	Pre	0.273775740316515	668
3068	Word-scrambled	Carver (Original)	Post	0.315221832097766	668
3071	Word-scrambled	Carver (Original)	Pre	0.33590687021978	669
3071	Word-scrambled	Carver (Original)	Post	0.274811015241167	669
3075	Word-scrambled	Carver (Original)	Pre	0.255290139522919	670
3075	Word-scrambled	Carver (Original)	Post	0.245075682013092	670
3076	Word-scrambled	Carver (Original)	Pre	0.280315963946205	671
3076	Word-scrambled	Carver (Original)	Post	0.30437174355038	671
3077	Word-scrambled	Carver (Original)	Pre	0.26976735531136	672
3077	Word-scrambled	Carver (Original)	Post	0.322999642630652	672
3078	Word-scrambled	Carver (Original)	Pre	0.292898762458638	673
3078	Word-scrambled	Carver (Original)	Post	0.281262442459575	673
3082	Word-scrambled	Carver (Original)	Pre	0.222968623267222	674
3082	Word-scrambled	Carver (Original)	Post	0.270355278033038	674
3084	Word-scrambled	Carver (Original)	Pre	0.288621631772575	675
3084	Word-scrambled	Carver (Original)	Post	0.30973248684502	675
3086	Word-scrambled	Carver (Original)	Pre	0.256715658299292	676
3086	Word-scrambled	Carver (Original)	Post	0.295870891876013	676
3088	Word-scrambled	Carver (Original)	Pre	0.243232785779012	677
3088	Word-scrambled	Carver (Original)	Post	0.253273225406066	677
3090	Word-scrambled	Carver (Original)	Pre	0.219963648680647	678
3090	Word-scrambled	Carver (Original)	Post	0.215561505740688	678
3091	Word-scrambled	Carver (Original)	Pre	0.253618707485238	679
3091	Word-scrambled	Carver (Original)	Post	0.261248034709365	679
3092	Word-scrambled	Carver (Original)	Pre	0.242549187429934	680
3092	Word-scrambled	Carver (Original)	Post	0.384958377253545	680
3093	Word-scrambled	Carver (Original)	Pre	0.282679583931081	681
3093	Word-scrambled	Carver (Original)	Post	0.308754776838226	681
3094	Word-scrambled	Carver (Original)	Pre	0.265259458905637	682
3094	Word-scrambled	Carver (Original)	Post	0.312088577861929	682
3095	Word-scrambled	Carver (Original)	Pre	0.446867664558505	683
3095	Word-scrambled	Carver (Original)	Post	0.193814461787799	683
3098	Word-scrambled	Carver (Original)	Pre	0.271935136803345	684
3098	Word-scrambled	Carver (Original)	Post	0.28983017344712	684
3101	Word-scrambled	Carver (Original)	Pre	0.283888768197342	685
3101	Word-scrambled	Carver (Original)	Post	0.271438875934897	685
3103	Word-scrambled	Carver (Original)	Pre	0.285199261724804	686
3103	Word-scrambled	Carver (Original)	Post	0.285694902459946	686
3104	Word-scrambled	Carver (Original)	Pre	0.329408697149478	687
3104	Word-scrambled	Carver (Original)	Post	0.331872831277229	687
3105	Word-scrambled	Carver (Original)	Pre	0.288701418990817	688
3105	Word-scrambled	Carver (Original)	Post	0.316308612114957	688
3106	Word-scrambled	Carver (Original)	Pre	0.331445086708063	689
3106	Word-scrambled	Carver (Original)	Post	0.314655739439005	689
3107	Word-scrambled	Carver (Original)	Pre	0.328790361108549	690
3107	Word-scrambled	Carver (Original)	Post	0.210627033479469	690
3108	Word-scrambled	Carver (Original)	Pre	0.298908405334179	691
3108	Word-scrambled	Carver (Original)	Post	0.256756039960106	691
3109	Word-scrambled	Carver (Original)	Pre	0.326802473717866	692
3109	Word-scrambled	Carver (Original)	Post	0.258081823440757	692
3110	Word-scrambled	Carver (Original)	Pre	0.289928129198333	693
3110	Word-scrambled	Carver (Original)	Post	0.317949827920869	693
3111	Word-scrambled	Carver (Original)	Pre	0.292428133115393	694
3111	Word-scrambled	Carver (Original)	Post	0.255960445400908	694
3113	Word-scrambled	Carver (Original)	Pre	0.237004521138964	695
3113	Word-scrambled	Carver (Original)	Post	0.260521657760409	695
3114	Word-scrambled	Carver (Original)	Pre	0.284575460724142	696
3114	Word-scrambled	Carver (Original)	Post	0.315561671929708	696
3116	Word-scrambled	Carver (Original)	Pre	0.293483388107437	697
3116	Word-scrambled	Carver (Original)	Post	0.295810667103181	697
3118	Word-scrambled	Carver (Original)	Pre	0.3493869037015	698
3118	Word-scrambled	Carver (Original)	Post	0.257740115203285	698
3120	Word-scrambled	Carver (Original)	Pre	0.249859217676326	699
3120	Word-scrambled	Carver (Original)	Post	0.284188236708273	699
3121	Word-scrambled	Carver (Original)	Pre	0.284133670237375	700
3121	Word-scrambled	Carver (Original)	Post	0.299235875217072	700
3125	Word-scrambled	Carver (Original)	Pre	0.356174203469936	701
3125	Word-scrambled	Carver (Original)	Post	0.282220300833496	701
3128	Word-scrambled	Carver (Original)	Pre	0.241556231659901	702
3128	Word-scrambled	Carver (Original)	Post	0.303920275545024	702
3133	Word-scrambled	Carver (Original)	Pre	0.313374436382792	703
3133	Word-scrambled	Carver (Original)	Post	0.303834872278972	703
3135	Word-scrambled	Carver (Original)	Pre	0.323388633802985	704
3135	Word-scrambled	Carver (Original)	Post	0.28935708521849	704
3139	Word-scrambled	Carver (Original)	Pre	0.261583006966849	705
3139	Word-scrambled	Carver (Original)	Post	0.262869085507165	705
3142	Word-scrambled	Carver (Original)	Pre	0.211684910106871	706
3142	Word-scrambled	Carver (Original)	Post	0.253264401066472	706
3144	Word-scrambled	Carver (Original)	Pre	0.333078771772818	707
3144	Word-scrambled	Carver (Original)	Post	0.256562607496049	707
3151	Word-scrambled	Carver (Original)	Pre	0.341007645243036	708
3151	Word-scrambled	Carver (Original)	Post	0.395180053987933	708
3152	Word-scrambled	Carver (Original)	Pre	0.3180516591	709
3152	Word-scrambled	Carver (Original)	Post	0.29044899368392	709
3153	Word-scrambled	Carver (Original)	Pre	0.29891137297036	710
3153	Word-scrambled	Carver (Original)	Post	0.210953449948338	710
3157	Word-scrambled	Carver (Original)	Pre	0.291703319300745	711
3157	Word-scrambled	Carver (Original)	Post	0.303871523462645	711
3159	Word-scrambled	Carver (Original)	Pre	0.307782382586258	712
3159	Word-scrambled	Carver (Original)	Post	0.300722637228586	712
3161	Word-scrambled	Carver (Original)	Pre	0.274981680116397	713
3161	Word-scrambled	Carver (Original)	Post	0.253631754543818	713
3162	Word-scrambled	Carver (Original)	Pre	0.306457805465335	714
3162	Word-scrambled	Carver (Original)	Post	0.281897986695672	714
3163	Word-scrambled	Carver (Original)	Pre	0.338456855408316	715
3163	Word-scrambled	Carver (Original)	Post	0.311295078462619	715
3164	Word-scrambled	Carver (Original)	Pre	0.32866271794727	716
3164	Word-scrambled	Carver (Original)	Post	0.388762514954445	716
3166	Word-scrambled	Carver (Original)	Pre	0.290521682015649	717
3166	Word-scrambled	Carver (Original)	Post	0.256889086241672	717
3168	Word-scrambled	Carver (Original)	Pre	0.263450336455077	718
3168	Word-scrambled	Carver (Original)	Post	0.24594227848977	718
3172	Word-scrambled	Carver (Original)	Pre	0.224029648898209	719
3172	Word-scrambled	Carver (Original)	Post	0.332520831164663	719
3173	Word-scrambled	Carver (Original)	Pre	0.280424371742505	720
3173	Word-scrambled	Carver (Original)	Post	0.285170878178538	720
