# Supplementary material for: Narrative thinking lingers in spontaneous thought
Source: Nat Commun. 2022 Aug 6;13:4585. doi: 10.1038/s41467-022-32113-6 (PMC9357042; doi:10.1038/s41467-022-32113-6)
Supplement: Supplementary file 4 — Source Data [file 41467_2022_32113_MOESM4_ESM.zip › Source Data/Supplement/_README_Supplement.md]

**Overall**
This ReadMe describes the source data from *Supplement Information* (Bellana, Mahabal & Honey; Nature Communications, 2022). Each figure has a corresponding dataset (.csv), the contents of which are described below:

-----------------------------------
**Figure S1**

*ID* - An anonymous identification number specific to each participant within each dataset.
- **Note**:  ID numbers were generated per dataset, so participant 1000 in Carver (Original) is NOT the same individual as participant 1000 in Carver (rewrite).

*condition* - Identifies which of the three experimental conditions (i.e., intact, sentence-scrambled, or word-scrambled) each participant was assigned to. For a detailed description of the experimental conditions, see Methods: Experiment 1 in the main manuscript and the Supplemental Methods section in Supplemental Information.

*counterbalance* - Participants were presented one of two words before beginning to generate their free association words. For datasets associated with the Carver story, counterbalance = 0 indicates that pre-story free association was cued with the word “water” while post-story free association was cued with the word “body”. Counterbalance = 1 indicates a reversed cue-order (i.e., pre-story cue: “body”; post-story cue: “water”). For datasets associated with the July story, counterbalance = 0 indicates that pre-story cue: “secret” and post-story cue: “plane”. Counterbalance = 1 indicates a reversed cue-order.

*story_version* - Identifies which version of the story each participant read. For more details, see Methods: Experiment 1 ("Narrative stimuli") in the main manuscript and the Supplemental Methods section in Supplemental Information.

*comp_prop* - Correct responses on a 24-item multiple choice story comprehension test. Presented as a proportion with a maximum value of 1. For a detailed explanation, see Methods: Experiment 1 in the main manuscript.

-----------------------------------
**Figure S2**

*ID* - An anonymous identification number specific to each participant within each dataset.  
- **Note**:  ID numbers were generated per dataset, so participant 1000 in Carver (Original) is NOT the same individual as participant 1000 in Carver (rewrite).

*condition* - Identifies which of the three experimental conditions (i.e., intact, sentence-scrambled, or word-scrambled) each participant was assigned to. For a detailed description of the experimental conditions, see Methods: Experiment 1 in the main manuscript and the Supplemental Methods section in Supplemental Information.

*counterbalance* - Participants were presented one of two words before beginning to generate their free association words. For datasets associated with the Carver story, counterbalance = 0 indicates that pre-story free association was cued with the word “water” while post-story free association was cued with the word “body”. Counterbalance = 1 indicates a reversed cue-order (i.e., pre-story cue: “body”; post-story cue: “water”). For datasets associated with the July story, counterbalance = 0 indicates that pre-story cue: “secret” and post-story cue: “plane”. Counterbalance = 1 indicates a reversed cue-order.

*story_version* - Identifies which version of the story each participant read. For more details, see Methods: Experiment 1 ("Narrative stimuli") in the main manuscript and the Supplemental Methods section in Supplemental Information.

*tran_prop* - Each participant's self-reported feeling of transportation as they read the story (Green & Brock, 2000). Transportation was presented as a proportion with a maximum value of 1. For an explanation of how transportation was measured, see Methods: Experiment 1 in the main manuscript ("Experimental Procedure: Narrative transportation").

-----------------------------------
**Figure S3**

*ID* - An anonymous identification number specific to each participant within each dataset.  
- **Note**:  ID numbers were generated per dataset, so participant 1000 in Carver (Original) is NOT the same individual as participant 1000 in Carver (rewrite).

*condition* - Identifies which of the three experimental conditions (i.e., intact, sentence-scrambled, or word-scrambled) each participant was assigned to. For a detailed description of the experimental conditions, see Methods: Experiment 1 in the main manuscript and the Supplemental Methods section in Supplemental Information.

*story_version* - Identifies which version of the story each participant read. For more details, see Methods: Experiment 1 ("Narrative stimuli") in the main manuscript and the Supplemental Methods section in Supplemental Information.

*counterbalance* - Participants were presented one of two words before beginning to generate their free association words. For datasets associated with the Carver story, counterbalance = 0 indicates that pre-story free association was cued with the word “water” while post-story free association was cued with the word “body”. Counterbalance = 1 indicates a reversed cue-order (i.e., pre-story cue: “body”; post-story cue: “water”). For datasets associated with the July story, counterbalance = 0 indicates that pre-story cue: “secret” and post-story cue: “plane”. Counterbalance = 1 indicates a reversed cue-order.

*Question* - Identifies the question number on the narrative transportation scale.

*question_text* - The text of the corresponding question identified in the *Question* column.

*Response* - The participant's response to the corresponding question.

-----------------------------------
**Figure S4**

*ID* - An anonymous identification number specific to each participant within each dataset.  
- **Note**:  ID numbers were generated per dataset, so participant 1000 in Carver (Original) is NOT the same individual as participant 1000 in Carver (rewrite).

*condition* - Identifies which of the three experimental conditions (i.e., intact, sentence-scrambled, or word-scrambled) each participant was assigned to. For a detailed description of the experimental conditions, see Methods: Experiment 1 in the main manuscript and the Supplemental Methods section in Supplemental Information.

*story_version* - Identifies which version of the story each participant read. For more details, see Methods: Experiment 1 ("Narrative stimuli") in the main manuscript and the Supplemental Methods section in Supplemental Information.

*phase* - Identifies whether the data is from the pre- or post-story phase.

*mean* - Average theme similarity across the full 5-minutes of free association, where themes were calculated within-condition per dataset. For a detailed explanation, see Methods: Experiment 1 ("Analysis of free association chains") in the main manuscript and Figure S4 caption in Supplemental Information.

*plotID* - An ID value given to each participant's pre- and post-story mean theme similarity scores for each story. This ID is unique for each unique participant across all datasets.

-----------------------------------
**Figure S5**

*ID* - An anonymous identification number specific to each participant within each dataset.  
- **Note**:  ID numbers were generated per dataset, so participant 1000 in Carver (Original) is NOT the same individual as participant 1000 in Carver (rewrite).

*condition* - Identifies which of the three experimental conditions (i.e., intact, sentence-scrambled, or word-scrambled) each participant was assigned to. For a detailed description of the experimental conditions, see Methods: Experiment 1 in the main manuscript and the Supplemental Methods section in Supplemental Information.

*story_version* - Identifies which version of the story each participant read. For more details, see Methods: Experiment 1 ("Narrative stimuli") in the main manuscript and the Supplemental Methods section in Supplemental Information.

*phase* - Identifies whether the data is from the pre- or post-story phase.

*mean* - Average theme similarity across the full 5-minutes of free association, using control story themes (i.e., used July themes for Carver datasets; used Carver themes for July datasets). For a detailed explanation, see Figure S5 caption in Supplemental Information.

*plotID* - An ID value given to each participant's pre- and post-story mean theme similarity scores for each story. This ID is unique for each unique participant across all datasets.

-----------------------------------
**Figure S6**

*ID* - An anonymous identification number specific to each participant within each dataset.  
- **Note**:  ID numbers were generated per dataset, so participant 1000 in Carver (Original) is NOT the same individual as participant 1000 in Carver (rewrite).

*condition* - Identifies which of the four experimental conditions (i.e., story, theme, tangible, italic) each participant was assigned to. For a detailed description of the experimental conditions, see Methods: Experiment 2 in the main manuscript and the Supplemental Methods section in Supplemental Information.

*counterbalance* - Participants were presented one of two words before beginning to generate their free association words. For datasets associated with the Carver story, counterbalance = 0 indicates that pre-story free association was cued with the word “water” while post-story free association was cued with the word “body”. Counterbalance = 1 indicates a reversed cue-order (i.e., pre-story cue: “body”; post-story cue: “water”). For datasets associated with the July story, counterbalance = 0 indicates that pre-story cue: “secret” and post-story cue: “plane”. Counterbalance = 1 indicates a reversed cue-order.

*story_version* - Identifies which version of the story each participant read. For more details, see Methods: Experiment 1 ("Narrative stimuli") in the main manuscript and the Supplemental Methods section in Supplemental Information.

*target_dprime* - Participants' accuracy detecting target words in their respective condition. For a detailed explanation, see (V) Cover task performance [Exp 2] and Figure S6 caption in Supplemental Information.

-----------------------------------
**Figure S7**

*ID* - An anonymous identification number specific to each participant within each dataset.  
- **Note**:  ID numbers were generated per dataset, so participant 1000 in Carver (Original) is NOT the same individual as participant 1000 in Carver (rewrite).

*condition* - Identifies which of the four experimental conditions (i.e., story, theme, tangible, italic) each participant was assigned to. For a detailed description of the experimental conditions, see Methods: Experiment 2 in the main manuscript and the Supplemental Methods section in Supplemental Information.

*counterbalance* - Participants were presented one of two words before beginning to generate their free association words. For datasets associated with the Carver story, counterbalance = 0 indicates that pre-story free association was cued with the word “water” while post-story free association was cued with the word “body”. Counterbalance = 1 indicates a reversed cue-order (i.e., pre-story cue: “body”; post-story cue: “water”). For datasets associated with the July story, counterbalance = 0 indicates that pre-story cue: “secret” and post-story cue: “plane”. Counterbalance = 1 indicates a reversed cue-order.

*story_version* - Identifies which version of the story each participant read. For more details, see Methods: Experiment 1 ("Narrative stimuli") in the main manuscript and the Supplemental Methods section in Supplemental Information.

*recall_count* - The number of words participants accurately recalled from the list of words in Experiment 2. For a detailed explanation see both (VI) Validating the levels of processing manipulation with free recall and Figure S7 caption in Supplemental Information.

-----------------------------------
**Figure S8**

*ID* - An anonymous identification number specific to each participant within each dataset.  
- **Note**:  ID numbers were generated per dataset, so participant 1000 in Carver (Original) is NOT the same individual as participant 1000 in Carver (rewrite).

*condition* - Identifies which of the four experimental conditions (i.e., story, theme, tangible, italic) each participant was assigned to. For a detailed description of the experimental conditions, see Methods: Experiment 2 in the main manuscript and the Supplemental Methods section in Supplemental Information.

*counterbalance* - Participants were presented one of two words before beginning to generate their free association words. For datasets associated with the Carver story, counterbalance = 0 indicates that pre-story free association was cued with the word “water” while post-story free association was cued with the word “body”. Counterbalance = 1 indicates a reversed cue-order (i.e., pre-story cue: “body”; post-story cue: “water”). For datasets associated with the July story, counterbalance = 0 indicates that pre-story cue: “secret” and post-story cue: “plane”. Counterbalance = 1 indicates a reversed cue-order.

*story_version* - Identifies which version of the story each participant read. For more details, see Methods: Experiment 1 ("Narrative stimuli") in the main manuscript and the Supplemental Methods section in Supplemental Information.

*comp_prop* - Correct responses on a 24-item multiple choice story comprehension test. Presented as a proportion with a maximum value of 1. For a detailed explanation, see Methods: Experiment 1 in the main manuscript.

-----------------------------------
**Figure S9**

*ID* - An anonymous identification number specific to each participant within each dataset.  
- **Note**:  ID numbers were generated per dataset, so participant 1000 in Carver (Original) is NOT the same individual as participant 1000 in Carver (rewrite).

*condition* - Identifies which of the four experimental conditions (i.e., story, theme, tangible, italic) each participant was assigned to. For a detailed description of the experimental conditions, see Methods: Experiment 2 in the main manuscript and the Supplemental Methods section in Supplemental Information.

*counterbalance* - Participants were presented one of two words before beginning to generate their free association words. For datasets associated with the Carver story, counterbalance = 0 indicates that pre-story free association was cued with the word “water” while post-story free association was cued with the word “body”. Counterbalance = 1 indicates a reversed cue-order (i.e., pre-story cue: “body”; post-story cue: “water”). For datasets associated with the July story, counterbalance = 0 indicates that pre-story cue: “secret” and post-story cue: “plane”. Counterbalance = 1 indicates a reversed cue-order.

*story_version* - Identifies which version of the story each participant read. For more details, see Methods: Experiment 1 ("Narrative stimuli") in the main manuscript and the Supplemental Methods section in Supplemental Information.

*tran_prop* - Each participant's self-reported feeling of transportation as they read the list of words (Green & Brock, 2000). Transportation was presented as a proportion with a maximum value of 1. For an explanation of how transportation was measured, see Methods: Experiment 1 in the main manuscript ("Experimental Procedure: Narrative transportation").

-----------------------------------
**Figure S10A**

*ID* - An anonymous identification number specific to each participant within each dataset.  
- **Note**:  ID numbers were generated per dataset, so participant 1000 in Carver (Original) is NOT the same individual as participant 1000 in Carver (rewrite).

*condition* - Identifies which of the three experimental conditions (i.e., intact, sentence-scrambled, or word-scrambled) each participant was assigned to. For a detailed description of the experimental conditions, see Methods: Experiment 1 in the main manuscript and the Supplemental Methods section in Supplemental Information.

*counterbalance* - Participants were presented one of two words before beginning to generate their free association words. For datasets associated with the Carver story, counterbalance = 0 indicates that pre-story free association was cued with the word “water” while post-story free association was cued with the word “body”. Counterbalance = 1 indicates a reversed cue-order (i.e., pre-story cue: “body”; post-story cue: “water”). For datasets associated with the July story, counterbalance = 0 indicates that pre-story cue: “secret” and post-story cue: “plane”. Counterbalance = 1 indicates a reversed cue-order.

*story_version* - Identifies which version of the story each participant read. For more details, see Methods: Experiment 1 ("Narrative stimuli") in the main manuscript and the Supplemental Methods section in Supplemental Information.

*linger_rating* - Each participant's self-reported feeling that the story lingered in their mind after reading. Measured on a scale of 1 (not at all) to 7 (very much).

-----------------------------------
**Figure S10B**

*story_version* - Identifies which version of the story each participant read. For more details, see Methods: Experiment 1 ("Narrative stimuli") in the main manuscript and the Supplemental Methods section in Supplemental Information.

*condition* - Identifies which of the three experimental conditions (i.e., intact, sentence-scrambled, or word-scrambled) each participant was assigned to. For a detailed description of the experimental conditions, see Methods: Experiment 1 in the main manuscript and the Supplemental Methods section in Supplemental Information.

*model* - Identifies whether classifier accuracy is based on true data or randomly shuffled null distribution. For an explanation of how the null distribution was gathered, see caption Figure 1. (D) or caption Figure 2. (B) in the main manuscript.

*Accuracy* - Accuracy of the trained document classifier in correctly identifying whether a free association (FA) chain was generated pre-story or post-story.

-----------------------------------
**Figure S10C**

*ID* - An anonymous identification number specific to each participant within each dataset.  
- **Note**:  ID numbers were generated per dataset, so participant 1000 in Carver (Original) is NOT the same individual as participant 1000 in Carver (rewrite).

*condition* - Identifies which of the three experimental conditions (i.e., intact, sentence-scrambled, or word-scrambled) each participant was assigned to. For a detailed description of the experimental conditions, see Methods: Experiment 1 in the main manuscript and the Supplemental Methods section in Supplemental Information.

*story_version* - Identifies which version of the story each participant read. For more details, see Methods: Experiment 1 ("Narrative stimuli") in the main manuscript and the Supplemental Methods section in Supplemental Information.

*phase* - Identifies whether the data is from the pre- or post-story phase.

*mean* - Average theme similarity across the full 5-minutes of free association. For a detailed explanation, see Methods: Experiment 1 in the main manuscript and Figure S10(C) caption in Supplemental Information.

*plotID* - An ID value given to each participant's pre- and post-story mean theme similarity scores for each story. This ID is unique for each unique participant across all datasets.

-----------------------------------
**Figure S10D**

*condition* - Identifies which of the three experimental conditions (i.e., intact, sentence-scrambled, or word-scrambled) each participant was assigned to. For a detailed description of the experimental conditions, see Methods: Experiment 1 in the main manuscript and the Supplemental Methods section in Supplemental Information.

*story_version* - Identifies which version of the story each participant read. For more details, see Methods: Experiment 1 ("Narrative stimuli") in the main manuscript and the Supplemental Methods section in Supplemental Information.

*bin_label* - Identifies sequences of ten free associates. (e.g., 1-10 is the first 10 free associates, 11-20 is the next 10 free associates, etc.)

*df* - Degrees of freedom when comparing post- against pre-story theme similarity for a given bin.

*t* - t-statistic from a two-tailed paired t-test comparing post- against pre-story theme similarity for a given bin.

*p* - p-value when comparing post- against pre-story theme similarity for a given bin.

*fdr* - False discovery rate corrected p-value.

*d* - Cohen's *d* when comparing post- against pre-story theme similarity for a given bin.

*d-uci* - Upper 95% confidence interval above the Cohen's *d* estimate.

*d-lci* - Lower 95% confidence interval below the Cohen's *d* estimate.

-----------------------------------
**Figure S11A**

*ID* - An anonymous identification number specific to each participant within each dataset.  
- **Note**:  ID numbers were generated per dataset, so participant 1000 in Carver (Original) is NOT the same individual as participant 1000 in Carver (rewrite).

*Condition* - Identifies which of the two experimental conditions (i.e., emotion or proofread) each participant was assigned to. For a detailed explanation of these conditions, see Supplemental Methods: Experiment 4 in Supplemental Information.

*counterbalance* - Participants were presented one of two words before beginning to generate their free association words. For datasets associated with the Carver story, counterbalance = 0 indicates that pre-story free association was cued with the word “water” while post-story free association was cued with the word “body”. Counterbalance = 1 indicates a reversed cue-order (i.e., pre-story cue: “body”; post-story cue: “water”). For datasets associated with the July story, counterbalance = 0 indicates that pre-story cue: “secret” and post-story cue: “plane”. Counterbalance = 1 indicates a reversed cue-order.

*story_version* - Identifies which version of the story each participant read. For more details, see Methods: Experiment 1 ("Narrative stimuli") in the main manuscript and the Supplemental Methods section in Supplemental Information.

*linger_rating* - Each participant's self-reported feeling that the story lingered in their mind after reading. Measured on a scale of 1 (not at all) to 7 (very much).

-----------------------------------
**Figure S11B**

*story_version* - Identifies which version of the story each participant read. For more details, see Methods: Experiment 1 ("Narrative stimuli") in the main manuscript and the Supplemental Methods section in Supplemental Information.

*Condition* - Identifies which of the two experimental conditions (i.e., emotion or proofread) each participant was assigned to. For a detailed explanation of these conditions, see Supplemental Methods: Experiment 4 in Supplemental Information.

*model* - Identifies whether classifier accuracy is based on true data or randomly shuffled null distribution. For an explanation of how the null distribution was gathered, see caption Figure 1. (D) or caption Figure 2. (B) in the main manuscript.

*Accuracy* - Accuracy of the trained document classifier in correctly identifying whether a free association (FA) chain was generated pre-story or post-story.

-----------------------------------
**Figure S11C**

*ID* - An anonymous identification number specific to each participant within each dataset.  
- **Note**:  ID numbers were generated per dataset, so participant 1000 in Carver (Original) is NOT the same individual as participant 1000 in Carver (rewrite).

*Condition* - Identifies which of the two experimental conditions (i.e., emotion or proofread) each participant was assigned to. For a detailed explanation of these conditions, see Supplemental Methods: Experiment 4 in Supplemental Information.

*story_version* - Identifies which version of the story each participant read. For more details, see Methods: Experiment 1 ("Narrative stimuli") in the main manuscript and the Supplemental Methods section in Supplemental Information.

*phase* - Identifies whether the data is from the pre- or post-story phase.

*mean* - Average theme similarity across the full 5-minutes of free association. For a detailed explanation, see Methods: Experiment 1 ("Analysis of free association chains") and Figure S11(C) caption in Supplemental Information.

*plotID* - An ID value given to each participant's pre- and post-story mean theme similarity scores for each story. This ID is unique for each unique participant across all datasets.

-----------------------------------
**Figure S11D**

*Condition* - Identifies which of the two experimental conditions (i.e., emotion or proofread) each participant was assigned to. For a detailed explanation of these conditions, see Supplemental Methods: Experiment 4 in Supplemental Information.

*story_version* - Identifies which version of the story each participant read. For more details, see Methods: Experiment 1 ("Narrative stimuli") in the main manuscript and the Supplemental Methods section in Supplemental Information.

*bin_label* - Identifies sequences of ten free associates. (e.g., 1-10 is the first 10 free associates, 11-20 is the next 10 free associates, etc.)

*df* - Degrees of freedom when comparing post- against pre-story theme similarity for a given bin.

*t* - t-statistic from a two-tailed paired t-test comparing post- against pre-story theme similarity for a given bin.

*p* - p-value when comparing post- against pre-story theme similarity for a given bin.

*fdr* - False discovery rate corrected p-value.

*d* - Cohen's *d* when comparing post- against pre-story theme similarity for a given bin.

*d-uci* - Upper 95% confidence interval above the Cohen's *d* estimate.

*d-lci* - Lower 95% confidence interval below the Cohen's *d* estimate.

-----------------------------------
**Figure S12**
*Each column heading will be described only once across the three spreadsheets within Figure S12.*

*first column - blank header* - A reference number for each word.

*word* - A list of all unique words from participants' free association chains.

*fa1_p* - Proportion of pre-story free association chains that contained a given word.

*fa2_p* - Proportion of post-story free association chains that contained a given word.

*fa2_bias* - A difference score representing the likelihood a given word would be generated in a post-story free association chain relative to pre-story (i.e., fa2_p - fa1_p).

*fa1_bias* - A difference score representing the likelihood a given word would be generated in a pre-story free association chain relative to post-story (i.e., fa1_p - fa2_p).

*fa2_oddsratio* - The proportion of post-story free association chains containing a given word divided by the proportion of pre-story free association chains containing the same word. (fa2_p/fa1_p)

*fa1_oddsratio* - The proportion of pre-story free association chains containing a given word divided by the proportion of post-story free association chains containing the same word. (fa1_p/fa2_p)

-----------------------------------
**Figure S13**

*ID* - An anonymous identification number specific to each participant within each dataset.  
- **Note**:  ID numbers were generated per dataset, so participant 1000 in Carver (Original) is NOT the same individual as participant 1000 in Carver (rewrite).

*Condition* - Identifies which condition each participant was assigned to. For a detailed explanation of these conditions, see Methods: Experiment 1 in the main manuscript and Supplemental Methods: Experiment 4 in Supplemental Information.

*counterbalance* - Participants were presented one of two words before beginning to generate their free association words. For datasets associated with the Carver story, counterbalance = 0 indicates that pre-story free association was cued with the word “water” while post-story free association was cued with the word “body”. Counterbalance = 1 indicates a reversed cue-order (i.e., pre-story cue: “body”; post-story cue: “water”). For datasets associated with the July story, counterbalance = 0 indicates that pre-story cue: “secret” and post-story cue: “plane”. Counterbalance = 1 indicates a reversed cue-order.

*story_version* - Identifies which version of the story each participant read. For more details, see Methods: Experiment 1 ("Narrative stimuli") in the main manuscript and the Supplemental Methods section in Supplemental Information.

*comp_prop* - Correct responses on a 24-item multiple choice story comprehension test. Presented as a proportion with a maximum value of 1. For a detailed explanation, see Methods: Experiment 1 in the main manuscript.

-----------------------------------
**Figure S14**

*ID* - An anonymous identification number specific to each participant within each dataset.  
- **Note**:  ID numbers were generated per dataset, so participant 1000 in Carver (Original) is NOT the same individual as participant 1000 in Carver (rewrite).

*Condition* - Identifies which condition each participant was assigned to. For a detailed explanation of these conditions, see Methods: Experiment 1 in the main manuscript and Supplemental Methods: Experiment 4 in Supplemental Information.

*counterbalance* - Participants were presented one of two words before beginning to generate their free association words. For datasets associated with the Carver story, counterbalance = 0 indicates that pre-story free association was cued with the word “water” while post-story free association was cued with the word “body”. Counterbalance = 1 indicates a reversed cue-order (i.e., pre-story cue: “body”; post-story cue: “water”). For datasets associated with the July story, counterbalance = 0 indicates that pre-story cue: “secret” and post-story cue: “plane”. Counterbalance = 1 indicates a reversed cue-order.

*story_version* - Identifies which version of the story each participant read. For more details, see Methods: Experiment 1 ("Narrative stimuli") in the main manuscript and the Supplemental Methods section in Supplemental Information.

*tran_prop* - Each participant's self-reported feeling of transportation as they read the story (Green & Brock, 2000). Transportation was presented as a proportion with a maximum value of 1. For an explanation of how transportation was measured, see Methods: Experiment 1 in the main manuscript ("Experimental Procedure: Narrative transportation").

-----------------------------------
**Figure S15**

*first column - blank header* - Identifies choice options on questions regarding participants' lingering experience.

*Exp 3: Neutral Cue* - Number of participants who participated in Experiment 3 and answered each question option.

*Exp 4: Emotion* - Number of participants who participated in Experiment 4 in the 'emotion' condition and answered each question option.

*Exp 4: Proofread* - Number of participants who participated in Experiment 4 in the 'proofread' condition and answered each question option.

-----------------------------------
**Figure S16**

*ID* - An anonymous identification number specific to each participant within each dataset.  
- **Note**:  ID numbers were generated per dataset, so participant 1000 in Carver (Original) is NOT the same individual as participant 1000 in Carver (rewrite).

*condition* - Identifies which condition each participant was assigned to. Irrelevant for this dataset.

*counterbalance* - Participants were presented one of two words before beginning to generate their free association words. For datasets associated with the Carver story, counterbalance = 0 indicates that pre-story free association was cued with the word “water” while post-story free association was cued with the word “body”. Counterbalance = 1 indicates a reversed cue-order (i.e., pre-story cue: “body”; post-story cue: “water”). For datasets associated with the July story, counterbalance = 0 indicates that pre-story cue: “secret” and post-story cue: “plane”. Counterbalance = 1 indicates a reversed cue-order.

*story_version* - Identifies which version of the story each participant read. For more details, see Methods: Experiment 1 ("Narrative stimuli") in the main manuscript and the Supplemental Methods section in Supplemental Information.

*Change* - The dimension (or, kind of change from Pre- to Post-story free association) being probed. Includes: "Emotion", "Boredom", "Tiredness", "Topic", "Difficulty" (i.e., ease accessing words), with an additional general catch-all for "Other."

*Response* - Scores identifying how much a participant believed this category had changed in their mind after reading the story. Measured on a scale of 1 (not at all) to 7 (very much).

-----------------------------------
**Figure S17**

*ID* - An anonymous identification number specific to each participant within each dataset.  
- **Note**:  ID numbers were generated per dataset, so participant 1000 in Carver (Original) is NOT the same individual as participant 1000 in Carver (rewrite).

*Condition* - Identifies which of the two experimental conditions (i.e., emotion or proofread) each participant was assigned to. For a detailed explanation of these conditions, see Supplemental Methods: Experiment 4 in Supplemental Information.

*counterbalance* - Participants were presented one of two words before beginning to generate their free association words. For datasets associated with the Carver story, counterbalance = 0 indicates that pre-story free association was cued with the word “water” while post-story free association was cued with the word “body”. Counterbalance = 1 indicates a reversed cue-order (i.e., pre-story cue: “body”; post-story cue: “water”). For datasets associated with the July story, counterbalance = 0 indicates that pre-story cue: “secret” and post-story cue: “plane”. Counterbalance = 1 indicates a reversed cue-order.

*story_version* - Identifies which version of the story each participant read. For more details, see Methods: Experiment 1 ("Narrative stimuli") in the main manuscript and the Supplemental Methods section in Supplemental Information.

*Change* - The dimension (or, kind of change from Pre- to Post-story free association) being probed. Includes: "Emotion", "Boredom", "Tiredness", "Topic", "Difficulty" (i.e., ease accessing words), with an additional general catch-all for "Other."

*Response* - Scores identifying how much a participant believed this category had changed in their mind after reading the story. Measured on a scale of 1 (not at all) to 7 (very much).

-----------------------------------
**Figure S18**
*Each column heading will be described only once across the three spreadsheets within Figure S18.*

*first column - blank header* - A reference number for each word.

*word* - A list of all unique words from participants' free association chains.

*fa1_p* - Proportion of pre-story free association chains that contained a given word.

*fa2_p* - Proportion of post-story free association chains that contained a given word.

*fa2_bias* - A difference score representing the likelihood a given word would be generated in a post-story free association chain relative to pre-story (i.e., fa2_p - fa1_p).

*fa1_bias* - A difference score representing the likelihood a given word would be generated in a pre-story free association chain relative to post-story (i.e., fa1_p - fa2_p).

*fa2_oddsratio* - The proportion of post-story free association chains containing a given word divided by the proportion of pre-story free association chains containing the same word. (fa2_p/fa1_p)

*fa1_oddsratio* - The proportion of pre-story free association chains containing a given word divided by the proportion of post-story free association chains containing the same word. (fa1_p/fa2_p)

-----------------------------------
**Figure S19**

*story_version* - Identifies which version of the story each participant read. For more details, see Methods: Experiment 1 ("Narrative stimuli") in the main manuscript and the Supplemental Methods section in Supplemental Information.

*Condition* - Identifies which condition each participant was assigned to. Irrelevant for this dataset.

*model* - Identifies whether classifier accuracy is based on true data or randomly shuffled null distribution. For an explanation of how the null distribution was gathered, see caption Figure 1. (D) or caption Figure 2. (B) in the main manuscript.

*Accuracy* - Accuracy of the trained document classifier in correctly identifying whether a free association (FA) chain was generated pre-story or post-story.
