# Supplementary material for: Narrative thinking lingers in spontaneous thought
Source: Nat Commun. 2022 Aug 6;13:4585. doi: 10.1038/s41467-022-32113-6 (PMC9357042; doi:10.1038/s41467-022-32113-6)
Supplement: Supplementary file 4 — Source Data [file 41467_2022_32113_MOESM4_ESM.zip › Source Data/Supplement/FigureS5.csv]

ID	Condition	story_version	phase	mean	plotID
1000	Intact	Carver (Replication)	Pre	0.267612638619287	1
1000	Intact	Carver (Replication)	Post	0.2780916018081	1
1000	Intact	Carver (Rewrite)	Pre	0.213805323225829	2
1000	Intact	Carver (Rewrite)	Post	0.277646236329003	2
1000	Intact	July (Original)	Pre	0.240876844855426	3
1000	Intact	July (Original)	Post	0.264468189245132	3
1001	Intact	Carver (Replication)	Pre	0.263064186362516	4
1001	Intact	Carver (Replication)	Post	0.259456207859856	4
1001	Intact	Carver (Rewrite)	Pre	0.272507135359241	5
1001	Intact	Carver (Rewrite)	Post	0.257187833030882	5
1001	Intact	July (Original)	Pre	0.265150483956279	6
1001	Intact	July (Original)	Post	0.229758310049584	6
1002	Intact	Carver (Original)	Pre	0.2621790424831	7
1002	Intact	Carver (Original)	Post	0.284673577201111	7
1002	Intact	Carver (Replication)	Pre	0.251571135535793	8
1002	Intact	Carver (Replication)	Post	0.263443141986796	8
1003	Intact	Carver (Original)	Pre	0.262302677980546	9
1003	Intact	Carver (Original)	Post	0.277794332569517	9
1003	Intact	Carver (Replication)	Pre	0.257367727337505	10
1003	Intact	Carver (Replication)	Post	0.254029251686936	10
1003	Intact	July (Original)	Pre	0.240198793492182	11
1003	Intact	July (Original)	Post	0.244444069680145	11
1004	Intact	Carver (Original)	Pre	0.251499376805475	12
1004	Intact	Carver (Original)	Post	0.253151997303594	12
1004	Intact	Carver (Replication)	Pre	0.248722911973299	13
1004	Intact	Carver (Replication)	Post	0.234457827119242	13
1004	Intact	Carver (Rewrite)	Pre	0.317058831475224	14
1004	Intact	Carver (Rewrite)	Post	0.270257048484364	14
1004	Intact	July (Original)	Pre	0.267972429867201	15
1004	Intact	July (Original)	Post	0.223629850626231	15
1005	Intact	Carver (Rewrite)	Pre	0.298891292788714	16
1005	Intact	Carver (Rewrite)	Post	0.314111780944877	16
1005	Intact	July (Original)	Pre	0.327895287049487	17
1005	Intact	July (Original)	Post	0.292214611634933	17
1006	Intact	Carver (Original)	Pre	0.242245751927222	18
1006	Intact	Carver (Original)	Post	0.247327946237567	18
1006	Intact	Carver (Replication)	Pre	0.253015119147389	19
1006	Intact	Carver (Replication)	Post	0.300504313852581	19
1006	Intact	Carver (Rewrite)	Pre	0.266947411210511	20
1006	Intact	Carver (Rewrite)	Post	0.255897186340428	20
1006	Intact	July (Original)	Pre	0.267664675852843	21
1006	Intact	July (Original)	Post	0.242213094773965	21
1007	Intact	Carver (Replication)	Pre	0.264245791810504	22
1007	Intact	Carver (Replication)	Post	0.257305091730055	22
1007	Intact	Carver (Rewrite)	Pre	0.271295215829983	23
1007	Intact	Carver (Rewrite)	Post	0.318262923247406	23
1007	Intact	July (Original)	Pre	0.230061221647267	24
1007	Intact	July (Original)	Post	0.260457368979482	24
1008	Intact	Carver (Original)	Pre	0.27283891374612	25
1008	Intact	Carver (Original)	Post	0.273956099147848	25
1008	Intact	July (Original)	Pre	0.256019279902214	26
1008	Intact	July (Original)	Post	0.245677213800424	26
1009	Intact	Carver (Original)	Pre	0.280266631444336	27
1009	Intact	Carver (Original)	Post	0.287951939576331	27
1009	Intact	Carver (Replication)	Pre	0.259640888474883	28
1009	Intact	Carver (Replication)	Post	0.284729232121045	28
1009	Intact	Carver (Rewrite)	Pre	0.261264616033932	29
1009	Intact	Carver (Rewrite)	Post	0.262142449719459	29
1010	Intact	Carver (Original)	Pre	0.264976373396958	30
1010	Intact	Carver (Original)	Post	0.226764658099549	30
1010	Intact	Carver (Replication)	Pre	0.316985831530096	31
1010	Intact	Carver (Replication)	Post	0.260798620309806	31
1010	Intact	Carver (Rewrite)	Pre	0.237569177529009	32
1010	Intact	Carver (Rewrite)	Post	0.277844921673715	32
1010	Intact	July (Original)	Pre	0.404141055857433	33
1010	Intact	July (Original)	Post	0.334188944772905	33
1011	Intact	Carver (Replication)	Pre	0.289708527827429	34
1011	Intact	Carver (Replication)	Post	0.288976162744789	34
1011	Intact	Carver (Rewrite)	Pre	0.288459478805699	35
1011	Intact	Carver (Rewrite)	Post	0.246330999481954	35
1011	Intact	July (Original)	Pre	0.37233980777732	36
1011	Intact	July (Original)	Post	0.312112209646573	36
1012	Intact	Carver (Original)	Pre	0.278243828808217	37
1012	Intact	Carver (Original)	Post	0.282689991522715	37
1012	Intact	Carver (Replication)	Pre	0.348247353295225	38
1012	Intact	Carver (Replication)	Post	0.340787114064916	38
1012	Intact	Carver (Rewrite)	Pre	0.277616004675354	39
1012	Intact	Carver (Rewrite)	Post	0.318707880159804	39
1012	Intact	July (Original)	Pre	0.245920992757849	40
1012	Intact	July (Original)	Post	0.224325154426756	40
1013	Intact	Carver (Original)	Pre	0.198279985296151	41
1013	Intact	Carver (Original)	Post	0.255566608164453	41
1013	Intact	Carver (Rewrite)	Pre	0.259300459474167	42
1013	Intact	Carver (Rewrite)	Post	0.250901568244448	42
1013	Intact	July (Original)	Pre	0.228081946597642	43
1013	Intact	July (Original)	Post	0.235069638142491	43
1014	Intact	Carver (Original)	Pre	0.178127593438302	44
1014	Intact	Carver (Original)	Post	0.272339069641121	44
1014	Intact	Carver (Replication)	Pre	0.2509560248744	45
1014	Intact	Carver (Replication)	Post	0.283444296901132	45
1014	Intact	Carver (Rewrite)	Pre	0.292661018027444	46
1014	Intact	Carver (Rewrite)	Post	0.252413645413776	46
1014	Intact	July (Original)	Pre	0.289392193086014	47
1014	Intact	July (Original)	Post	0.23410177491439	47
1015	Intact	Carver (Original)	Pre	0.314514624270871	48
1015	Intact	Carver (Original)	Post	0.313645092465867	48
1015	Intact	Carver (Rewrite)	Pre	0.273929969564255	49
1015	Intact	Carver (Rewrite)	Post	0.289945292948118	49
1016	Intact	Carver (Original)	Pre	0.270016473169771	50
1016	Intact	Carver (Original)	Post	0.281208741753469	50
1016	Intact	Carver (Replication)	Pre	0.298781756957311	51
1016	Intact	Carver (Replication)	Post	0.181826283000484	51
1016	Intact	Carver (Rewrite)	Pre	0.216084670709708	52
1016	Intact	Carver (Rewrite)	Post	0.26678730011475	52
1016	Intact	July (Original)	Pre	0.226097838809207	53
1016	Intact	July (Original)	Post	0.260465231633463	53
1017	Intact	Carver (Original)	Pre	0.25871654318482	54
1017	Intact	Carver (Original)	Post	0.295991581178181	54
1017	Intact	Carver (Replication)	Pre	0.253940753848364	55
1017	Intact	Carver (Replication)	Post	0.264746671865745	55
1017	Intact	Carver (Rewrite)	Pre	0.300438726959858	56
1017	Intact	Carver (Rewrite)	Post	0.257222039930793	56
1017	Intact	July (Original)	Pre	0.219943159552508	57
1017	Intact	July (Original)	Post	0.244243151945798	57
1018	Intact	Carver (Original)	Pre	0.228549793006607	58
1018	Intact	Carver (Original)	Post	0.267113057841431	58
1018	Intact	Carver (Replication)	Pre	0.246470191853826	59
1018	Intact	Carver (Replication)	Post	0.246950483485108	59
1018	Intact	July (Original)	Pre	0.287546418236893	60
1018	Intact	July (Original)	Post	0.271737548181091	60
1019	Intact	Carver (Original)	Pre	0.254729352468975	61
1019	Intact	Carver (Original)	Post	0.27589160713178	61
1019	Intact	Carver (Rewrite)	Pre	0.276366176987605	62
1019	Intact	Carver (Rewrite)	Post	0.274002567567589	62
1019	Intact	July (Original)	Pre	0.244494038434835	63
1019	Intact	July (Original)	Post	0.266874601778799	63
1020	Intact	Carver (Original)	Pre	0.246927452429482	64
1020	Intact	Carver (Original)	Post	0.250965303005302	64
1020	Intact	Carver (Replication)	Pre	0.312643650381582	65
1020	Intact	Carver (Replication)	Post	0.301255078786586	65
1020	Intact	Carver (Rewrite)	Pre	0.22287843134005	66
1020	Intact	Carver (Rewrite)	Post	0.281616953919496	66
1020	Intact	July (Original)	Pre	0.250551078554142	67
1020	Intact	July (Original)	Post	0.280580711022455	67
1021	Intact	Carver (Original)	Pre	0.214095751938299	68
1021	Intact	Carver (Original)	Post	0.239561984452707	68
1021	Intact	Carver (Replication)	Pre	0.312982190258046	69
1021	Intact	Carver (Replication)	Post	0.242110324688227	69
1021	Intact	July (Original)	Pre	0.29487907226942	70
1021	Intact	July (Original)	Post	0.293840268927071	70
1022	Intact	Carver (Original)	Pre	0.203974111456276	71
1022	Intact	Carver (Original)	Post	0.250289761877549	71
1022	Intact	Carver (Replication)	Pre	0.279653200946043	72
1022	Intact	Carver (Replication)	Post	0.251658685281911	72
1022	Intact	Carver (Rewrite)	Pre	0.255002464370198	73
1022	Intact	Carver (Rewrite)	Post	0.330891895300447	73
1022	Intact	July (Original)	Pre	0.274827840847555	74
1022	Intact	July (Original)	Post	0.203859410279993	74
1023	Intact	Carver (Original)	Pre	0.264477389244423	75
1023	Intact	Carver (Original)	Post	0.29914534985044	75
1023	Intact	Carver (Replication)	Pre	0.299916529461864	76
1023	Intact	Carver (Replication)	Post	0.283233799212702	76
1023	Intact	Carver (Rewrite)	Pre	0.254723549023357	77
1023	Intact	Carver (Rewrite)	Post	0.267390273514939	77
1024	Intact	Carver (Original)	Pre	0.285893900989575	78
1024	Intact	Carver (Original)	Post	0.272432582766568	78
1024	Intact	Carver (Rewrite)	Pre	0.267498651141142	79
1024	Intact	Carver (Rewrite)	Post	0.278585234625327	79
1024	Intact	July (Original)	Pre	0.283824167097821	80
1024	Intact	July (Original)	Post	0.302955864071678	80
1025	Intact	Carver (Replication)	Pre	0.225165000673893	81
1025	Intact	Carver (Replication)	Post	0.280646514934078	81
1025	Intact	July (Original)	Pre	0.311930349641206	82
1025	Intact	July (Original)	Post	0.277481502312409	82
1026	Intact	Carver (Original)	Pre	0.270520933393841	83
1026	Intact	Carver (Original)	Post	0.294787216567494	83
1026	Intact	Carver (Replication)	Pre	0.279123465499443	84
1026	Intact	Carver (Replication)	Post	0.37342275366477	84
1027	Intact	Carver (Original)	Pre	0.255303338187097	85
1027	Intact	Carver (Original)	Post	0.328767619550306	85
1027	Intact	Carver (Replication)	Pre	0.280016734564217	86
1027	Intact	Carver (Replication)	Post	0.256041146174916	86
1027	Intact	Carver (Rewrite)	Pre	0.271833363218582	87
1027	Intact	Carver (Rewrite)	Post	0.304515057937466	87
1027	Intact	July (Original)	Pre	0.296808167981616	88
1027	Intact	July (Original)	Post	0.315820662098605	88
1028	Intact	Carver (Original)	Pre	0.251094057726961	89
1028	Intact	Carver (Original)	Post	0.238431534150679	89
1028	Intact	Carver (Replication)	Pre	0.272315505765208	90
1028	Intact	Carver (Replication)	Post	0.265713125900141	90
1028	Intact	July (Original)	Pre	0.241621096060655	91
1028	Intact	July (Original)	Post	0.260176571341505	91
1029	Intact	Carver (Replication)	Pre	0.272359546471396	92
1029	Intact	Carver (Replication)	Post	0.256456386846385	92
1029	Intact	Carver (Rewrite)	Pre	0.282417382557818	93
1029	Intact	Carver (Rewrite)	Post	0.299306911956474	93
1029	Intact	July (Original)	Pre	0.254627200331888	94
1029	Intact	July (Original)	Post	0.276192289120829	94
1030	Intact	Carver (Rewrite)	Pre	0.273403037753074	95
1030	Intact	Carver (Rewrite)	Post	0.269590153757322	95
1030	Intact	July (Original)	Pre	0.312938950712128	96
1030	Intact	July (Original)	Post	0.322943403088643	96
1031	Intact	Carver (Original)	Pre	0.239973824025827	97
1031	Intact	Carver (Original)	Post	0.272548529135816	97
1031	Intact	Carver (Replication)	Pre	0.311948876278835	98
1031	Intact	Carver (Replication)	Post	0.352491507340471	98
1031	Intact	Carver (Rewrite)	Pre	0.2562785331296	99
1031	Intact	Carver (Rewrite)	Post	0.283204260088624	99
1031	Intact	July (Original)	Pre	0.280523800040325	100
1031	Intact	July (Original)	Post	0.289960217796822	100
1032	Intact	Carver (Original)	Pre	0.252278121067747	101
1032	Intact	Carver (Original)	Post	0.260820136631044	101
1032	Intact	Carver (Replication)	Pre	0.270028616643753	102
1032	Intact	Carver (Replication)	Post	0.261101779212222	102
1032	Intact	Carver (Rewrite)	Pre	0.295184229646782	103
1032	Intact	Carver (Rewrite)	Post	0.262142850984281	103
1032	Intact	July (Original)	Pre	0.264106557484182	104
1032	Intact	July (Original)	Post	0.268816543905967	104
1033	Intact	Carver (Original)	Pre	0.251750741908603	105
1033	Intact	Carver (Original)	Post	0.249451430452715	105
1033	Intact	Carver (Replication)	Pre	0.289937883723135	106
1033	Intact	Carver (Replication)	Post	0.275659978695344	106
1034	Intact	Carver (Original)	Pre	0.270498646206935	107
1034	Intact	Carver (Original)	Post	0.293602089058182	107
1034	Intact	Carver (Replication)	Pre	0.245020548869729	108
1034	Intact	Carver (Replication)	Post	0.246462086548254	108
1034	Intact	July (Original)	Pre	0.234953196697911	109
1034	Intact	July (Original)	Post	0.280062951901962	109
1035	Intact	Carver (Original)	Pre	0.219625736751277	110
1035	Intact	Carver (Original)	Post	0.261483445004681	110
1035	Intact	Carver (Replication)	Pre	0.243302518555931	111
1035	Intact	Carver (Replication)	Post	0.276970987229706	111
1035	Intact	Carver (Rewrite)	Pre	0.281671536998997	112
1035	Intact	Carver (Rewrite)	Post	0.25582951332121	112
1035	Intact	July (Original)	Pre	0.265709722903343	113
1035	Intact	July (Original)	Post	0.245349706059728	113
1036	Intact	Carver (Original)	Pre	0.260627573520872	114
1036	Intact	Carver (Original)	Post	0.283108773828081	114
1036	Intact	Carver (Replication)	Pre	0.240070453575777	115
1036	Intact	Carver (Replication)	Post	0.249143525965863	115
1036	Intact	Carver (Rewrite)	Pre	0.25761763706897	116
1036	Intact	Carver (Rewrite)	Post	0.280621699202551	116
1036	Intact	July (Original)	Pre	0.257470377477916	117
1036	Intact	July (Original)	Post	0.275027415432689	117
1037	Intact	Carver (Original)	Pre	0.249630065544524	118
1037	Intact	Carver (Original)	Post	0.288558434126898	118
1037	Intact	Carver (Replication)	Pre	0.296674485219268	119
1037	Intact	Carver (Replication)	Post	0.268465364535772	119
1038	Intact	Carver (Original)	Pre	0.258433891964728	120
1038	Intact	Carver (Original)	Post	0.210255358391657	120
1038	Intact	Carver (Replication)	Pre	0.317759307795365	121
1038	Intact	Carver (Replication)	Post	0.258273630899125	121
1038	Intact	Carver (Rewrite)	Pre	0.230625067811216	122
1038	Intact	Carver (Rewrite)	Post	0.300584297417661	122
1039	Intact	Carver (Original)	Pre	0.238530882233702	123
1039	Intact	Carver (Original)	Post	0.242837585957918	123
1039	Intact	Carver (Replication)	Pre	0.257400880557732	124
1039	Intact	Carver (Replication)	Post	0.279163555817211	124
1039	Intact	July (Original)	Pre	0.265029022044281	125
1039	Intact	July (Original)	Post	0.251797764601025	125
1040	Intact	Carver (Original)	Pre	0.429126907637279	126
1040	Intact	Carver (Original)	Post	0.237570817642265	126
1040	Intact	Carver (Replication)	Pre	0.289585603069411	127
1040	Intact	Carver (Replication)	Post	0.329603650349859	127
1040	Intact	Carver (Rewrite)	Pre	0.238917053003183	128
1040	Intact	Carver (Rewrite)	Post	0.22813493032451	128
1040	Intact	July (Original)	Pre	0.294872135087157	129
1040	Intact	July (Original)	Post	0.262643637415881	129
1041	Intact	Carver (Original)	Pre	0.27915060834351	130
1041	Intact	Carver (Original)	Post	0.293530330161804	130
1041	Intact	Carver (Replication)	Pre	0.321665794624097	131
1041	Intact	Carver (Replication)	Post	0.369180975632625	131
1041	Intact	July (Original)	Pre	0.248890095621368	132
1041	Intact	July (Original)	Post	0.222114304343206	132
1042	Intact	Carver (Original)	Pre	0.299192878304722	133
1042	Intact	Carver (Original)	Post	0.289793485985046	133
1042	Intact	Carver (Replication)	Pre	0.274009193769324	134
1042	Intact	Carver (Replication)	Post	0.232396498112029	134
1042	Intact	Carver (Rewrite)	Pre	0.20981545641079	135
1042	Intact	Carver (Rewrite)	Post	0.278499065827181	135
1042	Intact	July (Original)	Pre	0.258179174755748	136
1042	Intact	July (Original)	Post	0.266716299444056	136
1043	Intact	Carver (Original)	Pre	0.254223994261034	137
1043	Intact	Carver (Original)	Post	0.240523155980469	137
1043	Intact	Carver (Replication)	Pre	0.308310148701238	138
1043	Intact	Carver (Replication)	Post	0.315730078673324	138
1043	Intact	July (Original)	Pre	0.272394077986503	139
1043	Intact	July (Original)	Post	0.284139892845904	139
1044	Intact	Carver (Original)	Pre	0.276137732011587	140
1044	Intact	Carver (Original)	Post	0.22383121741637	140
1044	Intact	Carver (Replication)	Pre	0.281753089891836	141
1044	Intact	Carver (Replication)	Post	0.249297259546823	141
1044	Intact	Carver (Rewrite)	Pre	0.259405856963694	142
1044	Intact	Carver (Rewrite)	Post	0.252797893241492	142
1044	Intact	July (Original)	Pre	0.279647204915494	143
1044	Intact	July (Original)	Post	0.269643119455163	143
1045	Intact	Carver (Rewrite)	Pre	0.289254255970319	144
1045	Intact	Carver (Rewrite)	Post	0.217096906211877	144
1045	Intact	July (Original)	Pre	0.228342073840939	145
1045	Intact	July (Original)	Post	0.243288727183936	145
1046	Intact	Carver (Original)	Pre	0.303708467032525	146
1046	Intact	Carver (Original)	Post	0.294535980672203	146
1046	Intact	Carver (Replication)	Pre	0.259270500903909	147
1046	Intact	Carver (Replication)	Post	0.26445895277719	147
1046	Intact	Carver (Rewrite)	Pre	0.233129927171169	148
1046	Intact	Carver (Rewrite)	Post	0.22394605496542	148
1046	Intact	July (Original)	Pre	0.263046700373654	149
1046	Intact	July (Original)	Post	0.270907187389322	149
1047	Intact	Carver (Original)	Pre	0.282396552974957	150
1047	Intact	Carver (Original)	Post	0.235296133005947	150
1047	Intact	Carver (Replication)	Pre	0.246077118084776	151
1047	Intact	Carver (Replication)	Post	0.316223020007712	151
1048	Intact	Carver (Original)	Pre	0.265643962812628	152
1048	Intact	Carver (Original)	Post	0.274870099091116	152
1048	Intact	Carver (Rewrite)	Pre	0.287400368157028	153
1048	Intact	Carver (Rewrite)	Post	0.267185505403833	153
1049	Intact	Carver (Original)	Pre	0.290421565775208	154
1049	Intact	Carver (Original)	Post	0.255622744517267	154
1049	Intact	Carver (Rewrite)	Pre	0.25814228050369	155
1049	Intact	Carver (Rewrite)	Post	0.249458933120621	155
1049	Intact	July (Original)	Pre	0.247600994021922	156
1049	Intact	July (Original)	Post	0.272827530819448	156
1050	Intact	Carver (Original)	Pre	0.305662839000304	157
1050	Intact	Carver (Original)	Post	0.290182609112825	157
1050	Intact	Carver (Replication)	Pre	0.185024193262749	158
1050	Intact	Carver (Replication)	Post	0.241560629123459	158
1050	Intact	Carver (Rewrite)	Pre	0.244186723438694	159
1050	Intact	Carver (Rewrite)	Post	0.233974320166507	159
1050	Intact	July (Original)	Pre	0.22353721271312	160
1050	Intact	July (Original)	Post	0.189390200249228	160
1051	Intact	Carver (Original)	Pre	0.228151236812367	161
1051	Intact	Carver (Original)	Post	0.245315670267359	161
1051	Intact	Carver (Rewrite)	Pre	0.243624928092069	162
1051	Intact	Carver (Rewrite)	Post	0.310117758334513	162
1051	Intact	July (Original)	Pre	0.315341440431415	163
1051	Intact	July (Original)	Post	0.255994149850092	163
1052	Intact	Carver (Replication)	Pre	0.28274651659675	164
1052	Intact	Carver (Replication)	Post	0.292507871053443	164
1052	Intact	Carver (Rewrite)	Pre	0.260366107888942	165
1052	Intact	Carver (Rewrite)	Post	0.293217130148267	165
1053	Intact	Carver (Replication)	Pre	0.257663561185601	166
1053	Intact	Carver (Replication)	Post	0.262254259011453	166
1053	Intact	Carver (Rewrite)	Pre	0.306343932899774	167
1053	Intact	Carver (Rewrite)	Post	0.288541755989046	167
1053	Intact	July (Original)	Pre	0.224362780840228	168
1053	Intact	July (Original)	Post	0.256084268847648	168
1054	Intact	Carver (Original)	Pre	0.280054723756877	169
1054	Intact	Carver (Original)	Post	0.19989277304718	169
1054	Intact	Carver (Replication)	Pre	0.224397191218373	170
1054	Intact	Carver (Replication)	Post	0.247236635904023	170
1054	Intact	Carver (Rewrite)	Pre	0.261784330651638	171
1054	Intact	Carver (Rewrite)	Post	0.272594997340836	171
1054	Intact	July (Original)	Pre	0.242548785521627	172
1054	Intact	July (Original)	Post	0.276509023513445	172
1055	Intact	Carver (Original)	Pre	0.271860261085221	173
1055	Intact	Carver (Original)	Post	0.326838065534012	173
1055	Intact	Carver (Replication)	Pre	0.218970174578816	174
1055	Intact	Carver (Replication)	Post	0.214717095249939	174
1055	Intact	Carver (Rewrite)	Pre	0.254508104244776	175
1055	Intact	Carver (Rewrite)	Post	0.259627446798546	175
1056	Intact	Carver (Replication)	Pre	0.263683367755483	176
1056	Intact	Carver (Replication)	Post	0.293727455979014	176
1056	Intact	July (Original)	Pre	0.276376194774999	177
1056	Intact	July (Original)	Post	0.281409783071731	177
1057	Intact	Carver (Original)	Pre	0.241354977108338	178
1057	Intact	Carver (Original)	Post	0.171089018390696	178
1057	Intact	Carver (Replication)	Pre	0.214924655192165	179
1057	Intact	Carver (Replication)	Post	0.237706084637733	179
1057	Intact	Carver (Rewrite)	Pre	0.265989391380814	180
1057	Intact	Carver (Rewrite)	Post	0.27652221505474	180
1057	Intact	July (Original)	Pre	0.240318337923095	181
1057	Intact	July (Original)	Post	0.327365868408747	181
1058	Intact	Carver (Original)	Pre	0.256797598331289	182
1058	Intact	Carver (Original)	Post	0.233714918689382	182
1058	Intact	Carver (Replication)	Pre	0.291356462672873	183
1058	Intact	Carver (Replication)	Post	0.238959031234493	183
1058	Intact	Carver (Rewrite)	Pre	0.290520858436516	184
1058	Intact	Carver (Rewrite)	Post	0.275049666257233	184
1058	Intact	July (Original)	Pre	0.311484244574559	185
1058	Intact	July (Original)	Post	0.29799032932645	185
1059	Intact	Carver (Original)	Pre	0.311057148738167	186
1059	Intact	Carver (Original)	Post	0.270412270234971	186
1059	Intact	Carver (Replication)	Pre	0.233096099316007	187
1059	Intact	Carver (Replication)	Post	0.246389631907295	187
1059	Intact	Carver (Rewrite)	Pre	0.256310199318829	188
1059	Intact	Carver (Rewrite)	Post	0.274004591558861	188
1059	Intact	July (Original)	Pre	0.302555079024011	189
1059	Intact	July (Original)	Post	0.309991733019523	189
1060	Intact	Carver (Original)	Pre	0.241827211668668	190
1060	Intact	Carver (Original)	Post	0.271570095311602	190
1060	Intact	Carver (Replication)	Pre	0.320591146190987	191
1060	Intact	Carver (Replication)	Post	0.284936222907122	191
1060	Intact	July (Original)	Pre	0.30332489515273	192
1060	Intact	July (Original)	Post	0.313222287895215	192
1061	Intact	Carver (Original)	Pre	0.265086757174793	193
1061	Intact	Carver (Original)	Post	0.279478673855481	193
1061	Intact	Carver (Replication)	Pre	0.200442907403382	194
1061	Intact	Carver (Replication)	Post	0.342882740310375	194
1061	Intact	Carver (Rewrite)	Pre	0.291705073600377	195
1061	Intact	Carver (Rewrite)	Post	0.266252592323552	195
1061	Intact	July (Original)	Pre	0.236622027646722	196
1061	Intact	July (Original)	Post	0.279737863013897	196
1062	Intact	Carver (Original)	Pre	0.250225116930741	197
1062	Intact	Carver (Original)	Post	0.270138293956686	197
1062	Intact	Carver (Replication)	Pre	0.248660431327669	198
1062	Intact	Carver (Replication)	Post	0.252901071417633	198
1062	Intact	Carver (Rewrite)	Pre	0.302842964237008	199
1062	Intact	Carver (Rewrite)	Post	0.260413365354111	199
1062	Intact	July (Original)	Pre	0.254234053177771	200
1062	Intact	July (Original)	Post	0.323810708751052	200
1063	Intact	Carver (Original)	Pre	0.228356517265534	201
1063	Intact	Carver (Original)	Post	0.220775743645067	201
1063	Intact	July (Original)	Pre	0.234153449085388	202
1063	Intact	July (Original)	Post	0.324744996002304	202
1064	Intact	Carver (Original)	Pre	0.275534632300178	203
1064	Intact	Carver (Original)	Post	0.258328999485424	203
1064	Intact	Carver (Rewrite)	Pre	0.27202409649538	204
1064	Intact	Carver (Rewrite)	Post	0.22024247126369	204
1064	Intact	July (Original)	Pre	0.225646980946848	205
1064	Intact	July (Original)	Post	0.322213932831409	205
1065	Intact	Carver (Original)	Pre	0.27553658492448	206
1065	Intact	Carver (Original)	Post	0.284580094297161	206
1065	Intact	Carver (Replication)	Pre	0.223739985849465	207
1065	Intact	Carver (Replication)	Post	0.331313828262697	207
1065	Intact	Carver (Rewrite)	Pre	0.212721119743233	208
1065	Intact	Carver (Rewrite)	Post	0.246467498936707	208
1065	Intact	July (Original)	Pre	0.259478769816751	209
1065	Intact	July (Original)	Post	0.255839703145364	209
1066	Intact	Carver (Original)	Pre	0.232322627783696	210
1066	Intact	Carver (Original)	Post	0.258866595839772	210
1066	Intact	Carver (Replication)	Pre	0.275972004777959	211
1066	Intact	Carver (Replication)	Post	0.270675832479207	211
1066	Intact	Carver (Rewrite)	Pre	0.271681948862585	212
1066	Intact	Carver (Rewrite)	Post	0.23686579417439	212
1066	Intact	July (Original)	Pre	0.317476303174584	213
1066	Intact	July (Original)	Post	0.31230778599836	213
1067	Intact	Carver (Original)	Pre	0.285637083250952	214
1067	Intact	Carver (Original)	Post	0.219556522176381	214
1067	Intact	Carver (Replication)	Pre	0.222456354213724	215
1067	Intact	Carver (Replication)	Post	0.247865767766761	215
1067	Intact	Carver (Rewrite)	Pre	0.188278372839874	216
1067	Intact	Carver (Rewrite)	Post	0.161265799145025	216
1067	Intact	July (Original)	Pre	0.262138923706983	217
1067	Intact	July (Original)	Post	0.264269117670652	217
1068	Intact	Carver (Original)	Pre	0.214926739455641	218
1068	Intact	Carver (Original)	Post	0.196639637057487	218
1068	Intact	Carver (Replication)	Pre	0.243082484753504	219
1068	Intact	Carver (Replication)	Post	0.211114925166037	219
1068	Intact	Carver (Rewrite)	Pre	0.337519746745721	220
1068	Intact	Carver (Rewrite)	Post	0.31754093999892	220
1068	Intact	July (Original)	Pre	0.292303146925593	221
1068	Intact	July (Original)	Post	0.267865535203201	221
1069	Intact	Carver (Original)	Pre	0.283766894729938	222
1069	Intact	Carver (Original)	Post	0.272714876727112	222
1069	Intact	Carver (Replication)	Pre	0.265959594652471	223
1069	Intact	Carver (Replication)	Post	0.275080223847089	223
1069	Intact	Carver (Rewrite)	Pre	0.242827408413176	224
1069	Intact	Carver (Rewrite)	Post	0.24098361542357	224
1069	Intact	July (Original)	Pre	0.28395129246502	225
1069	Intact	July (Original)	Post	0.30892407025917	225
1070	Intact	Carver (Original)	Pre	0.25144853091247	226
1070	Intact	Carver (Original)	Post	0.264475898323008	226
1070	Intact	Carver (Rewrite)	Pre	0.25357340205205	227
1070	Intact	Carver (Rewrite)	Post	0.267753768665811	227
1070	Intact	July (Original)	Pre	0.240430609127452	228
1070	Intact	July (Original)	Post	0.279121340571023	228
1071	Intact	Carver (Replication)	Pre	0.237629729702671	229
1071	Intact	Carver (Replication)	Post	0.318390747050258	229
1071	Intact	Carver (Rewrite)	Pre	0.214455642931581	230
1071	Intact	Carver (Rewrite)	Post	0.218912309860232	230
1071	Intact	July (Original)	Pre	0.262978703034515	231
1071	Intact	July (Original)	Post	0.237466860187642	231
1072	Intact	Carver (Original)	Pre	0.279711895420797	232
1072	Intact	Carver (Original)	Post	0.299281735160786	232
1072	Intact	Carver (Replication)	Pre	0.215616181692453	233
1072	Intact	Carver (Replication)	Post	0.297817193833991	233
1072	Intact	Carver (Rewrite)	Pre	0.24236605673542	234
1072	Intact	Carver (Rewrite)	Post	0.255871055999417	234
1072	Intact	July (Original)	Pre	0.25357006869042	235
1072	Intact	July (Original)	Post	0.246228338972192	235
1073	Intact	Carver (Replication)	Pre	0.278149315568648	236
1073	Intact	Carver (Replication)	Post	0.265952874849591	236
1073	Intact	Carver (Rewrite)	Pre	0.28440039395416	237
1073	Intact	Carver (Rewrite)	Post	0.251139431131903	237
1073	Intact	July (Original)	Pre	0.260140147415578	238
1073	Intact	July (Original)	Post	0.238528841271805	238
1074	Intact	Carver (Original)	Pre	0.320086309784237	239
1074	Intact	Carver (Original)	Post	0.316401967306768	239
1074	Intact	Carver (Replication)	Pre	0.25222745755501	240
1074	Intact	Carver (Replication)	Post	0.298187855202712	240
1074	Intact	Carver (Rewrite)	Pre	0.315942221347946	241
1074	Intact	Carver (Rewrite)	Post	0.310381836531665	241
1074	Intact	July (Original)	Pre	0.314004677733039	242
1074	Intact	July (Original)	Post	0.240836679865858	242
1075	Intact	Carver (Original)	Pre	0.187828845826762	243
1075	Intact	Carver (Original)	Post	0.264484422570847	243
1075	Intact	Carver (Replication)	Pre	0.306431380874807	244
1075	Intact	Carver (Replication)	Post	0.280169299832704	244
1075	Intact	Carver (Rewrite)	Pre	0.269921431448055	245
1075	Intact	Carver (Rewrite)	Post	0.259940509099275	245
1075	Intact	July (Original)	Pre	0.273486000307556	246
1075	Intact	July (Original)	Post	0.294970571220601	246
1076	Intact	Carver (Replication)	Pre	0.252677511236877	247
1076	Intact	Carver (Replication)	Post	0.239346129889532	247
1076	Intact	July (Original)	Pre	0.260094091443723	248
1076	Intact	July (Original)	Post	0.24261202857264	248
1077	Intact	Carver (Original)	Pre	0.280145845693288	249
1077	Intact	Carver (Original)	Post	0.257049447383654	249
1077	Intact	July (Original)	Pre	0.265080371306452	250
1077	Intact	July (Original)	Post	0.29724952738471	250
1078	Intact	Carver (Original)	Pre	0.270208489668973	251
1078	Intact	Carver (Original)	Post	0.298781603328286	251
1078	Intact	Carver (Replication)	Pre	0.284898747296703	252
1078	Intact	Carver (Replication)	Post	0.244558780154235	252
1078	Intact	Carver (Rewrite)	Pre	0.308855994912875	253
1078	Intact	Carver (Rewrite)	Post	0.268833157606555	253
1079	Intact	Carver (Rewrite)	Pre	0.238157478370583	254
1079	Intact	Carver (Rewrite)	Post	0.254280122594715	254
1079	Intact	July (Original)	Pre	0.269524024080088	255
1079	Intact	July (Original)	Post	0.31285120225241	255
1080	Intact	Carver (Original)	Pre	0.270515997211054	256
1080	Intact	Carver (Original)	Post	0.266133211612336	256
1080	Intact	Carver (Replication)	Pre	0.267820665986224	257
1080	Intact	Carver (Replication)	Post	0.25608720140458	257
1080	Intact	Carver (Rewrite)	Pre	0.28213855804038	258
1080	Intact	Carver (Rewrite)	Post	0.297175056038412	258
1080	Intact	July (Original)	Pre	0.254399645703083	259
1080	Intact	July (Original)	Post	0.294796289172024	259
1081	Intact	Carver (Replication)	Pre	0.241095908310804	260
1081	Intact	Carver (Replication)	Post	0.225594748797086	260
1081	Intact	Carver (Rewrite)	Pre	0.275028584537631	261
1081	Intact	Carver (Rewrite)	Post	0.283449243915818	261
1081	Intact	July (Original)	Pre	0.206292096262712	262
1081	Intact	July (Original)	Post	0.194448833541229	262
1082	Intact	Carver (Original)	Pre	0.284122611650857	263
1082	Intact	Carver (Original)	Post	0.311709729544607	263
1082	Intact	Carver (Replication)	Pre	0.258978263501062	264
1082	Intact	Carver (Replication)	Post	0.299602089717512	264
1082	Intact	Carver (Rewrite)	Pre	0.333062568933334	265
1082	Intact	Carver (Rewrite)	Post	0.30125065050171	265
1082	Intact	July (Original)	Pre	0.29531956879026	266
1082	Intact	July (Original)	Post	0.270884643392059	266
1083	Intact	Carver (Original)	Pre	0.25590538654291	267
1083	Intact	Carver (Original)	Post	0.276573877329943	267
1083	Intact	Carver (Rewrite)	Pre	0.258853861048291	268
1083	Intact	Carver (Rewrite)	Post	0.269515447695324	268
1083	Intact	July (Original)	Pre	0.298756082836561	269
1083	Intact	July (Original)	Post	0.281788596248854	269
1084	Intact	Carver (Original)	Pre	0.285413811344095	270
1084	Intact	Carver (Original)	Post	0.282785838255141	270
1084	Intact	Carver (Replication)	Pre	0.271873524316659	271
1084	Intact	Carver (Replication)	Post	0.281365477356381	271
1084	Intact	Carver (Rewrite)	Pre	0.253201418035802	272
1084	Intact	Carver (Rewrite)	Post	0.233757091564455	272
1084	Intact	July (Original)	Pre	0.261164789033652	273
1084	Intact	July (Original)	Post	0.296559904686134	273
1085	Intact	Carver (Original)	Pre	0.255105122492352	274
1085	Intact	Carver (Original)	Post	0.281995701935274	274
1085	Intact	Carver (Rewrite)	Pre	0.299456895903555	275
1085	Intact	Carver (Rewrite)	Post	0.236791627444336	275
1085	Intact	July (Original)	Pre	0.291269812511504	276
1085	Intact	July (Original)	Post	0.300042301272006	276
1086	Intact	Carver (Original)	Pre	0.296702144315304	277
1086	Intact	Carver (Original)	Post	0.302610757974618	277
1086	Intact	Carver (Replication)	Pre	0.264964231686835	278
1086	Intact	Carver (Replication)	Post	0.224755370196073	278
1086	Intact	July (Original)	Pre	0.244177209474913	279
1086	Intact	July (Original)	Post	0.264715529093745	279
1087	Intact	Carver (Replication)	Pre	0.282430059393188	280
1087	Intact	Carver (Replication)	Post	0.264525604436094	280
1087	Intact	Carver (Rewrite)	Pre	0.256583443161923	281
1087	Intact	Carver (Rewrite)	Post	0.253611053559086	281
1087	Intact	July (Original)	Pre	0.293132657979762	282
1087	Intact	July (Original)	Post	0.283342379515502	282
1088	Intact	Carver (Replication)	Pre	0.24310534562436	283
1088	Intact	Carver (Replication)	Post	0.282950837636253	283
1088	Intact	Carver (Rewrite)	Pre	0.224920329726642	284
1088	Intact	Carver (Rewrite)	Post	0.262343820686687	284
1089	Intact	Carver (Original)	Pre	0.255017599686202	285
1089	Intact	Carver (Original)	Post	0.270857581239465	285
1089	Intact	Carver (Rewrite)	Pre	0.237111551622254	286
1089	Intact	Carver (Rewrite)	Post	0.246991843224144	286
1089	Intact	July (Original)	Pre	0.21587794902876	287
1089	Intact	July (Original)	Post	0.264658514509037	287
1090	Intact	Carver (Replication)	Pre	0.281220813734226	288
1090	Intact	Carver (Replication)	Post	0.295165884090265	288
1090	Intact	Carver (Rewrite)	Pre	0.265222922077421	289
1090	Intact	Carver (Rewrite)	Post	0.252971979012994	289
1090	Intact	July (Original)	Pre	0.246429152132427	290
1090	Intact	July (Original)	Post	0.236871356651609	290
1091	Intact	Carver (Replication)	Pre	0.247778944914211	291
1091	Intact	Carver (Replication)	Post	0.240932215933169	291
1092	Intact	Carver (Replication)	Pre	0.262312765126707	292
1092	Intact	Carver (Replication)	Post	0.193623253306612	292
1092	Intact	Carver (Rewrite)	Pre	0.266826498732436	293
1092	Intact	Carver (Rewrite)	Post	0.351252205638673	293
1093	Intact	Carver (Replication)	Pre	0.222878257889146	294
1093	Intact	Carver (Replication)	Post	0.256525616848577	294
1093	Intact	July (Original)	Pre	0.273130172769677	295
1093	Intact	July (Original)	Post	0.278317706357455	295
1094	Intact	Carver (Replication)	Pre	0.265202371184338	296
1094	Intact	Carver (Replication)	Post	0.246856975383952	296
1094	Intact	Carver (Rewrite)	Pre	0.280133248000945	297
1094	Intact	Carver (Rewrite)	Post	0.300638409362082	297
1094	Intact	July (Original)	Pre	0.243805712483938	298
1094	Intact	July (Original)	Post	0.287769511468743	298
1095	Intact	Carver (Original)	Pre	0.266373740151039	299
1095	Intact	Carver (Original)	Post	0.284929840734662	299
1095	Intact	Carver (Replication)	Pre	0.304926615885047	300
1095	Intact	Carver (Replication)	Post	0.287663752698071	300
1095	Intact	Carver (Rewrite)	Pre	0.306240602136412	301
1095	Intact	Carver (Rewrite)	Post	0.293564440709192	301
1096	Intact	Carver (Original)	Pre	0.223391322409645	302
1096	Intact	Carver (Original)	Post	0.214310235403504	302
1096	Intact	Carver (Rewrite)	Pre	0.314405705818033	303
1096	Intact	Carver (Rewrite)	Post	0.304531108280227	303
1097	Intact	Carver (Replication)	Pre	0.334633869848348	304
1097	Intact	Carver (Replication)	Post	0.338471339344271	304
1097	Intact	Carver (Rewrite)	Pre	0.215236481093625	305
1097	Intact	Carver (Rewrite)	Post	0.330619088346108	305
1097	Intact	July (Original)	Pre	0.295040339363435	306
1097	Intact	July (Original)	Post	0.280306331865504	306
1098	Intact	Carver (Original)	Pre	0.258064750058406	307
1098	Intact	Carver (Original)	Post	0.242507457962012	307
1098	Intact	Carver (Replication)	Pre	0.259933324522578	308
1098	Intact	Carver (Replication)	Post	0.301682745478393	308
1098	Intact	Carver (Rewrite)	Pre	0.288244183205435	309
1098	Intact	Carver (Rewrite)	Post	0.250473268244301	309
1099	Intact	Carver (Original)	Pre	0.281776341145386	310
1099	Intact	Carver (Original)	Post	0.336892647464603	310
1099	Intact	Carver (Replication)	Pre	0.258729230431488	311
1099	Intact	Carver (Replication)	Post	0.270527404997301	311
1099	Intact	Carver (Rewrite)	Pre	0.266786702285067	312
1099	Intact	Carver (Rewrite)	Post	0.229298084406576	312
1101	Intact	Carver (Rewrite)	Pre	0.26032536515481	313
1101	Intact	Carver (Rewrite)	Post	0.266022181282858	313
1102	Intact	Carver (Rewrite)	Pre	0.322895026770947	314
1102	Intact	Carver (Rewrite)	Post	0.283107551319973	314
1105	Intact	Carver (Original)	Pre	0.275869840800886	315
1105	Intact	Carver (Original)	Post	0.22762032427804	315
1105	Intact	Carver (Rewrite)	Pre	0.266480669242302	316
1105	Intact	Carver (Rewrite)	Post	0.258521024799308	316
1110	Intact	Carver (Original)	Pre	0.280734104391568	317
1110	Intact	Carver (Original)	Post	0.281005855411342	317
1111	Intact	Carver (Original)	Pre	0.246650911218828	318
1111	Intact	Carver (Original)	Post	0.211141584894331	318
1113	Intact	Carver (Original)	Pre	0.255552081169064	319
1113	Intact	Carver (Original)	Post	0.248549426978687	319
1115	Intact	Carver (Original)	Pre	0.246100866153993	320
1115	Intact	Carver (Original)	Post	0.253707358493629	320
2000	Sentence-scrambled	Carver (Original)	Pre	0.265353708444945	321
2000	Sentence-scrambled	Carver (Original)	Post	0.250706902102249	321
2000	Sentence-scrambled	Carver (Replication)	Pre	0.289034438514591	322
2000	Sentence-scrambled	Carver (Replication)	Post	0.271416165473499	322
2000	Sentence-scrambled	Carver (Rewrite)	Pre	0.296161860310893	323
2000	Sentence-scrambled	Carver (Rewrite)	Post	0.248179653513439	323
2000	Sentence-scrambled	July (Original)	Pre	0.255613704534761	324
2000	Sentence-scrambled	July (Original)	Post	0.268230170790986	324
2001	Sentence-scrambled	Carver (Replication)	Pre	0.244374660004216	325
2001	Sentence-scrambled	Carver (Replication)	Post	0.29407825646899	325
2001	Sentence-scrambled	Carver (Rewrite)	Pre	0.280014770494488	326
2001	Sentence-scrambled	Carver (Rewrite)	Post	0.294335776611886	326
2001	Sentence-scrambled	July (Original)	Pre	0.240845658775701	327
2001	Sentence-scrambled	July (Original)	Post	0.243100011750849	327
2002	Sentence-scrambled	Carver (Original)	Pre	0.27019854658196	328
2002	Sentence-scrambled	Carver (Original)	Post	0.277922129416191	328
2002	Sentence-scrambled	Carver (Rewrite)	Pre	0.269850975202733	329
2002	Sentence-scrambled	Carver (Rewrite)	Post	0.294564222070985	329
2002	Sentence-scrambled	July (Original)	Pre	0.239998797592906	330
2002	Sentence-scrambled	July (Original)	Post	0.227409609146388	330
2003	Sentence-scrambled	Carver (Original)	Pre	0.314441854832788	331
2003	Sentence-scrambled	Carver (Original)	Post	0.21351035152943	331
2003	Sentence-scrambled	Carver (Replication)	Pre	0.250752928988753	332
2003	Sentence-scrambled	Carver (Replication)	Post	0.296069950692909	332
2003	Sentence-scrambled	Carver (Rewrite)	Pre	0.329159624425746	333
2003	Sentence-scrambled	Carver (Rewrite)	Post	0.286367525221811	333
2004	Sentence-scrambled	Carver (Original)	Pre	0.234716035969073	334
2004	Sentence-scrambled	Carver (Original)	Post	0.236518148349032	334
2004	Sentence-scrambled	Carver (Rewrite)	Pre	0.273038999056441	335
2004	Sentence-scrambled	Carver (Rewrite)	Post	0.255152667771865	335
2005	Sentence-scrambled	Carver (Original)	Pre	0.249120495139175	336
2005	Sentence-scrambled	Carver (Original)	Post	0.298263666728486	336
2005	Sentence-scrambled	Carver (Replication)	Pre	0.259429777716864	337
2005	Sentence-scrambled	Carver (Replication)	Post	0.281944035514717	337
2005	Sentence-scrambled	July (Original)	Pre	0.215471325062973	338
2005	Sentence-scrambled	July (Original)	Post	0.229837032788071	338
2006	Sentence-scrambled	Carver (Original)	Pre	0.30154401453287	339
2006	Sentence-scrambled	Carver (Original)	Post	0.277149934497587	339
2006	Sentence-scrambled	July (Original)	Pre	0.255124927714487	340
2006	Sentence-scrambled	July (Original)	Post	0.355275270142485	340
2007	Sentence-scrambled	Carver (Replication)	Pre	0.283605608275508	341
2007	Sentence-scrambled	Carver (Replication)	Post	0.302919112981322	341
2007	Sentence-scrambled	July (Original)	Pre	0.256024588119977	342
2007	Sentence-scrambled	July (Original)	Post	0.230760516896381	342
2008	Sentence-scrambled	Carver (Original)	Pre	0.282032684640215	343
2008	Sentence-scrambled	Carver (Original)	Post	0.260553770885775	343
2008	Sentence-scrambled	July (Original)	Pre	0.314659607035208	344
2008	Sentence-scrambled	July (Original)	Post	0.30573270376082	344
2009	Sentence-scrambled	Carver (Original)	Pre	0.270893602150068	345
2009	Sentence-scrambled	Carver (Original)	Post	0.254893249843376	345
2009	Sentence-scrambled	Carver (Replication)	Pre	0.25034399846137	346
2009	Sentence-scrambled	Carver (Replication)	Post	0.255535997620613	346
2010	Sentence-scrambled	Carver (Replication)	Pre	0.280783963671422	347
2010	Sentence-scrambled	Carver (Replication)	Post	0.261033104955127	347
2010	Sentence-scrambled	Carver (Rewrite)	Pre	0.250693954003163	348
2010	Sentence-scrambled	Carver (Rewrite)	Post	0.225413883180257	348
2011	Sentence-scrambled	Carver (Original)	Pre	0.28563464668048	349
2011	Sentence-scrambled	Carver (Original)	Post	0.251153443731047	349
2011	Sentence-scrambled	Carver (Replication)	Pre	0.253081089669202	350
2011	Sentence-scrambled	Carver (Replication)	Post	0.275183736094031	350
2011	Sentence-scrambled	Carver (Rewrite)	Pre	0.250919533177474	351
2011	Sentence-scrambled	Carver (Rewrite)	Post	0.277110190836077	351
2011	Sentence-scrambled	July (Original)	Pre	0.258839559184375	352
2011	Sentence-scrambled	July (Original)	Post	0.25767565637358	352
2012	Sentence-scrambled	Carver (Original)	Pre	0.222937046423766	353
2012	Sentence-scrambled	Carver (Original)	Post	0.266317921263088	353
2012	Sentence-scrambled	Carver (Rewrite)	Pre	0.245427291913384	354
2012	Sentence-scrambled	Carver (Rewrite)	Post	0.280827462035252	354
2012	Sentence-scrambled	July (Original)	Pre	0.247607581191072	355
2012	Sentence-scrambled	July (Original)	Post	0.221352642859461	355
2013	Sentence-scrambled	Carver (Original)	Pre	0.293345219688723	356
2013	Sentence-scrambled	Carver (Original)	Post	0.239817171344692	356
2013	Sentence-scrambled	Carver (Rewrite)	Pre	0.251742035788273	357
2013	Sentence-scrambled	Carver (Rewrite)	Post	0.276247260461642	357
2013	Sentence-scrambled	July (Original)	Pre	0.249677548253394	358
2013	Sentence-scrambled	July (Original)	Post	0.256768777905118	358
2014	Sentence-scrambled	Carver (Original)	Pre	0.228043092852234	359
2014	Sentence-scrambled	Carver (Original)	Post	0.210393674179989	359
2014	Sentence-scrambled	July (Original)	Pre	0.22659599184365	360
2014	Sentence-scrambled	July (Original)	Post	0.244270708602621	360
2015	Sentence-scrambled	Carver (Original)	Pre	0.259560418047185	361
2015	Sentence-scrambled	Carver (Original)	Post	0.252212353400825	361
2015	Sentence-scrambled	Carver (Replication)	Pre	0.250213919246846	362
2015	Sentence-scrambled	Carver (Replication)	Post	0.260010666027549	362
2015	Sentence-scrambled	Carver (Rewrite)	Pre	0.233365774544818	363
2015	Sentence-scrambled	Carver (Rewrite)	Post	0.271011151713876	363
2015	Sentence-scrambled	July (Original)	Pre	0.277298590853296	364
2015	Sentence-scrambled	July (Original)	Post	0.25847831472221	364
2016	Sentence-scrambled	Carver (Original)	Pre	0.209326014169307	365
2016	Sentence-scrambled	Carver (Original)	Post	0.257213873885355	365
2016	Sentence-scrambled	Carver (Replication)	Pre	0.249546557428928	366
2016	Sentence-scrambled	Carver (Replication)	Post	0.287263878076481	366
2016	Sentence-scrambled	Carver (Rewrite)	Pre	0.333357178809155	367
2016	Sentence-scrambled	Carver (Rewrite)	Post	0.300946228387047	367
2016	Sentence-scrambled	July (Original)	Pre	0.252342365562482	368
2016	Sentence-scrambled	July (Original)	Post	0.262968131180144	368
2017	Sentence-scrambled	Carver (Original)	Pre	0.265390192579787	369
2017	Sentence-scrambled	Carver (Original)	Post	0.232592800192984	369
2017	Sentence-scrambled	Carver (Rewrite)	Pre	0.2649955364855	370
2017	Sentence-scrambled	Carver (Rewrite)	Post	0.252328029558276	370
2017	Sentence-scrambled	July (Original)	Pre	0.263157516101941	371
2017	Sentence-scrambled	July (Original)	Post	0.262447844323724	371
2018	Sentence-scrambled	Carver (Original)	Pre	0.269973047901543	372
2018	Sentence-scrambled	Carver (Original)	Post	0.275402514018433	372
2018	Sentence-scrambled	Carver (Replication)	Pre	0.256181166860589	373
2018	Sentence-scrambled	Carver (Replication)	Post	0.241084812581832	373
2018	Sentence-scrambled	July (Original)	Pre	0.226095482013337	374
2018	Sentence-scrambled	July (Original)	Post	0.270528715675912	374
2019	Sentence-scrambled	Carver (Original)	Pre	0.29699481148018	375
2019	Sentence-scrambled	Carver (Original)	Post	0.335894911820223	375
2019	Sentence-scrambled	Carver (Replication)	Pre	0.296176029617373	376
2019	Sentence-scrambled	Carver (Replication)	Post	0.29222033911363	376
2019	Sentence-scrambled	Carver (Rewrite)	Pre	0.29781917140067	377
2019	Sentence-scrambled	Carver (Rewrite)	Post	0.265281441191492	377
2019	Sentence-scrambled	July (Original)	Pre	0.310407240804368	378
2019	Sentence-scrambled	July (Original)	Post	0.254419790739929	378
2020	Sentence-scrambled	Carver (Original)	Pre	0.239466535450853	379
2020	Sentence-scrambled	Carver (Original)	Post	0.246899213465958	379
2020	Sentence-scrambled	Carver (Replication)	Pre	0.320289755032513	380
2020	Sentence-scrambled	Carver (Replication)	Post	0.325071187605825	380
2020	Sentence-scrambled	July (Original)	Pre	0.279986492202629	381
2020	Sentence-scrambled	July (Original)	Post	0.269183000308068	381
2021	Sentence-scrambled	Carver (Original)	Pre	0.214688058303618	382
2021	Sentence-scrambled	Carver (Original)	Post	0.287158470249142	382
2021	Sentence-scrambled	Carver (Rewrite)	Pre	0.306152799711204	383
2021	Sentence-scrambled	Carver (Rewrite)	Post	0.287404413991562	383
2021	Sentence-scrambled	July (Original)	Pre	0.224315042131769	384
2021	Sentence-scrambled	July (Original)	Post	0.244071410261165	384
2022	Sentence-scrambled	Carver (Original)	Pre	0.345725561074703	385
2022	Sentence-scrambled	Carver (Original)	Post	0.264781336129802	385
2022	Sentence-scrambled	Carver (Replication)	Pre	0.261338882247278	386
2022	Sentence-scrambled	Carver (Replication)	Post	0.267529190091467	386
2022	Sentence-scrambled	Carver (Rewrite)	Pre	0.261742509624038	387
2022	Sentence-scrambled	Carver (Rewrite)	Post	0.272683355746479	387
2022	Sentence-scrambled	July (Original)	Pre	0.30028219858851	388
2022	Sentence-scrambled	July (Original)	Post	0.271726459280239	388
2023	Sentence-scrambled	Carver (Original)	Pre	0.29966913773005	389
2023	Sentence-scrambled	Carver (Original)	Post	0.330865612640273	389
2023	Sentence-scrambled	Carver (Replication)	Pre	0.264733886515621	390
2023	Sentence-scrambled	Carver (Replication)	Post	0.265161103594095	390
2023	Sentence-scrambled	Carver (Rewrite)	Pre	0.255762002951662	391
2023	Sentence-scrambled	Carver (Rewrite)	Post	0.264996115403716	391
2023	Sentence-scrambled	July (Original)	Pre	0.293297018984448	392
2023	Sentence-scrambled	July (Original)	Post	0.280293436024119	392
2024	Sentence-scrambled	Carver (Original)	Pre	0.254675642468214	393
2024	Sentence-scrambled	Carver (Original)	Post	0.25742933168091	393
2024	Sentence-scrambled	Carver (Replication)	Pre	0.357275795244606	394
2024	Sentence-scrambled	Carver (Replication)	Post	0.251114863765818	394
2024	Sentence-scrambled	Carver (Rewrite)	Pre	0.296566820309677	395
2024	Sentence-scrambled	Carver (Rewrite)	Post	0.250306689286847	395
2024	Sentence-scrambled	July (Original)	Pre	0.282998505776592	396
2024	Sentence-scrambled	July (Original)	Post	0.234030571843223	396
2025	Sentence-scrambled	Carver (Original)	Pre	0.233452472051873	397
2025	Sentence-scrambled	Carver (Original)	Post	0.264036917622021	397
2025	Sentence-scrambled	Carver (Rewrite)	Pre	0.293388651179009	398
2025	Sentence-scrambled	Carver (Rewrite)	Post	0.258691362801023	398
2025	Sentence-scrambled	July (Original)	Pre	0.261538737126591	399
2025	Sentence-scrambled	July (Original)	Post	0.224985200371709	399
2026	Sentence-scrambled	Carver (Replication)	Pre	0.289190797781916	400
2026	Sentence-scrambled	Carver (Replication)	Post	0.267635743138295	400
2026	Sentence-scrambled	Carver (Rewrite)	Pre	0.285760414889742	401
2026	Sentence-scrambled	Carver (Rewrite)	Post	0.258779657710493	401
2027	Sentence-scrambled	Carver (Original)	Pre	0.30696515120629	402
2027	Sentence-scrambled	Carver (Original)	Post	0.321211458856317	402
2027	Sentence-scrambled	Carver (Rewrite)	Pre	0.280896128457523	403
2027	Sentence-scrambled	Carver (Rewrite)	Post	0.264697798660568	403
2027	Sentence-scrambled	July (Original)	Pre	0.253154178521032	404
2027	Sentence-scrambled	July (Original)	Post	0.295335938498983	404
2028	Sentence-scrambled	Carver (Original)	Pre	0.280398147098651	405
2028	Sentence-scrambled	Carver (Original)	Post	0.273287679068621	405
2028	Sentence-scrambled	Carver (Replication)	Pre	0.324061154053247	406
2028	Sentence-scrambled	Carver (Replication)	Post	0.268284801003808	406
2028	Sentence-scrambled	July (Original)	Pre	0.249054846394652	407
2028	Sentence-scrambled	July (Original)	Post	0.24004231727479	407
2029	Sentence-scrambled	Carver (Original)	Pre	0.312712027792394	408
2029	Sentence-scrambled	Carver (Original)	Post	0.308948785519012	408
2029	Sentence-scrambled	Carver (Rewrite)	Pre	0.373942281442439	409
2029	Sentence-scrambled	Carver (Rewrite)	Post	0.22558380964433	409
2030	Sentence-scrambled	Carver (Original)	Pre	0.266780986086631	410
2030	Sentence-scrambled	Carver (Original)	Post	0.313532611274715	410
2030	Sentence-scrambled	Carver (Rewrite)	Pre	0.325523690711871	411
2030	Sentence-scrambled	Carver (Rewrite)	Post	0.315895181803033	411
2031	Sentence-scrambled	Carver (Original)	Pre	0.285020989177962	412
2031	Sentence-scrambled	Carver (Original)	Post	0.293816469977073	412
2031	Sentence-scrambled	Carver (Replication)	Pre	0.286687441470799	413
2031	Sentence-scrambled	Carver (Replication)	Post	0.249536980070771	413
2031	Sentence-scrambled	Carver (Rewrite)	Pre	0.215230155017524	414
2031	Sentence-scrambled	Carver (Rewrite)	Post	0.246945654838983	414
2031	Sentence-scrambled	July (Original)	Pre	0.251174126336614	415
2031	Sentence-scrambled	July (Original)	Post	0.232384465591943	415
2032	Sentence-scrambled	Carver (Original)	Pre	0.27835451021337	416
2032	Sentence-scrambled	Carver (Original)	Post	0.25273322249568	416
2032	Sentence-scrambled	Carver (Replication)	Pre	0.25133476241945	417
2032	Sentence-scrambled	Carver (Replication)	Post	0.260480294759809	417
2032	Sentence-scrambled	Carver (Rewrite)	Pre	0.296454571436309	418
2032	Sentence-scrambled	Carver (Rewrite)	Post	0.286024815444779	418
2032	Sentence-scrambled	July (Original)	Pre	0.23473482255464	419
2032	Sentence-scrambled	July (Original)	Post	0.29741443470738	419
2033	Sentence-scrambled	Carver (Replication)	Pre	0.261601610788454	420
2033	Sentence-scrambled	Carver (Replication)	Post	0.247021179179634	420
2033	Sentence-scrambled	Carver (Rewrite)	Pre	0.268579127421055	421
2033	Sentence-scrambled	Carver (Rewrite)	Post	0.2471911868742	421
2034	Sentence-scrambled	Carver (Original)	Pre	0.288987233153027	422
2034	Sentence-scrambled	Carver (Original)	Post	0.260604734067249	422
2034	Sentence-scrambled	Carver (Replication)	Pre	0.298136416232905	423
2034	Sentence-scrambled	Carver (Replication)	Post	0.248716817496513	423
2034	Sentence-scrambled	Carver (Rewrite)	Pre	0.261747953745863	424
2034	Sentence-scrambled	Carver (Rewrite)	Post	0.288891415131514	424
2035	Sentence-scrambled	Carver (Replication)	Pre	0.268117610794667	425
2035	Sentence-scrambled	Carver (Replication)	Post	0.284505355849092	425
2035	Sentence-scrambled	Carver (Rewrite)	Pre	0.249576101138762	426
2035	Sentence-scrambled	Carver (Rewrite)	Post	0.266776361708241	426
2035	Sentence-scrambled	July (Original)	Pre	0.296461640147823	427
2035	Sentence-scrambled	July (Original)	Post	0.276295782781758	427
2036	Sentence-scrambled	Carver (Original)	Pre	0.303169575607107	428
2036	Sentence-scrambled	Carver (Original)	Post	0.289919267797308	428
2036	Sentence-scrambled	Carver (Rewrite)	Pre	0.288530330569642	429
2036	Sentence-scrambled	Carver (Rewrite)	Post	0.330401781865974	429
2036	Sentence-scrambled	July (Original)	Pre	0.294741274051589	430
2036	Sentence-scrambled	July (Original)	Post	0.276075390891799	430
2037	Sentence-scrambled	Carver (Replication)	Pre	0.226884365510739	431
2037	Sentence-scrambled	Carver (Replication)	Post	0.306750764961678	431
2037	Sentence-scrambled	Carver (Rewrite)	Pre	0.267418167343987	432
2037	Sentence-scrambled	Carver (Rewrite)	Post	0.28496991371631	432
2037	Sentence-scrambled	July (Original)	Pre	0.264878505362056	433
2037	Sentence-scrambled	July (Original)	Post	0.280774850441638	433
2038	Sentence-scrambled	Carver (Original)	Pre	0.253110315267541	434
2038	Sentence-scrambled	Carver (Original)	Post	0.25267341929987	434
2038	Sentence-scrambled	Carver (Replication)	Pre	0.285489401862217	435
2038	Sentence-scrambled	Carver (Replication)	Post	0.280196816225553	435
2038	Sentence-scrambled	Carver (Rewrite)	Pre	0.255417803249611	436
2038	Sentence-scrambled	Carver (Rewrite)	Post	0.209718396770608	436
2038	Sentence-scrambled	July (Original)	Pre	0.272017180327093	437
2038	Sentence-scrambled	July (Original)	Post	0.293134888966377	437
2039	Sentence-scrambled	Carver (Original)	Pre	0.27243066120828	438
2039	Sentence-scrambled	Carver (Original)	Post	0.231991923138589	438
2039	Sentence-scrambled	Carver (Replication)	Pre	0.258604319003423	439
2039	Sentence-scrambled	Carver (Replication)	Post	0.236820394556121	439
2039	Sentence-scrambled	Carver (Rewrite)	Pre	0.235616684217797	440
2039	Sentence-scrambled	Carver (Rewrite)	Post	0.296806534021196	440
2039	Sentence-scrambled	July (Original)	Pre	0.270780175298431	441
2039	Sentence-scrambled	July (Original)	Post	0.239391461775476	441
2040	Sentence-scrambled	Carver (Original)	Pre	0.27054370649787	442
2040	Sentence-scrambled	Carver (Original)	Post	0.324764057258069	442
2040	Sentence-scrambled	Carver (Rewrite)	Pre	0.281113894593737	443
2040	Sentence-scrambled	Carver (Rewrite)	Post	0.257309483628491	443
2040	Sentence-scrambled	July (Original)	Pre	0.258679797819094	444
2040	Sentence-scrambled	July (Original)	Post	0.278794652150002	444
2041	Sentence-scrambled	Carver (Replication)	Pre	0.254140075055185	445
2041	Sentence-scrambled	Carver (Replication)	Post	0.267140210975386	445
2041	Sentence-scrambled	Carver (Rewrite)	Pre	0.308227535986562	446
2041	Sentence-scrambled	Carver (Rewrite)	Post	0.318351478388529	446
2041	Sentence-scrambled	July (Original)	Pre	0.311722785490143	447
2041	Sentence-scrambled	July (Original)	Post	0.310783228464549	447
2042	Sentence-scrambled	Carver (Original)	Pre	0.253962698678274	448
2042	Sentence-scrambled	Carver (Original)	Post	0.241871167765737	448
2042	Sentence-scrambled	Carver (Rewrite)	Pre	0.277933375069782	449
2042	Sentence-scrambled	Carver (Rewrite)	Post	0.255970709504065	449
2042	Sentence-scrambled	July (Original)	Pre	0.195887258333783	450
2042	Sentence-scrambled	July (Original)	Post	0.272013733387858	450
2043	Sentence-scrambled	Carver (Original)	Pre	0.251127488793235	451
2043	Sentence-scrambled	Carver (Original)	Post	0.260401854674534	451
2043	Sentence-scrambled	Carver (Replication)	Pre	0.357973035388005	452
2043	Sentence-scrambled	Carver (Replication)	Post	0.315714959891918	452
2043	Sentence-scrambled	Carver (Rewrite)	Pre	0.298317373998337	453
2043	Sentence-scrambled	Carver (Rewrite)	Post	0.277182359657706	453
2044	Sentence-scrambled	Carver (Rewrite)	Pre	0.296874139201102	454
2044	Sentence-scrambled	Carver (Rewrite)	Post	0.273918764775282	454
2044	Sentence-scrambled	July (Original)	Pre	0.274889414737381	455
2044	Sentence-scrambled	July (Original)	Post	0.258250949297333	455
2045	Sentence-scrambled	Carver (Original)	Pre	0.254032597228256	456
2045	Sentence-scrambled	Carver (Original)	Post	0.296658039901748	456
2045	Sentence-scrambled	Carver (Replication)	Pre	0.245014786627504	457
2045	Sentence-scrambled	Carver (Replication)	Post	0.247283695424342	457
2045	Sentence-scrambled	Carver (Rewrite)	Pre	0.32428013879057	458
2045	Sentence-scrambled	Carver (Rewrite)	Post	0.252549565669556	458
2045	Sentence-scrambled	July (Original)	Pre	0.218186443127016	459
2045	Sentence-scrambled	July (Original)	Post	0.22005085823341	459
2046	Sentence-scrambled	Carver (Original)	Pre	0.280600972603221	460
2046	Sentence-scrambled	Carver (Original)	Post	0.258276560830823	460
2046	Sentence-scrambled	Carver (Replication)	Pre	0.283983135832221	461
2046	Sentence-scrambled	Carver (Replication)	Post	0.242065875239719	461
2046	Sentence-scrambled	Carver (Rewrite)	Pre	0.274948965035962	462
2046	Sentence-scrambled	Carver (Rewrite)	Post	0.275467104918912	462
2046	Sentence-scrambled	July (Original)	Pre	0.283272154511275	463
2046	Sentence-scrambled	July (Original)	Post	0.311784838593599	463
2047	Sentence-scrambled	Carver (Replication)	Pre	0.242554370226184	464
2047	Sentence-scrambled	Carver (Replication)	Post	0.347870280021738	464
2047	Sentence-scrambled	Carver (Rewrite)	Pre	0.252887465833109	465
2047	Sentence-scrambled	Carver (Rewrite)	Post	0.218827918126701	465
2048	Sentence-scrambled	Carver (Original)	Pre	0.253663830116897	466
2048	Sentence-scrambled	Carver (Original)	Post	0.246918407881641	466
2048	Sentence-scrambled	Carver (Rewrite)	Pre	0.280638199477231	467
2048	Sentence-scrambled	Carver (Rewrite)	Post	0.290278056686501	467
2048	Sentence-scrambled	July (Original)	Pre	0.25610493834214	468
2048	Sentence-scrambled	July (Original)	Post	0.251789927793512	468
2049	Sentence-scrambled	Carver (Original)	Pre	0.246333595483727	469
2049	Sentence-scrambled	Carver (Original)	Post	0.251026231799017	469
2049	Sentence-scrambled	Carver (Replication)	Pre	0.258314896674868	470
2049	Sentence-scrambled	Carver (Replication)	Post	0.313861176262896	470
2049	Sentence-scrambled	Carver (Rewrite)	Pre	0.214068840036743	471
2049	Sentence-scrambled	Carver (Rewrite)	Post	0.258812926808656	471
2049	Sentence-scrambled	July (Original)	Pre	0.302607272042338	472
2049	Sentence-scrambled	July (Original)	Post	0.26793465676641	472
2050	Sentence-scrambled	Carver (Original)	Pre	0.24311567187995	473
2050	Sentence-scrambled	Carver (Original)	Post	0.25023068987919	473
2050	Sentence-scrambled	Carver (Replication)	Pre	0.256168125875796	474
2050	Sentence-scrambled	Carver (Replication)	Post	0.29386279124629	474
2050	Sentence-scrambled	Carver (Rewrite)	Pre	0.245399911551144	475
2050	Sentence-scrambled	Carver (Rewrite)	Post	0.238878793714443	475
2050	Sentence-scrambled	July (Original)	Pre	0.219752506573133	476
2050	Sentence-scrambled	July (Original)	Post	0.207790385147116	476
2051	Sentence-scrambled	Carver (Original)	Pre	0.267205446717788	477
2051	Sentence-scrambled	Carver (Original)	Post	0.24217079306171	477
2051	Sentence-scrambled	Carver (Replication)	Pre	0.272403374551846	478
2051	Sentence-scrambled	Carver (Replication)	Post	0.26826313756465	478
2051	Sentence-scrambled	July (Original)	Pre	0.24469751282672	479
2051	Sentence-scrambled	July (Original)	Post	0.248177938170474	479
2052	Sentence-scrambled	Carver (Original)	Pre	0.294941930110512	480
2052	Sentence-scrambled	Carver (Original)	Post	0.28868177594879	480
2053	Sentence-scrambled	Carver (Rewrite)	Pre	0.216691918332421	481
2053	Sentence-scrambled	Carver (Rewrite)	Post	0.292158645900049	481
2053	Sentence-scrambled	July (Original)	Pre	0.253433853454129	482
2053	Sentence-scrambled	July (Original)	Post	0.232759101374496	482
2054	Sentence-scrambled	Carver (Replication)	Pre	0.307423972277659	483
2054	Sentence-scrambled	Carver (Replication)	Post	0.295236198054766	483
2055	Sentence-scrambled	Carver (Original)	Pre	0.233201947154077	484
2055	Sentence-scrambled	Carver (Original)	Post	0.268380201449949	484
2055	Sentence-scrambled	Carver (Replication)	Pre	0.254850538577179	485
2055	Sentence-scrambled	Carver (Replication)	Post	0.276474516186082	485
2055	Sentence-scrambled	Carver (Rewrite)	Pre	0.259666754581717	486
2055	Sentence-scrambled	Carver (Rewrite)	Post	0.295026166732762	486
2056	Sentence-scrambled	Carver (Original)	Pre	0.253725028411874	487
2056	Sentence-scrambled	Carver (Original)	Post	0.292236409940307	487
2056	Sentence-scrambled	Carver (Replication)	Pre	0.233848734492168	488
2056	Sentence-scrambled	Carver (Replication)	Post	0.32089400394973	488
2056	Sentence-scrambled	Carver (Rewrite)	Pre	0.261307906556673	489
2056	Sentence-scrambled	Carver (Rewrite)	Post	0.275702355418293	489
2056	Sentence-scrambled	July (Original)	Pre	0.249963700446936	490
2056	Sentence-scrambled	July (Original)	Post	0.244416667325996	490
2057	Sentence-scrambled	Carver (Replication)	Pre	0.266128056579728	491
2057	Sentence-scrambled	Carver (Replication)	Post	0.26337902060019	491
2058	Sentence-scrambled	Carver (Original)	Pre	0.287876403603214	492
2058	Sentence-scrambled	Carver (Original)	Post	0.273067852838794	492
2058	Sentence-scrambled	Carver (Replication)	Pre	0.240764405102511	493
2058	Sentence-scrambled	Carver (Replication)	Post	0.33313229459759	493
2058	Sentence-scrambled	Carver (Rewrite)	Pre	0.281650957672166	494
2058	Sentence-scrambled	Carver (Rewrite)	Post	0.297198578410325	494
2058	Sentence-scrambled	July (Original)	Pre	0.331816121973072	495
2058	Sentence-scrambled	July (Original)	Post	0.329844696548124	495
2059	Sentence-scrambled	Carver (Original)	Pre	0.283187210089999	496
2059	Sentence-scrambled	Carver (Original)	Post	0.257853687237576	496
2059	Sentence-scrambled	Carver (Replication)	Pre	0.293238284938428	497
2059	Sentence-scrambled	Carver (Replication)	Post	0.235162500394456	497
2059	Sentence-scrambled	Carver (Rewrite)	Pre	0.241866074119776	498
2059	Sentence-scrambled	Carver (Rewrite)	Post	0.272471831933655	498
2059	Sentence-scrambled	July (Original)	Pre	0.192999276288204	499
2059	Sentence-scrambled	July (Original)	Post	0.21715655746561	499
2060	Sentence-scrambled	Carver (Replication)	Pre	0.318035621815492	500
2060	Sentence-scrambled	Carver (Replication)	Post	0.250402777035697	500
2060	Sentence-scrambled	July (Original)	Pre	0.296860296608989	501
2060	Sentence-scrambled	July (Original)	Post	0.218255154344996	501
2061	Sentence-scrambled	Carver (Original)	Pre	0.288228159792541	502
2061	Sentence-scrambled	Carver (Original)	Post	0.330590618325399	502
2061	Sentence-scrambled	Carver (Replication)	Pre	0.27353710679439	503
2061	Sentence-scrambled	Carver (Replication)	Post	0.247882705761041	503
2061	Sentence-scrambled	Carver (Rewrite)	Pre	0.275701831389369	504
2061	Sentence-scrambled	Carver (Rewrite)	Post	0.278556225382187	504
2061	Sentence-scrambled	July (Original)	Pre	0.297349016329812	505
2061	Sentence-scrambled	July (Original)	Post	0.323283979609522	505
2062	Sentence-scrambled	Carver (Replication)	Pre	0.239600477612181	506
2062	Sentence-scrambled	Carver (Replication)	Post	0.25486753271741	506
2062	Sentence-scrambled	Carver (Rewrite)	Pre	0.320671907051467	507
2062	Sentence-scrambled	Carver (Rewrite)	Post	0.270860372737676	507
2062	Sentence-scrambled	July (Original)	Pre	0.248427842438955	508
2062	Sentence-scrambled	July (Original)	Post	0.212613526286786	508
2063	Sentence-scrambled	Carver (Original)	Pre	0.206073781634354	509
2063	Sentence-scrambled	Carver (Original)	Post	0.214872634738767	509
2063	Sentence-scrambled	Carver (Replication)	Pre	0.24989031796058	510
2063	Sentence-scrambled	Carver (Replication)	Post	0.228994527817957	510
2063	Sentence-scrambled	Carver (Rewrite)	Pre	0.219007519950475	511
2063	Sentence-scrambled	Carver (Rewrite)	Post	0.305462681480801	511
2063	Sentence-scrambled	July (Original)	Pre	0.195021258116144	512
2063	Sentence-scrambled	July (Original)	Post	0.155832331723667	512
2064	Sentence-scrambled	Carver (Replication)	Pre	0.332051455352551	513
2064	Sentence-scrambled	Carver (Replication)	Post	0.288956652863922	513
2064	Sentence-scrambled	July (Original)	Pre	0.279007070032825	514
2064	Sentence-scrambled	July (Original)	Post	0.290133984793963	514
2065	Sentence-scrambled	Carver (Original)	Pre	0.272841269822352	515
2065	Sentence-scrambled	Carver (Original)	Post	0.308341024260585	515
2065	Sentence-scrambled	Carver (Replication)	Pre	0.252753260402385	516
2065	Sentence-scrambled	Carver (Replication)	Post	0.286491750093026	516
2065	Sentence-scrambled	Carver (Rewrite)	Pre	0.300473351626164	517
2065	Sentence-scrambled	Carver (Rewrite)	Post	0.278255717923005	517
2066	Sentence-scrambled	Carver (Replication)	Pre	0.236067670158461	518
2066	Sentence-scrambled	Carver (Replication)	Post	0.234216826808031	518
2066	Sentence-scrambled	July (Original)	Pre	0.218751483808223	519
2066	Sentence-scrambled	July (Original)	Post	0.211369555209814	519
2067	Sentence-scrambled	Carver (Original)	Pre	0.230044586506007	520
2067	Sentence-scrambled	Carver (Original)	Post	0.273925269555234	520
2067	Sentence-scrambled	Carver (Replication)	Pre	0.299069380489077	521
2067	Sentence-scrambled	Carver (Replication)	Post	0.263449641311495	521
2067	Sentence-scrambled	Carver (Rewrite)	Pre	0.257588451063145	522
2067	Sentence-scrambled	Carver (Rewrite)	Post	0.260240574814392	522
2068	Sentence-scrambled	Carver (Original)	Pre	0.248549516253829	523
2068	Sentence-scrambled	Carver (Original)	Post	0.298121905693689	523
2068	Sentence-scrambled	Carver (Replication)	Pre	0.296292821242343	524
2068	Sentence-scrambled	Carver (Replication)	Post	0.233248541714253	524
2068	Sentence-scrambled	Carver (Rewrite)	Pre	0.315913964247142	525
2068	Sentence-scrambled	Carver (Rewrite)	Post	0.301139344078838	525
2069	Sentence-scrambled	Carver (Replication)	Pre	0.278743504914232	526
2069	Sentence-scrambled	Carver (Replication)	Post	0.271976226820878	526
2069	Sentence-scrambled	Carver (Rewrite)	Pre	0.258157765289518	527
2069	Sentence-scrambled	Carver (Rewrite)	Post	0.247155368964661	527
2069	Sentence-scrambled	July (Original)	Pre	0.303563211219897	528
2069	Sentence-scrambled	July (Original)	Post	0.328582437176877	528
2070	Sentence-scrambled	Carver (Original)	Pre	0.261620364373969	529
2070	Sentence-scrambled	Carver (Original)	Post	0.271391253679977	529
2070	Sentence-scrambled	Carver (Replication)	Pre	0.28165749786194	530
2070	Sentence-scrambled	Carver (Replication)	Post	0.275796676278272	530
2070	Sentence-scrambled	Carver (Rewrite)	Pre	0.312745506265926	531
2070	Sentence-scrambled	Carver (Rewrite)	Post	0.301669022008725	531
2070	Sentence-scrambled	July (Original)	Pre	0.250270391803962	532
2070	Sentence-scrambled	July (Original)	Post	0.248231828127778	532
2071	Sentence-scrambled	Carver (Original)	Pre	0.257186511985142	533
2071	Sentence-scrambled	Carver (Original)	Post	0.280289762953859	533
2071	Sentence-scrambled	Carver (Replication)	Pre	0.268458472914756	534
2071	Sentence-scrambled	Carver (Replication)	Post	0.264283593640271	534
2071	Sentence-scrambled	Carver (Rewrite)	Pre	0.251365420353435	535
2071	Sentence-scrambled	Carver (Rewrite)	Post	0.247089665404256	535
2071	Sentence-scrambled	July (Original)	Pre	0.250454706427949	536
2071	Sentence-scrambled	July (Original)	Post	0.281868782195224	536
2072	Sentence-scrambled	Carver (Original)	Pre	0.255213072973577	537
2072	Sentence-scrambled	Carver (Original)	Post	0.310338963387343	537
2072	Sentence-scrambled	Carver (Replication)	Pre	0.252117269370087	538
2072	Sentence-scrambled	Carver (Replication)	Post	0.270139663078473	538
2072	Sentence-scrambled	July (Original)	Pre	0.237409513843059	539
2072	Sentence-scrambled	July (Original)	Post	0.24639186717085	539
2073	Sentence-scrambled	Carver (Original)	Pre	0.251395298954045	540
2073	Sentence-scrambled	Carver (Original)	Post	0.265487967264489	540
2073	Sentence-scrambled	Carver (Replication)	Pre	0.274292284279564	541
2073	Sentence-scrambled	Carver (Replication)	Post	0.302400397909557	541
2073	Sentence-scrambled	Carver (Rewrite)	Pre	0.241719572517433	542
2073	Sentence-scrambled	Carver (Rewrite)	Post	0.218382476365591	542
2074	Sentence-scrambled	Carver (Replication)	Pre	0.280695685435078	543
2074	Sentence-scrambled	Carver (Replication)	Post	0.290334368383165	543
2074	Sentence-scrambled	Carver (Rewrite)	Pre	0.237203612570497	544
2074	Sentence-scrambled	Carver (Rewrite)	Post	0.254327913844669	544
2075	Sentence-scrambled	Carver (Original)	Pre	0.25815799813394	545
2075	Sentence-scrambled	Carver (Original)	Post	0.242429821195003	545
2075	Sentence-scrambled	Carver (Replication)	Pre	0.241659112494891	546
2075	Sentence-scrambled	Carver (Replication)	Post	0.242101421808929	546
2075	Sentence-scrambled	July (Original)	Pre	0.169383332248388	547
2075	Sentence-scrambled	July (Original)	Post	0.193923509209631	547
2076	Sentence-scrambled	Carver (Original)	Pre	0.247418505923306	548
2076	Sentence-scrambled	Carver (Original)	Post	0.237607870571932	548
2076	Sentence-scrambled	Carver (Rewrite)	Pre	0.280755577318645	549
2076	Sentence-scrambled	Carver (Rewrite)	Post	0.274711586080163	549
2076	Sentence-scrambled	July (Original)	Pre	0.34891107729109	550
2076	Sentence-scrambled	July (Original)	Post	0.304161793056334	550
2077	Sentence-scrambled	Carver (Replication)	Pre	0.298730665578197	551
2077	Sentence-scrambled	Carver (Replication)	Post	0.279113243820741	551
2077	Sentence-scrambled	Carver (Rewrite)	Pre	0.243671555696322	552
2077	Sentence-scrambled	Carver (Rewrite)	Post	0.249080529472501	552
2077	Sentence-scrambled	July (Original)	Pre	0.266558716645899	553
2077	Sentence-scrambled	July (Original)	Post	0.25910588453805	553
2078	Sentence-scrambled	Carver (Replication)	Pre	0.23575741417784	554
2078	Sentence-scrambled	Carver (Replication)	Post	0.261671915278116	554
2078	Sentence-scrambled	July (Original)	Pre	0.351054169584584	555
2078	Sentence-scrambled	July (Original)	Post	0.294384667268704	555
2079	Sentence-scrambled	Carver (Original)	Pre	0.256107389922996	556
2079	Sentence-scrambled	Carver (Original)	Post	0.310934258773281	556
2079	Sentence-scrambled	Carver (Replication)	Pre	0.30701342565788	557
2079	Sentence-scrambled	Carver (Replication)	Post	0.294768521083159	557
2079	Sentence-scrambled	Carver (Rewrite)	Pre	0.254130902887993	558
2079	Sentence-scrambled	Carver (Rewrite)	Post	0.246871666059867	558
2079	Sentence-scrambled	July (Original)	Pre	0.26778656709941	559
2079	Sentence-scrambled	July (Original)	Post	0.256122786379951	559
2080	Sentence-scrambled	Carver (Original)	Pre	0.264454986290314	560
2080	Sentence-scrambled	Carver (Original)	Post	0.248500828734461	560
2080	Sentence-scrambled	Carver (Replication)	Pre	0.303468258607837	561
2080	Sentence-scrambled	Carver (Replication)	Post	0.278172693501294	561
2080	Sentence-scrambled	July (Original)	Pre	0.188706129364232	562
2080	Sentence-scrambled	July (Original)	Post	0.272170534740971	562
2081	Sentence-scrambled	Carver (Original)	Pre	0.239508391783168	563
2081	Sentence-scrambled	Carver (Original)	Post	0.260099503503664	563
2081	Sentence-scrambled	Carver (Replication)	Pre	0.248242109468575	564
2081	Sentence-scrambled	Carver (Replication)	Post	0.269884598078551	564
2081	Sentence-scrambled	Carver (Rewrite)	Pre	0.284555411388947	565
2081	Sentence-scrambled	Carver (Rewrite)	Post	0.27423227393046	565
2081	Sentence-scrambled	July (Original)	Pre	0.310835568821755	566
2081	Sentence-scrambled	July (Original)	Post	0.293556498433753	566
2083	Sentence-scrambled	Carver (Original)	Pre	0.270225140106651	567
2083	Sentence-scrambled	Carver (Original)	Post	0.281792686303662	567
2083	Sentence-scrambled	Carver (Replication)	Pre	0.334905836976037	568
2083	Sentence-scrambled	Carver (Replication)	Post	0.302113439207312	568
2083	Sentence-scrambled	Carver (Rewrite)	Pre	0.23367200517708	569
2083	Sentence-scrambled	Carver (Rewrite)	Post	0.244190573521557	569
2083	Sentence-scrambled	July (Original)	Pre	0.269763312203213	570
2083	Sentence-scrambled	July (Original)	Post	0.276736131026911	570
2084	Sentence-scrambled	Carver (Original)	Pre	0.173559475498016	571
2084	Sentence-scrambled	Carver (Original)	Post	0.257204061101171	571
2084	Sentence-scrambled	Carver (Rewrite)	Pre	0.31135728340039	572
2084	Sentence-scrambled	Carver (Rewrite)	Post	0.273691696606943	572
2085	Sentence-scrambled	Carver (Original)	Pre	0.338154570350147	573
2085	Sentence-scrambled	Carver (Original)	Post	0.265807481788925	573
2085	Sentence-scrambled	Carver (Replication)	Pre	0.292411434350847	574
2085	Sentence-scrambled	Carver (Replication)	Post	0.304036513030827	574
2085	Sentence-scrambled	Carver (Rewrite)	Pre	0.239134611877554	575
2085	Sentence-scrambled	Carver (Rewrite)	Post	0.247599950135275	575
2085	Sentence-scrambled	July (Original)	Pre	0.280587662791868	576
2085	Sentence-scrambled	July (Original)	Post	0.260379819848762	576
2086	Sentence-scrambled	Carver (Original)	Pre	0.256845138648209	577
2086	Sentence-scrambled	Carver (Original)	Post	0.28254510241842	577
2086	Sentence-scrambled	Carver (Replication)	Pre	0.207838576259872	578
2086	Sentence-scrambled	Carver (Replication)	Post	0.221581765187162	578
2086	Sentence-scrambled	Carver (Rewrite)	Pre	0.295749562703879	579
2086	Sentence-scrambled	Carver (Rewrite)	Post	0.305282637103771	579
2086	Sentence-scrambled	July (Original)	Pre	0.261208551072662	580
2086	Sentence-scrambled	July (Original)	Post	0.306736486445442	580
2087	Sentence-scrambled	Carver (Original)	Pre	0.211508782675498	581
2087	Sentence-scrambled	Carver (Original)	Post	0.245505304531999	581
2087	Sentence-scrambled	Carver (Replication)	Pre	0.231760875802159	582
2087	Sentence-scrambled	Carver (Replication)	Post	0.237379691965368	582
2087	Sentence-scrambled	July (Original)	Pre	0.228784162836165	583
2087	Sentence-scrambled	July (Original)	Post	0.34084830658859	583
2088	Sentence-scrambled	Carver (Replication)	Pre	0.226774501607923	584
2088	Sentence-scrambled	Carver (Replication)	Post	0.262088808520144	584
2088	Sentence-scrambled	Carver (Rewrite)	Pre	0.289683845408698	585
2088	Sentence-scrambled	Carver (Rewrite)	Post	0.252145824958352	585
2089	Sentence-scrambled	Carver (Replication)	Pre	0.247040125752252	586
2089	Sentence-scrambled	Carver (Replication)	Post	0.280306127011428	586
2089	Sentence-scrambled	Carver (Rewrite)	Pre	0.245023523224488	587
2089	Sentence-scrambled	Carver (Rewrite)	Post	0.257737985289694	587
2090	Sentence-scrambled	Carver (Original)	Pre	0.200566730821958	588
2090	Sentence-scrambled	Carver (Original)	Post	0.298975955009493	588
2090	Sentence-scrambled	Carver (Replication)	Pre	0.223221412937835	589
2090	Sentence-scrambled	Carver (Replication)	Post	0.25832112270182	589
2090	Sentence-scrambled	Carver (Rewrite)	Pre	0.264758649934071	590
2090	Sentence-scrambled	Carver (Rewrite)	Post	0.214377000907837	590
2090	Sentence-scrambled	July (Original)	Pre	0.271981722577459	591
2090	Sentence-scrambled	July (Original)	Post	0.254022484679733	591
2091	Sentence-scrambled	Carver (Original)	Pre	0.268708852860316	592
2091	Sentence-scrambled	Carver (Original)	Post	0.321313405138746	592
2091	Sentence-scrambled	Carver (Rewrite)	Pre	0.270576281010989	593
2091	Sentence-scrambled	Carver (Rewrite)	Post	0.234859030342941	593
2091	Sentence-scrambled	July (Original)	Pre	0.275571784279753	594
2091	Sentence-scrambled	July (Original)	Post	0.32926762980267	594
2092	Sentence-scrambled	Carver (Replication)	Pre	0.245469889777434	595
2092	Sentence-scrambled	Carver (Replication)	Post	0.270594109570086	595
2092	Sentence-scrambled	Carver (Rewrite)	Pre	0.311384364779756	596
2092	Sentence-scrambled	Carver (Rewrite)	Post	0.297515213046114	596
2092	Sentence-scrambled	July (Original)	Pre	0.258611869891417	597
2092	Sentence-scrambled	July (Original)	Post	0.185484301995682	597
2093	Sentence-scrambled	Carver (Replication)	Pre	0.354096611959046	598
2093	Sentence-scrambled	Carver (Replication)	Post	0.312310754299454	598
2093	Sentence-scrambled	Carver (Rewrite)	Pre	0.232286001888263	599
2093	Sentence-scrambled	Carver (Rewrite)	Post	0.264420743729942	599
2093	Sentence-scrambled	July (Original)	Pre	0.255157191819644	600
2093	Sentence-scrambled	July (Original)	Post	0.288775422978946	600
2094	Sentence-scrambled	Carver (Original)	Pre	0.254101192333078	601
2094	Sentence-scrambled	Carver (Original)	Post	0.293590627606992	601
2094	Sentence-scrambled	Carver (Replication)	Pre	0.24259394255436	602
2094	Sentence-scrambled	Carver (Replication)	Post	0.240650187989876	602
2094	Sentence-scrambled	Carver (Rewrite)	Pre	0.266003691022732	603
2094	Sentence-scrambled	Carver (Rewrite)	Post	0.267336166288636	603
2095	Sentence-scrambled	Carver (Original)	Pre	0.295878971567119	604
2095	Sentence-scrambled	Carver (Original)	Post	0.263719633774327	604
2095	Sentence-scrambled	Carver (Rewrite)	Pre	0.252093492848835	605
2095	Sentence-scrambled	Carver (Rewrite)	Post	0.247018985800344	605
2096	Sentence-scrambled	Carver (Replication)	Pre	0.239285718223327	606
2096	Sentence-scrambled	Carver (Replication)	Post	0.295230584002731	606
2096	Sentence-scrambled	Carver (Rewrite)	Pre	0.237183968270742	607
2096	Sentence-scrambled	Carver (Rewrite)	Post	0.261257081331457	607
2096	Sentence-scrambled	July (Original)	Pre	0.233412441387768	608
2096	Sentence-scrambled	July (Original)	Post	0.27223984796009	608
2097	Sentence-scrambled	Carver (Original)	Pre	0.217810688313018	609
2097	Sentence-scrambled	Carver (Original)	Post	0.235304280166689	609
2097	Sentence-scrambled	Carver (Rewrite)	Pre	0.270344859576171	610
2097	Sentence-scrambled	Carver (Rewrite)	Post	0.267430185060054	610
2097	Sentence-scrambled	July (Original)	Pre	0.248153143852209	611
2097	Sentence-scrambled	July (Original)	Post	0.230256612709919	611
2098	Sentence-scrambled	Carver (Replication)	Pre	0.267225517189871	612
2098	Sentence-scrambled	Carver (Replication)	Post	0.289687198543622	612
2098	Sentence-scrambled	Carver (Rewrite)	Pre	0.280565746884285	613
2098	Sentence-scrambled	Carver (Rewrite)	Post	0.281090952582028	613
2098	Sentence-scrambled	July (Original)	Pre	0.259132676667206	614
2098	Sentence-scrambled	July (Original)	Post	0.282622521836944	614
2099	Sentence-scrambled	Carver (Replication)	Pre	0.267308004538597	615
2099	Sentence-scrambled	Carver (Replication)	Post	0.276924522052164	615
2099	Sentence-scrambled	July (Original)	Pre	0.258282109903048	616
2099	Sentence-scrambled	July (Original)	Post	0.271578823960612	616
2100	Sentence-scrambled	Carver (Replication)	Pre	0.240378516242512	617
2100	Sentence-scrambled	Carver (Replication)	Post	0.290535169568327	617
2100	Sentence-scrambled	Carver (Rewrite)	Pre	0.278198620185934	618
2100	Sentence-scrambled	Carver (Rewrite)	Post	0.298941813294717	618
2100	Sentence-scrambled	July (Original)	Pre	0.309795466120284	619
2100	Sentence-scrambled	July (Original)	Post	0.270904191061011	619
2101	Sentence-scrambled	Carver (Replication)	Pre	0.306074678963034	620
2101	Sentence-scrambled	Carver (Replication)	Post	0.326943314931173	620
2101	Sentence-scrambled	Carver (Rewrite)	Pre	0.27188928648569	621
2101	Sentence-scrambled	Carver (Rewrite)	Post	0.297215258997667	621
2101	Sentence-scrambled	July (Original)	Pre	0.233313762181145	622
2101	Sentence-scrambled	July (Original)	Post	0.220600092350016	622
2102	Sentence-scrambled	Carver (Original)	Pre	0.208037570043492	623
2102	Sentence-scrambled	Carver (Original)	Post	0.228980032717633	623
2102	Sentence-scrambled	July (Original)	Pre	0.234809041204838	624
2102	Sentence-scrambled	July (Original)	Post	0.203499103943697	624
2103	Sentence-scrambled	Carver (Original)	Pre	0.242519991154361	625
2103	Sentence-scrambled	Carver (Original)	Post	0.210514598276289	625
2103	Sentence-scrambled	July (Original)	Pre	0.282972513909684	626
2103	Sentence-scrambled	July (Original)	Post	0.299045553302449	626
2104	Sentence-scrambled	Carver (Original)	Pre	0.246310579503709	627
2104	Sentence-scrambled	Carver (Original)	Post	0.245545025471086	627
2104	Sentence-scrambled	July (Original)	Pre	0.271166274869218	628
2104	Sentence-scrambled	July (Original)	Post	0.306856524424386	628
2105	Sentence-scrambled	Carver (Original)	Pre	0.29029897791027	629
2105	Sentence-scrambled	Carver (Original)	Post	0.297490357096662	629
2105	Sentence-scrambled	Carver (Replication)	Pre	0.245262133239237	630
2105	Sentence-scrambled	Carver (Replication)	Post	0.273122678534205	630
2106	Sentence-scrambled	Carver (Original)	Pre	0.264766635552827	631
2106	Sentence-scrambled	Carver (Original)	Post	0.233706357996007	631
2106	Sentence-scrambled	Carver (Replication)	Pre	0.269870691355885	632
2106	Sentence-scrambled	Carver (Replication)	Post	0.281523228619369	632
2106	Sentence-scrambled	Carver (Rewrite)	Pre	0.242957436115226	633
2106	Sentence-scrambled	Carver (Rewrite)	Post	0.246354131609102	633
2107	Sentence-scrambled	Carver (Original)	Pre	0.297149874111841	634
2107	Sentence-scrambled	Carver (Original)	Post	0.276950030032967	634
2107	Sentence-scrambled	July (Original)	Pre	0.302204811351101	635
2107	Sentence-scrambled	July (Original)	Post	0.220355392424699	635
2108	Sentence-scrambled	Carver (Original)	Pre	0.260080701445758	636
2108	Sentence-scrambled	Carver (Original)	Post	0.320441560278175	636
2109	Sentence-scrambled	Carver (Original)	Pre	0.254793467290042	637
2109	Sentence-scrambled	Carver (Original)	Post	0.274315687979233	637
2109	Sentence-scrambled	Carver (Replication)	Pre	0.233175974166265	638
2109	Sentence-scrambled	Carver (Replication)	Post	0.256104453312082	638
2111	Sentence-scrambled	Carver (Original)	Pre	0.25102125073806	639
2111	Sentence-scrambled	Carver (Original)	Post	0.257679333893503	639
2111	Sentence-scrambled	Carver (Replication)	Pre	0.234421432281053	640
2111	Sentence-scrambled	Carver (Replication)	Post	0.226249762108666	640
3004	Word-scrambled	Carver (Original)	Pre	0.276357060989368	641
3004	Word-scrambled	Carver (Original)	Post	0.284689387398101	641
3006	Word-scrambled	Carver (Original)	Pre	0.283827599166675	642
3006	Word-scrambled	Carver (Original)	Post	0.26524383087577	642
3007	Word-scrambled	Carver (Original)	Pre	0.233750282629095	643
3007	Word-scrambled	Carver (Original)	Post	0.248789880374171	643
3009	Word-scrambled	Carver (Original)	Pre	0.243819189462454	644
3009	Word-scrambled	Carver (Original)	Post	0.262656374968817	644
3016	Word-scrambled	Carver (Original)	Pre	0.269512259490454	645
3016	Word-scrambled	Carver (Original)	Post	0.231703528105953	645
3017	Word-scrambled	Carver (Original)	Pre	0.27954936503523	646
3017	Word-scrambled	Carver (Original)	Post	0.266794983476747	646
3024	Word-scrambled	Carver (Original)	Pre	0.242874704317932	647
3024	Word-scrambled	Carver (Original)	Post	0.314938613844709	647
3026	Word-scrambled	Carver (Original)	Pre	0.279198642588027	648
3026	Word-scrambled	Carver (Original)	Post	0.183146601075118	648
3028	Word-scrambled	Carver (Original)	Pre	0.288764557295312	649
3028	Word-scrambled	Carver (Original)	Post	0.297389662911265	649
3029	Word-scrambled	Carver (Original)	Pre	0.294009097707059	650
3029	Word-scrambled	Carver (Original)	Post	0.271909380268739	650
3031	Word-scrambled	Carver (Original)	Pre	0.164407119637501	651
3031	Word-scrambled	Carver (Original)	Post	0.189850231445571	651
3033	Word-scrambled	Carver (Original)	Pre	0.244377610594323	652
3033	Word-scrambled	Carver (Original)	Post	0.219024534029453	652
3035	Word-scrambled	Carver (Original)	Pre	0.319218543890397	653
3035	Word-scrambled	Carver (Original)	Post	0.309338671480387	653
3036	Word-scrambled	Carver (Original)	Pre	0.241179806075543	654
3036	Word-scrambled	Carver (Original)	Post	0.268085338540162	654
3040	Word-scrambled	Carver (Original)	Pre	0.253125416535713	655
3040	Word-scrambled	Carver (Original)	Post	0.281685871065862	655
3041	Word-scrambled	Carver (Original)	Pre	0.268106884669131	656
3041	Word-scrambled	Carver (Original)	Post	0.25333212980335	656
3043	Word-scrambled	Carver (Original)	Pre	0.267890204996151	657
3043	Word-scrambled	Carver (Original)	Post	0.248770362667978	657
3046	Word-scrambled	Carver (Original)	Pre	0.254962218928545	658
3046	Word-scrambled	Carver (Original)	Post	0.287933243917001	658
3049	Word-scrambled	Carver (Original)	Pre	0.255742131155736	659
3049	Word-scrambled	Carver (Original)	Post	0.229426615766997	659
3050	Word-scrambled	Carver (Original)	Pre	0.241343471931341	660
3050	Word-scrambled	Carver (Original)	Post	0.287264246946932	660
3052	Word-scrambled	Carver (Original)	Pre	0.292980459864208	661
3052	Word-scrambled	Carver (Original)	Post	0.282145563395044	661
3053	Word-scrambled	Carver (Original)	Pre	0.265471645190325	662
3053	Word-scrambled	Carver (Original)	Post	0.258657242391511	662
3060	Word-scrambled	Carver (Original)	Pre	0.31296778730284	663
3060	Word-scrambled	Carver (Original)	Post	0.262610856854954	663
3061	Word-scrambled	Carver (Original)	Pre	0.325203330037767	664
3061	Word-scrambled	Carver (Original)	Post	0.289727908856668	664
3063	Word-scrambled	Carver (Original)	Pre	0.264302503345705	665
3063	Word-scrambled	Carver (Original)	Post	0.272985394097882	665
3066	Word-scrambled	Carver (Original)	Pre	0.308670787884446	666
3066	Word-scrambled	Carver (Original)	Post	0.300559991223083	666
3067	Word-scrambled	Carver (Original)	Pre	0.30239342948349	667
3067	Word-scrambled	Carver (Original)	Post	0.364144511447558	667
3068	Word-scrambled	Carver (Original)	Pre	0.247072956245406	668
3068	Word-scrambled	Carver (Original)	Post	0.238911609771783	668
3071	Word-scrambled	Carver (Original)	Pre	0.270463247158532	669
3071	Word-scrambled	Carver (Original)	Post	0.265175095069074	669
3075	Word-scrambled	Carver (Original)	Pre	0.268874434700903	670
3075	Word-scrambled	Carver (Original)	Post	0.225940356332033	670
3076	Word-scrambled	Carver (Original)	Pre	0.256468060308533	671
3076	Word-scrambled	Carver (Original)	Post	0.258473181313818	671
3077	Word-scrambled	Carver (Original)	Pre	0.258221492551658	672
3077	Word-scrambled	Carver (Original)	Post	0.312458547086425	672
3078	Word-scrambled	Carver (Original)	Pre	0.175971263864024	673
3078	Word-scrambled	Carver (Original)	Post	0.272349438491058	673
3082	Word-scrambled	Carver (Original)	Pre	0.162947565377077	674
3082	Word-scrambled	Carver (Original)	Post	0.234876196113065	674
3084	Word-scrambled	Carver (Original)	Pre	0.321439899135619	675
3084	Word-scrambled	Carver (Original)	Post	0.306505625140973	675
3086	Word-scrambled	Carver (Original)	Pre	0.28777504480031	676
3086	Word-scrambled	Carver (Original)	Post	0.351858009660229	676
3088	Word-scrambled	Carver (Original)	Pre	0.234330067462886	677
3088	Word-scrambled	Carver (Original)	Post	0.238128799211493	677
3090	Word-scrambled	Carver (Original)	Pre	0.233237413048539	678
3090	Word-scrambled	Carver (Original)	Post	0.247867398373675	678
3091	Word-scrambled	Carver (Original)	Pre	0.24143920109474	679
3091	Word-scrambled	Carver (Original)	Post	0.243814688794456	679
3092	Word-scrambled	Carver (Original)	Pre	0.283308209499113	680
3092	Word-scrambled	Carver (Original)	Post	0.223361566597519	680
3093	Word-scrambled	Carver (Original)	Pre	0.261740040271153	681
3093	Word-scrambled	Carver (Original)	Post	0.270076538505563	681
3094	Word-scrambled	Carver (Original)	Pre	0.263511721164395	682
3094	Word-scrambled	Carver (Original)	Post	0.299580091995439	682
3095	Word-scrambled	Carver (Original)	Pre	0.252943714591551	683
3095	Word-scrambled	Carver (Original)	Post	0.241093705509502	683
3098	Word-scrambled	Carver (Original)	Pre	0.259430507389909	684
3098	Word-scrambled	Carver (Original)	Post	0.257529353460174	684
3101	Word-scrambled	Carver (Original)	Pre	0.299615442969144	685
3101	Word-scrambled	Carver (Original)	Post	0.264181249194299	685
3103	Word-scrambled	Carver (Original)	Pre	0.261879631838472	686
3103	Word-scrambled	Carver (Original)	Post	0.243809575617731	686
3104	Word-scrambled	Carver (Original)	Pre	0.295474526358225	687
3104	Word-scrambled	Carver (Original)	Post	0.330298853050941	687
3105	Word-scrambled	Carver (Original)	Pre	0.271125314116815	688
3105	Word-scrambled	Carver (Original)	Post	0.29066753344586	688
3106	Word-scrambled	Carver (Original)	Pre	0.332627663358709	689
3106	Word-scrambled	Carver (Original)	Post	0.299083263029626	689
3107	Word-scrambled	Carver (Original)	Pre	0.217977439772321	690
3107	Word-scrambled	Carver (Original)	Post	0.236429476668745	690
3108	Word-scrambled	Carver (Original)	Pre	0.286819406529834	691
3108	Word-scrambled	Carver (Original)	Post	0.257727950673128	691
3109	Word-scrambled	Carver (Original)	Pre	0.292371039304951	692
3109	Word-scrambled	Carver (Original)	Post	0.272849423820163	692
3110	Word-scrambled	Carver (Original)	Pre	0.335838387417693	693
3110	Word-scrambled	Carver (Original)	Post	0.302114402934737	693
3111	Word-scrambled	Carver (Original)	Pre	0.291787793383859	694
3111	Word-scrambled	Carver (Original)	Post	0.250380897194039	694
3113	Word-scrambled	Carver (Original)	Pre	0.248987742629585	695
3113	Word-scrambled	Carver (Original)	Post	0.265053455522894	695
3114	Word-scrambled	Carver (Original)	Pre	0.294492319339424	696
3114	Word-scrambled	Carver (Original)	Post	0.30564264954014	696
3116	Word-scrambled	Carver (Original)	Pre	0.319069545576381	697
3116	Word-scrambled	Carver (Original)	Post	0.262698589466763	697
3118	Word-scrambled	Carver (Original)	Pre	0.267416210175871	698
3118	Word-scrambled	Carver (Original)	Post	0.244900218437967	698
3120	Word-scrambled	Carver (Original)	Pre	0.221527326041871	699
3120	Word-scrambled	Carver (Original)	Post	0.245898996548066	699
3121	Word-scrambled	Carver (Original)	Pre	0.295836333999484	700
3121	Word-scrambled	Carver (Original)	Post	0.303649668959256	700
3125	Word-scrambled	Carver (Original)	Pre	0.342738323379036	701
3125	Word-scrambled	Carver (Original)	Post	0.308773577293348	701
3128	Word-scrambled	Carver (Original)	Pre	0.266299984097442	702
3128	Word-scrambled	Carver (Original)	Post	0.284285054621018	702
3133	Word-scrambled	Carver (Original)	Pre	0.292317510609251	703
3133	Word-scrambled	Carver (Original)	Post	0.298322322579168	703
3135	Word-scrambled	Carver (Original)	Pre	0.27794666707672	704
3135	Word-scrambled	Carver (Original)	Post	0.289539006752395	704
3139	Word-scrambled	Carver (Original)	Pre	0.269362875541258	705
3139	Word-scrambled	Carver (Original)	Post	0.28649172921556	705
3142	Word-scrambled	Carver (Original)	Pre	0.213133532409587	706
3142	Word-scrambled	Carver (Original)	Post	0.238971976052632	706
3144	Word-scrambled	Carver (Original)	Pre	0.282675172420723	707
3144	Word-scrambled	Carver (Original)	Post	0.272788655842032	707
3151	Word-scrambled	Carver (Original)	Pre	0.294635444444249	708
3151	Word-scrambled	Carver (Original)	Post	0.330209805983577	708
3152	Word-scrambled	Carver (Original)	Pre	0.28917301489737	709
3152	Word-scrambled	Carver (Original)	Post	0.268645528999732	709
3153	Word-scrambled	Carver (Original)	Pre	0.201649277872781	710
3153	Word-scrambled	Carver (Original)	Post	0.241750751196035	710
3157	Word-scrambled	Carver (Original)	Pre	0.277816470060646	711
3157	Word-scrambled	Carver (Original)	Post	0.28022086476162	711
3159	Word-scrambled	Carver (Original)	Pre	0.291888088168708	712
3159	Word-scrambled	Carver (Original)	Post	0.305778736437288	712
3161	Word-scrambled	Carver (Original)	Pre	0.248593005433798	713
3161	Word-scrambled	Carver (Original)	Post	0.251883601763771	713
3162	Word-scrambled	Carver (Original)	Pre	0.285467507985659	714
3162	Word-scrambled	Carver (Original)	Post	0.254871104926656	714
3163	Word-scrambled	Carver (Original)	Pre	0.327018513931287	715
3163	Word-scrambled	Carver (Original)	Post	0.290448008297178	715
3164	Word-scrambled	Carver (Original)	Pre	0.291708696073975	716
3164	Word-scrambled	Carver (Original)	Post	0.288567005015977	716
3166	Word-scrambled	Carver (Original)	Pre	0.263242172813038	717
3166	Word-scrambled	Carver (Original)	Post	0.218120273787308	717
3168	Word-scrambled	Carver (Original)	Pre	0.273119741622356	718
3168	Word-scrambled	Carver (Original)	Post	0.246684316670541	718
3172	Word-scrambled	Carver (Original)	Pre	0.274939617977334	719
3172	Word-scrambled	Carver (Original)	Post	0.230364402539299	719
3173	Word-scrambled	Carver (Original)	Pre	0.282511834175586	720
3173	Word-scrambled	Carver (Original)	Post	0.266914122904053	720
