# Supplementary material for: Narrative thinking lingers in spontaneous thought
Source: Nat Commun. 2022 Aug 6;13:4585. doi: 10.1038/s41467-022-32113-6 (PMC9357042; doi:10.1038/s41467-022-32113-6)
Supplement: Supplementary file 4 — Source Data [file 41467_2022_32113_MOESM4_ESM.zip › Source Data/Supplement/FigureS19.csv]

story_version	Condition	model	Accuracy
Carver (Rewrite)	Intact	True	0.58125
July (Original)	Intact	True	0.53125
Carver (Rewrite)	Intact	Null	0.48125
July (Original)	Intact	Null	0.48125
Carver (Rewrite)	Intact	Null	0.50625
July (Original)	Intact	Null	0.50625
Carver (Rewrite)	Intact	Null	0.55625
July (Original)	Intact	Null	0.46875
Carver (Rewrite)	Intact	Null	0.54375
July (Original)	Intact	Null	0.46875
Carver (Rewrite)	Intact	Null	0.46875
July (Original)	Intact	Null	0.53125
Carver (Rewrite)	Intact	Null	0.50625
July (Original)	Intact	Null	0.48125
Carver (Rewrite)	Intact	Null	0.55
July (Original)	Intact	Null	0.50625
Carver (Rewrite)	Intact	Null	0.45625
July (Original)	Intact	Null	0.48125
Carver (Rewrite)	Intact	Null	0.48125
July (Original)	Intact	Null	0.46875
Carver (Rewrite)	Intact	Null	0.49375
July (Original)	Intact	Null	0.50625
Carver (Rewrite)	Intact	Null	0.53125
July (Original)	Intact	Null	0.55625
Carver (Rewrite)	Intact	Null	0.48125
July (Original)	Intact	Null	0.40625
Carver (Rewrite)	Intact	Null	0.48125
July (Original)	Intact	Null	0.45625
Carver (Rewrite)	Intact	Null	0.51875
July (Original)	Intact	Null	0.51875
Carver (Rewrite)	Intact	Null	0.50625
July (Original)	Intact	Null	0.46875
Carver (Rewrite)	Intact	Null	0.48125
July (Original)	Intact	Null	0.51875
Carver (Rewrite)	Intact	Null	0.50625
July (Original)	Intact	Null	0.50625
Carver (Rewrite)	Intact	Null	0.49375
July (Original)	Intact	Null	0.50625
Carver (Rewrite)	Intact	Null	0.53125
July (Original)	Intact	Null	0.51875
Carver (Rewrite)	Intact	Null	0.53125
July (Original)	Intact	Null	0.48125
Carver (Rewrite)	Intact	Null	0.53125
July (Original)	Intact	Null	0.55625
Carver (Rewrite)	Intact	Null	0.51875
July (Original)	Intact	Null	0.50625
Carver (Rewrite)	Intact	Null	0.51875
July (Original)	Intact	Null	0.49375
Carver (Rewrite)	Intact	Null	0.51875
July (Original)	Intact	Null	0.48125
Carver (Rewrite)	Intact	Null	0.55625
July (Original)	Intact	Null	0.51875
Carver (Rewrite)	Intact	Null	0.46875
July (Original)	Intact	Null	0.51875
Carver (Rewrite)	Intact	Null	0.49375
July (Original)	Intact	Null	0.54375
Carver (Rewrite)	Intact	Null	0.49375
July (Original)	Intact	Null	0.43125
Carver (Rewrite)	Intact	Null	0.49375
July (Original)	Intact	Null	0.54375
Carver (Rewrite)	Intact	Null	0.45625
July (Original)	Intact	Null	0.54375
Carver (Rewrite)	Intact	Null	0.45625
July (Original)	Intact	Null	0.54375
Carver (Rewrite)	Intact	Null	0.39375
July (Original)	Intact	Null	0.46875
Carver (Rewrite)	Intact	Null	0.46875
July (Original)	Intact	Null	0.55625
Carver (Rewrite)	Intact	Null	0.51875
July (Original)	Intact	Null	0.48125
Carver (Rewrite)	Intact	Null	0.55625
July (Original)	Intact	Null	0.50625
Carver (Rewrite)	Intact	Null	0.49375
July (Original)	Intact	Null	0.53125
Carver (Rewrite)	Intact	Null	0.50625
July (Original)	Intact	Null	0.50625
Carver (Rewrite)	Intact	Null	0.48125
July (Original)	Intact	Null	0.43125
Carver (Rewrite)	Intact	Null	0.56875
July (Original)	Intact	Null	0.49375
Carver (Rewrite)	Intact	Null	0.49375
July (Original)	Intact	Null	0.53125
Carver (Rewrite)	Intact	Null	0.50625
July (Original)	Intact	Null	0.56875
Carver (Rewrite)	Intact	Null	0.48125
July (Original)	Intact	Null	0.53125
Carver (Rewrite)	Intact	Null	0.55625
July (Original)	Intact	Null	0.50625
Carver (Rewrite)	Intact	Null	0.46875
July (Original)	Intact	Null	0.56875
Carver (Rewrite)	Intact	Null	0.51875
July (Original)	Intact	Null	0.48125
Carver (Rewrite)	Intact	Null	0.48125
July (Original)	Intact	Null	0.45625
Carver (Rewrite)	Intact	Null	0.50625
July (Original)	Intact	Null	0.48125
Carver (Rewrite)	Intact	Null	0.49375
July (Original)	Intact	Null	0.46875
Carver (Rewrite)	Intact	Null	0.49375
July (Original)	Intact	Null	0.50625
Carver (Rewrite)	Intact	Null	0.56875
July (Original)	Intact	Null	0.45625
Carver (Rewrite)	Intact	Null	0.49375
July (Original)	Intact	Null	0.48125
Carver (Rewrite)	Intact	Null	0.53125
July (Original)	Intact	Null	0.50625
Carver (Rewrite)	Intact	Null	0.5375
July (Original)	Intact	Null	0.50625
Carver (Rewrite)	Intact	Null	0.51875
July (Original)	Intact	Null	0.48125
Carver (Rewrite)	Intact	Null	0.48125
July (Original)	Intact	Null	0.49375
Carver (Rewrite)	Intact	Null	0.51875
July (Original)	Intact	Null	0.46875
Carver (Rewrite)	Intact	Null	0.46875
July (Original)	Intact	Null	0.48125
Carver (Rewrite)	Intact	Null	0.45625
July (Original)	Intact	Null	0.54375
Carver (Rewrite)	Intact	Null	0.50625
July (Original)	Intact	Null	0.45625
Carver (Rewrite)	Intact	Null	0.49375
July (Original)	Intact	Null	0.54375
Carver (Rewrite)	Intact	Null	0.51875
July (Original)	Intact	Null	0.51875
Carver (Rewrite)	Intact	Null	0.46875
July (Original)	Intact	Null	0.56875
Carver (Rewrite)	Intact	Null	0.53125
July (Original)	Intact	Null	0.53125
Carver (Rewrite)	Intact	Null	0.50625
July (Original)	Intact	Null	0.45625
Carver (Rewrite)	Intact	Null	0.50625
July (Original)	Intact	Null	0.46875
Carver (Rewrite)	Intact	Null	0.51875
July (Original)	Intact	Null	0.48125
Carver (Rewrite)	Intact	Null	0.45625
July (Original)	Intact	Null	0.45625
Carver (Rewrite)	Intact	Null	0.59375
July (Original)	Intact	Null	0.46875
Carver (Rewrite)	Intact	Null	0.45625
July (Original)	Intact	Null	0.50625
Carver (Rewrite)	Intact	Null	0.49375
July (Original)	Intact	Null	0.41875
Carver (Rewrite)	Intact	Null	0.53125
July (Original)	Intact	Null	0.51875
Carver (Rewrite)	Intact	Null	0.48125
July (Original)	Intact	Null	0.50625
Carver (Rewrite)	Intact	Null	0.54375
July (Original)	Intact	Null	0.51875
Carver (Rewrite)	Intact	Null	0.51875
July (Original)	Intact	Null	0.46875
Carver (Rewrite)	Intact	Null	0.51875
July (Original)	Intact	Null	0.46875
Carver (Rewrite)	Intact	Null	0.48125
July (Original)	Intact	Null	0.51875
Carver (Rewrite)	Intact	Null	0.51875
July (Original)	Intact	Null	0.56875
Carver (Rewrite)	Intact	Null	0.45625
July (Original)	Intact	Null	0.49375
Carver (Rewrite)	Intact	Null	0.50625
July (Original)	Intact	Null	0.50625
Carver (Rewrite)	Intact	Null	0.45
July (Original)	Intact	Null	0.46875
Carver (Rewrite)	Intact	Null	0.46875
July (Original)	Intact	Null	0.50625
Carver (Rewrite)	Intact	Null	0.48125
July (Original)	Intact	Null	0.46875
Carver (Rewrite)	Intact	Null	0.48125
July (Original)	Intact	Null	0.50625
Carver (Rewrite)	Intact	Null	0.49375
July (Original)	Intact	Null	0.58125
Carver (Rewrite)	Intact	Null	0.44375
July (Original)	Intact	Null	0.50625
Carver (Rewrite)	Intact	Null	0.50625
July (Original)	Intact	Null	0.44375
Carver (Rewrite)	Intact	Null	0.45625
July (Original)	Intact	Null	0.46875
Carver (Rewrite)	Intact	Null	0.44375
July (Original)	Intact	Null	0.44375
Carver (Rewrite)	Intact	Null	0.41875
July (Original)	Intact	Null	0.53125
Carver (Rewrite)	Intact	Null	0.46875
July (Original)	Intact	Null	0.49375
Carver (Rewrite)	Intact	Null	0.48125
July (Original)	Intact	Null	0.46875
Carver (Rewrite)	Intact	Null	0.53125
July (Original)	Intact	Null	0.55625
Carver (Rewrite)	Intact	Null	0.51875
July (Original)	Intact	Null	0.53125
Carver (Rewrite)	Intact	Null	0.50625
July (Original)	Intact	Null	0.51875
Carver (Rewrite)	Intact	Null	0.50625
July (Original)	Intact	Null	0.53125
Carver (Rewrite)	Intact	Null	0.50625
July (Original)	Intact	Null	0.48125
Carver (Rewrite)	Intact	Null	0.44375
July (Original)	Intact	Null	0.51875
Carver (Rewrite)	Intact	Null	0.41875
July (Original)	Intact	Null	0.45625
Carver (Rewrite)	Intact	Null	0.45625
July (Original)	Intact	Null	0.46875
Carver (Rewrite)	Intact	Null	0.49375
July (Original)	Intact	Null	0.45625
Carver (Rewrite)	Intact	Null	0.50625
July (Original)	Intact	Null	0.50625
Carver (Rewrite)	Intact	Null	0.50625
July (Original)	Intact	Null	0.55625
Carver (Rewrite)	Intact	Null	0.51875
July (Original)	Intact	Null	0.49375
Carver (Rewrite)	Intact	Null	0.51875
July (Original)	Intact	Null	0.56875
Carver (Rewrite)	Intact	Null	0.43125
July (Original)	Intact	Null	0.55625
Carver (Rewrite)	Intact	Null	0.49375
July (Original)	Intact	Null	0.46875
Carver (Rewrite)	Intact	Null	0.49375
July (Original)	Intact	Null	0.45625
Carver (Rewrite)	Intact	Null	0.51875
July (Original)	Intact	Null	0.50625
Carver (Rewrite)	Intact	Null	0.50625
July (Original)	Intact	Null	0.54375
Carver (Rewrite)	Intact	Null	0.48125
July (Original)	Intact	Null	0.48125
Carver (Rewrite)	Intact	Null	0.51875
July (Original)	Intact	Null	0.50625
Carver (Rewrite)	Intact	Null	0.44375
July (Original)	Intact	Null	0.51875
Carver (Rewrite)	Intact	Null	0.46875
July (Original)	Intact	Null	0.44375
Carver (Rewrite)	Intact	Null	0.43125
July (Original)	Intact	Null	0.55625
Carver (Rewrite)	Intact	Null	0.53125
July (Original)	Intact	Null	0.48125
Carver (Rewrite)	Intact	Null	0.50625
July (Original)	Intact	Null	0.51875
Carver (Rewrite)	Intact	Null	0.50625
July (Original)	Intact	Null	0.50625
Carver (Rewrite)	Intact	Null	0.48125
July (Original)	Intact	Null	0.46875
Carver (Rewrite)	Intact	Null	0.53125
July (Original)	Intact	Null	0.44375
Carver (Rewrite)	Intact	Null	0.48125
July (Original)	Intact	Null	0.51875
Carver (Rewrite)	Intact	Null	0.54375
July (Original)	Intact	Null	0.50625
Carver (Rewrite)	Intact	Null	0.48125
July (Original)	Intact	Null	0.49375
Carver (Rewrite)	Intact	Null	0.46875
July (Original)	Intact	Null	0.46875
Carver (Rewrite)	Intact	Null	0.53125
July (Original)	Intact	Null	0.50625
Carver (Rewrite)	Intact	Null	0.54375
July (Original)	Intact	Null	0.41875
Carver (Rewrite)	Intact	Null	0.49375
July (Original)	Intact	Null	0.51875
Carver (Rewrite)	Intact	Null	0.51875
July (Original)	Intact	Null	0.51875
Carver (Rewrite)	Intact	Null	0.49375
July (Original)	Intact	Null	0.49375
Carver (Rewrite)	Intact	Null	0.5125
July (Original)	Intact	Null	0.48125
Carver (Rewrite)	Intact	Null	0.50625
July (Original)	Intact	Null	0.54375
Carver (Rewrite)	Intact	Null	0.46875
July (Original)	Intact	Null	0.53125
Carver (Rewrite)	Intact	Null	0.51875
July (Original)	Intact	Null	0.48125
Carver (Rewrite)	Intact	Null	0.48125
July (Original)	Intact	Null	0.49375
Carver (Rewrite)	Intact	Null	0.44375
July (Original)	Intact	Null	0.50625
Carver (Rewrite)	Intact	Null	0.48125
July (Original)	Intact	Null	0.49375
Carver (Rewrite)	Intact	Null	0.4625
July (Original)	Intact	Null	0.45625
Carver (Rewrite)	Intact	Null	0.55
July (Original)	Intact	Null	0.50625
Carver (Rewrite)	Intact	Null	0.51875
July (Original)	Intact	Null	0.44375
Carver (Rewrite)	Intact	Null	0.51875
July (Original)	Intact	Null	0.54375
Carver (Rewrite)	Intact	Null	0.53125
July (Original)	Intact	Null	0.45625
Carver (Rewrite)	Intact	Null	0.46875
July (Original)	Intact	Null	0.45625
Carver (Rewrite)	Intact	Null	0.49375
July (Original)	Intact	Null	0.43125
Carver (Rewrite)	Intact	Null	0.54375
July (Original)	Intact	Null	0.44375
Carver (Rewrite)	Intact	Null	0.53125
July (Original)	Intact	Null	0.49375
Carver (Rewrite)	Intact	Null	0.50625
July (Original)	Intact	Null	0.51875
Carver (Rewrite)	Intact	Null	0.49375
July (Original)	Intact	Null	0.53125
Carver (Rewrite)	Intact	Null	0.48125
July (Original)	Intact	Null	0.48125
Carver (Rewrite)	Intact	Null	0.55625
July (Original)	Intact	Null	0.54375
Carver (Rewrite)	Intact	Null	0.51875
July (Original)	Intact	Null	0.48125
Carver (Rewrite)	Intact	Null	0.46875
July (Original)	Intact	Null	0.49375
Carver (Rewrite)	Intact	Null	0.55625
July (Original)	Intact	Null	0.50625
Carver (Rewrite)	Intact	Null	0.46875
July (Original)	Intact	Null	0.46875
Carver (Rewrite)	Intact	Null	0.51875
July (Original)	Intact	Null	0.54375
Carver (Rewrite)	Intact	Null	0.4625
July (Original)	Intact	Null	0.54375
Carver (Rewrite)	Intact	Null	0.54375
July (Original)	Intact	Null	0.50625
Carver (Rewrite)	Intact	Null	0.54375
July (Original)	Intact	Null	0.56875
Carver (Rewrite)	Intact	Null	0.50625
July (Original)	Intact	Null	0.51875
Carver (Rewrite)	Intact	Null	0.55625
July (Original)	Intact	Null	0.51875
Carver (Rewrite)	Intact	Null	0.49375
July (Original)	Intact	Null	0.46875
Carver (Rewrite)	Intact	Null	0.55625
July (Original)	Intact	Null	0.58125
Carver (Rewrite)	Intact	Null	0.51875
July (Original)	Intact	Null	0.49375
Carver (Rewrite)	Intact	Null	0.49375
July (Original)	Intact	Null	0.56875
Carver (Rewrite)	Intact	Null	0.50625
July (Original)	Intact	Null	0.43125
Carver (Rewrite)	Intact	Null	0.49375
July (Original)	Intact	Null	0.51875
Carver (Rewrite)	Intact	Null	0.44375
July (Original)	Intact	Null	0.46875
Carver (Rewrite)	Intact	Null	0.46875
July (Original)	Intact	Null	0.54375
Carver (Rewrite)	Intact	Null	0.49375
July (Original)	Intact	Null	0.49375
Carver (Rewrite)	Intact	Null	0.46875
July (Original)	Intact	Null	0.48125
Carver (Rewrite)	Intact	Null	0.46875
July (Original)	Intact	Null	0.45625
Carver (Rewrite)	Intact	Null	0.48125
July (Original)	Intact	Null	0.46875
Carver (Rewrite)	Intact	Null	0.49375
July (Original)	Intact	Null	0.51875
Carver (Rewrite)	Intact	Null	0.53125
July (Original)	Intact	Null	0.49375
Carver (Rewrite)	Intact	Null	0.51875
July (Original)	Intact	Null	0.46875
Carver (Rewrite)	Intact	Null	0.48125
July (Original)	Intact	Null	0.50625
Carver (Rewrite)	Intact	Null	0.51875
July (Original)	Intact	Null	0.55625
Carver (Rewrite)	Intact	Null	0.50625
July (Original)	Intact	Null	0.49375
Carver (Rewrite)	Intact	Null	0.44375
July (Original)	Intact	Null	0.46875
Carver (Rewrite)	Intact	Null	0.50625
July (Original)	Intact	Null	0.49375
Carver (Rewrite)	Intact	Null	0.56875
July (Original)	Intact	Null	0.50625
Carver (Rewrite)	Intact	Null	0.53125
July (Original)	Intact	Null	0.46875
Carver (Rewrite)	Intact	Null	0.43125
July (Original)	Intact	Null	0.51875
Carver (Rewrite)	Intact	Null	0.51875
July (Original)	Intact	Null	0.45625
Carver (Rewrite)	Intact	Null	0.54375
July (Original)	Intact	Null	0.53125
Carver (Rewrite)	Intact	Null	0.51875
July (Original)	Intact	Null	0.48125
Carver (Rewrite)	Intact	Null	0.51875
July (Original)	Intact	Null	0.50625
Carver (Rewrite)	Intact	Null	0.53125
July (Original)	Intact	Null	0.51875
Carver (Rewrite)	Intact	Null	0.50625
July (Original)	Intact	Null	0.50625
Carver (Rewrite)	Intact	Null	0.53125
July (Original)	Intact	Null	0.49375
Carver (Rewrite)	Intact	Null	0.45625
July (Original)	Intact	Null	0.56875
Carver (Rewrite)	Intact	Null	0.49375
July (Original)	Intact	Null	0.49375
Carver (Rewrite)	Intact	Null	0.51875
July (Original)	Intact	Null	0.46875
Carver (Rewrite)	Intact	Null	0.55625
July (Original)	Intact	Null	0.53125
Carver (Rewrite)	Intact	Null	0.49375
July (Original)	Intact	Null	0.53125
Carver (Rewrite)	Intact	Null	0.50625
July (Original)	Intact	Null	0.48125
Carver (Rewrite)	Intact	Null	0.49375
July (Original)	Intact	Null	0.55625
Carver (Rewrite)	Intact	Null	0.46875
July (Original)	Intact	Null	0.53125
Carver (Rewrite)	Intact	Null	0.55625
July (Original)	Intact	Null	0.46875
Carver (Rewrite)	Intact	Null	0.46875
July (Original)	Intact	Null	0.41875
Carver (Rewrite)	Intact	Null	0.48125
July (Original)	Intact	Null	0.51875
Carver (Rewrite)	Intact	Null	0.46875
July (Original)	Intact	Null	0.50625
Carver (Rewrite)	Intact	Null	0.49375
July (Original)	Intact	Null	0.41875
Carver (Rewrite)	Intact	Null	0.51875
July (Original)	Intact	Null	0.53125
Carver (Rewrite)	Intact	Null	0.53125
July (Original)	Intact	Null	0.54375
Carver (Rewrite)	Intact	Null	0.48125
July (Original)	Intact	Null	0.51875
Carver (Rewrite)	Intact	Null	0.53125
July (Original)	Intact	Null	0.46875
Carver (Rewrite)	Intact	Null	0.46875
July (Original)	Intact	Null	0.48125
Carver (Rewrite)	Intact	Null	0.49375
July (Original)	Intact	Null	0.53125
Carver (Rewrite)	Intact	Null	0.49375
July (Original)	Intact	Null	0.48125
Carver (Rewrite)	Intact	Null	0.46875
July (Original)	Intact	Null	0.60625
Carver (Rewrite)	Intact	Null	0.51875
July (Original)	Intact	Null	0.50625
Carver (Rewrite)	Intact	Null	0.55625
July (Original)	Intact	Null	0.50625
Carver (Rewrite)	Intact	Null	0.53125
July (Original)	Intact	Null	0.53125
Carver (Rewrite)	Intact	Null	0.48125
July (Original)	Intact	Null	0.48125
Carver (Rewrite)	Intact	Null	0.50625
July (Original)	Intact	Null	0.51875
Carver (Rewrite)	Intact	Null	0.49375
July (Original)	Intact	Null	0.51875
Carver (Rewrite)	Intact	Null	0.49375
July (Original)	Intact	Null	0.46875
Carver (Rewrite)	Intact	Null	0.49375
July (Original)	Intact	Null	0.46875
Carver (Rewrite)	Intact	Null	0.58125
July (Original)	Intact	Null	0.43125
Carver (Rewrite)	Intact	Null	0.54375
July (Original)	Intact	Null	0.53125
Carver (Rewrite)	Intact	Null	0.51875
July (Original)	Intact	Null	0.51875
Carver (Rewrite)	Intact	Null	0.48125
July (Original)	Intact	Null	0.46875
Carver (Rewrite)	Intact	Null	0.51875
July (Original)	Intact	Null	0.45625
Carver (Rewrite)	Intact	Null	0.49375
July (Original)	Intact	Null	0.53125
Carver (Rewrite)	Intact	Null	0.51875
July (Original)	Intact	Null	0.50625
Carver (Rewrite)	Intact	Null	0.53125
July (Original)	Intact	Null	0.53125
Carver (Rewrite)	Intact	Null	0.46875
July (Original)	Intact	Null	0.48125
Carver (Rewrite)	Intact	Null	0.49375
July (Original)	Intact	Null	0.51875
Carver (Rewrite)	Intact	Null	0.50625
July (Original)	Intact	Null	0.48125
Carver (Rewrite)	Intact	Null	0.46875
July (Original)	Intact	Null	0.46875
Carver (Rewrite)	Intact	Null	0.51875
July (Original)	Intact	Null	0.53125
Carver (Rewrite)	Intact	Null	0.5
July (Original)	Intact	Null	0.58125
Carver (Rewrite)	Intact	Null	0.50625
July (Original)	Intact	Null	0.50625
Carver (Rewrite)	Intact	Null	0.48125
July (Original)	Intact	Null	0.49375
Carver (Rewrite)	Intact	Null	0.44375
July (Original)	Intact	Null	0.54375
Carver (Rewrite)	Intact	Null	0.44375
July (Original)	Intact	Null	0.50625
Carver (Rewrite)	Intact	Null	0.48125
July (Original)	Intact	Null	0.46875
Carver (Rewrite)	Intact	Null	0.50625
July (Original)	Intact	Null	0.46875
Carver (Rewrite)	Intact	Null	0.50625
July (Original)	Intact	Null	0.50625
Carver (Rewrite)	Intact	Null	0.51875
July (Original)	Intact	Null	0.51875
Carver (Rewrite)	Intact	Null	0.51875
July (Original)	Intact	Null	0.50625
Carver (Rewrite)	Intact	Null	0.55625
July (Original)	Intact	Null	0.48125
Carver (Rewrite)	Intact	Null	0.49375
July (Original)	Intact	Null	0.60625
Carver (Rewrite)	Intact	Null	0.49375
July (Original)	Intact	Null	0.54375
Carver (Rewrite)	Intact	Null	0.45625
July (Original)	Intact	Null	0.48125
Carver (Rewrite)	Intact	Null	0.53125
July (Original)	Intact	Null	0.41875
Carver (Rewrite)	Intact	Null	0.49375
July (Original)	Intact	Null	0.53125
Carver (Rewrite)	Intact	Null	0.55
July (Original)	Intact	Null	0.49375
Carver (Rewrite)	Intact	Null	0.51875
July (Original)	Intact	Null	0.49375
Carver (Rewrite)	Intact	Null	0.48125
July (Original)	Intact	Null	0.49375
Carver (Rewrite)	Intact	Null	0.49375
July (Original)	Intact	Null	0.44375
Carver (Rewrite)	Intact	Null	0.49375
July (Original)	Intact	Null	0.49375
Carver (Rewrite)	Intact	Null	0.53125
July (Original)	Intact	Null	0.48125
Carver (Rewrite)	Intact	Null	0.48125
July (Original)	Intact	Null	0.50625
Carver (Rewrite)	Intact	Null	0.51875
July (Original)	Intact	Null	0.49375
Carver (Rewrite)	Intact	Null	0.53125
July (Original)	Intact	Null	0.51875
Carver (Rewrite)	Intact	Null	0.50625
July (Original)	Intact	Null	0.49375
Carver (Rewrite)	Intact	Null	0.54375
July (Original)	Intact	Null	0.59375
Carver (Rewrite)	Intact	Null	0.43125
July (Original)	Intact	Null	0.53125
Carver (Rewrite)	Intact	Null	0.46875
July (Original)	Intact	Null	0.44375
Carver (Rewrite)	Intact	Null	0.49375
July (Original)	Intact	Null	0.53125
Carver (Rewrite)	Intact	Null	0.51875
July (Original)	Intact	Null	0.53125
Carver (Rewrite)	Intact	Null	0.48125
July (Original)	Intact	Null	0.46875
Carver (Rewrite)	Intact	Null	0.44375
July (Original)	Intact	Null	0.53125
Carver (Rewrite)	Intact	Null	0.53125
July (Original)	Intact	Null	0.53125
Carver (Rewrite)	Intact	Null	0.45625
July (Original)	Intact	Null	0.54375
Carver (Rewrite)	Intact	Null	0.53125
July (Original)	Intact	Null	0.50625
Carver (Rewrite)	Intact	Null	0.55625
July (Original)	Intact	Null	0.46875
Carver (Rewrite)	Intact	Null	0.51875
July (Original)	Intact	Null	0.45625
Carver (Rewrite)	Intact	Null	0.49375
July (Original)	Intact	Null	0.48125
Carver (Rewrite)	Intact	Null	0.46875
July (Original)	Intact	Null	0.54375
Carver (Rewrite)	Intact	Null	0.53125
July (Original)	Intact	Null	0.51875
Carver (Rewrite)	Intact	Null	0.51875
July (Original)	Intact	Null	0.54375
Carver (Rewrite)	Intact	Null	0.46875
July (Original)	Intact	Null	0.49375
Carver (Rewrite)	Intact	Null	0.48125
July (Original)	Intact	Null	0.48125
Carver (Rewrite)	Intact	Null	0.46875
July (Original)	Intact	Null	0.44375
Carver (Rewrite)	Intact	Null	0.45625
July (Original)	Intact	Null	0.55625
Carver (Rewrite)	Intact	Null	0.48125
July (Original)	Intact	Null	0.48125
Carver (Rewrite)	Intact	Null	0.53125
July (Original)	Intact	Null	0.54375
Carver (Rewrite)	Intact	Null	0.54375
July (Original)	Intact	Null	0.50625
Carver (Rewrite)	Intact	Null	0.50625
July (Original)	Intact	Null	0.55625
Carver (Rewrite)	Intact	Null	0.45625
July (Original)	Intact	Null	0.53125
Carver (Rewrite)	Intact	Null	0.49375
July (Original)	Intact	Null	0.46875
Carver (Rewrite)	Intact	Null	0.49375
July (Original)	Intact	Null	0.54375
Carver (Rewrite)	Intact	Null	0.43125
July (Original)	Intact	Null	0.51875
Carver (Rewrite)	Intact	Null	0.51875
July (Original)	Intact	Null	0.53125
Carver (Rewrite)	Intact	Null	0.48125
July (Original)	Intact	Null	0.50625
Carver (Rewrite)	Intact	Null	0.49375
July (Original)	Intact	Null	0.45625
Carver (Rewrite)	Intact	Null	0.50625
July (Original)	Intact	Null	0.59375
Carver (Rewrite)	Intact	Null	0.51875
July (Original)	Intact	Null	0.50625
Carver (Rewrite)	Intact	Null	0.41875
July (Original)	Intact	Null	0.49375
Carver (Rewrite)	Intact	Null	0.45625
July (Original)	Intact	Null	0.43125
Carver (Rewrite)	Intact	Null	0.51875
July (Original)	Intact	Null	0.53125
Carver (Rewrite)	Intact	Null	0.49375
July (Original)	Intact	Null	0.53125
Carver (Rewrite)	Intact	Null	0.54375
July (Original)	Intact	Null	0.49375
Carver (Rewrite)	Intact	Null	0.55625
July (Original)	Intact	Null	0.50625
Carver (Rewrite)	Intact	Null	0.49375
July (Original)	Intact	Null	0.55625
Carver (Rewrite)	Intact	Null	0.50625
July (Original)	Intact	Null	0.46875
Carver (Rewrite)	Intact	Null	0.45625
July (Original)	Intact	Null	0.50625
Carver (Rewrite)	Intact	Null	0.44375
July (Original)	Intact	Null	0.56875
Carver (Rewrite)	Intact	Null	0.45625
July (Original)	Intact	Null	0.46875
Carver (Rewrite)	Intact	Null	0.48125
July (Original)	Intact	Null	0.56875
Carver (Rewrite)	Intact	Null	0.46875
July (Original)	Intact	Null	0.56875
Carver (Rewrite)	Intact	Null	0.525
July (Original)	Intact	Null	0.51875
Carver (Rewrite)	Intact	Null	0.48125
July (Original)	Intact	Null	0.50625
Carver (Rewrite)	Intact	Null	0.56875
July (Original)	Intact	Null	0.54375
Carver (Rewrite)	Intact	Null	0.51875
July (Original)	Intact	Null	0.48125
Carver (Rewrite)	Intact	Null	0.49375
July (Original)	Intact	Null	0.50625
Carver (Rewrite)	Intact	Null	0.49375
July (Original)	Intact	Null	0.44375
Carver (Rewrite)	Intact	Null	0.48125
July (Original)	Intact	Null	0.54375
Carver (Rewrite)	Intact	Null	0.51875
July (Original)	Intact	Null	0.46875
Carver (Rewrite)	Intact	Null	0.55625
July (Original)	Intact	Null	0.46875
Carver (Rewrite)	Intact	Null	0.53125
July (Original)	Intact	Null	0.51875
Carver (Rewrite)	Intact	Null	0.46875
July (Original)	Intact	Null	0.51875
Carver (Rewrite)	Intact	Null	0.41875
July (Original)	Intact	Null	0.53125
Carver (Rewrite)	Intact	Null	0.51875
July (Original)	Intact	Null	0.54375
Carver (Rewrite)	Intact	Null	0.50625
July (Original)	Intact	Null	0.44375
Carver (Rewrite)	Intact	Null	0.44375
July (Original)	Intact	Null	0.48125
Carver (Rewrite)	Intact	Null	0.49375
July (Original)	Intact	Null	0.50625
Carver (Rewrite)	Intact	Null	0.51875
July (Original)	Intact	Null	0.50625
Carver (Rewrite)	Intact	Null	0.48125
July (Original)	Intact	Null	0.55625
Carver (Rewrite)	Intact	Null	0.51875
July (Original)	Intact	Null	0.41875
Carver (Rewrite)	Intact	Null	0.55625
July (Original)	Intact	Null	0.46875
Carver (Rewrite)	Intact	Null	0.49375
July (Original)	Intact	Null	0.48125
Carver (Rewrite)	Intact	Null	0.43125
July (Original)	Intact	Null	0.48125
Carver (Rewrite)	Intact	Null	0.48125
July (Original)	Intact	Null	0.45625
Carver (Rewrite)	Intact	Null	0.46875
July (Original)	Intact	Null	0.44375
Carver (Rewrite)	Intact	Null	0.54375
July (Original)	Intact	Null	0.49375
Carver (Rewrite)	Intact	Null	0.49375
July (Original)	Intact	Null	0.56875
Carver (Rewrite)	Intact	Null	0.51875
July (Original)	Intact	Null	0.45625
Carver (Rewrite)	Intact	Null	0.53125
July (Original)	Intact	Null	0.49375
Carver (Rewrite)	Intact	Null	0.51875
July (Original)	Intact	Null	0.50625
Carver (Rewrite)	Intact	Null	0.46875
July (Original)	Intact	Null	0.53125
Carver (Rewrite)	Intact	Null	0.46875
July (Original)	Intact	Null	0.51875
Carver (Rewrite)	Intact	Null	0.51875
July (Original)	Intact	Null	0.44375
Carver (Rewrite)	Intact	Null	0.5
July (Original)	Intact	Null	0.51875
Carver (Rewrite)	Intact	Null	0.49375
July (Original)	Intact	Null	0.48125
Carver (Rewrite)	Intact	Null	0.49375
July (Original)	Intact	Null	0.48125
Carver (Rewrite)	Intact	Null	0.55625
July (Original)	Intact	Null	0.49375
Carver (Rewrite)	Intact	Null	0.48125
July (Original)	Intact	Null	0.49375
Carver (Rewrite)	Intact	Null	0.49375
July (Original)	Intact	Null	0.51875
Carver (Rewrite)	Intact	Null	0.49375
July (Original)	Intact	Null	0.46875
Carver (Rewrite)	Intact	Null	0.51875
July (Original)	Intact	Null	0.48125
Carver (Rewrite)	Intact	Null	0.55625
July (Original)	Intact	Null	0.49375
Carver (Rewrite)	Intact	Null	0.51875
July (Original)	Intact	Null	0.44375
Carver (Rewrite)	Intact	Null	0.46875
July (Original)	Intact	Null	0.45625
Carver (Rewrite)	Intact	Null	0.46875
July (Original)	Intact	Null	0.48125
Carver (Rewrite)	Intact	Null	0.5125
July (Original)	Intact	Null	0.50625
Carver (Rewrite)	Intact	Null	0.475
July (Original)	Intact	Null	0.49375
Carver (Rewrite)	Intact	Null	0.44375
July (Original)	Intact	Null	0.56875
Carver (Rewrite)	Intact	Null	0.45625
July (Original)	Intact	Null	0.53125
Carver (Rewrite)	Intact	Null	0.45625
July (Original)	Intact	Null	0.51875
Carver (Rewrite)	Intact	Null	0.53125
July (Original)	Intact	Null	0.51875
Carver (Rewrite)	Intact	Null	0.54375
July (Original)	Intact	Null	0.50625
Carver (Rewrite)	Intact	Null	0.54375
July (Original)	Intact	Null	0.48125
Carver (Rewrite)	Intact	Null	0.55625
July (Original)	Intact	Null	0.54375
Carver (Rewrite)	Intact	Null	0.49375
July (Original)	Intact	Null	0.43125
Carver (Rewrite)	Intact	Null	0.48125
July (Original)	Intact	Null	0.51875
Carver (Rewrite)	Intact	Null	0.45625
July (Original)	Intact	Null	0.55625
Carver (Rewrite)	Intact	Null	0.49375
July (Original)	Intact	Null	0.48125
Carver (Rewrite)	Intact	Null	0.5
July (Original)	Intact	Null	0.50625
Carver (Rewrite)	Intact	Null	0.48125
July (Original)	Intact	Null	0.49375
Carver (Rewrite)	Intact	Null	0.53125
July (Original)	Intact	Null	0.56875
Carver (Rewrite)	Intact	Null	0.51875
July (Original)	Intact	Null	0.53125
Carver (Rewrite)	Intact	Null	0.46875
July (Original)	Intact	Null	0.49375
Carver (Rewrite)	Intact	Null	0.53125
July (Original)	Intact	Null	0.48125
Carver (Rewrite)	Intact	Null	0.45625
July (Original)	Intact	Null	0.46875
Carver (Rewrite)	Intact	Null	0.49375
July (Original)	Intact	Null	0.53125
Carver (Rewrite)	Intact	Null	0.48125
July (Original)	Intact	Null	0.53125
Carver (Rewrite)	Intact	Null	0.51875
July (Original)	Intact	Null	0.49375
Carver (Rewrite)	Intact	Null	0.49375
July (Original)	Intact	Null	0.45625
Carver (Rewrite)	Intact	Null	0.46875
July (Original)	Intact	Null	0.50625
Carver (Rewrite)	Intact	Null	0.48125
July (Original)	Intact	Null	0.49375
Carver (Rewrite)	Intact	Null	0.50625
July (Original)	Intact	Null	0.45625
Carver (Rewrite)	Intact	Null	0.49375
July (Original)	Intact	Null	0.50625
Carver (Rewrite)	Intact	Null	0.48125
July (Original)	Intact	Null	0.48125
Carver (Rewrite)	Intact	Null	0.44375
July (Original)	Intact	Null	0.54375
Carver (Rewrite)	Intact	Null	0.54375
July (Original)	Intact	Null	0.51875
Carver (Rewrite)	Intact	Null	0.53125
July (Original)	Intact	Null	0.56875
Carver (Rewrite)	Intact	Null	0.51875
July (Original)	Intact	Null	0.49375
Carver (Rewrite)	Intact	Null	0.53125
July (Original)	Intact	Null	0.56875
Carver (Rewrite)	Intact	Null	0.45625
July (Original)	Intact	Null	0.53125
Carver (Rewrite)	Intact	Null	0.49375
July (Original)	Intact	Null	0.49375
Carver (Rewrite)	Intact	Null	0.49375
July (Original)	Intact	Null	0.46875
Carver (Rewrite)	Intact	Null	0.45625
July (Original)	Intact	Null	0.49375
Carver (Rewrite)	Intact	Null	0.48125
July (Original)	Intact	Null	0.43125
Carver (Rewrite)	Intact	Null	0.51875
July (Original)	Intact	Null	0.53125
Carver (Rewrite)	Intact	Null	0.45625
July (Original)	Intact	Null	0.51875
Carver (Rewrite)	Intact	Null	0.58125
July (Original)	Intact	Null	0.46875
Carver (Rewrite)	Intact	Null	0.48125
July (Original)	Intact	Null	0.53125
Carver (Rewrite)	Intact	Null	0.49375
July (Original)	Intact	Null	0.51875
Carver (Rewrite)	Intact	Null	0.44375
July (Original)	Intact	Null	0.51875
Carver (Rewrite)	Intact	Null	0.51875
July (Original)	Intact	Null	0.56875
Carver (Rewrite)	Intact	Null	0.50625
July (Original)	Intact	Null	0.55625
Carver (Rewrite)	Intact	Null	0.51875
July (Original)	Intact	Null	0.51875
Carver (Rewrite)	Intact	Null	0.54375
July (Original)	Intact	Null	0.53125
Carver (Rewrite)	Intact	Null	0.53125
July (Original)	Intact	Null	0.56875
Carver (Rewrite)	Intact	Null	0.53125
July (Original)	Intact	Null	0.48125
Carver (Rewrite)	Intact	Null	0.46875
July (Original)	Intact	Null	0.48125
Carver (Rewrite)	Intact	Null	0.51875
July (Original)	Intact	Null	0.48125
Carver (Rewrite)	Intact	Null	0.53125
July (Original)	Intact	Null	0.44375
Carver (Rewrite)	Intact	Null	0.45625
July (Original)	Intact	Null	0.51875
Carver (Rewrite)	Intact	Null	0.51875
July (Original)	Intact	Null	0.46875
Carver (Rewrite)	Intact	Null	0.48125
July (Original)	Intact	Null	0.41875
Carver (Rewrite)	Intact	Null	0.51875
July (Original)	Intact	Null	0.49375
Carver (Rewrite)	Intact	Null	0.49375
July (Original)	Intact	Null	0.54375
Carver (Rewrite)	Intact	Null	0.48125
July (Original)	Intact	Null	0.45625
Carver (Rewrite)	Intact	Null	0.51875
July (Original)	Intact	Null	0.46875
Carver (Rewrite)	Intact	Null	0.48125
July (Original)	Intact	Null	0.49375
Carver (Rewrite)	Intact	Null	0.53125
July (Original)	Intact	Null	0.43125
Carver (Rewrite)	Intact	Null	0.50625
July (Original)	Intact	Null	0.43125
Carver (Rewrite)	Intact	Null	0.53125
July (Original)	Intact	Null	0.56875
Carver (Rewrite)	Intact	Null	0.51875
July (Original)	Intact	Null	0.48125
Carver (Rewrite)	Intact	Null	0.48125
July (Original)	Intact	Null	0.50625
Carver (Rewrite)	Intact	Null	0.51875
July (Original)	Intact	Null	0.51875
Carver (Rewrite)	Intact	Null	0.50625
July (Original)	Intact	Null	0.51875
Carver (Rewrite)	Intact	Null	0.54375
July (Original)	Intact	Null	0.44375
Carver (Rewrite)	Intact	Null	0.48125
July (Original)	Intact	Null	0.51875
Carver (Rewrite)	Intact	Null	0.5625
July (Original)	Intact	Null	0.49375
Carver (Rewrite)	Intact	Null	0.46875
July (Original)	Intact	Null	0.49375
Carver (Rewrite)	Intact	Null	0.46875
July (Original)	Intact	Null	0.54375
Carver (Rewrite)	Intact	Null	0.54375
July (Original)	Intact	Null	0.44375
Carver (Rewrite)	Intact	Null	0.50625
July (Original)	Intact	Null	0.58125
Carver (Rewrite)	Intact	Null	0.45625
July (Original)	Intact	Null	0.44375
Carver (Rewrite)	Intact	Null	0.45625
July (Original)	Intact	Null	0.53125
Carver (Rewrite)	Intact	Null	0.54375
July (Original)	Intact	Null	0.54375
Carver (Rewrite)	Intact	Null	0.48125
July (Original)	Intact	Null	0.50625
Carver (Rewrite)	Intact	Null	0.50625
July (Original)	Intact	Null	0.50625
Carver (Rewrite)	Intact	Null	0.48125
July (Original)	Intact	Null	0.49375
Carver (Rewrite)	Intact	Null	0.53125
July (Original)	Intact	Null	0.58125
Carver (Rewrite)	Intact	Null	0.55625
July (Original)	Intact	Null	0.46875
Carver (Rewrite)	Intact	Null	0.48125
July (Original)	Intact	Null	0.46875
Carver (Rewrite)	Intact	Null	0.54375
July (Original)	Intact	Null	0.48125
Carver (Rewrite)	Intact	Null	0.56875
July (Original)	Intact	Null	0.46875
Carver (Rewrite)	Intact	Null	0.51875
July (Original)	Intact	Null	0.41875
Carver (Rewrite)	Intact	Null	0.49375
July (Original)	Intact	Null	0.44375
Carver (Rewrite)	Intact	Null	0.48125
July (Original)	Intact	Null	0.44375
Carver (Rewrite)	Intact	Null	0.48125
July (Original)	Intact	Null	0.50625
Carver (Rewrite)	Intact	Null	0.49375
July (Original)	Intact	Null	0.51875
Carver (Rewrite)	Intact	Null	0.48125
July (Original)	Intact	Null	0.45625
Carver (Rewrite)	Intact	Null	0.50625
July (Original)	Intact	Null	0.53125
Carver (Rewrite)	Intact	Null	0.49375
July (Original)	Intact	Null	0.48125
Carver (Rewrite)	Intact	Null	0.53125
July (Original)	Intact	Null	0.50625
Carver (Rewrite)	Intact	Null	0.49375
July (Original)	Intact	Null	0.48125
Carver (Rewrite)	Intact	Null	0.43125
July (Original)	Intact	Null	0.46875
Carver (Rewrite)	Intact	Null	0.49375
July (Original)	Intact	Null	0.49375
Carver (Rewrite)	Intact	Null	0.49375
July (Original)	Intact	Null	0.50625
Carver (Rewrite)	Intact	Null	0.48125
July (Original)	Intact	Null	0.51875
Carver (Rewrite)	Intact	Null	0.49375
July (Original)	Intact	Null	0.48125
Carver (Rewrite)	Intact	Null	0.55625
July (Original)	Intact	Null	0.51875
Carver (Rewrite)	Intact	Null	0.4625
July (Original)	Intact	Null	0.46875
Carver (Rewrite)	Intact	Null	0.49375
July (Original)	Intact	Null	0.50625
Carver (Rewrite)	Intact	Null	0.51875
July (Original)	Intact	Null	0.51875
Carver (Rewrite)	Intact	Null	0.51875
July (Original)	Intact	Null	0.51875
Carver (Rewrite)	Intact	Null	0.46875
July (Original)	Intact	Null	0.48125
Carver (Rewrite)	Intact	Null	0.54375
July (Original)	Intact	Null	0.49375
Carver (Rewrite)	Intact	Null	0.54375
July (Original)	Intact	Null	0.56875
Carver (Rewrite)	Intact	Null	0.46875
July (Original)	Intact	Null	0.54375
Carver (Rewrite)	Intact	Null	0.45625
July (Original)	Intact	Null	0.49375
Carver (Rewrite)	Intact	Null	0.51875
July (Original)	Intact	Null	0.54375
Carver (Rewrite)	Intact	Null	0.46875
July (Original)	Intact	Null	0.43125
Carver (Rewrite)	Intact	Null	0.49375
July (Original)	Intact	Null	0.56875
Carver (Rewrite)	Intact	Null	0.53125
July (Original)	Intact	Null	0.49375
Carver (Rewrite)	Intact	Null	0.50625
July (Original)	Intact	Null	0.56875
Carver (Rewrite)	Intact	Null	0.475
July (Original)	Intact	Null	0.54375
Carver (Rewrite)	Intact	Null	0.50625
July (Original)	Intact	Null	0.55625
Carver (Rewrite)	Intact	Null	0.48125
July (Original)	Intact	Null	0.50625
Carver (Rewrite)	Intact	Null	0.46875
July (Original)	Intact	Null	0.49375
Carver (Rewrite)	Intact	Null	0.50625
July (Original)	Intact	Null	0.50625
Carver (Rewrite)	Intact	Null	0.49375
July (Original)	Intact	Null	0.51875
Carver (Rewrite)	Intact	Null	0.43125
July (Original)	Intact	Null	0.48125
Carver (Rewrite)	Intact	Null	0.41875
July (Original)	Intact	Null	0.41875
Carver (Rewrite)	Intact	Null	0.48125
July (Original)	Intact	Null	0.51875
Carver (Rewrite)	Intact	Null	0.53125
July (Original)	Intact	Null	0.51875
Carver (Rewrite)	Intact	Null	0.45625
July (Original)	Intact	Null	0.54375
Carver (Rewrite)	Intact	Null	0.51875
July (Original)	Intact	Null	0.49375
Carver (Rewrite)	Intact	Null	0.49375
July (Original)	Intact	Null	0.46875
Carver (Rewrite)	Intact	Null	0.48125
July (Original)	Intact	Null	0.53125
Carver (Rewrite)	Intact	Null	0.51875
July (Original)	Intact	Null	0.46875
Carver (Rewrite)	Intact	Null	0.51875
July (Original)	Intact	Null	0.51875
Carver (Rewrite)	Intact	Null	0.53125
July (Original)	Intact	Null	0.50625
Carver (Rewrite)	Intact	Null	0.49375
July (Original)	Intact	Null	0.49375
Carver (Rewrite)	Intact	Null	0.46875
July (Original)	Intact	Null	0.49375
Carver (Rewrite)	Intact	Null	0.43125
July (Original)	Intact	Null	0.46875
Carver (Rewrite)	Intact	Null	0.46875
July (Original)	Intact	Null	0.45625
Carver (Rewrite)	Intact	Null	0.46875
July (Original)	Intact	Null	0.58125
Carver (Rewrite)	Intact	Null	0.46875
July (Original)	Intact	Null	0.43125
Carver (Rewrite)	Intact	Null	0.50625
July (Original)	Intact	Null	0.49375
Carver (Rewrite)	Intact	Null	0.48125
July (Original)	Intact	Null	0.53125
Carver (Rewrite)	Intact	Null	0.49375
July (Original)	Intact	Null	0.48125
Carver (Rewrite)	Intact	Null	0.55625
July (Original)	Intact	Null	0.49375
Carver (Rewrite)	Intact	Null	0.45625
July (Original)	Intact	Null	0.53125
Carver (Rewrite)	Intact	Null	0.49375
July (Original)	Intact	Null	0.50625
Carver (Rewrite)	Intact	Null	0.51875
July (Original)	Intact	Null	0.51875
Carver (Rewrite)	Intact	Null	0.46875
July (Original)	Intact	Null	0.51875
Carver (Rewrite)	Intact	Null	0.53125
July (Original)	Intact	Null	0.55625
Carver (Rewrite)	Intact	Null	0.50625
July (Original)	Intact	Null	0.46875
Carver (Rewrite)	Intact	Null	0.55625
July (Original)	Intact	Null	0.49375
Carver (Rewrite)	Intact	Null	0.50625
July (Original)	Intact	Null	0.54375
Carver (Rewrite)	Intact	Null	0.45625
July (Original)	Intact	Null	0.48125
Carver (Rewrite)	Intact	Null	0.5125
July (Original)	Intact	Null	0.56875
