# Supplementary material for: Narrative thinking lingers in spontaneous thought
Source: Nat Commun. 2022 Aug 6;13:4585. doi: 10.1038/s41467-022-32113-6 (PMC9357042; doi:10.1038/s41467-022-32113-6)
Supplement: Supplementary file 4 — Source Data [file 41467_2022_32113_MOESM4_ESM.zip › Source Data/Supplement/FigureS7.csv]

ID	Condition	counterbalance	story_version	recall_count
1000	Italic	0	Carver (Word-list)	4
1001	Italic	1	Carver (Word-list)	3
1002	Italic	1	Carver (Word-list)	5
1003	Italic	0	Carver (Word-list)	4
1006	Italic	1	Carver (Word-list)	2
1008	Italic	1	Carver (Word-list)	1
1009	Italic	0	Carver (Word-list)	7
1013	Italic	1	Carver (Word-list)	9
1014	Italic	0	Carver (Word-list)	0
1015	Italic	1	Carver (Word-list)	4
1016	Italic	0	Carver (Word-list)	11
1020	Italic	0	Carver (Word-list)	9
1022	Italic	0	Carver (Word-list)	4
1024	Italic	0	Carver (Word-list)	9
1025	Italic	0	Carver (Word-list)	3
1027	Italic	1	Carver (Word-list)	1
1028	Italic	1	Carver (Word-list)	0
1029	Italic	1	Carver (Word-list)	4
1030	Italic	0	Carver (Word-list)	6
1031	Italic	0	Carver (Word-list)	3
1032	Italic	1	Carver (Word-list)	1
1033	Italic	0	Carver (Word-list)	5
1035	Italic	1	Carver (Word-list)	4
1036	Italic	0	Carver (Word-list)	4
1039	Italic	1	Carver (Word-list)	13
1040	Italic	1	Carver (Word-list)	12
1042	Italic	1	Carver (Word-list)	2
1044	Italic	1	Carver (Word-list)	2
1045	Italic	0	Carver (Word-list)	2
1046	Italic	1	Carver (Word-list)	2
1047	Italic	1	Carver (Word-list)	2
1048	Italic	1	Carver (Word-list)	7
1050	Italic	1	Carver (Word-list)	6
1051	Italic	0	Carver (Word-list)	2
1053	Italic	0	Carver (Word-list)	7
1054	Italic	1	Carver (Word-list)	8
1055	Italic	1	Carver (Word-list)	7
1058	Italic	0	Carver (Word-list)	4
1059	Italic	0	Carver (Word-list)	2
1060	Italic	1	Carver (Word-list)	2
1062	Italic	0	Carver (Word-list)	3
1063	Italic	1	Carver (Word-list)	7
1064	Italic	1	Carver (Word-list)	2
1069	Italic	1	Carver (Word-list)	3
1070	Italic	0	Carver (Word-list)	14
1071	Italic	1	Carver (Word-list)	2
1072	Italic	1	Carver (Word-list)	2
1073	Italic	1	Carver (Word-list)	8
1075	Italic	1	Carver (Word-list)	8
1076	Italic	0	Carver (Word-list)	2
1077	Italic	0	Carver (Word-list)	4
1079	Italic	0	Carver (Word-list)	4
1081	Italic	1	Carver (Word-list)	5
1082	Italic	0	Carver (Word-list)	0
1083	Italic	0	Carver (Word-list)	5
1085	Italic	1	Carver (Word-list)	2
1086	Italic	1	Carver (Word-list)	2
1087	Italic	0	Carver (Word-list)	6
1088	Italic	1	Carver (Word-list)	9
1090	Italic	1	Carver (Word-list)	2
1091	Italic	1	Carver (Word-list)	2
1092	Italic	1	Carver (Word-list)	0
1093	Italic	0	Carver (Word-list)	8
1094	Italic	0	Carver (Word-list)	6
1099	Italic	0	Carver (Word-list)	4
1100	Italic	0	Carver (Word-list)	6
1101	Italic	1	Carver (Word-list)	13
1102	Italic	1	Carver (Word-list)	1
1103	Italic	0	Carver (Word-list)	2
1106	Italic	1	Carver (Word-list)	26
1107	Italic	0	Carver (Word-list)	2
1108	Italic	1	Carver (Word-list)	2
1109	Italic	0	Carver (Word-list)	2
1110	Italic	0	Carver (Word-list)	9
1112	Italic	0	Carver (Word-list)	2
1113	Italic	0	Carver (Word-list)	5
1117	Italic	0	Carver (Word-list)	6
1121	Italic	0	Carver (Word-list)	9
1122	Italic	0	Carver (Word-list)	10
1126	Italic	0	Carver (Word-list)	13
2001	Tangible	0	Carver (Word-list)	3
2004	Tangible	1	Carver (Word-list)	8
2007	Tangible	0	Carver (Word-list)	12
2008	Tangible	1	Carver (Word-list)	13
2009	Tangible	0	Carver (Word-list)	6
2010	Tangible	1	Carver (Word-list)	2
2011	Tangible	1	Carver (Word-list)	4
2012	Tangible	1	Carver (Word-list)	8
2014	Tangible	0	Carver (Word-list)	22
2019	Tangible	1	Carver (Word-list)	5
2023	Tangible	0	Carver (Word-list)	6
2024	Tangible	0	Carver (Word-list)	8
2027	Tangible	0	Carver (Word-list)	11
2028	Tangible	1	Carver (Word-list)	5
2029	Tangible	1	Carver (Word-list)	6
2030	Tangible	0	Carver (Word-list)	2
2031	Tangible	0	Carver (Word-list)	7
2036	Tangible	1	Carver (Word-list)	19
2037	Tangible	1	Carver (Word-list)	4
2039	Tangible	0	Carver (Word-list)	23
2040	Tangible	0	Carver (Word-list)	8
2041	Tangible	0	Carver (Word-list)	5
2043	Tangible	1	Carver (Word-list)	7
2044	Tangible	1	Carver (Word-list)	7
2045	Tangible	1	Carver (Word-list)	37
2046	Tangible	0	Carver (Word-list)	15
2047	Tangible	0	Carver (Word-list)	16
2048	Tangible	0	Carver (Word-list)	14
2050	Tangible	1	Carver (Word-list)	5
2051	Tangible	0	Carver (Word-list)	16
2052	Tangible	1	Carver (Word-list)	11
2053	Tangible	0	Carver (Word-list)	15
2054	Tangible	0	Carver (Word-list)	7
2055	Tangible	0	Carver (Word-list)	22
2057	Tangible	0	Carver (Word-list)	7
2058	Tangible	0	Carver (Word-list)	8
2059	Tangible	1	Carver (Word-list)	5
2060	Tangible	0	Carver (Word-list)	9
2061	Tangible	0	Carver (Word-list)	10
2063	Tangible	0	Carver (Word-list)	6
2064	Tangible	1	Carver (Word-list)	9
2065	Tangible	1	Carver (Word-list)	10
2066	Tangible	0	Carver (Word-list)	3
2070	Tangible	0	Carver (Word-list)	4
2071	Tangible	1	Carver (Word-list)	6
2073	Tangible	0	Carver (Word-list)	12
2074	Tangible	0	Carver (Word-list)	8
2076	Tangible	0	Carver (Word-list)	5
2077	Tangible	0	Carver (Word-list)	6
2079	Tangible	0	Carver (Word-list)	7
2080	Tangible	1	Carver (Word-list)	14
2081	Tangible	1	Carver (Word-list)	7
2082	Tangible	1	Carver (Word-list)	18
2084	Tangible	0	Carver (Word-list)	2
2085	Tangible	0	Carver (Word-list)	8
2089	Tangible	1	Carver (Word-list)	5
2090	Tangible	0	Carver (Word-list)	18
2092	Tangible	1	Carver (Word-list)	4
2093	Tangible	1	Carver (Word-list)	24
2094	Tangible	0	Carver (Word-list)	8
2095	Tangible	1	Carver (Word-list)	13
2097	Tangible	0	Carver (Word-list)	10
2098	Tangible	1	Carver (Word-list)	7
2099	Tangible	1	Carver (Word-list)	10
2100	Tangible	0	Carver (Word-list)	25
2105	Tangible	1	Carver (Word-list)	16
2107	Tangible	1	Carver (Word-list)	15
2109	Tangible	0	Carver (Word-list)	7
2112	Tangible	0	Carver (Word-list)	3
2113	Tangible	1	Carver (Word-list)	17
2114	Tangible	0	Carver (Word-list)	6
2116	Tangible	1	Carver (Word-list)	15
2117	Tangible	1	Carver (Word-list)	9
2121	Tangible	1	Carver (Word-list)	9
2122	Tangible	1	Carver (Word-list)	11
2123	Tangible	1	Carver (Word-list)	6
2124	Tangible	1	Carver (Word-list)	13
2125	Tangible	1	Carver (Word-list)	2
2126	Tangible	1	Carver (Word-list)	7
2130	Tangible	1	Carver (Word-list)	8
3000	Theme	0	Carver (Word-list)	24
3001	Theme	0	Carver (Word-list)	15
3004	Theme	0	Carver (Word-list)	17
3007	Theme	1	Carver (Word-list)	33
3009	Theme	0	Carver (Word-list)	6
3011	Theme	1	Carver (Word-list)	8
3012	Theme	1	Carver (Word-list)	15
3015	Theme	0	Carver (Word-list)	19
3017	Theme	0	Carver (Word-list)	23
3020	Theme	0	Carver (Word-list)	6
3026	Theme	1	Carver (Word-list)	3
3028	Theme	1	Carver (Word-list)	26
3030	Theme	1	Carver (Word-list)	11
3031	Theme	0	Carver (Word-list)	14
3032	Theme	1	Carver (Word-list)	28
3034	Theme	0	Carver (Word-list)	13
3037	Theme	0	Carver (Word-list)	9
3038	Theme	0	Carver (Word-list)	8
3039	Theme	0	Carver (Word-list)	9
3040	Theme	0	Carver (Word-list)	11
3041	Theme	0	Carver (Word-list)	9
3042	Theme	0	Carver (Word-list)	21
3043	Theme	0	Carver (Word-list)	13
3044	Theme	0	Carver (Word-list)	4
3046	Theme	1	Carver (Word-list)	12
3047	Theme	0	Carver (Word-list)	6
3048	Theme	1	Carver (Word-list)	5
3049	Theme	0	Carver (Word-list)	13
3050	Theme	0	Carver (Word-list)	14
3052	Theme	0	Carver (Word-list)	15
3054	Theme	1	Carver (Word-list)	22
3055	Theme	1	Carver (Word-list)	26
3056	Theme	1	Carver (Word-list)	18
3057	Theme	0	Carver (Word-list)	31
3058	Theme	0	Carver (Word-list)	4
3060	Theme	0	Carver (Word-list)	22
3061	Theme	1	Carver (Word-list)	20
3066	Theme	1	Carver (Word-list)	8
3067	Theme	1	Carver (Word-list)	11
3068	Theme	0	Carver (Word-list)	26
3069	Theme	1	Carver (Word-list)	14
3070	Theme	1	Carver (Word-list)	13
3073	Theme	1	Carver (Word-list)	5
3074	Theme	1	Carver (Word-list)	22
3075	Theme	0	Carver (Word-list)	16
3077	Theme	0	Carver (Word-list)	2
3078	Theme	0	Carver (Word-list)	29
3080	Theme	1	Carver (Word-list)	29
3082	Theme	0	Carver (Word-list)	14
3083	Theme	1	Carver (Word-list)	16
3084	Theme	1	Carver (Word-list)	14
3087	Theme	0	Carver (Word-list)	17
3090	Theme	1	Carver (Word-list)	22
3091	Theme	0	Carver (Word-list)	5
3092	Theme	1	Carver (Word-list)	31
3093	Theme	1	Carver (Word-list)	21
3094	Theme	0	Carver (Word-list)	12
3095	Theme	0	Carver (Word-list)	25
3097	Theme	1	Carver (Word-list)	22
3098	Theme	1	Carver (Word-list)	10
3099	Theme	0	Carver (Word-list)	24
3101	Theme	0	Carver (Word-list)	21
3106	Theme	1	Carver (Word-list)	15
3107	Theme	0	Carver (Word-list)	9
3108	Theme	1	Carver (Word-list)	16
3110	Theme	1	Carver (Word-list)	16
3111	Theme	1	Carver (Word-list)	22
3112	Theme	1	Carver (Word-list)	17
3113	Theme	1	Carver (Word-list)	19
3114	Theme	1	Carver (Word-list)	23
3115	Theme	1	Carver (Word-list)	17
3116	Theme	1	Carver (Word-list)	11
3119	Theme	0	Carver (Word-list)	9
3121	Theme	0	Carver (Word-list)	44
3122	Theme	0	Carver (Word-list)	18
3123	Theme	0	Carver (Word-list)	12
3129	Theme	1	Carver (Word-list)	5
3130	Theme	1	Carver (Word-list)	24
3132	Theme	1	Carver (Word-list)	17
3133	Theme	1	Carver (Word-list)	10
4001	Story	1	Carver (Word-list)	14
4002	Story	0	Carver (Word-list)	11
4003	Story	0	Carver (Word-list)	10
4005	Story	0	Carver (Word-list)	6
4007	Story	0	Carver (Word-list)	15
4008	Story	1	Carver (Word-list)	43
4009	Story	1	Carver (Word-list)	12
4010	Story	0	Carver (Word-list)	21
4012	Story	1	Carver (Word-list)	15
4013	Story	0	Carver (Word-list)	7
4014	Story	0	Carver (Word-list)	20
4016	Story	1	Carver (Word-list)	15
4017	Story	1	Carver (Word-list)	66
4019	Story	0	Carver (Word-list)	12
4020	Story	0	Carver (Word-list)	31
4021	Story	1	Carver (Word-list)	10
4022	Story	0	Carver (Word-list)	27
4024	Story	0	Carver (Word-list)	14
4025	Story	0	Carver (Word-list)	9
4026	Story	0	Carver (Word-list)	13
4027	Story	1	Carver (Word-list)	12
4028	Story	0	Carver (Word-list)	22
4029	Story	0	Carver (Word-list)	8
4031	Story	0	Carver (Word-list)	11
4032	Story	0	Carver (Word-list)	15
4034	Story	1	Carver (Word-list)	4
4035	Story	0	Carver (Word-list)	16
4038	Story	0	Carver (Word-list)	18
4039	Story	1	Carver (Word-list)	25
4040	Story	0	Carver (Word-list)	10
4041	Story	0	Carver (Word-list)	13
4042	Story	1	Carver (Word-list)	26
4046	Story	0	Carver (Word-list)	8
4047	Story	0	Carver (Word-list)	7
4049	Story	1	Carver (Word-list)	35
4050	Story	1	Carver (Word-list)	16
4051	Story	1	Carver (Word-list)	33
4052	Story	0	Carver (Word-list)	44
4053	Story	0	Carver (Word-list)	15
4054	Story	0	Carver (Word-list)	10
4055	Story	0	Carver (Word-list)	10
4056	Story	1	Carver (Word-list)	15
4057	Story	0	Carver (Word-list)	21
4059	Story	1	Carver (Word-list)	16
4060	Story	1	Carver (Word-list)	19
4061	Story	1	Carver (Word-list)	11
4062	Story	0	Carver (Word-list)	25
4063	Story	0	Carver (Word-list)	23
4064	Story	1	Carver (Word-list)	12
4065	Story	1	Carver (Word-list)	21
4067	Story	0	Carver (Word-list)	21
4068	Story	1	Carver (Word-list)	15
4070	Story	0	Carver (Word-list)	8
4072	Story	1	Carver (Word-list)	17
4073	Story	1	Carver (Word-list)	19
4075	Story	0	Carver (Word-list)	15
4076	Story	0	Carver (Word-list)	7
4078	Story	1	Carver (Word-list)	20
4080	Story	0	Carver (Word-list)	8
4082	Story	1	Carver (Word-list)	11
4086	Story	0	Carver (Word-list)	25
4087	Story	1	Carver (Word-list)	29
4089	Story	1	Carver (Word-list)	52
4090	Story	0	Carver (Word-list)	35
4091	Story	1	Carver (Word-list)	14
4092	Story	0	Carver (Word-list)	25
4094	Story	1	Carver (Word-list)	21
4095	Story	0	Carver (Word-list)	54
4096	Story	1	Carver (Word-list)	24
4098	Story	1	Carver (Word-list)	9
4099	Story	0	Carver (Word-list)	6
4100	Story	1	Carver (Word-list)	20
4101	Story	1	Carver (Word-list)	10
4102	Story	1	Carver (Word-list)	9
4110	Story	1	Carver (Word-list)	11
4111	Story	1	Carver (Word-list)	17
4113	Story	1	Carver (Word-list)	18
4115	Story	1	Carver (Word-list)	26
4116	Story	1	Carver (Word-list)	8
4117	Story	1	Carver (Word-list)	7
