# Supplementary material for: Narrative thinking lingers in spontaneous thought
Source: Nat Commun. 2022 Aug 6;13:4585. doi: 10.1038/s41467-022-32113-6 (PMC9357042; doi:10.1038/s41467-022-32113-6)
Supplement: Supplementary file 4 — Source Data [file 41467_2022_32113_MOESM4_ESM.zip › Source Data/Supplement/FigureS12&18/exp_2/carver_wordlist/story_fa_bias.csv]

	word	fa1_p	fa2_p	fa2_bias	fa1_bias	fa2_oddsratio	fa1_oddsratio
1742	murder	0.0375	0.1875	0.15	-0.15	5	0.2
309	fish	0.175	0.3125	0.1375	-0.1375	1.78571428571429	0.56
98	river	0.1	0.2125	0.1125	-0.1125	2.125	0.470588235294118
2422	kill	0.0125	0.125	0.1125	-0.1125	10	0.1
2298	shower	0.0125	0.1125	0.1	-0.1	9	0.111111111111111
101	lake	0.1	0.1875	0.0875	-0.0875	1.875	0.533333333333333
131	friends	0.1	0.1875	0.0875	-0.0875	1.875	0.533333333333333
148	happy	0.0875	0.175	0.0875	-0.0875	2	0.5
163	death	0.1125	0.2	0.0875	-0.0875	1.77777777777778	0.5625
202	church	0.0125	0.1	0.0875	-0.0875	8	0.125
953	smell	0.0125	0.1	0.0875	-0.0875	8	0.125
991	bad	0.025	0.1125	0.0875	-0.0875	4.5	0.222222222222222
1745	breakfast	0.025	0.1125	0.0875	-0.0875	4.5	0.222222222222222
778	god	0.0375	0.1125	0.075	-0.075	3	0.333333333333333
999	blood	0.025	0.1	0.075	-0.075	4	0.25
1020	crime	0.0125	0.0875	0.075	-0.075	7	0.142857142857143
2632	jail	0	0.075	0.075	-0.075	7.5	0
2665	hurt	0	0.075	0.075	-0.075	7.5	0
3123	funeral	0	0.075	0.075	-0.075	7.5	0
44	bed	0.15	0.2125	0.0625	-0.0625	1.41666666666667	0.705882352941177
52	fire	0.0625	0.125	0.0625	-0.0625	2	0.5
307	waves	0.05	0.1125	0.0625	-0.0625	2.25	0.444444444444444
564	camping	0.025	0.0875	0.0625	-0.0625	3.5	0.285714285714286
800	play	0.1	0.1625	0.0625	-0.0625	1.625	0.615384615384615
1197	shoes	0.0125	0.075	0.0625	-0.0625	6	0.166666666666667
1400	flowers	0.0375	0.1	0.0625	-0.0625	2.66666666666667	0.375
1785	woman	0.025	0.0875	0.0625	-0.0625	3.5	0.285714285714286
2668	enjoy	0	0.0625	0.0625	-0.0625	6.25	0
2676	lust	0	0.0625	0.0625	-0.0625	6.25	0
2694	like	0	0.0625	0.0625	-0.0625	6.25	0
3062	sausage	0	0.0625	0.0625	-0.0625	6.25	0
3124	casket	0	0.0625	0.0625	-0.0625	6.25	0
23	snow	0.075	0.125	0.05	-0.05	1.66666666666667	0.6
149	sad	0.05	0.1	0.05	-0.05	2	0.5
433	soda	0.0125	0.0625	0.05	-0.05	5	0.2
474	summer	0.1	0.15	0.05	-0.05	1.5	0.666666666666667
512	student	0.0375	0.0875	0.05	-0.05	2.33333333333333	0.428571428571429
548	kids	0.0375	0.0875	0.05	-0.05	2.33333333333333	0.428571428571429
696	rope	0.0125	0.0625	0.05	-0.05	5	0.2
705	speed	0.025	0.075	0.05	-0.05	3	0.333333333333333
873	meat	0.0375	0.0875	0.05	-0.05	2.33333333333333	0.428571428571429
889	chicken	0.0625	0.1125	0.05	-0.05	1.8	0.555555555555556
890	taste	0.025	0.075	0.05	-0.05	3	0.333333333333333
1005	wall	0.0125	0.0625	0.05	-0.05	5	0.2
1008	calm	0.025	0.075	0.05	-0.05	3	0.333333333333333
1163	nose	0.025	0.075	0.05	-0.05	3	0.333333333333333
1302	good	0.1	0.15	0.05	-0.05	1.5	0.666666666666667
1314	air	0.025	0.075	0.05	-0.05	3	0.333333333333333
1335	walk	0.05	0.1	0.05	-0.05	2	0.5
1605	wife	0.0125	0.0625	0.05	-0.05	5	0.2
1752	wedding	0.025	0.075	0.05	-0.05	3	0.333333333333333
1804	fight	0.0375	0.0875	0.05	-0.05	2.33333333333333	0.428571428571429
1871	future	0.025	0.075	0.05	-0.05	3	0.333333333333333
1885	release	0.0125	0.0625	0.05	-0.05	5	0.2
1979	pencil	0.025	0.075	0.05	-0.05	3	0.333333333333333
2003	hope	0.0375	0.0875	0.05	-0.05	2.33333333333333	0.428571428571429
2148	icecream	0.0125	0.0625	0.05	-0.05	5	0.2
2154	running	0.0125	0.0625	0.05	-0.05	5	0.2
2458	better	0.0125	0.0625	0.05	-0.05	5	0.2
2613	jog	0	0.05	0.05	-0.05	5	0
2617	childhood	0	0.05	0.05	-0.05	5	0
2631	prison	0	0.05	0.05	-0.05	5	0
2659	fresh	0	0.05	0.05	-0.05	5	0
2800	wine	0	0.05	0.05	-0.05	5	0
2986	grow	0	0.05	0.05	-0.05	5	0
2994	walking	0	0.05	0.05	-0.05	5	0
2999	cancer	0	0.05	0.05	-0.05	5	0
2	fat	0.0375	0.075	0.0375	-0.0375	2	0.5
28	fun	0.175	0.2125	0.0375	-0.0375	1.21428571428571	0.823529411764706
42	blanket	0.025	0.0625	0.0375	-0.0375	2.5	0.4
112	sand	0.1	0.1375	0.0375	-0.0375	1.375	0.727272727272727
115	fishing	0.05	0.0875	0.0375	-0.0375	1.75	0.571428571428572
137	laugh	0.0125	0.05	0.0375	-0.0375	4	0.25
139	sadness	0.0375	0.075	0.0375	-0.0375	2	0.5
143	people	0.1375	0.175	0.0375	-0.0375	1.27272727272727	0.785714285714286
179	food	0.275	0.3125	0.0375	-0.0375	1.13636363636364	0.88
186	love	0.1875	0.225	0.0375	-0.0375	1.2	0.833333333333333
216	regret	0.0125	0.05	0.0375	-0.0375	4	0.25
239	tiger	0.0125	0.05	0.0375	-0.0375	4	0.25
249	baby	0.0375	0.075	0.0375	-0.0375	2	0.5
254	healthy	0.0625	0.1	0.0375	-0.0375	1.6	0.625
315	swing	0.0125	0.05	0.0375	-0.0375	4	0.25
334	dinner	0.1	0.1375	0.0375	-0.0375	1.375	0.727272727272727
497	home	0.1125	0.15	0.0375	-0.0375	1.33333333333333	0.75
513	ball	0.075	0.1125	0.0375	-0.0375	1.5	0.666666666666667
550	zoo	0.025	0.0625	0.0375	-0.0375	2.5	0.4
616	spirit	0.0125	0.05	0.0375	-0.0375	4	0.25
762	time	0.0875	0.125	0.0375	-0.0375	1.42857142857143	0.7
801	game	0.0625	0.1	0.0375	-0.0375	1.6	0.625
825	story	0.025	0.0625	0.0375	-0.0375	2.5	0.4
884	juice	0.0375	0.075	0.0375	-0.0375	2	0.5
926	knife	0.025	0.0625	0.0375	-0.0375	2.5	0.4
1007	safe	0.0375	0.075	0.0375	-0.0375	2	0.5
1019	parents	0.0125	0.05	0.0375	-0.0375	4	0.25
1110	hotel	0.0125	0.05	0.0375	-0.0375	4	0.25
1198	pants	0.0125	0.05	0.0375	-0.0375	4	0.25
1228	florida	0.0125	0.05	0.0375	-0.0375	4	0.25
1266	religion	0.025	0.0625	0.0375	-0.0375	2.5	0.4
1375	law	0.0125	0.05	0.0375	-0.0375	4	0.25
1383	edit	0.0125	0.05	0.0375	-0.0375	4	0.25
1436	nightmare	0.0125	0.05	0.0375	-0.0375	4	0.25
1490	husband	0.0125	0.05	0.0375	-0.0375	4	0.25
1525	court	0.0125	0.05	0.0375	-0.0375	4	0.25
1568	funny	0.0125	0.05	0.0375	-0.0375	4	0.25
1576	dead	0.0375	0.075	0.0375	-0.0375	2	0.5
1744	toast	0.0125	0.05	0.0375	-0.0375	4	0.25
1934	shoot	0.0125	0.05	0.0375	-0.0375	4	0.25
1957	hard	0.025	0.0625	0.0375	-0.0375	2.5	0.4
2009	jump	0.025	0.0625	0.0375	-0.0375	2.5	0.4
2091	chips	0.025	0.0625	0.0375	-0.0375	2.5	0.4
2111	mother	0.0375	0.075	0.0375	-0.0375	2	0.5
2169	nest	0.0125	0.05	0.0375	-0.0375	4	0.25
2212	great	0.025	0.0625	0.0375	-0.0375	2.5	0.4
2224	deer	0.025	0.0625	0.0375	-0.0375	2.5	0.4
2470	accident	0.0125	0.05	0.0375	-0.0375	4	0.25
2573	cookies	0	0.0375	0.0375	-0.0375	3.75	0
2577	napkin	0	0.0375	0.0375	-0.0375	3.75	0
2581	expensive	0	0.0375	0.0375	-0.0375	3.75	0
2585	razor	0	0.0375	0.0375	-0.0375	3.75	0
2588	hiking	0	0.0375	0.0375	-0.0375	3.75	0
2608	sidewalk	0	0.0375	0.0375	-0.0375	3.75	0
2624	camp	0	0.0375	0.0375	-0.0375	3.75	0
2630	trial	0	0.0375	0.0375	-0.0375	3.75	0
2637	meaning	0	0.0375	0.0375	-0.0375	3.75	0
2638	purpose	0	0.0375	0.0375	-0.0375	3.75	0
2667	mistakes	0	0.0375	0.0375	-0.0375	3.75	0
2678	killer	0	0.0375	0.0375	-0.0375	3.75	0
2682	year	0	0.0375	0.0375	-0.0375	3.75	0
2683	escape	0	0.0375	0.0375	-0.0375	3.75	0
2690	problem	0	0.0375	0.0375	-0.0375	3.75	0
2723	titanic	0	0.0375	0.0375	-0.0375	3.75	0
2731	outdoor	0	0.0375	0.0375	-0.0375	3.75	0
2738	victory	0	0.0375	0.0375	-0.0375	3.75	0
2742	snakes	0	0.0375	0.0375	-0.0375	3.75	0
2745	burn	0	0.0375	0.0375	-0.0375	3.75	0
2761	tom	0	0.0375	0.0375	-0.0375	3.75	0
2791	tide	0	0.0375	0.0375	-0.0375	3.75	0
2801	gathering	0	0.0375	0.0375	-0.0375	3.75	0
2810	card	0	0.0375	0.0375	-0.0375	3.75	0
2812	research	0	0.0375	0.0375	-0.0375	3.75	0
2818	string	0	0.0375	0.0375	-0.0375	3.75	0
2819	pirate	0	0.0375	0.0375	-0.0375	3.75	0
2820	rum	0	0.0375	0.0375	-0.0375	3.75	0
2822	flow	0	0.0375	0.0375	-0.0375	3.75	0
2843	goals	0	0.0375	0.0375	-0.0375	3.75	0
2878	diaper	0	0.0375	0.0375	-0.0375	3.75	0
2880	forever	0	0.0375	0.0375	-0.0375	3.75	0
2915	partner	0	0.0375	0.0375	-0.0375	3.75	0
2985	breathe	0	0.0375	0.0375	-0.0375	3.75	0
3023	injury	0	0.0375	0.0375	-0.0375	3.75	0
3046	pop	0	0.0375	0.0375	-0.0375	3.75	0
3061	pork	0	0.0375	0.0375	-0.0375	3.75	0
3070	violent	0	0.0375	0.0375	-0.0375	3.75	0
3085	ticket	0	0.0375	0.0375	-0.0375	3.75	0
3115	solution	0	0.0375	0.0375	-0.0375	3.75	0
3136	pacific	0	0.0375	0.0375	-0.0375	3.75	0
3137	atlantic	0	0.0375	0.0375	-0.0375	3.75	0
3209	cricket	0	0.0375	0.0375	-0.0375	3.75	0
3217	list	0	0.0375	0.0375	-0.0375	3.75	0
3222	jury	0	0.0375	0.0375	-0.0375	3.75	0
3257	caring	0	0.0375	0.0375	-0.0375	3.75	0
3322	suit	0	0.0375	0.0375	-0.0375	3.75	0
3335	match	0	0.0375	0.0375	-0.0375	3.75	0
3352	avoid	0	0.0375	0.0375	-0.0375	3.75	0
3420	muscles	0	0.0375	0.0375	-0.0375	3.75	0
3423	socks	0	0.0375	0.0375	-0.0375	3.75	0
3564	equal	0	0.0375	0.0375	-0.0375	3.75	0
3629	comfortable	0	0.0375	0.0375	-0.0375	3.75	0
79	mountains	0.0125	0.0375	0.025	-0.025	3	0.333333333333333
81	vacation	0.1125	0.1375	0.025	-0.025	1.22222222222222	0.818181818181818
138	cry	0.025	0.05	0.025	-0.025	2	0.5
211	peaceful	0.05	0.075	0.025	-0.025	1.5	0.666666666666667
240	lion	0.0375	0.0625	0.025	-0.025	1.66666666666667	0.6
253	rich	0.025	0.05	0.025	-0.025	2	0.5
286	touch	0.0125	0.0375	0.025	-0.025	3	0.333333333333333
308	blue	0.125	0.15	0.025	-0.025	1.2	0.833333333333333
328	clean	0.05	0.075	0.025	-0.025	1.5	0.666666666666667
373	shakespeare	0.0125	0.0375	0.025	-0.025	3	0.333333333333333
379	elephant	0.0125	0.0375	0.025	-0.025	3	0.333333333333333
388	truth	0.025	0.05	0.025	-0.025	2	0.5
424	pool	0.0625	0.0875	0.025	-0.025	1.4	0.714285714285714
437	audience	0.0125	0.0375	0.025	-0.025	3	0.333333333333333
508	know	0.0125	0.0375	0.025	-0.025	3	0.333333333333333
541	whale	0.05	0.075	0.025	-0.025	1.5	0.666666666666667
542	shark	0.05	0.075	0.025	-0.025	1.5	0.666666666666667
546	dolphin	0.0125	0.0375	0.025	-0.025	3	0.333333333333333
552	banana	0.0375	0.0625	0.025	-0.025	1.66666666666667	0.6
577	black	0.05	0.075	0.025	-0.025	1.5	0.666666666666667
587	feet	0.0375	0.0625	0.025	-0.025	1.66666666666667	0.6
614	mind	0.0625	0.0875	0.025	-0.025	1.4	0.714285714285714
615	soul	0.025	0.05	0.025	-0.025	2	0.5
642	police	0.0375	0.0625	0.025	-0.025	1.66666666666667	0.6
712	over	0.0125	0.0375	0.025	-0.025	3	0.333333333333333
758	hands	0.025	0.05	0.025	-0.025	2	0.5
780	wet	0.1	0.125	0.025	-0.025	1.25	0.8
807	california	0.0125	0.0375	0.025	-0.025	3	0.333333333333333
886	bath	0.05	0.075	0.025	-0.025	1.5	0.666666666666667
897	party	0.05	0.075	0.025	-0.025	1.5	0.666666666666667
905	lunch	0.0625	0.0875	0.025	-0.025	1.4	0.714285714285714
983	bacon	0.025	0.05	0.025	-0.025	2	0.5
989	dirty	0.0375	0.0625	0.025	-0.025	1.66666666666667	0.6
1000	paint	0.0375	0.0625	0.025	-0.025	1.66666666666667	0.6
1035	gun	0.0625	0.0875	0.025	-0.025	1.4	0.714285714285714
1054	tea	0.0375	0.0625	0.025	-0.025	1.66666666666667	0.6
1056	coffee	0.0375	0.0625	0.025	-0.025	1.66666666666667	0.6
1063	chat	0.0125	0.0375	0.025	-0.025	3	0.333333333333333
1084	marriage	0.0625	0.0875	0.025	-0.025	1.4	0.714285714285714
1109	uniform	0.0125	0.0375	0.025	-0.025	3	0.333333333333333
1113	island	0.0375	0.0625	0.025	-0.025	1.66666666666667	0.6
1117	drunk	0.0125	0.0375	0.025	-0.025	3	0.333333333333333
1130	wind	0.075	0.1	0.025	-0.025	1.33333333333333	0.75
1172	down	0.0375	0.0625	0.025	-0.025	1.66666666666667	0.6
1196	shirt	0.025	0.05	0.025	-0.025	2	0.5
1204	drinks	0.0125	0.0375	0.025	-0.025	3	0.333333333333333
1231	woods	0.025	0.05	0.025	-0.025	2	0.5
1239	catch	0.025	0.05	0.025	-0.025	2	0.5
1273	basketball	0.025	0.05	0.025	-0.025	2	0.5
1279	evening	0.0125	0.0375	0.025	-0.025	3	0.333333333333333
1281	chocolate	0.0375	0.0625	0.025	-0.025	1.66666666666667	0.6
1321	write	0.0125	0.0375	0.025	-0.025	3	0.333333333333333
1322	read	0.025	0.05	0.025	-0.025	2	0.5
1324	college	0.025	0.05	0.025	-0.025	2	0.5
1384	tan	0.0125	0.0375	0.025	-0.025	3	0.333333333333333
1417	bikini	0.0125	0.0375	0.025	-0.025	3	0.333333333333333
1429	pizza	0.025	0.05	0.025	-0.025	2	0.5
1437	scary	0.0125	0.0375	0.025	-0.025	3	0.333333333333333
1473	jesus	0.0125	0.0375	0.025	-0.025	3	0.333333333333333
1545	pen	0.05	0.075	0.025	-0.025	1.5	0.666666666666667
1554	sugar	0.0125	0.0375	0.025	-0.025	3	0.333333333333333
1592	morning	0.025	0.05	0.025	-0.025	2	0.5
1599	cute	0.0125	0.0375	0.025	-0.025	3	0.333333333333333
1644	thunder	0.0125	0.0375	0.025	-0.025	3	0.333333333333333
1652	legs	0.0125	0.0375	0.025	-0.025	3	0.333333333333333
1669	brain	0.025	0.05	0.025	-0.025	2	0.5
1743	butter	0.025	0.05	0.025	-0.025	2	0.5
1748	smile	0.0125	0.0375	0.025	-0.025	3	0.333333333333333
1833	hit	0.025	0.05	0.025	-0.025	2	0.5
1854	salad	0.025	0.05	0.025	-0.025	2	0.5
1903	present	0.0125	0.0375	0.025	-0.025	3	0.333333333333333
1904	young	0.05	0.075	0.025	-0.025	1.5	0.666666666666667
1920	flood	0.025	0.05	0.025	-0.025	2	0.5
1954	bat	0.025	0.05	0.025	-0.025	2	0.5
2004	scared	0.0125	0.0375	0.025	-0.025	3	0.333333333333333
2081	hole	0.0125	0.0375	0.025	-0.025	3	0.333333333333333
2185	satellite	0.0125	0.0375	0.025	-0.025	3	0.333333333333333
2241	frogs	0.0125	0.0375	0.025	-0.025	3	0.333333333333333
2243	float	0.0125	0.0375	0.025	-0.025	3	0.333333333333333
2267	drown	0.0125	0.0375	0.025	-0.025	3	0.333333333333333
2282	nervous	0.0125	0.0375	0.025	-0.025	3	0.333333333333333
2285	dream	0.025	0.05	0.025	-0.025	2	0.5
2317	race	0.0125	0.0375	0.025	-0.025	3	0.333333333333333
2349	mask	0.0125	0.0375	0.025	-0.025	3	0.333333333333333
2352	bears	0.0125	0.0375	0.025	-0.025	3	0.333333333333333
2420	weapon	0.0125	0.0375	0.025	-0.025	3	0.333333333333333
2425	temperature	0.0125	0.0375	0.025	-0.025	3	0.333333333333333
2440	fork	0.0125	0.0375	0.025	-0.025	3	0.333333333333333
2452	beef	0.0125	0.0375	0.025	-0.025	3	0.333333333333333
2528	sneakers	0.0125	0.0375	0.025	-0.025	3	0.333333333333333
2534	feel	0.0125	0.0375	0.025	-0.025	3	0.333333333333333
2543	all	0.0125	0.0375	0.025	-0.025	3	0.333333333333333
2561	hydration	0	0.025	0.025	-0.025	2.5	0
2564	jeans	0	0.025	0.025	-0.025	2.5	0
2590	diving	0	0.025	0.025	-0.025	2.5	0
2603	holes	0	0.025	0.025	-0.025	2.5	0
2615	kid	0	0.025	0.025	-0.025	2.5	0
2616	memory	0	0.025	0.025	-0.025	2.5	0
2618	tag	0	0.025	0.025	-0.025	2.5	0
2626	marsh	0	0.025	0.025	-0.025	2.5	0
2627	guilt	0	0.025	0.025	-0.025	2.5	0
2628	trouble	0	0.025	0.025	-0.025	2.5	0
2641	moral	0	0.025	0.025	-0.025	2.5	0
2642	standard	0	0.025	0.025	-0.025	2.5	0
2647	best	0	0.025	0.025	-0.025	2.5	0
2651	succeed	0	0.025	0.025	-0.025	2.5	0
2657	stuck	0	0.025	0.025	-0.025	2.5	0
2660	path	0	0.025	0.025	-0.025	2.5	0
2661	faith	0	0.025	0.025	-0.025	2.5	0
2662	understanding	0	0.025	0.025	-0.025	2.5	0
2669	leave	0	0.025	0.025	-0.025	2.5	0
2673	stuart	0	0.025	0.025	-0.025	2.5	0
2677	monster	0	0.025	0.025	-0.025	2.5	0
2688	get	0	0.025	0.025	-0.025	2.5	0
2697	might	0	0.025	0.025	-0.025	2.5	0
2710	roller	0	0.025	0.025	-0.025	2.5	0
2720	simple	0	0.025	0.025	-0.025	2.5	0
2725	action	0	0.025	0.025	-0.025	2.5	0
2728	kiss	0	0.025	0.025	-0.025	2.5	0
2729	living	0	0.025	0.025	-0.025	2.5	0
2732	smoothie	0	0.025	0.025	-0.025	2.5	0
2734	compete	0	0.025	0.025	-0.025	2.5	0
2735	competition	0	0.025	0.025	-0.025	2.5	0
2752	whiskey	0	0.025	0.025	-0.025	2.5	0
2753	song	0	0.025	0.025	-0.025	2.5	0
2767	bandit	0	0.025	0.025	-0.025	2.5	0
2774	mo	0	0.025	0.025	-0.025	2.5	0
2785	some	0	0.025	0.025	-0.025	2.5	0
2790	popular	0	0.025	0.025	-0.025	2.5	0
2792	luxury	0	0.025	0.025	-0.025	2.5	0
2797	giant	0	0.025	0.025	-0.025	2.5	0
2806	guns	0	0.025	0.025	-0.025	2.5	0
2807	golf	0	0.025	0.025	-0.025	2.5	0
2811	logic	0	0.025	0.025	-0.025	2.5	0
2814	cars	0	0.025	0.025	-0.025	2.5	0
2816	dock	0	0.025	0.025	-0.025	2.5	0
2824	tranquil	0	0.025	0.025	-0.025	2.5	0
2825	campfire	0	0.025	0.025	-0.025	2.5	0
2833	movement	0	0.025	0.025	-0.025	2.5	0
2837	overcome	0	0.025	0.025	-0.025	2.5	0
2839	endurance	0	0.025	0.025	-0.025	2.5	0
2842	objective	0	0.025	0.025	-0.025	2.5	0
2847	require	0	0.025	0.025	-0.025	2.5	0
2855	hi	0	0.025	0.025	-0.025	2.5	0
2882	here	0	0.025	0.025	-0.025	2.5	0
2886	lions	0	0.025	0.025	-0.025	2.5	0
2892	jumping	0	0.025	0.025	-0.025	2.5	0
2898	hours	0	0.025	0.025	-0.025	2.5	0
2903	feelings	0	0.025	0.025	-0.025	2.5	0
2907	something	0	0.025	0.025	-0.025	2.5	0
2909	thoughts	0	0.025	0.025	-0.025	2.5	0
2917	lack	0	0.025	0.025	-0.025	2.5	0
2923	bee	0	0.025	0.025	-0.025	2.5	0
2926	peel	0	0.025	0.025	-0.025	2.5	0
2934	punishment	0	0.025	0.025	-0.025	2.5	0
2935	badge	0	0.025	0.025	-0.025	2.5	0
2940	contest	0	0.025	0.025	-0.025	2.5	0
2946	foundation	0	0.025	0.025	-0.025	2.5	0
2948	solid	0	0.025	0.025	-0.025	2.5	0
2950	trap	0	0.025	0.025	-0.025	2.5	0
2951	locked	0	0.025	0.025	-0.025	2.5	0
2961	gorilla	0	0.025	0.025	-0.025	2.5	0
2967	gender	0	0.025	0.025	-0.025	2.5	0
2972	protein	0	0.025	0.025	-0.025	2.5	0
2973	shrimp	0	0.025	0.025	-0.025	2.5	0
2979	length	0	0.025	0.025	-0.025	2.5	0
2982	circus	0	0.025	0.025	-0.025	2.5	0
2983	clown	0	0.025	0.025	-0.025	2.5	0
2984	colorful	0	0.025	0.025	-0.025	2.5	0
2993	mailbox	0	0.025	0.025	-0.025	2.5	0
2998	rays	0	0.025	0.025	-0.025	2.5	0
3004	atom	0	0.025	0.025	-0.025	2.5	0
3010	frightened	0	0.025	0.025	-0.025	2.5	0
3011	surprise	0	0.025	0.025	-0.025	2.5	0
3030	height	0	0.025	0.025	-0.025	2.5	0
3057	headache	0	0.025	0.025	-0.025	2.5	0
3060	roast	0	0.025	0.025	-0.025	2.5	0
3066	price	0	0.025	0.025	-0.025	2.5	0
3068	waiter	0	0.025	0.025	-0.025	2.5	0
3071	assault	0	0.025	0.025	-0.025	2.5	0
3073	lawyer	0	0.025	0.025	-0.025	2.5	0
3075	patrol	0	0.025	0.025	-0.025	2.5	0
3078	surgery	0	0.025	0.025	-0.025	2.5	0
3080	expense	0	0.025	0.025	-0.025	2.5	0
3082	well	0	0.025	0.025	-0.025	2.5	0
3089	perfume	0	0.025	0.025	-0.025	2.5	0
3091	violet	0	0.025	0.025	-0.025	2.5	0
3093	daisy	0	0.025	0.025	-0.025	2.5	0
3102	powder	0	0.025	0.025	-0.025	2.5	0
3117	sunlight	0	0.025	0.025	-0.025	2.5	0
3120	palmtree	0	0.025	0.025	-0.025	2.5	0
3132	bug	0	0.025	0.025	-0.025	2.5	0
3135	hate	0	0.025	0.025	-0.025	2.5	0
3138	coast	0	0.025	0.025	-0.025	2.5	0
3140	bean	0	0.025	0.025	-0.025	2.5	0
3146	burial	0	0.025	0.025	-0.025	2.5	0
3148	indians	0	0.025	0.025	-0.025	2.5	0
3150	pill	0	0.025	0.025	-0.025	2.5	0
3156	pointless	0	0.025	0.025	-0.025	2.5	0
3158	columbus	0	0.025	0.025	-0.025	2.5	0
3161	winds	0	0.025	0.025	-0.025	2.5	0
3178	awesome	0	0.025	0.025	-0.025	2.5	0
3187	dye	0	0.025	0.025	-0.025	2.5	0
3188	nails	0	0.025	0.025	-0.025	2.5	0
3202	parts	0	0.025	0.025	-0.025	2.5	0
3203	hear	0	0.025	0.025	-0.025	2.5	0
3213	solve	0	0.025	0.025	-0.025	2.5	0
3215	mood	0	0.025	0.025	-0.025	2.5	0
3223	verdict	0	0.025	0.025	-0.025	2.5	0
3252	sing	0	0.025	0.025	-0.025	2.5	0
3258	loving	0	0.025	0.025	-0.025	2.5	0
3262	everlasting	0	0.025	0.025	-0.025	2.5	0
3267	alcohol	0	0.025	0.025	-0.025	2.5	0
3268	crayons	0	0.025	0.025	-0.025	2.5	0
3271	accounting	0	0.025	0.025	-0.025	2.5	0
3272	fahrenheit	0	0.025	0.025	-0.025	2.5	0
3275	loyalty	0	0.025	0.025	-0.025	2.5	0
3292	blueberry	0	0.025	0.025	-0.025	2.5	0
3303	cauliflower	0	0.025	0.025	-0.025	2.5	0
3318	metal	0	0.025	0.025	-0.025	2.5	0
3345	reduce	0	0.025	0.025	-0.025	2.5	0
3370	see	0	0.025	0.025	-0.025	2.5	0
3383	sight	0	0.025	0.025	-0.025	2.5	0
3389	throw	0	0.025	0.025	-0.025	2.5	0
3395	disney	0	0.025	0.025	-0.025	2.5	0
3406	oven	0	0.025	0.025	-0.025	2.5	0
3408	vitamins	0	0.025	0.025	-0.025	2.5	0
3410	discipline	0	0.025	0.025	-0.025	2.5	0
3411	consistency	0	0.025	0.025	-0.025	2.5	0
3415	powerful	0	0.025	0.025	-0.025	2.5	0
3434	determined	0	0.025	0.025	-0.025	2.5	0
3454	cave	0	0.025	0.025	-0.025	2.5	0
3462	sorrow	0	0.025	0.025	-0.025	2.5	0
3491	by	0	0.025	0.025	-0.025	2.5	0
3495	groceries	0	0.025	0.025	-0.025	2.5	0
3530	cell	0	0.025	0.025	-0.025	2.5	0
3536	fund	0	0.025	0.025	-0.025	2.5	0
3557	jacket	0	0.025	0.025	-0.025	2.5	0
3561	same	0	0.025	0.025	-0.025	2.5	0
3584	penguin	0	0.025	0.025	-0.025	2.5	0
3616	rocket	0	0.025	0.025	-0.025	2.5	0
3633	xanax	0	0.025	0.025	-0.025	2.5	0
3666	production	0	0.025	0.025	-0.025	2.5	0
3696	row	0	0.025	0.025	-0.025	2.5	0
3714	africa	0	0.025	0.025	-0.025	2.5	0
3718	hidden	0	0.025	0.025	-0.025	2.5	0
3731	drugs	0	0.025	0.025	-0.025	2.5	0
3797	mail	0	0.025	0.025	-0.025	2.5	0
3800	dragon	0	0.025	0.025	-0.025	2.5	0
3845	tight	0	0.025	0.025	-0.025	2.5	0
3898	pieces	0	0.025	0.025	-0.025	2.5	0
3914	plate	0	0.025	0.025	-0.025	2.5	0
3940	celcius	0	0.025	0.025	-0.025	2.5	0
4017	statement	0	0.025	0.025	-0.025	2.5	0
4028	safari	0	0.025	0.025	-0.025	2.5	0
4040	self	0	0.025	0.025	-0.025	2.5	0
18	crops	0.0125	0.025	0.0125	-0.0125	2	0.5
30	turkey	0.0125	0.025	0.0125	-0.0125	2	0.5
41	couch	0.0125	0.025	0.0125	-0.0125	2	0.5
47	sleep	0.1375	0.15	0.0125	-0.0125	1.09090909090909	0.916666666666667
50	warm	0.0625	0.075	0.0125	-0.0125	1.2	0.833333333333333
55	trees	0.0875	0.1	0.0125	-0.0125	1.14285714285714	0.875
70	pain	0.05	0.0625	0.0125	-0.0125	1.25	0.8
76	winter	0.1	0.1125	0.0125	-0.0125	1.125	0.888888888888889
77	ice	0.1625	0.175	0.0125	-0.0125	1.07692307692308	0.928571428571429
96	sea	0.1375	0.15	0.0125	-0.0125	1.09090909090909	0.916666666666667
102	puddle	0.0125	0.025	0.0125	-0.0125	2	0.5
110	beach	0.1875	0.2	0.0125	-0.0125	1.06666666666667	0.9375
153	depressed	0.0125	0.025	0.0125	-0.0125	2	0.5
177	poor	0.0125	0.025	0.0125	-0.0125	2	0.5
178	hungry	0.025	0.0375	0.0125	-0.0125	1.5	0.666666666666667
201	happiness	0.0375	0.05	0.0125	-0.0125	1.33333333333333	0.75
203	community	0.0125	0.025	0.0125	-0.0125	2	0.5
237	animal	0.0625	0.075	0.0125	-0.0125	1.2	0.833333333333333
258	town	0.0125	0.025	0.0125	-0.0125	2	0.5
282	sale	0.0125	0.025	0.0125	-0.0125	2	0.5
292	hot	0.1625	0.175	0.0125	-0.0125	1.07692307692308	0.928571428571429
298	dark	0.075	0.0875	0.0125	-0.0125	1.16666666666667	0.857142857142857
316	floor	0.025	0.0375	0.0125	-0.0125	1.5	0.666666666666667
319	forest	0.0625	0.075	0.0125	-0.0125	1.2	0.833333333333333
321	drink	0.175	0.1875	0.0125	-0.0125	1.07142857142857	0.933333333333333
326	soap	0.05	0.0625	0.0125	-0.0125	1.25	0.8
345	kidney	0.0125	0.025	0.0125	-0.0125	2	0.5
365	nature	0.0625	0.075	0.0125	-0.0125	1.2	0.833333333333333
382	pure	0.0125	0.025	0.0125	-0.0125	2	0.5
383	gold	0.0625	0.075	0.0125	-0.0125	1.2	0.833333333333333
390	free	0.025	0.0375	0.0125	-0.0125	1.5	0.666666666666667
393	strength	0.025	0.0375	0.0125	-0.0125	1.5	0.666666666666667
394	confidence	0.0125	0.025	0.0125	-0.0125	2	0.5
418	open	0.0125	0.025	0.0125	-0.0125	2	0.5
422	skinny	0.025	0.0375	0.0125	-0.0125	1.5	0.666666666666667
423	swimming	0.075	0.0875	0.0125	-0.0125	1.16666666666667	0.857142857142857
428	movie	0.05	0.0625	0.0125	-0.0125	1.25	0.8
432	popcorn	0.025	0.0375	0.0125	-0.0125	1.5	0.666666666666667
436	film	0.025	0.0375	0.0125	-0.0125	1.5	0.666666666666667
500	worker	0.0125	0.025	0.0125	-0.0125	2	0.5
511	teacher	0.075	0.0875	0.0125	-0.0125	1.16666666666667	0.857142857142857
521	sister	0.0125	0.025	0.0125	-0.0125	2	0.5
528	spring	0.025	0.0375	0.0125	-0.0125	1.5	0.666666666666667
529	autumn	0.0125	0.025	0.0125	-0.0125	2	0.5
544	lobster	0.0125	0.025	0.0125	-0.0125	2	0.5
547	lifeguard	0.0125	0.025	0.0125	-0.0125	2	0.5
575	excited	0.0125	0.025	0.0125	-0.0125	2	0.5
579	orange	0.0375	0.05	0.0125	-0.0125	1.33333333333333	0.75
597	sex	0.0625	0.075	0.0125	-0.0125	1.2	0.833333333333333
604	nothing	0.025	0.0375	0.0125	-0.0125	1.5	0.666666666666667
626	science	0.0375	0.05	0.0125	-0.0125	1.33333333333333	0.75
651	anger	0.0125	0.025	0.0125	-0.0125	2	0.5
652	shame	0.0125	0.025	0.0125	-0.0125	2	0.5
657	statues	0.0125	0.025	0.0125	-0.0125	2	0.5
688	tired	0.0375	0.05	0.0125	-0.0125	1.33333333333333	0.75
704	quick	0.0125	0.025	0.0125	-0.0125	2	0.5
709	now	0.0125	0.025	0.0125	-0.0125	2	0.5
718	task	0.0125	0.025	0.0125	-0.0125	2	0.5
724	emotion	0.0125	0.025	0.0125	-0.0125	2	0.5
742	teeth	0.0625	0.075	0.0125	-0.0125	1.2	0.833333333333333
752	piano	0.0125	0.025	0.0125	-0.0125	2	0.5
754	shore	0.0125	0.025	0.0125	-0.0125	2	0.5
759	clip	0.0125	0.025	0.0125	-0.0125	2	0.5
802	baseball	0.05	0.0625	0.0125	-0.0125	1.25	0.8
831	scissors	0.0125	0.025	0.0125	-0.0125	2	0.5
844	driver	0.025	0.0375	0.0125	-0.0125	1.5	0.666666666666667
847	run	0.0875	0.1	0.0125	-0.0125	1.14285714285714	0.875
870	sickness	0.0125	0.025	0.0125	-0.0125	2	0.5
883	bottle	0.075	0.0875	0.0125	-0.0125	1.16666666666667	0.857142857142857
928	tasty	0.025	0.0375	0.0125	-0.0125	1.5	0.666666666666667
936	reading	0.0375	0.05	0.0125	-0.0125	1.33333333333333	0.75
939	learn	0.025	0.0375	0.0125	-0.0125	1.5	0.666666666666667
940	study	0.0125	0.025	0.0125	-0.0125	2	0.5
941	smart	0.025	0.0375	0.0125	-0.0125	1.5	0.666666666666667
945	teach	0.0125	0.025	0.0125	-0.0125	2	0.5
963	bait	0.0125	0.025	0.0125	-0.0125	2	0.5
965	truck	0.025	0.0375	0.0125	-0.0125	1.5	0.666666666666667
967	wheel	0.0125	0.025	0.0125	-0.0125	2	0.5
986	plastic	0.0375	0.05	0.0125	-0.0125	1.33333333333333	0.75
1017	worry	0.025	0.0375	0.0125	-0.0125	1.5	0.666666666666667
1029	spoon	0.025	0.0375	0.0125	-0.0125	1.5	0.666666666666667
1030	sound	0.0125	0.025	0.0125	-0.0125	2	0.5
1048	shampoo	0.0375	0.05	0.0125	-0.0125	1.33333333333333	0.75
1066	jam	0.0125	0.025	0.0125	-0.0125	2	0.5
1067	jelly	0.025	0.0375	0.0125	-0.0125	1.5	0.666666666666667
1068	swim	0.075	0.0875	0.0125	-0.0125	1.16666666666667	0.857142857142857
1069	tennis	0.025	0.0375	0.0125	-0.0125	1.5	0.666666666666667
1078	group	0.0125	0.025	0.0125	-0.0125	2	0.5
1085	divorce	0.025	0.0375	0.0125	-0.0125	1.5	0.666666666666667
1087	live	0.0375	0.05	0.0125	-0.0125	1.33333333333333	0.75
1092	gifts	0.0125	0.025	0.0125	-0.0125	2	0.5
1094	duck	0.0125	0.025	0.0125	-0.0125	2	0.5
1098	lawn	0.0125	0.025	0.0125	-0.0125	2	0.5
1099	breeze	0.025	0.0375	0.0125	-0.0125	1.5	0.666666666666667
1112	hawaii	0.0125	0.025	0.0125	-0.0125	2	0.5
1118	bar	0.0125	0.025	0.0125	-0.0125	2	0.5
1132	hurricane	0.025	0.0375	0.0125	-0.0125	1.5	0.666666666666667
1151	fail	0.0125	0.025	0.0125	-0.0125	2	0.5
1153	university	0.0125	0.025	0.0125	-0.0125	2	0.5
1159	toes	0.0375	0.05	0.0125	-0.0125	1.33333333333333	0.75
1161	cells	0.0125	0.025	0.0125	-0.0125	2	0.5
1175	club	0.0125	0.025	0.0125	-0.0125	2	0.5
1178	arrest	0.0125	0.025	0.0125	-0.0125	2	0.5
1216	way	0.0125	0.025	0.0125	-0.0125	2	0.5
1229	arctic	0.0125	0.025	0.0125	-0.0125	2	0.5
1244	games	0.05	0.0625	0.0125	-0.0125	1.25	0.8
1263	animals	0.05	0.0625	0.0125	-0.0125	1.25	0.8
1268	numbers	0.0125	0.025	0.0125	-0.0125	2	0.5
1294	enjoyment	0.0375	0.05	0.0125	-0.0125	1.33333333333333	0.75
1325	degree	0.025	0.0375	0.0125	-0.0125	1.5	0.666666666666667
1347	branches	0.0125	0.025	0.0125	-0.0125	2	0.5
1349	berries	0.0125	0.025	0.0125	-0.0125	2	0.5
1350	honey	0.0125	0.025	0.0125	-0.0125	2	0.5
1354	salt	0.025	0.0375	0.0125	-0.0125	1.5	0.666666666666667
1366	crowd	0.025	0.0375	0.0125	-0.0125	1.5	0.666666666666667
1369	meeting	0.0125	0.025	0.0125	-0.0125	2	0.5
1381	thirst	0.0125	0.025	0.0125	-0.0125	2	0.5
1435	dreams	0.0125	0.025	0.0125	-0.0125	2	0.5
1475	grace	0.0125	0.025	0.0125	-0.0125	2	0.5
1486	corn	0.025	0.0375	0.0125	-0.0125	1.5	0.666666666666667
1488	polar	0.0125	0.025	0.0125	-0.0125	2	0.5
1493	surf	0.025	0.0375	0.0125	-0.0125	1.5	0.666666666666667
1498	nuts	0.025	0.0375	0.0125	-0.0125	1.5	0.666666666666667
1506	rice	0.0125	0.025	0.0125	-0.0125	2	0.5
1549	salary	0.0375	0.05	0.0125	-0.0125	1.33333333333333	0.75
1551	chain	0.0125	0.025	0.0125	-0.0125	2	0.5
1586	enemy	0.0125	0.025	0.0125	-0.0125	2	0.5
1590	rose	0.0375	0.05	0.0125	-0.0125	1.33333333333333	0.75
1606	pleasure	0.0125	0.025	0.0125	-0.0125	2	0.5
1632	thinking	0.0125	0.025	0.0125	-0.0125	2	0.5
1645	lightning	0.0125	0.025	0.0125	-0.0125	2	0.5
1653	ears	0.0125	0.025	0.0125	-0.0125	2	0.5
1654	knees	0.0125	0.025	0.0125	-0.0125	2	0.5
1659	makeup	0.025	0.0375	0.0125	-0.0125	1.5	0.666666666666667
1662	tongue	0.025	0.0375	0.0125	-0.0125	1.5	0.666666666666667
1676	dawn	0.0125	0.025	0.0125	-0.0125	2	0.5
1698	grape	0.0125	0.025	0.0125	-0.0125	2	0.5
1721	with	0.0125	0.025	0.0125	-0.0125	2	0.5
1724	ethics	0.0125	0.025	0.0125	-0.0125	2	0.5
1749	blonde	0.0125	0.025	0.0125	-0.0125	2	0.5
1756	experiment	0.0125	0.025	0.0125	-0.0125	2	0.5
1775	team	0.0125	0.025	0.0125	-0.0125	2	0.5
1821	corona	0.025	0.0375	0.0125	-0.0125	1.5	0.666666666666667
1822	left	0.0125	0.025	0.0125	-0.0125	2	0.5
1856	fountain	0.025	0.0375	0.0125	-0.0125	1.5	0.666666666666667
1874	chance	0.0125	0.025	0.0125	-0.0125	2	0.5
1882	essential	0.0125	0.025	0.0125	-0.0125	2	0.5
1902	past	0.0125	0.025	0.0125	-0.0125	2	0.5
1906	hopeful	0.0125	0.025	0.0125	-0.0125	2	0.5
1911	mystery	0.0125	0.025	0.0125	-0.0125	2	0.5
1915	empty	0.025	0.0375	0.0125	-0.0125	1.5	0.666666666666667
1924	cure	0.0125	0.025	0.0125	-0.0125	2	0.5
1936	boxing	0.0125	0.025	0.0125	-0.0125	2	0.5
1959	easy	0.0125	0.025	0.0125	-0.0125	2	0.5
1965	endless	0.0125	0.025	0.0125	-0.0125	2	0.5
1971	achieve	0.0125	0.025	0.0125	-0.0125	2	0.5
1995	perfect	0.0125	0.025	0.0125	-0.0125	2	0.5
1998	hill	0.0125	0.025	0.0125	-0.0125	2	0.5
2011	ache	0.0125	0.025	0.0125	-0.0125	2	0.5
2013	eternal	0.0125	0.025	0.0125	-0.0125	2	0.5
2015	bags	0.0125	0.025	0.0125	-0.0125	2	0.5
2021	shop	0.025	0.0375	0.0125	-0.0125	1.5	0.666666666666667
2026	win	0.0375	0.05	0.0125	-0.0125	1.33333333333333	0.75
2078	stomach	0.025	0.0375	0.0125	-0.0125	1.5	0.666666666666667
2086	crown	0.0125	0.025	0.0125	-0.0125	2	0.5
2088	hamburger	0.025	0.0375	0.0125	-0.0125	1.5	0.666666666666667
2092	dip	0.0125	0.025	0.0125	-0.0125	2	0.5
2093	carrots	0.0125	0.025	0.0125	-0.0125	2	0.5
2126	false	0.0125	0.025	0.0125	-0.0125	2	0.5
2129	mean	0.0125	0.025	0.0125	-0.0125	2	0.5
2201	move	0.0125	0.025	0.0125	-0.0125	2	0.5
2220	lie	0.0125	0.025	0.0125	-0.0125	2	0.5
2232	dishes	0.0125	0.025	0.0125	-0.0125	2	0.5
2247	storm	0.0125	0.025	0.0125	-0.0125	2	0.5
2259	dive	0.0125	0.025	0.0125	-0.0125	2	0.5
2268	save	0.0125	0.025	0.0125	-0.0125	2	0.5
2277	married	0.0125	0.025	0.0125	-0.0125	2	0.5
2278	relaxation	0.0125	0.025	0.0125	-0.0125	2	0.5
2279	sunset	0.0125	0.025	0.0125	-0.0125	2	0.5
2280	sunrise	0.0125	0.025	0.0125	-0.0125	2	0.5
2286	wake	0.0125	0.025	0.0125	-0.0125	2	0.5
2292	meal	0.0125	0.025	0.0125	-0.0125	2	0.5
2301	cash	0.0125	0.025	0.0125	-0.0125	2	0.5
2306	think	0.0125	0.025	0.0125	-0.0125	2	0.5
2344	relationship	0.025	0.0375	0.0125	-0.0125	1.5	0.666666666666667
2355	glaciers	0.0125	0.025	0.0125	-0.0125	2	0.5
2396	arrested	0.0125	0.025	0.0125	-0.0125	2	0.5
2401	innocent	0.0125	0.025	0.0125	-0.0125	2	0.5
2407	trust	0.0125	0.025	0.0125	-0.0125	2	0.5
2409	friendship	0.0125	0.025	0.0125	-0.0125	2	0.5
2419	sharp	0.0125	0.025	0.0125	-0.0125	2	0.5
2427	serenity	0.0125	0.025	0.0125	-0.0125	2	0.5
2435	secure	0.0125	0.025	0.0125	-0.0125	2	0.5
2473	mansion	0.0125	0.025	0.0125	-0.0125	2	0.5
2480	wish	0.0125	0.025	0.0125	-0.0125	2	0.5
2482	boring	0.0125	0.025	0.0125	-0.0125	2	0.5
2498	wrist	0.0125	0.025	0.0125	-0.0125	2	0.5
2545	everything	0.0125	0.025	0.0125	-0.0125	2	0.5
2553	company	0.0125	0.025	0.0125	-0.0125	2	0.5
2554	employee	0.0125	0.025	0.0125	-0.0125	2	0.5
2562	pee	0	0.0125	0.0125	-0.0125	1.25	0
2563	plumber	0	0.0125	0.0125	-0.0125	1.25	0
2565	flannel	0	0.0125	0.0125	-0.0125	1.25	0
2566	hearth	0	0.0125	0.0125	-0.0125	1.25	0
2567	stockings	0	0.0125	0.0125	-0.0125	1.25	0
2568	mantle	0	0.0125	0.0125	-0.0125	1.25	0
2569	chimney	0	0.0125	0.0125	-0.0125	1.25	0
2570	reindeer	0	0.0125	0.0125	-0.0125	1.25	0
2571	sliegh	0	0.0125	0.0125	-0.0125	1.25	0
2572	elves	0	0.0125	0.0125	-0.0125	1.25	0
2574	keebler	0	0.0125	0.0125	-0.0125	1.25	0
2575	chocolatechips	0	0.0125	0.0125	-0.0125	1.25	0
2576	crumbs	0	0.0125	0.0125	-0.0125	1.25	0
2578	tablecoth	0	0.0125	0.0125	-0.0125	1.25	0
2579	diningroom	0	0.0125	0.0125	-0.0125	1.25	0
2580	ac	0	0.0125	0.0125	-0.0125	1.25	0
2582	breakroom	0	0.0125	0.0125	-0.0125	1.25	0
2583	deodorant	0	0.0125	0.0125	-0.0125	1.25	0
2584	shavingcream	0	0.0125	0.0125	-0.0125	1.25	0
2586	shaving	0	0.0125	0.0125	-0.0125	1.25	0
2587	boating	0	0.0125	0.0125	-0.0125	1.25	0
2589	bouys	0	0.0125	0.0125	-0.0125	1.25	0
2591	rocks	0	0.0125	0.0125	-0.0125	1.25	0
2592	hotdogs	0	0.0125	0.0125	-0.0125	1.25	0
2593	koolaid	0	0.0125	0.0125	-0.0125	1.25	0
2594	fairfieldbay	0	0.0125	0.0125	-0.0125	1.25	0
2595	arkansas	0	0.0125	0.0125	-0.0125	1.25	0
2596	hills	0	0.0125	0.0125	-0.0125	1.25	0
2597	scorpions	0	0.0125	0.0125	-0.0125	1.25	0
2598	chipmunks	0	0.0125	0.0125	-0.0125	1.25	0
2599	squirells	0	0.0125	0.0125	-0.0125	1.25	0
2600	rabbits	0	0.0125	0.0125	-0.0125	1.25	0
2601	fox	0	0.0125	0.0125	-0.0125	1.25	0
2602	armidillos	0	0.0125	0.0125	-0.0125	1.25	0
2604	dig	0	0.0125	0.0125	-0.0125	1.25	0
2605	grubs	0	0.0125	0.0125	-0.0125	1.25	0
2606	worms	0	0.0125	0.0125	-0.0125	1.25	0
2607	squish	0	0.0125	0.0125	-0.0125	1.25	0
2609	mowing	0	0.0125	0.0125	-0.0125	1.25	0
2610	fingertips	0	0.0125	0.0125	-0.0125	1.25	0
2611	fingerprints	0	0.0125	0.0125	-0.0125	1.25	0
2612	tiptoe	0	0.0125	0.0125	-0.0125	1.25	0
2614	hold	0	0.0125	0.0125	-0.0125	1.25	0
2619	shatter	0	0.0125	0.0125	-0.0125	1.25	0
2620	homeowner	0	0.0125	0.0125	-0.0125	1.25	0
2621	laughed	0	0.0125	0.0125	-0.0125	1.25	0
2622	forgive	0	0.0125	0.0125	-0.0125	1.25	0
2623	barbeque	0	0.0125	0.0125	-0.0125	1.25	0
2625	bonfire	0	0.0125	0.0125	-0.0125	1.25	0
2629	comply	0	0.0125	0.0125	-0.0125	1.25	0
2633	again	0	0.0125	0.0125	-0.0125	1.25	0
2634	redemption	0	0.0125	0.0125	-0.0125	1.25	0
2635	renew	0	0.0125	0.0125	-0.0125	1.25	0
2636	restore	0	0.0125	0.0125	-0.0125	1.25	0
2639	intent	0	0.0125	0.0125	-0.0125	1.25	0
2640	reason	0	0.0125	0.0125	-0.0125	1.25	0
2643	regulation	0	0.0125	0.0125	-0.0125	1.25	0
2644	upright	0	0.0125	0.0125	-0.0125	1.25	0
2645	absolute	0	0.0125	0.0125	-0.0125	1.25	0
2646	infinite	0	0.0125	0.0125	-0.0125	1.25	0
2648	holy	0	0.0125	0.0125	-0.0125	1.25	0
2649	whole	0	0.0125	0.0125	-0.0125	1.25	0
2650	always	0	0.0125	0.0125	-0.0125	1.25	0
2652	perception	0	0.0125	0.0125	-0.0125	1.25	0
2653	fender	0	0.0125	0.0125	-0.0125	1.25	0
2654	gibson	0	0.0125	0.0125	-0.0125	1.25	0
2655	purchases	0	0.0125	0.0125	-0.0125	1.25	0
2656	priority	0	0.0125	0.0125	-0.0125	1.25	0
2658	annoyed	0	0.0125	0.0125	-0.0125	1.25	0
2663	due	0	0.0125	0.0125	-0.0125	1.25	0
2664	limits	0	0.0125	0.0125	-0.0125	1.25	0
2666	forgetful	0	0.0125	0.0125	-0.0125	1.25	0
2670	disappear	0	0.0125	0.0125	-0.0125	1.25	0
2671	ashamed	0	0.0125	0.0125	-0.0125	1.25	0
2672	claire	0	0.0125	0.0125	-0.0125	1.25	0
2674	affair	0	0.0125	0.0125	-0.0125	1.25	0
2675	hiding	0	0.0125	0.0125	-0.0125	1.25	0
2679	brutal	0	0.0125	0.0125	-0.0125	1.25	0
2680	hanged	0	0.0125	0.0125	-0.0125	1.25	0
2681	cop	0	0.0125	0.0125	-0.0125	1.25	0
2684	caught	0	0.0125	0.0125	-0.0125	1.25	0
2685	unifrom	0	0.0125	0.0125	-0.0125	1.25	0
2686	from	0	0.0125	0.0125	-0.0125	1.25	0
2687	may	0	0.0125	0.0125	-0.0125	1.25	0
2689	into	0	0.0125	0.0125	-0.0125	1.25	0
2691	any	0	0.0125	0.0125	-0.0125	1.25	0
2692	where	0	0.0125	0.0125	-0.0125	1.25	0
2693	ever	0	0.0125	0.0125	-0.0125	1.25	0
2695	commited	0	0.0125	0.0125	-0.0125	1.25	0
2696	wanted	0	0.0125	0.0125	-0.0125	1.25	0
2698	mitt	0	0.0125	0.0125	-0.0125	1.25	0
2699	automobile	0	0.0125	0.0125	-0.0125	1.25	0
2700	rubber	0	0.0125	0.0125	-0.0125	1.25	0
2701	removal	0	0.0125	0.0125	-0.0125	1.25	0
2702	rid	0	0.0125	0.0125	-0.0125	1.25	0
2703	rats	0	0.0125	0.0125	-0.0125	1.25	0
2704	mice	0	0.0125	0.0125	-0.0125	1.25	0
2705	rodents	0	0.0125	0.0125	-0.0125	1.25	0
2706	frightening	0	0.0125	0.0125	-0.0125	1.25	0
2707	afraid	0	0.0125	0.0125	-0.0125	1.25	0
2708	corner	0	0.0125	0.0125	-0.0125	1.25	0
2709	baseboard	0	0.0125	0.0125	-0.0125	1.25	0
2711	motion	0	0.0125	0.0125	-0.0125	1.25	0
2712	parquet	0	0.0125	0.0125	-0.0125	1.25	0
2713	toasty	0	0.0125	0.0125	-0.0125	1.25	0
2714	marshmallows	0	0.0125	0.0125	-0.0125	1.25	0
2715	allies	0	0.0125	0.0125	-0.0125	1.25	0
2716	foes	0	0.0125	0.0125	-0.0125	1.25	0
2717	enemies	0	0.0125	0.0125	-0.0125	1.25	0
2718	common	0	0.0125	0.0125	-0.0125	1.25	0
2719	ordinary	0	0.0125	0.0125	-0.0125	1.25	0
2721	peasy	0	0.0125	0.0125	-0.0125	1.25	0
2722	bl	0	0.0125	0.0125	-0.0125	1.25	0
2724	director	0	0.0125	0.0125	-0.0125	1.25	0
2726	close	0	0.0125	0.0125	-0.0125	1.25	0
2727	backyard	0	0.0125	0.0125	-0.0125	1.25	0
2730	recreation	0	0.0125	0.0125	-0.0125	1.25	0
2733	milkshake	0	0.0125	0.0125	-0.0125	1.25	0
2736	hardwork	0	0.0125	0.0125	-0.0125	1.25	0
2737	struggle	0	0.0125	0.0125	-0.0125	1.25	0
2739	jubilation	0	0.0125	0.0125	-0.0125	1.25	0
2740	rapids	0	0.0125	0.0125	-0.0125	1.25	0
2741	turtles	0	0.0125	0.0125	-0.0125	1.25	0
2743	toads	0	0.0125	0.0125	-0.0125	1.25	0
2744	tube	0	0.0125	0.0125	-0.0125	1.25	0
2746	orbit	0	0.0125	0.0125	-0.0125	1.25	0
2747	shooting	0	0.0125	0.0125	-0.0125	1.25	0
2748	meteor	0	0.0125	0.0125	-0.0125	1.25	0
2749	lunar	0	0.0125	0.0125	-0.0125	1.25	0
2750	eclipse	0	0.0125	0.0125	-0.0125	1.25	0
2751	solar	0	0.0125	0.0125	-0.0125	1.25	0
2754	jack	0	0.0125	0.0125	-0.0125	1.25	0
2755	buck	0	0.0125	0.0125	-0.0125	1.25	0
2756	bachelor	0	0.0125	0.0125	-0.0125	1.25	0
2757	doe	0	0.0125	0.0125	-0.0125	1.25	0
2758	faw	0	0.0125	0.0125	-0.0125	1.25	0
2759	fawn	0	0.0125	0.0125	-0.0125	1.25	0
2760	spots	0	0.0125	0.0125	-0.0125	1.25	0
2762	brady	0	0.0125	0.0125	-0.0125	1.25	0
2763	jay	0	0.0125	0.0125	-0.0125	1.25	0
2764	cutler	0	0.0125	0.0125	-0.0125	1.25	0
2765	chickens	0	0.0125	0.0125	-0.0125	1.25	0
2766	raccoons	0	0.0125	0.0125	-0.0125	1.25	0
2768	boo	0	0.0125	0.0125	-0.0125	1.25	0
2769	haunt	0	0.0125	0.0125	-0.0125	1.25	0
2770	creaky	0	0.0125	0.0125	-0.0125	1.25	0
2771	spooky	0	0.0125	0.0125	-0.0125	1.25	0
2772	saints	0	0.0125	0.0125	-0.0125	1.25	0
2773	most	0	0.0125	0.0125	-0.0125	1.25	0
2775	rugar	0	0.0125	0.0125	-0.0125	1.25	0
2776	tikka	0	0.0125	0.0125	-0.0125	1.25	0
2777	walks	0	0.0125	0.0125	-0.0125	1.25	0
2778	foxes	0	0.0125	0.0125	-0.0125	1.25	0
2779	blog	0	0.0125	0.0125	-0.0125	1.25	0
2780	reporter	0	0.0125	0.0125	-0.0125	1.25	0
2781	facebook	0	0.0125	0.0125	-0.0125	1.25	0
2782	individuals	0	0.0125	0.0125	-0.0125	1.25	0
2783	each	0	0.0125	0.0125	-0.0125	1.25	0
2784	only	0	0.0125	0.0125	-0.0125	1.25	0
2786	number	0	0.0125	0.0125	-0.0125	1.25	0
2787	topic	0	0.0125	0.0125	-0.0125	1.25	0
2788	celebrity	0	0.0125	0.0125	-0.0125	1.25	0
2789	famous	0	0.0125	0.0125	-0.0125	1.25	0
2793	loft	0	0.0125	0.0125	-0.0125	1.25	0
2794	townhouse	0	0.0125	0.0125	-0.0125	1.25	0
2795	suburb	0	0.0125	0.0125	-0.0125	1.25	0
2796	little	0	0.0125	0.0125	-0.0125	1.25	0
2798	tiny	0	0.0125	0.0125	-0.0125	1.25	0
2799	peanut	0	0.0125	0.0125	-0.0125	1.25	0
2802	cousins	0	0.0125	0.0125	-0.0125	1.25	0
2803	terrorist	0	0.0125	0.0125	-0.0125	1.25	0
2804	unwelcome	0	0.0125	0.0125	-0.0125	1.25	0
2805	needy	0	0.0125	0.0125	-0.0125	1.25	0
2808	timecard	0	0.0125	0.0125	-0.0125	1.25	0
2809	scorecard	0	0.0125	0.0125	-0.0125	1.25	0
2813	researcher	0	0.0125	0.0125	-0.0125	1.25	0
2815	robots	0	0.0125	0.0125	-0.0125	1.25	0
2817	rocky	0	0.0125	0.0125	-0.0125	1.25	0
2821	turn	0	0.0125	0.0125	-0.0125	1.25	0
2823	stones	0	0.0125	0.0125	-0.0125	1.25	0
2826	smores	0	0.0125	0.0125	-0.0125	1.25	0
2827	social	0	0.0125	0.0125	-0.0125	1.25	0
2828	smoke	0	0.0125	0.0125	-0.0125	1.25	0
2829	mosquitos	0	0.0125	0.0125	-0.0125	1.25	0
2830	bedroll	0	0.0125	0.0125	-0.0125	1.25	0
2831	hearty	0	0.0125	0.0125	-0.0125	1.25	0
2832	pristine	0	0.0125	0.0125	-0.0125	1.25	0
2834	overlook	0	0.0125	0.0125	-0.0125	1.25	0
2835	vantage	0	0.0125	0.0125	-0.0125	1.25	0
2836	summit	0	0.0125	0.0125	-0.0125	1.25	0
2838	physical	0	0.0125	0.0125	-0.0125	1.25	0
2840	accomplish	0	0.0125	0.0125	-0.0125	1.25	0
2841	completion	0	0.0125	0.0125	-0.0125	1.25	0
2844	endeavor	0	0.0125	0.0125	-0.0125	1.25	0
2845	tasks	0	0.0125	0.0125	-0.0125	1.25	0
2846	acquire	0	0.0125	0.0125	-0.0125	1.25	0
2848	necessities	0	0.0125	0.0125	-0.0125	1.25	0
2849	services	0	0.0125	0.0125	-0.0125	1.25	0
2850	currency	0	0.0125	0.0125	-0.0125	1.25	0
2851	commerce	0	0.0125	0.0125	-0.0125	1.25	0
2852	haggle	0	0.0125	0.0125	-0.0125	1.25	0
2853	bargain	0	0.0125	0.0125	-0.0125	1.25	0
2854	barter	0	0.0125	0.0125	-0.0125	1.25	0
2856	talking	0	0.0125	0.0125	-0.0125	1.25	0
2857	hearing	0	0.0125	0.0125	-0.0125	1.25	0
2858	watching	0	0.0125	0.0125	-0.0125	1.25	0
2859	cgi	0	0.0125	0.0125	-0.0125	1.25	0
2860	producers	0	0.0125	0.0125	-0.0125	1.25	0
2861	reviews	0	0.0125	0.0125	-0.0125	1.25	0
2862	critics	0	0.0125	0.0125	-0.0125	1.25	0
2863	thumbs	0	0.0125	0.0125	-0.0125	1.25	0
2864	scores	0	0.0125	0.0125	-0.0125	1.25	0
2865	viewers	0	0.0125	0.0125	-0.0125	1.25	0
2866	audiences	0	0.0125	0.0125	-0.0125	1.25	0
2867	consessions	0	0.0125	0.0125	-0.0125	1.25	0
2868	prices	0	0.0125	0.0125	-0.0125	1.25	0
2869	analysis	0	0.0125	0.0125	-0.0125	1.25	0
2870	deconstruction	0	0.0125	0.0125	-0.0125	1.25	0
2871	entertaining	0	0.0125	0.0125	-0.0125	1.25	0
2872	mediaa	0	0.0125	0.0125	-0.0125	1.25	0
2873	censor	0	0.0125	0.0125	-0.0125	1.25	0
2874	language	0	0.0125	0.0125	-0.0125	1.25	0
2875	learner	0	0.0125	0.0125	-0.0125	1.25	0
2876	provoking	0	0.0125	0.0125	-0.0125	1.25	0
2877	ingrained	0	0.0125	0.0125	-0.0125	1.25	0
2879	pail	0	0.0125	0.0125	-0.0125	1.25	0
2881	true	0	0.0125	0.0125	-0.0125	1.25	0
2883	after	0	0.0125	0.0125	-0.0125	1.25	0
2884	weave	0	0.0125	0.0125	-0.0125	1.25	0
2885	tigers	0	0.0125	0.0125	-0.0125	1.25	0
2887	lighting	0	0.0125	0.0125	-0.0125	1.25	0
2888	storms	0	0.0125	0.0125	-0.0125	1.25	0
2889	hurrican	0	0.0125	0.0125	-0.0125	1.25	0
2890	mud	0	0.0125	0.0125	-0.0125	1.25	0
2891	puddles	0	0.0125	0.0125	-0.0125	1.25	0
2893	tranpoline	0	0.0125	0.0125	-0.0125	1.25	0
2894	comdey	0	0.0125	0.0125	-0.0125	1.25	0
2895	hairline	0	0.0125	0.0125	-0.0125	1.25	0
2896	less	0	0.0125	0.0125	-0.0125	1.25	0
2897	older	0	0.0125	0.0125	-0.0125	1.25	0
2899	achievable	0	0.0125	0.0125	-0.0125	1.25	0
2900	loneliness	0	0.0125	0.0125	-0.0125	1.25	0
2901	recognition	0	0.0125	0.0125	-0.0125	1.25	0
2902	priorities	0	0.0125	0.0125	-0.0125	1.25	0
2904	emotions	0	0.0125	0.0125	-0.0125	1.25	0
2905	unsure	0	0.0125	0.0125	-0.0125	1.25	0
2906	doubt	0	0.0125	0.0125	-0.0125	1.25	0
2908	material	0	0.0125	0.0125	-0.0125	1.25	0
2910	examine	0	0.0125	0.0125	-0.0125	1.25	0
2911	inspect	0	0.0125	0.0125	-0.0125	1.25	0
2912	decide	0	0.0125	0.0125	-0.0125	1.25	0
2913	engage	0	0.0125	0.0125	-0.0125	1.25	0
2914	embrace	0	0.0125	0.0125	-0.0125	1.25	0
2916	none	0	0.0125	0.0125	-0.0125	1.25	0
2918	uncertantity	0	0.0125	0.0125	-0.0125	1.25	0
2919	desires	0	0.0125	0.0125	-0.0125	1.25	0
2920	paralyzed	0	0.0125	0.0125	-0.0125	1.25	0
2921	moment	0	0.0125	0.0125	-0.0125	1.25	0
2922	unrealistic	0	0.0125	0.0125	-0.0125	1.25	0
2924	sweetner	0	0.0125	0.0125	-0.0125	1.25	0
2925	blower	0	0.0125	0.0125	-0.0125	1.25	0
2927	cab	0	0.0125	0.0125	-0.0125	1.25	0
2928	plank	0	0.0125	0.0125	-0.0125	1.25	0
2929	mascot	0	0.0125	0.0125	-0.0125	1.25	0
2930	symbol	0	0.0125	0.0125	-0.0125	1.25	0
2931	code	0	0.0125	0.0125	-0.0125	1.25	0
2932	program	0	0.0125	0.0125	-0.0125	1.25	0
2933	execute	0	0.0125	0.0125	-0.0125	1.25	0
2936	honor	0	0.0125	0.0125	-0.0125	1.25	0
2937	parent	0	0.0125	0.0125	-0.0125	1.25	0
2938	sibling	0	0.0125	0.0125	-0.0125	1.25	0
2939	rivalry	0	0.0125	0.0125	-0.0125	1.25	0
2941	winner	0	0.0125	0.0125	-0.0125	1.25	0
2942	loser	0	0.0125	0.0125	-0.0125	1.25	0
2943	defeat	0	0.0125	0.0125	-0.0125	1.25	0
2944	first	0	0.0125	0.0125	-0.0125	1.25	0
2945	bottom	0	0.0125	0.0125	-0.0125	1.25	0
2947	concrete	0	0.0125	0.0125	-0.0125	1.25	0
2949	porous	0	0.0125	0.0125	-0.0125	1.25	0
2952	bunk	0	0.0125	0.0125	-0.0125	1.25	0
2953	intercourse	0	0.0125	0.0125	-0.0125	1.25	0
2954	mature	0	0.0125	0.0125	-0.0125	1.25	0
2955	foo	0	0.0125	0.0125	-0.0125	1.25	0
2956	spice	0	0.0125	0.0125	-0.0125	1.25	0
2957	choclate	0	0.0125	0.0125	-0.0125	1.25	0
2958	zebra	0	0.0125	0.0125	-0.0125	1.25	0
2959	kangroo	0	0.0125	0.0125	-0.0125	1.25	0
2960	rhino	0	0.0125	0.0125	-0.0125	1.25	0
2962	fu	0	0.0125	0.0125	-0.0125	1.25	0
2963	pancake	0	0.0125	0.0125	-0.0125	1.25	0
2964	syrup	0	0.0125	0.0125	-0.0125	1.25	0
2965	supper	0	0.0125	0.0125	-0.0125	1.25	0
2966	limited	0	0.0125	0.0125	-0.0125	1.25	0
2968	male	0	0.0125	0.0125	-0.0125	1.25	0
2969	musclre	0	0.0125	0.0125	-0.0125	1.25	0
2970	lifting	0	0.0125	0.0125	-0.0125	1.25	0
2971	macro	0	0.0125	0.0125	-0.0125	1.25	0
2974	ancient	0	0.0125	0.0125	-0.0125	1.25	0
2975	biggest	0	0.0125	0.0125	-0.0125	1.25	0
2976	bite	0	0.0125	0.0125	-0.0125	1.25	0
2977	heal	0	0.0125	0.0125	-0.0125	1.25	0
2978	bitter	0	0.0125	0.0125	-0.0125	1.25	0
2980	compare	0	0.0125	0.0125	-0.0125	1.25	0
2981	magician	0	0.0125	0.0125	-0.0125	1.25	0
2987	manufactory	0	0.0125	0.0125	-0.0125	1.25	0
2988	assembly	0	0.0125	0.0125	-0.0125	1.25	0
2989	supplies	0	0.0125	0.0125	-0.0125	1.25	0
2990	products	0	0.0125	0.0125	-0.0125	1.25	0
2991	shipping	0	0.0125	0.0125	-0.0125	1.25	0
2992	mailman	0	0.0125	0.0125	-0.0125	1.25	0
2995	barking	0	0.0125	0.0125	-0.0125	1.25	0
2996	pale	0	0.0125	0.0125	-0.0125	1.25	0
2997	uv	0	0.0125	0.0125	-0.0125	1.25	0
3000	garage	0	0.0125	0.0125	-0.0125	1.25	0
3001	footbal	0	0.0125	0.0125	-0.0125	1.25	0
3002	fans	0	0.0125	0.0125	-0.0125	1.25	0
3003	spread	0	0.0125	0.0125	-0.0125	1.25	0
3005	civil	0	0.0125	0.0125	-0.0125	1.25	0
3006	guilty	0	0.0125	0.0125	-0.0125	1.25	0
3007	distrust	0	0.0125	0.0125	-0.0125	1.25	0
3008	distress	0	0.0125	0.0125	-0.0125	1.25	0
3009	unsafe	0	0.0125	0.0125	-0.0125	1.25	0
3012	outcome	0	0.0125	0.0125	-0.0125	1.25	0
3013	convicted	0	0.0125	0.0125	-0.0125	1.25	0
3014	criminal	0	0.0125	0.0125	-0.0125	1.25	0
3015	unlawful	0	0.0125	0.0125	-0.0125	1.25	0
3016	disobediant	0	0.0125	0.0125	-0.0125	1.25	0
3017	unthruthful	0	0.0125	0.0125	-0.0125	1.25	0
3018	incorrect	0	0.0125	0.0125	-0.0125	1.25	0
3019	unfactful	0	0.0125	0.0125	-0.0125	1.25	0
3020	error	0	0.0125	0.0125	-0.0125	1.25	0
3021	mistake	0	0.0125	0.0125	-0.0125	1.25	0
3022	unintentional	0	0.0125	0.0125	-0.0125	1.25	0
3024	ending	0	0.0125	0.0125	-0.0125	1.25	0
3025	wid	0	0.0125	0.0125	-0.0125	1.25	0
3026	clocl	0	0.0125	0.0125	-0.0125	1.25	0
3027	payment	0	0.0125	0.0125	-0.0125	1.25	0
3028	size	0	0.0125	0.0125	-0.0125	1.25	0
3029	figure	0	0.0125	0.0125	-0.0125	1.25	0
3031	silly	0	0.0125	0.0125	-0.0125	1.25	0
3032	newyork	0	0.0125	0.0125	-0.0125	1.25	0
3033	solemn	0	0.0125	0.0125	-0.0125	1.25	0
3034	member	0	0.0125	0.0125	-0.0125	1.25	0
3035	osmosis	0	0.0125	0.0125	-0.0125	1.25	0
3036	clearance	0	0.0125	0.0125	-0.0125	1.25	0
3037	mayor	0	0.0125	0.0125	-0.0125	1.25	0
3038	livid	0	0.0125	0.0125	-0.0125	1.25	0
3039	of	0	0.0125	0.0125	-0.0125	1.25	0
3040	singapor	0	0.0125	0.0125	-0.0125	1.25	0
3041	limit	0	0.0125	0.0125	-0.0125	1.25	0
3042	pregnancy	0	0.0125	0.0125	-0.0125	1.25	0
3043	microphone	0	0.0125	0.0125	-0.0125	1.25	0
3044	stripe	0	0.0125	0.0125	-0.0125	1.25	0
3045	tied	0	0.0125	0.0125	-0.0125	1.25	0
3047	lid	0	0.0125	0.0125	-0.0125	1.25	0
3048	vains	0	0.0125	0.0125	-0.0125	1.25	0
3049	li	0	0.0125	0.0125	-0.0125	1.25	0
3050	squeaky	0	0.0125	0.0125	-0.0125	1.25	0
3051	rattle	0	0.0125	0.0125	-0.0125	1.25	0
3052	slitjer	0	0.0125	0.0125	-0.0125	1.25	0
3053	crawl	0	0.0125	0.0125	-0.0125	1.25	0
3054	digits	0	0.0125	0.0125	-0.0125	1.25	0
3055	abc's	0	0.0125	0.0125	-0.0125	1.25	0
3056	liquer	0	0.0125	0.0125	-0.0125	1.25	0
3058	migraine	0	0.0125	0.0125	-0.0125	1.25	0
3059	flashlight	0	0.0125	0.0125	-0.0125	1.25	0
3063	brunch	0	0.0125	0.0125	-0.0125	1.25	0
3064	sald	0	0.0125	0.0125	-0.0125	1.25	0
3065	toppings	0	0.0125	0.0125	-0.0125	1.25	0
3067	tip	0	0.0125	0.0125	-0.0125	1.25	0
3069	rowdy	0	0.0125	0.0125	-0.0125	1.25	0
3072	charges	0	0.0125	0.0125	-0.0125	1.25	0
3074	sargeant	0	0.0125	0.0125	-0.0125	1.25	0
3076	siren	0	0.0125	0.0125	-0.0125	1.25	0
3077	rob	0	0.0125	0.0125	-0.0125	1.25	0
3079	insurance	0	0.0125	0.0125	-0.0125	1.25	0
3081	credit	0	0.0125	0.0125	-0.0125	1.25	0
3083	recover	0	0.0125	0.0125	-0.0125	1.25	0
3084	errand	0	0.0125	0.0125	-0.0125	1.25	0
3086	wreck	0	0.0125	0.0125	-0.0125	1.25	0
3087	total	0	0.0125	0.0125	-0.0125	1.25	0
3088	bash	0	0.0125	0.0125	-0.0125	1.25	0
3090	romantic	0	0.0125	0.0125	-0.0125	1.25	0
3092	mum	0	0.0125	0.0125	-0.0125	1.25	0
3094	aster	0	0.0125	0.0125	-0.0125	1.25	0
3095	meadow	0	0.0125	0.0125	-0.0125	1.25	0
3096	goat	0	0.0125	0.0125	-0.0125	1.25	0
3097	chipmunk	0	0.0125	0.0125	-0.0125	1.25	0
3098	egg	0	0.0125	0.0125	-0.0125	1.25	0
3099	hatch	0	0.0125	0.0125	-0.0125	1.25	0
3100	bib	0	0.0125	0.0125	-0.0125	1.25	0
3101	crib	0	0.0125	0.0125	-0.0125	1.25	0
3103	formula	0	0.0125	0.0125	-0.0125	1.25	0
3104	ferrari	0	0.0125	0.0125	-0.0125	1.25	0
3105	porsch	0	0.0125	0.0125	-0.0125	1.25	0
3106	european	0	0.0125	0.0125	-0.0125	1.25	0
3107	spaghetti	0	0.0125	0.0125	-0.0125	1.25	0
3108	pepperoni	0	0.0125	0.0125	-0.0125	1.25	0
3109	hydrate	0	0.0125	0.0125	-0.0125	1.25	0
3110	evaporate	0	0.0125	0.0125	-0.0125	1.25	0
3111	sip	0	0.0125	0.0125	-0.0125	1.25	0
3112	tasteless	0	0.0125	0.0125	-0.0125	1.25	0
3113	condensation	0	0.0125	0.0125	-0.0125	1.25	0
3114	evaporation	0	0.0125	0.0125	-0.0125	1.25	0
3116	cheer	0	0.0125	0.0125	-0.0125	1.25	0
3118	sunglasses	0	0.0125	0.0125	-0.0125	1.25	0
3119	convertible	0	0.0125	0.0125	-0.0125	1.25	0
3121	caribbean	0	0.0125	0.0125	-0.0125	1.25	0
3122	whirlpool	0	0.0125	0.0125	-0.0125	1.25	0
3125	corporation	0	0.0125	0.0125	-0.0125	1.25	0
3126	deal	0	0.0125	0.0125	-0.0125	1.25	0
3127	corrupt	0	0.0125	0.0125	-0.0125	1.25	0
3128	treck	0	0.0125	0.0125	-0.0125	1.25	0
3129	scenaries	0	0.0125	0.0125	-0.0125	1.25	0
3130	slide	0	0.0125	0.0125	-0.0125	1.25	0
3131	feed	0	0.0125	0.0125	-0.0125	1.25	0
3133	percussion	0	0.0125	0.0125	-0.0125	1.25	0
3134	ensemble	0	0.0125	0.0125	-0.0125	1.25	0
3139	pea	0	0.0125	0.0125	-0.0125	1.25	0
3141	legume	0	0.0125	0.0125	-0.0125	1.25	0
3142	squash	0	0.0125	0.0125	-0.0125	1.25	0
3143	litter	0	0.0125	0.0125	-0.0125	1.25	0
3144	macaw	0	0.0125	0.0125	-0.0125	1.25	0
3145	scarlet	0	0.0125	0.0125	-0.0125	1.25	0
3147	mounds	0	0.0125	0.0125	-0.0125	1.25	0
3149	feather	0	0.0125	0.0125	-0.0125	1.25	0
3151	marriag	0	0.0125	0.0125	-0.0125	1.25	0
3152	widow	0	0.0125	0.0125	-0.0125	1.25	0
3153	whore	0	0.0125	0.0125	-0.0125	1.25	0
3154	decades	0	0.0125	0.0125	-0.0125	1.25	0
3155	fighting	0	0.0125	0.0125	-0.0125	1.25	0
3157	protes	0	0.0125	0.0125	-0.0125	1.25	0
3159	genocide	0	0.0125	0.0125	-0.0125	1.25	0
3160	natives	0	0.0125	0.0125	-0.0125	1.25	0
3162	rug	0	0.0125	0.0125	-0.0125	1.25	0
3163	lebowski	0	0.0125	0.0125	-0.0125	1.25	0
3164	dude	0	0.0125	0.0125	-0.0125	1.25	0
3165	cowboy	0	0.0125	0.0125	-0.0125	1.25	0
3166	westerns	0	0.0125	0.0125	-0.0125	1.25	0
3167	valleys	0	0.0125	0.0125	-0.0125	1.25	0
3168	prairies	0	0.0125	0.0125	-0.0125	1.25	0
3169	buffalo	0	0.0125	0.0125	-0.0125	1.25	0
3170	dess	0	0.0125	0.0125	-0.0125	1.25	0
3171	hurting	0	0.0125	0.0125	-0.0125	1.25	0
3172	convict	0	0.0125	0.0125	-0.0125	1.25	0
3173	felon	0	0.0125	0.0125	-0.0125	1.25	0
3174	mercy	0	0.0125	0.0125	-0.0125	1.25	0
3175	grateful	0	0.0125	0.0125	-0.0125	1.25	0
3176	amazing	0	0.0125	0.0125	-0.0125	1.25	0
3177	saving	0	0.0125	0.0125	-0.0125	1.25	0
3179	boardwalk	0	0.0125	0.0125	-0.0125	1.25	0
3180	streets	0	0.0125	0.0125	-0.0125	1.25	0
3181	slippers	0	0.0125	0.0125	-0.0125	1.25	0
3182	pjs	0	0.0125	0.0125	-0.0125	1.25	0
3183	toothbrush	0	0.0125	0.0125	-0.0125	1.25	0
3184	fog	0	0.0125	0.0125	-0.0125	1.25	0
3185	hairdresser	0	0.0125	0.0125	-0.0125	1.25	0
3186	salon	0	0.0125	0.0125	-0.0125	1.25	0
3189	manicure	0	0.0125	0.0125	-0.0125	1.25	0
3190	file	0	0.0125	0.0125	-0.0125	1.25	0
3191	lipstick	0	0.0125	0.0125	-0.0125	1.25	0
3192	eyeshadow	0	0.0125	0.0125	-0.0125	1.25	0
3193	hairbrush	0	0.0125	0.0125	-0.0125	1.25	0
3194	racks	0	0.0125	0.0125	-0.0125	1.25	0
3195	grocery	0	0.0125	0.0125	-0.0125	1.25	0
3196	aisles	0	0.0125	0.0125	-0.0125	1.25	0
3197	crowds	0	0.0125	0.0125	-0.0125	1.25	0
3198	line	0	0.0125	0.0125	-0.0125	1.25	0
3199	lot	0	0.0125	0.0125	-0.0125	1.25	0
3200	tape	0	0.0125	0.0125	-0.0125	1.25	0
3201	clena	0	0.0125	0.0125	-0.0125	1.25	0
3204	toungue	0	0.0125	0.0125	-0.0125	1.25	0
3205	cooldrinks	0	0.0125	0.0125	-0.0125	1.25	0
3206	hive	0	0.0125	0.0125	-0.0125	1.25	0
3207	soilders	0	0.0125	0.0125	-0.0125	1.25	0
3208	indoor	0	0.0125	0.0125	-0.0125	1.25	0
3210	oak	0	0.0125	0.0125	-0.0125	1.25	0
3211	spray	0	0.0125	0.0125	-0.0125	1.25	0
3212	servent	0	0.0125	0.0125	-0.0125	1.25	0
3214	classmate	0	0.0125	0.0125	-0.0125	1.25	0
3216	trying	0	0.0125	0.0125	-0.0125	1.25	0
3218	feathers	0	0.0125	0.0125	-0.0125	1.25	0
3219	blooms	0	0.0125	0.0125	-0.0125	1.25	0
3220	vows	0	0.0125	0.0125	-0.0125	1.25	0
3221	oaths	0	0.0125	0.0125	-0.0125	1.25	0
3224	appeal	0	0.0125	0.0125	-0.0125	1.25	0
3225	likeable	0	0.0125	0.0125	-0.0125	1.25	0
3226	jolly	0	0.0125	0.0125	-0.0125	1.25	0
3227	sleet	0	0.0125	0.0125	-0.0125	1.25	0
3228	furnace	0	0.0125	0.0125	-0.0125	1.25	0
3229	rerun	0	0.0125	0.0125	-0.0125	1.25	0
3230	mash	0	0.0125	0.0125	-0.0125	1.25	0
3231	reiner	0	0.0125	0.0125	-0.0125	1.25	0
3232	carson	0	0.0125	0.0125	-0.0125	1.25	0
3233	edames	0	0.0125	0.0125	-0.0125	1.25	0
3234	hatchet	0	0.0125	0.0125	-0.0125	1.25	0
3235	frontier	0	0.0125	0.0125	-0.0125	1.25	0
3236	western	0	0.0125	0.0125	-0.0125	1.25	0
3237	tai	0	0.0125	0.0125	-0.0125	1.25	0
3238	tail	0	0.0125	0.0125	-0.0125	1.25	0
3239	ride	0	0.0125	0.0125	-0.0125	1.25	0
3240	spurs	0	0.0125	0.0125	-0.0125	1.25	0
3241	cattle	0	0.0125	0.0125	-0.0125	1.25	0
3242	stampede	0	0.0125	0.0125	-0.0125	1.25	0
3243	reins	0	0.0125	0.0125	-0.0125	1.25	0
3244	saddle	0	0.0125	0.0125	-0.0125	1.25	0
3245	joyrided	0	0.0125	0.0125	-0.0125	1.25	0
3246	effects	0	0.0125	0.0125	-0.0125	1.25	0
3247	dickens	0	0.0125	0.0125	-0.0125	1.25	0
3248	plays	0	0.0125	0.0125	-0.0125	1.25	0
3249	actress	0	0.0125	0.0125	-0.0125	1.25	0
3250	actone	0	0.0125	0.0125	-0.0125	1.25	0
3251	musical	0	0.0125	0.0125	-0.0125	1.25	0
3253	screenp	0	0.0125	0.0125	-0.0125	1.25	0
3254	almonds	0	0.0125	0.0125	-0.0125	1.25	0
3255	sundae	0	0.0125	0.0125	-0.0125	1.25	0
3256	fudge	0	0.0125	0.0125	-0.0125	1.25	0
3259	importance	0	0.0125	0.0125	-0.0125	1.25	0
3260	morals	0	0.0125	0.0125	-0.0125	1.25	0
3261	christianity	0	0.0125	0.0125	-0.0125	1.25	0
3263	dolphins	0	0.0125	0.0125	-0.0125	1.25	0
3264	seashell	0	0.0125	0.0125	-0.0125	1.25	0
3265	lounge	0	0.0125	0.0125	-0.0125	1.25	0
3266	lobby	0	0.0125	0.0125	-0.0125	1.25	0
3269	bic	0	0.0125	0.0125	-0.0125	1.25	0
3270	brand	0	0.0125	0.0125	-0.0125	1.25	0
3273	precipitation	0	0.0125	0.0125	-0.0125	1.25	0
3274	fuji	0	0.0125	0.0125	-0.0125	1.25	0
3276	freedom	0	0.0125	0.0125	-0.0125	1.25	0
3277	values	0	0.0125	0.0125	-0.0125	1.25	0
3278	ideals	0	0.0125	0.0125	-0.0125	1.25	0
3279	speciality	0	0.0125	0.0125	-0.0125	1.25	0
3280	skills	0	0.0125	0.0125	-0.0125	1.25	0
3281	saw	0	0.0125	0.0125	-0.0125	1.25	0
3282	alaska	0	0.0125	0.0125	-0.0125	1.25	0
3283	antactica	0	0.0125	0.0125	-0.0125	1.25	0
3284	oceans	0	0.0125	0.0125	-0.0125	1.25	0
3285	mediterranean	0	0.0125	0.0125	-0.0125	1.25	0
3286	olives	0	0.0125	0.0125	-0.0125	1.25	0
3287	feta	0	0.0125	0.0125	-0.0125	1.25	0
3288	pepperjack	0	0.0125	0.0125	-0.0125	1.25	0
3289	brie	0	0.0125	0.0125	-0.0125	1.25	0
3290	mascarpone	0	0.0125	0.0125	-0.0125	1.25	0
3291	raspberry	0	0.0125	0.0125	-0.0125	1.25	0
3293	elderberry	0	0.0125	0.0125	-0.0125	1.25	0
3294	blackberry	0	0.0125	0.0125	-0.0125	1.25	0
3295	rosemary	0	0.0125	0.0125	-0.0125	1.25	0
3296	basil	0	0.0125	0.0125	-0.0125	1.25	0
3297	thyme	0	0.0125	0.0125	-0.0125	1.25	0
3298	oregano	0	0.0125	0.0125	-0.0125	1.25	0
3299	cardomom	0	0.0125	0.0125	-0.0125	1.25	0
3300	saffron	0	0.0125	0.0125	-0.0125	1.25	0
3301	chops	0	0.0125	0.0125	-0.0125	1.25	0
3302	tamales	0	0.0125	0.0125	-0.0125	1.25	0
3304	cucumbers	0	0.0125	0.0125	-0.0125	1.25	0
3305	onions	0	0.0125	0.0125	-0.0125	1.25	0
3306	celery	0	0.0125	0.0125	-0.0125	1.25	0
3307	tourists	0	0.0125	0.0125	-0.0125	1.25	0
3308	parking	0	0.0125	0.0125	-0.0125	1.25	0
3309	biking	0	0.0125	0.0125	-0.0125	1.25	0
3310	soccer	0	0.0125	0.0125	-0.0125	1.25	0
3311	cheerleading	0	0.0125	0.0125	-0.0125	1.25	0
3312	gymnastics	0	0.0125	0.0125	-0.0125	1.25	0
3313	tumbling	0	0.0125	0.0125	-0.0125	1.25	0
3314	trampoline	0	0.0125	0.0125	-0.0125	1.25	0
3315	jacks	0	0.0125	0.0125	-0.0125	1.25	0
3316	squats	0	0.0125	0.0125	-0.0125	1.25	0
3317	pushups	0	0.0125	0.0125	-0.0125	1.25	0
3319	bold	0	0.0125	0.0125	-0.0125	1.25	0
3320	browser	0	0.0125	0.0125	-0.0125	1.25	0
3321	click	0	0.0125	0.0125	-0.0125	1.25	0
3323	beside	0	0.0125	0.0125	-0.0125	1.25	0
3324	volume	0	0.0125	0.0125	-0.0125	1.25	0
3325	fridge	0	0.0125	0.0125	-0.0125	1.25	0
3326	ink	0	0.0125	0.0125	-0.0125	1.25	0
3327	thread	0	0.0125	0.0125	-0.0125	1.25	0
3328	design	0	0.0125	0.0125	-0.0125	1.25	0
3329	multiple	0	0.0125	0.0125	-0.0125	1.25	0
3330	sticker	0	0.0125	0.0125	-0.0125	1.25	0
3331	smiley	0	0.0125	0.0125	-0.0125	1.25	0
3332	channel	0	0.0125	0.0125	-0.0125	1.25	0
3333	chatbot	0	0.0125	0.0125	-0.0125	1.25	0
3334	was	0	0.0125	0.0125	-0.0125	1.25	0
3336	dask	0	0.0125	0.0125	-0.0125	1.25	0
3337	necessary	0	0.0125	0.0125	-0.0125	1.25	0
3338	super	0	0.0125	0.0125	-0.0125	1.25	0
3339	style	0	0.0125	0.0125	-0.0125	1.25	0
3340	napped	0	0.0125	0.0125	-0.0125	1.25	0
3341	rat	0	0.0125	0.0125	-0.0125	1.25	0
3342	rate	0	0.0125	0.0125	-0.0125	1.25	0
3343	reverse	0	0.0125	0.0125	-0.0125	1.25	0
3344	replacement	0	0.0125	0.0125	-0.0125	1.25	0
3346	register	0	0.0125	0.0125	-0.0125	1.25	0
3347	releazed	0	0.0125	0.0125	-0.0125	1.25	0
3348	repair	0	0.0125	0.0125	-0.0125	1.25	0
3349	spiritual	0	0.0125	0.0125	-0.0125	1.25	0
3350	method	0	0.0125	0.0125	-0.0125	1.25	0
3351	silence	0	0.0125	0.0125	-0.0125	1.25	0
3353	conflict	0	0.0125	0.0125	-0.0125	1.25	0
3354	arguments	0	0.0125	0.0125	-0.0125	1.25	0
3355	discussion	0	0.0125	0.0125	-0.0125	1.25	0
3356	conclusion	0	0.0125	0.0125	-0.0125	1.25	0
3357	mutual	0	0.0125	0.0125	-0.0125	1.25	0
3358	happily	0	0.0125	0.0125	-0.0125	1.25	0
3359	satisfactorily	0	0.0125	0.0125	-0.0125	1.25	0
3360	laughing	0	0.0125	0.0125	-0.0125	1.25	0
3361	handsome	0	0.0125	0.0125	-0.0125	1.25	0
3362	haemoglobin	0	0.0125	0.0125	-0.0125	1.25	0
3363	iron	0	0.0125	0.0125	-0.0125	1.25	0
3364	anxeity	0	0.0125	0.0125	-0.0125	1.25	0
3365	wasted	0	0.0125	0.0125	-0.0125	1.25	0
3366	rebirth	0	0.0125	0.0125	-0.0125	1.25	0
3367	nomoney	0	0.0125	0.0125	-0.0125	1.25	0
3368	celllmates	0	0.0125	0.0125	-0.0125	1.25	0
3369	rude	0	0.0125	0.0125	-0.0125	1.25	0
3371	polyurethane	0	0.0125	0.0125	-0.0125	1.25	0
3372	polymer	0	0.0125	0.0125	-0.0125	1.25	0
3373	ali	0	0.0125	0.0125	-0.0125	1.25	0
3374	boxer	0	0.0125	0.0125	-0.0125	1.25	0
3375	funnel	0	0.0125	0.0125	-0.0125	1.25	0
3376	adobe	0	0.0125	0.0125	-0.0125	1.25	0
3377	indian	0	0.0125	0.0125	-0.0125	1.25	0
3378	native	0	0.0125	0.0125	-0.0125	1.25	0
3379	foorball	0	0.0125	0.0125	-0.0125	1.25	0
3380	piss	0	0.0125	0.0125	-0.0125	1.25	0
3381	scat	0	0.0125	0.0125	-0.0125	1.25	0
3382	sence	0	0.0125	0.0125	-0.0125	1.25	0
3384	tennesse	0	0.0125	0.0125	-0.0125	1.25	0
3385	carrot	0	0.0125	0.0125	-0.0125	1.25	0
3386	peas	0	0.0125	0.0125	-0.0125	1.25	0
3387	potatoe	0	0.0125	0.0125	-0.0125	1.25	0
3388	toss	0	0.0125	0.0125	-0.0125	1.25	0
3390	out	0	0.0125	0.0125	-0.0125	1.25	0
3391	doors	0	0.0125	0.0125	-0.0125	1.25	0
3392	reno	0	0.0125	0.0125	-0.0125	1.25	0
3393	neveda	0	0.0125	0.0125	-0.0125	1.25	0
3394	beetle	0	0.0125	0.0125	-0.0125	1.25	0
3396	moat	0	0.0125	0.0125	-0.0125	1.25	0
3397	scotland	0	0.0125	0.0125	-0.0125	1.25	0
3398	golfing	0	0.0125	0.0125	-0.0125	1.25	0
3399	weekend	0	0.0125	0.0125	-0.0125	1.25	0
3400	stripper	0	0.0125	0.0125	-0.0125	1.25	0
3401	buddies	0	0.0125	0.0125	-0.0125	1.25	0
3402	carefree	0	0.0125	0.0125	-0.0125	1.25	0
3403	cooperstown	0	0.0125	0.0125	-0.0125	1.25	0
3404	magical	0	0.0125	0.0125	-0.0125	1.25	0
3405	vines	0	0.0125	0.0125	-0.0125	1.25	0
3407	biscuits	0	0.0125	0.0125	-0.0125	1.25	0
3409	plates	0	0.0125	0.0125	-0.0125	1.25	0
3412	ethic	0	0.0125	0.0125	-0.0125	1.25	0
3413	belief	0	0.0125	0.0125	-0.0125	1.25	0
3414	wondering	0	0.0125	0.0125	-0.0125	1.25	0
3416	willpower	0	0.0125	0.0125	-0.0125	1.25	0
3417	monitoor	0	0.0125	0.0125	-0.0125	1.25	0
3418	pad	0	0.0125	0.0125	-0.0125	1.25	0
3419	skeleton	0	0.0125	0.0125	-0.0125	1.25	0
3421	tendons	0	0.0125	0.0125	-0.0125	1.25	0
3422	shoulders	0	0.0125	0.0125	-0.0125	1.25	0
3424	underwear	0	0.0125	0.0125	-0.0125	1.25	0
3425	glasses	0	0.0125	0.0125	-0.0125	1.25	0
3426	earrings	0	0.0125	0.0125	-0.0125	1.25	0
3427	beard	0	0.0125	0.0125	-0.0125	1.25	0
3428	trim	0	0.0125	0.0125	-0.0125	1.25	0
3429	segment	0	0.0125	0.0125	-0.0125	1.25	0
3430	adjust	0	0.0125	0.0125	-0.0125	1.25	0
3431	transform	0	0.0125	0.0125	-0.0125	1.25	0
3432	adapt	0	0.0125	0.0125	-0.0125	1.25	0
3433	pursuit	0	0.0125	0.0125	-0.0125	1.25	0
3435	consistent	0	0.0125	0.0125	-0.0125	1.25	0
3436	stool	0	0.0125	0.0125	-0.0125	1.25	0
3437	comforter	0	0.0125	0.0125	-0.0125	1.25	0
3438	imagine	0	0.0125	0.0125	-0.0125	1.25	0
3439	loud	0	0.0125	0.0125	-0.0125	1.25	0
3440	roaring	0	0.0125	0.0125	-0.0125	1.25	0
3441	lightnin	0	0.0125	0.0125	-0.0125	1.25	0
3442	estuary	0	0.0125	0.0125	-0.0125	1.25	0
3443	swamp	0	0.0125	0.0125	-0.0125	1.25	0
3444	jellyfish	0	0.0125	0.0125	-0.0125	1.25	0
3445	maine	0	0.0125	0.0125	-0.0125	1.25	0
3446	sailor	0	0.0125	0.0125	-0.0125	1.25	0
3447	seaweed	0	0.0125	0.0125	-0.0125	1.25	0
3448	mermaid	0	0.0125	0.0125	-0.0125	1.25	0
3449	monsoon	0	0.0125	0.0125	-0.0125	1.25	0
3450	devastation	0	0.0125	0.0125	-0.0125	1.25	0
3451	abyss	0	0.0125	0.0125	-0.0125	1.25	0
3452	chasm	0	0.0125	0.0125	-0.0125	1.25	0
3453	heavens	0	0.0125	0.0125	-0.0125	1.25	0
3455	gluttony	0	0.0125	0.0125	-0.0125	1.25	0
3456	lamp	0	0.0125	0.0125	-0.0125	1.25	0
3457	limitless	0	0.0125	0.0125	-0.0125	1.25	0
3458	expansion	0	0.0125	0.0125	-0.0125	1.25	0
3459	ghoul	0	0.0125	0.0125	-0.0125	1.25	0
3460	transparency	0	0.0125	0.0125	-0.0125	1.25	0
3461	salvation	0	0.0125	0.0125	-0.0125	1.25	0
3463	knowledgeable	0	0.0125	0.0125	-0.0125	1.25	0
3464	successful	0	0.0125	0.0125	-0.0125	1.25	0
3465	commander	0	0.0125	0.0125	-0.0125	1.25	0
3466	follower	0	0.0125	0.0125	-0.0125	1.25	0
3467	slave	0	0.0125	0.0125	-0.0125	1.25	0
3468	diligent	0	0.0125	0.0125	-0.0125	1.25	0
3469	dusk	0	0.0125	0.0125	-0.0125	1.25	0
3470	daybreak	0	0.0125	0.0125	-0.0125	1.25	0
3471	shy	0	0.0125	0.0125	-0.0125	1.25	0
3472	angery	0	0.0125	0.0125	-0.0125	1.25	0
3473	border	0	0.0125	0.0125	-0.0125	1.25	0
3474	relation	0	0.0125	0.0125	-0.0125	1.25	0
3475	enhance	0	0.0125	0.0125	-0.0125	1.25	0
3476	on	0	0.0125	0.0125	-0.0125	1.25	0
3477	to	0	0.0125	0.0125	-0.0125	1.25	0
3478	festival	0	0.0125	0.0125	-0.0125	1.25	0
3479	theme	0	0.0125	0.0125	-0.0125	1.25	0
3480	two	0	0.0125	0.0125	-0.0125	1.25	0
3481	setup	0	0.0125	0.0125	-0.0125	1.25	0
3482	role	0	0.0125	0.0125	-0.0125	1.25	0
3483	edition	0	0.0125	0.0125	-0.0125	1.25	0
3484	landscape	0	0.0125	0.0125	-0.0125	1.25	0
3485	evolve	0	0.0125	0.0125	-0.0125	1.25	0
3486	this	0	0.0125	0.0125	-0.0125	1.25	0
3487	deputy	0	0.0125	0.0125	-0.0125	1.25	0
3488	emission	0	0.0125	0.0125	-0.0125	1.25	0
3489	rapid	0	0.0125	0.0125	-0.0125	1.25	0
3490	inclusive	0	0.0125	0.0125	-0.0125	1.25	0
3492	epic	0	0.0125	0.0125	-0.0125	1.25	0
3493	conference	0	0.0125	0.0125	-0.0125	1.25	0
3494	offic	0	0.0125	0.0125	-0.0125	1.25	0
3496	coupon	0	0.0125	0.0125	-0.0125	1.25	0
3497	furniture	0	0.0125	0.0125	-0.0125	1.25	0
3498	pills	0	0.0125	0.0125	-0.0125	1.25	0
3499	barber	0	0.0125	0.0125	-0.0125	1.25	0
3500	stab	0	0.0125	0.0125	-0.0125	1.25	0
3501	coffin	0	0.0125	0.0125	-0.0125	1.25	0
3502	priest	0	0.0125	0.0125	-0.0125	1.25	0
3503	prayer	0	0.0125	0.0125	-0.0125	1.25	0
3504	bible	0	0.0125	0.0125	-0.0125	1.25	0
3505	aid	0	0.0125	0.0125	-0.0125	1.25	0
3506	wound	0	0.0125	0.0125	-0.0125	1.25	0
3507	cast	0	0.0125	0.0125	-0.0125	1.25	0
3508	builder	0	0.0125	0.0125	-0.0125	1.25	0
3509	bet	0	0.0125	0.0125	-0.0125	1.25	0
3510	cards	0	0.0125	0.0125	-0.0125	1.25	0
3511	gambles	0	0.0125	0.0125	-0.0125	1.25	0
3512	lottery	0	0.0125	0.0125	-0.0125	1.25	0
3513	speeding	0	0.0125	0.0125	-0.0125	1.25	0
3514	cops	0	0.0125	0.0125	-0.0125	1.25	0
3515	fireman	0	0.0125	0.0125	-0.0125	1.25	0
3516	hose	0	0.0125	0.0125	-0.0125	1.25	0
3517	polo	0	0.0125	0.0125	-0.0125	1.25	0
3518	sunbathing	0	0.0125	0.0125	-0.0125	1.25	0
3519	wetsuit	0	0.0125	0.0125	-0.0125	1.25	0
3520	coral	0	0.0125	0.0125	-0.0125	1.25	0
3521	gulf	0	0.0125	0.0125	-0.0125	1.25	0
3522	kiwi	0	0.0125	0.0125	-0.0125	1.25	0
3523	lime	0	0.0125	0.0125	-0.0125	1.25	0
3524	pawpaw	0	0.0125	0.0125	-0.0125	1.25	0
3525	gin	0	0.0125	0.0125	-0.0125	1.25	0
3526	tonic	0	0.0125	0.0125	-0.0125	1.25	0
3527	dui	0	0.0125	0.0125	-0.0125	1.25	0
3528	inmate	0	0.0125	0.0125	-0.0125	1.25	0
3529	ce	0	0.0125	0.0125	-0.0125	1.25	0
3531	fmaily	0	0.0125	0.0125	-0.0125	1.25	0
3532	sweep	0	0.0125	0.0125	-0.0125	1.25	0
3533	dinne	0	0.0125	0.0125	-0.0125	1.25	0
3534	petrol	0	0.0125	0.0125	-0.0125	1.25	0
3535	pubg	0	0.0125	0.0125	-0.0125	1.25	0
3537	sreenshot	0	0.0125	0.0125	-0.0125	1.25	0
3538	google	0	0.0125	0.0125	-0.0125	1.25	0
3539	yahoo	0	0.0125	0.0125	-0.0125	1.25	0
3540	ip	0	0.0125	0.0125	-0.0125	1.25	0
3541	hrme	0	0.0125	0.0125	-0.0125	1.25	0
3542	chrome	0	0.0125	0.0125	-0.0125	1.25	0
3543	offee	0	0.0125	0.0125	-0.0125	1.25	0
3544	buttons	0	0.0125	0.0125	-0.0125	1.25	0
3545	happ	0	0.0125	0.0125	-0.0125	1.25	0
3546	herbal	0	0.0125	0.0125	-0.0125	1.25	0
3547	drowsey	0	0.0125	0.0125	-0.0125	1.25	0
3548	doze	0	0.0125	0.0125	-0.0125	1.25	0
3549	alert	0	0.0125	0.0125	-0.0125	1.25	0
3550	attention	0	0.0125	0.0125	-0.0125	1.25	0
3551	grabbing	0	0.0125	0.0125	-0.0125	1.25	0
3552	poking	0	0.0125	0.0125	-0.0125	1.25	0
3553	cereal	0	0.0125	0.0125	-0.0125	1.25	0
3554	flutter	0	0.0125	0.0125	-0.0125	1.25	0
3555	robin	0	0.0125	0.0125	-0.0125	1.25	0
3556	bagel	0	0.0125	0.0125	-0.0125	1.25	0
3558	ethnicity	0	0.0125	0.0125	-0.0125	1.25	0
3559	background	0	0.0125	0.0125	-0.0125	1.25	0
3560	potential	0	0.0125	0.0125	-0.0125	1.25	0
3562	availability	0	0.0125	0.0125	-0.0125	1.25	0
3563	chances	0	0.0125	0.0125	-0.0125	1.25	0
3565	detrimenta	0	0.0125	0.0125	-0.0125	1.25	0
3566	regression	0	0.0125	0.0125	-0.0125	1.25	0
3567	retardation	0	0.0125	0.0125	-0.0125	1.25	0
3568	cooperation	0	0.0125	0.0125	-0.0125	1.25	0
3569	united	0	0.0125	0.0125	-0.0125	1.25	0
3570	mistrust	0	0.0125	0.0125	-0.0125	1.25	0
3571	eliminate	0	0.0125	0.0125	-0.0125	1.25	0
3572	relations	0	0.0125	0.0125	-0.0125	1.25	0
3573	improve	0	0.0125	0.0125	-0.0125	1.25	0
3574	peer	0	0.0125	0.0125	-0.0125	1.25	0
3575	communication	0	0.0125	0.0125	-0.0125	1.25	0
3576	deserve	0	0.0125	0.0125	-0.0125	1.25	0
3577	society	0	0.0125	0.0125	-0.0125	1.25	0
3578	seamless	0	0.0125	0.0125	-0.0125	1.25	0
3579	collaboration	0	0.0125	0.0125	-0.0125	1.25	0
3580	forward	0	0.0125	0.0125	-0.0125	1.25	0
3581	conserve	0	0.0125	0.0125	-0.0125	1.25	0
3582	efficient	0	0.0125	0.0125	-0.0125	1.25	0
3583	ideas	0	0.0125	0.0125	-0.0125	1.25	0
3585	iceburg	0	0.0125	0.0125	-0.0125	1.25	0
3586	eskimo	0	0.0125	0.0125	-0.0125	1.25	0
3587	blubber	0	0.0125	0.0125	-0.0125	1.25	0
3588	tropics	0	0.0125	0.0125	-0.0125	1.25	0
3589	tourist	0	0.0125	0.0125	-0.0125	1.25	0
3590	finit	0	0.0125	0.0125	-0.0125	1.25	0
3591	authors	0	0.0125	0.0125	-0.0125	1.25	0
3592	writers	0	0.0125	0.0125	-0.0125	1.25	0
3593	publicist	0	0.0125	0.0125	-0.0125	1.25	0
3594	whorship	0	0.0125	0.0125	-0.0125	1.25	0
3595	village	0	0.0125	0.0125	-0.0125	1.25	0
3596	neighbor	0	0.0125	0.0125	-0.0125	1.25	0
3597	vegtables	0	0.0125	0.0125	-0.0125	1.25	0
3598	planting	0	0.0125	0.0125	-0.0125	1.25	0
3599	harvest	0	0.0125	0.0125	-0.0125	1.25	0
3600	donate	0	0.0125	0.0125	-0.0125	1.25	0
3601	tides	0	0.0125	0.0125	-0.0125	1.25	0
3602	cyclone	0	0.0125	0.0125	-0.0125	1.25	0
3603	destruction	0	0.0125	0.0125	-0.0125	1.25	0
3604	crisis	0	0.0125	0.0125	-0.0125	1.25	0
3605	antarctic	0	0.0125	0.0125	-0.0125	1.25	0
3606	iceberg	0	0.0125	0.0125	-0.0125	1.25	0
3607	refrigirator	0	0.0125	0.0125	-0.0125	1.25	0
3608	cubes	0	0.0125	0.0125	-0.0125	1.25	0
3609	drug	0	0.0125	0.0125	-0.0125	1.25	0
3610	heroine	0	0.0125	0.0125	-0.0125	1.25	0
3611	mafia	0	0.0125	0.0125	-0.0125	1.25	0
3612	underground	0	0.0125	0.0125	-0.0125	1.25	0
3613	hunt	0	0.0125	0.0125	-0.0125	1.25	0
3614	prey	0	0.0125	0.0125	-0.0125	1.25	0
3615	vulture	0	0.0125	0.0125	-0.0125	1.25	0
3617	station	0	0.0125	0.0125	-0.0125	1.25	0
3618	signal	0	0.0125	0.0125	-0.0125	1.25	0
3619	geography	0	0.0125	0.0125	-0.0125	1.25	0
3620	wear	0	0.0125	0.0125	-0.0125	1.25	0
3621	tire	0	0.0125	0.0125	-0.0125	1.25	0
3622	lawsuit	0	0.0125	0.0125	-0.0125	1.25	0
3623	intolerable	0	0.0125	0.0125	-0.0125	1.25	0
3624	statistic	0	0.0125	0.0125	-0.0125	1.25	0
3625	graduate	0	0.0125	0.0125	-0.0125	1.25	0
3626	pipe	0	0.0125	0.0125	-0.0125	1.25	0
3627	marijuana	0	0.0125	0.0125	-0.0125	1.25	0
3628	rela	0	0.0125	0.0125	-0.0125	1.25	0
3630	refresh	0	0.0125	0.0125	-0.0125	1.25	0
3631	reload	0	0.0125	0.0125	-0.0125	1.25	0
3632	anxious	0	0.0125	0.0125	-0.0125	1.25	0
3634	catfood	0	0.0125	0.0125	-0.0125	1.25	0
3635	tradition	0	0.0125	0.0125	-0.0125	1.25	0
3636	custom	0	0.0125	0.0125	-0.0125	1.25	0
3637	ritual	0	0.0125	0.0125	-0.0125	1.25	0
3638	religion]	0	0.0125	0.0125	-0.0125	1.25	0
3639	atheist	0	0.0125	0.0125	-0.0125	1.25	0
3640	burden	0	0.0125	0.0125	-0.0125	1.25	0
3641	diverse	0	0.0125	0.0125	-0.0125	1.25	0
3642	ide	0	0.0125	0.0125	-0.0125	1.25	0
3643	falls	0	0.0125	0.0125	-0.0125	1.25	0
3644	items	0	0.0125	0.0125	-0.0125	1.25	0
3645	dates	0	0.0125	0.0125	-0.0125	1.25	0
3646	biscuit	0	0.0125	0.0125	-0.0125	1.25	0
3647	creams	0	0.0125	0.0125	-0.0125	1.25	0
3648	coolpad	0	0.0125	0.0125	-0.0125	1.25	0
3649	notepad	0	0.0125	0.0125	-0.0125	1.25	0
3650	writingpad	0	0.0125	0.0125	-0.0125	1.25	0
3651	exampad	0	0.0125	0.0125	-0.0125	1.25	0
3652	result	0	0.0125	0.0125	-0.0125	1.25	0
3653	answers	0	0.0125	0.0125	-0.0125	1.25	0
3654	studies	0	0.0125	0.0125	-0.0125	1.25	0
3655	fancy	0	0.0125	0.0125	-0.0125	1.25	0
3656	attract	0	0.0125	0.0125	-0.0125	1.25	0
3657	motherinlaw	0	0.0125	0.0125	-0.0125	1.25	0
3658	fatherinlaw	0	0.0125	0.0125	-0.0125	1.25	0
3659	ultimate	0	0.0125	0.0125	-0.0125	1.25	0
3660	globe	0	0.0125	0.0125	-0.0125	1.25	0
3661	orgons	0	0.0125	0.0125	-0.0125	1.25	0
3662	men	0	0.0125	0.0125	-0.0125	1.25	0
3663	diver	0	0.0125	0.0125	-0.0125	1.25	0
3664	touristspot	0	0.0125	0.0125	-0.0125	1.25	0
3665	virusattac	0	0.0125	0.0125	-0.0125	1.25	0
3667	handwash	0	0.0125	0.0125	-0.0125	1.25	0
3668	100%clean	0	0.0125	0.0125	-0.0125	1.25	0
3669	suger	0	0.0125	0.0125	-0.0125	1.25	0
3670	childer	0	0.0125	0.0125	-0.0125	1.25	0
3671	busy	0	0.0125	0.0125	-0.0125	1.25	0
3672	pace	0	0.0125	0.0125	-0.0125	1.25	0
3673	deatha	0	0.0125	0.0125	-0.0125	1.25	0
3674	dale	0	0.0125	0.0125	-0.0125	1.25	0
3675	maby	0	0.0125	0.0125	-0.0125	1.25	0
3676	schoo	0	0.0125	0.0125	-0.0125	1.25	0
3677	awake	0	0.0125	0.0125	-0.0125	1.25	0
3678	thanks	0	0.0125	0.0125	-0.0125	1.25	0
3679	yell	0	0.0125	0.0125	-0.0125	1.25	0
3680	bigger	0	0.0125	0.0125	-0.0125	1.25	0
3681	smaller	0	0.0125	0.0125	-0.0125	1.25	0
3682	lighter	0	0.0125	0.0125	-0.0125	1.25	0
3683	beg	0	0.0125	0.0125	-0.0125	1.25	0
3684	ukele	0	0.0125	0.0125	-0.0125	1.25	0
3685	instrument	0	0.0125	0.0125	-0.0125	1.25	0
3686	canel	0	0.0125	0.0125	-0.0125	1.25	0
3687	occean	0	0.0125	0.0125	-0.0125	1.25	0
3688	tour	0	0.0125	0.0125	-0.0125	1.25	0
3689	hote	0	0.0125	0.0125	-0.0125	1.25	0
3690	honeymoon	0	0.0125	0.0125	-0.0125	1.25	0
3691	unit	0	0.0125	0.0125	-0.0125	1.25	0
3692	quarintine	0	0.0125	0.0125	-0.0125	1.25	0
3693	solitude	0	0.0125	0.0125	-0.0125	1.25	0
3694	squat	0	0.0125	0.0125	-0.0125	1.25	0
3695	deadlift	0	0.0125	0.0125	-0.0125	1.25	0
3697	curl	0	0.0125	0.0125	-0.0125	1.25	0
3698	extensions	0	0.0125	0.0125	-0.0125	1.25	0
3699	facepulls	0	0.0125	0.0125	-0.0125	1.25	0
3700	mobility	0	0.0125	0.0125	-0.0125	1.25	0
3701	rotator\\	0	0.0125	0.0125	-0.0125	1.25	0
3702	robot	0	0.0125	0.0125	-0.0125	1.25	0
3703	ai	0	0.0125	0.0125	-0.0125	1.25	0
3704	domination	0	0.0125	0.0125	-0.0125	1.25	0
3705	humnaity	0	0.0125	0.0125	-0.0125	1.25	0
3706	dimension	0	0.0125	0.0125	-0.0125	1.25	0
3707	gravity	0	0.0125	0.0125	-0.0125	1.25	0
3708	newcastle	0	0.0125	0.0125	-0.0125	1.25	0
3709	london	0	0.0125	0.0125	-0.0125	1.25	0
3710	monarchy	0	0.0125	0.0125	-0.0125	1.25	0
3711	tut	0	0.0125	0.0125	-0.0125	1.25	0
3712	egypt	0	0.0125	0.0125	-0.0125	1.25	0
3713	pyramids	0	0.0125	0.0125	-0.0125	1.25	0
3715	boats	0	0.0125	0.0125	-0.0125	1.25	0
3716	pirates	0	0.0125	0.0125	-0.0125	1.25	0
3717	treasure	0	0.0125	0.0125	-0.0125	1.25	0
3719	secret	0	0.0125	0.0125	-0.0125	1.25	0
3720	deceit	0	0.0125	0.0125	-0.0125	1.25	0
3721	lies	0	0.0125	0.0125	-0.0125	1.25	0
3722	trauma	0	0.0125	0.0125	-0.0125	1.25	0
3723	marijuanna	0	0.0125	0.0125	-0.0125	1.25	0
3724	smoking	0	0.0125	0.0125	-0.0125	1.25	0
3725	historic	0	0.0125	0.0125	-0.0125	1.25	0
3726	miami	0	0.0125	0.0125	-0.0125	1.25	0
3727	orlando	0	0.0125	0.0125	-0.0125	1.25	0
3728	beaches	0	0.0125	0.0125	-0.0125	1.25	0
3729	susbtance	0	0.0125	0.0125	-0.0125	1.25	0
3730	addiction	0	0.0125	0.0125	-0.0125	1.25	0
3732	heroin	0	0.0125	0.0125	-0.0125	1.25	0
3733	overdose	0	0.0125	0.0125	-0.0125	1.25	0
3734	mourning	0	0.0125	0.0125	-0.0125	1.25	0
3735	relationships	0	0.0125	0.0125	-0.0125	1.25	0
3736	cross	0	0.0125	0.0125	-0.0125	1.25	0
3737	addition	0	0.0125	0.0125	-0.0125	1.25	0
3738	calcuus	0	0.0125	0.0125	-0.0125	1.25	0
3739	eins	0	0.0125	0.0125	-0.0125	1.25	0
3740	hummus	0	0.0125	0.0125	-0.0125	1.25	0
3741	dandelions	0	0.0125	0.0125	-0.0125	1.25	0
3742	roses	0	0.0125	0.0125	-0.0125	1.25	0
3743	cheerful	0	0.0125	0.0125	-0.0125	1.25	0
3744	warmth	0	0.0125	0.0125	-0.0125	1.25	0
3745	sandals	0	0.0125	0.0125	-0.0125	1.25	0
3746	flipflops	0	0.0125	0.0125	-0.0125	1.25	0
3747	friendly	0	0.0125	0.0125	-0.0125	1.25	0
3748	ecstatic	0	0.0125	0.0125	-0.0125	1.25	0
3749	dreadful	0	0.0125	0.0125	-0.0125	1.25	0
3750	embarrassment	0	0.0125	0.0125	-0.0125	1.25	0
3751	innocence	0	0.0125	0.0125	-0.0125	1.25	0
3752	acne	0	0.0125	0.0125	-0.0125	1.25	0
3753	build	0	0.0125	0.0125	-0.0125	1.25	0
3754	cones	0	0.0125	0.0125	-0.0125	1.25	0
3755	d	0	0.0125	0.0125	-0.0125	1.25	0
3756	fule	0	0.0125	0.0125	-0.0125	1.25	0
3757	believe	0	0.0125	0.0125	-0.0125	1.25	0
3758	someone	0	0.0125	0.0125	-0.0125	1.25	0
3759	stranger	0	0.0125	0.0125	-0.0125	1.25	0
3760	principal	0	0.0125	0.0125	-0.0125	1.25	0
3761	listen	0	0.0125	0.0125	-0.0125	1.25	0
3762	understand	0	0.0125	0.0125	-0.0125	1.25	0
3763	despair	0	0.0125	0.0125	-0.0125	1.25	0
3764	unfulfilled	0	0.0125	0.0125	-0.0125	1.25	0
3765	desperate	0	0.0125	0.0125	-0.0125	1.25	0
3766	relief	0	0.0125	0.0125	-0.0125	1.25	0
3767	unsubstantiated	0	0.0125	0.0125	-0.0125	1.25	0
3768	disguised	0	0.0125	0.0125	-0.0125	1.25	0
3769	buried	0	0.0125	0.0125	-0.0125	1.25	0
3770	fatigued	0	0.0125	0.0125	-0.0125	1.25	0
3771	closed	0	0.0125	0.0125	-0.0125	1.25	0
3772	enclosed	0	0.0125	0.0125	-0.0125	1.25	0
3773	asleep	0	0.0125	0.0125	-0.0125	1.25	0
3774	beating	0	0.0125	0.0125	-0.0125	1.25	0
3775	sloppy	0	0.0125	0.0125	-0.0125	1.25	0
3776	failed	0	0.0125	0.0125	-0.0125	1.25	0
3777	repet	0	0.0125	0.0125	-0.0125	1.25	0
3778	paddling	0	0.0125	0.0125	-0.0125	1.25	0
3779	whitewater	0	0.0125	0.0125	-0.0125	1.25	0
3780	rafting	0	0.0125	0.0125	-0.0125	1.25	0
3781	wildlife	0	0.0125	0.0125	-0.0125	1.25	0
3782	moose	0	0.0125	0.0125	-0.0125	1.25	0
3783	cougar	0	0.0125	0.0125	-0.0125	1.25	0
3784	reptile	0	0.0125	0.0125	-0.0125	1.25	0
3785	alligator	0	0.0125	0.0125	-0.0125	1.25	0
3786	lizard	0	0.0125	0.0125	-0.0125	1.25	0
3787	log	0	0.0125	0.0125	-0.0125	1.25	0
3788	croak	0	0.0125	0.0125	-0.0125	1.25	0
3789	sounds	0	0.0125	0.0125	-0.0125	1.25	0
3790	crickets	0	0.0125	0.0125	-0.0125	1.25	0
3791	chirp	0	0.0125	0.0125	-0.0125	1.25	0
3792	serene	0	0.0125	0.0125	-0.0125	1.25	0
3793	smiling	0	0.0125	0.0125	-0.0125	1.25	0
3794	bond	0	0.0125	0.0125	-0.0125	1.25	0
3795	lamppos	0	0.0125	0.0125	-0.0125	1.25	0
3796	lamppost	0	0.0125	0.0125	-0.0125	1.25	0
3798	letter	0	0.0125	0.0125	-0.0125	1.25	0
3799	stamp	0	0.0125	0.0125	-0.0125	1.25	0
3801	garlic	0	0.0125	0.0125	-0.0125	1.25	0
3802	chile	0	0.0125	0.0125	-0.0125	1.25	0
3803	mexican	0	0.0125	0.0125	-0.0125	1.25	0
3804	burrito	0	0.0125	0.0125	-0.0125	1.25	0
3805	shot	0	0.0125	0.0125	-0.0125	1.25	0
3806	metformin	0	0.0125	0.0125	-0.0125	1.25	0
3807	dolor	0	0.0125	0.0125	-0.0125	1.25	0
3808	strife	0	0.0125	0.0125	-0.0125	1.25	0
3809	tension	0	0.0125	0.0125	-0.0125	1.25	0
3810	still	0	0.0125	0.0125	-0.0125	1.25	0
3811	wrap	0	0.0125	0.0125	-0.0125	1.25	0
3812	august	0	0.0125	0.0125	-0.0125	1.25	0
3813	gentleness	0	0.0125	0.0125	-0.0125	1.25	0
3814	wonder	0	0.0125	0.0125	-0.0125	1.25	0
3815	installation	0	0.0125	0.0125	-0.0125	1.25	0
3816	wishing	0	0.0125	0.0125	-0.0125	1.25	0
3817	wanting	0	0.0125	0.0125	-0.0125	1.25	0
3818	hoping	0	0.0125	0.0125	-0.0125	1.25	0
3819	praying	0	0.0125	0.0125	-0.0125	1.25	0
3820	enf	0	0.0125	0.0125	-0.0125	1.25	0
3821	final	0	0.0125	0.0125	-0.0125	1.25	0
3822	terminal	0	0.0125	0.0125	-0.0125	1.25	0
3823	developlment	0	0.0125	0.0125	-0.0125	1.25	0
3824	marketing	0	0.0125	0.0125	-0.0125	1.25	0
3825	sales	0	0.0125	0.0125	-0.0125	1.25	0
3826	delay	0	0.0125	0.0125	-0.0125	1.25	0
3827	troubl	0	0.0125	0.0125	-0.0125	1.25	0
3828	to-do-list	0	0.0125	0.0125	-0.0125	1.25	0
3829	honey-dos	0	0.0125	0.0125	-0.0125	1.25	0
3830	modular	0	0.0125	0.0125	-0.0125	1.25	0
3831	install	0	0.0125	0.0125	-0.0125	1.25	0
3832	checking	0	0.0125	0.0125	-0.0125	1.25	0
3833	overdrawn	0	0.0125	0.0125	-0.0125	1.25	0
3834	funds	0	0.0125	0.0125	-0.0125	1.25	0
3835	woe	0	0.0125	0.0125	-0.0125	1.25	0
3836	dean	0	0.0125	0.0125	-0.0125	1.25	0
3837	wow	0	0.0125	0.0125	-0.0125	1.25	0
3838	tomorrow	0	0.0125	0.0125	-0.0125	1.25	0
3839	hello	0	0.0125	0.0125	-0.0125	1.25	0
3840	rim	0	0.0125	0.0125	-0.0125	1.25	0
3841	mine	0	0.0125	0.0125	-0.0125	1.25	0
3842	till	0	0.0125	0.0125	-0.0125	1.25	0
3843	near	0	0.0125	0.0125	-0.0125	1.25	0
3844	pic	0	0.0125	0.0125	-0.0125	1.25	0
3846	emily	0	0.0125	0.0125	-0.0125	1.25	0
3847	succesful	0	0.0125	0.0125	-0.0125	1.25	0
3848	yie;d	0	0.0125	0.0125	-0.0125	1.25	0
3849	eyebrow	0	0.0125	0.0125	-0.0125	1.25	0
3850	torso	0	0.0125	0.0125	-0.0125	1.25	0
3851	thumb	0	0.0125	0.0125	-0.0125	1.25	0
3852	tailbone	0	0.0125	0.0125	-0.0125	1.25	0
3853	intestines	0	0.0125	0.0125	-0.0125	1.25	0
3854	colon	0	0.0125	0.0125	-0.0125	1.25	0
3855	diaphragm	0	0.0125	0.0125	-0.0125	1.25	0
3856	gallbladder	0	0.0125	0.0125	-0.0125	1.25	0
3857	appendix	0	0.0125	0.0125	-0.0125	1.25	0
3858	uterus	0	0.0125	0.0125	-0.0125	1.25	0
3859	ovaries	0	0.0125	0.0125	-0.0125	1.25	0
3860	testicles	0	0.0125	0.0125	-0.0125	1.25	0
3861	bladder	0	0.0125	0.0125	-0.0125	1.25	0
3862	urethra	0	0.0125	0.0125	-0.0125	1.25	0
3863	prostate	0	0.0125	0.0125	-0.0125	1.25	0
3864	digestion	0	0.0125	0.0125	-0.0125	1.25	0
3865	reproduction	0	0.0125	0.0125	-0.0125	1.25	0
3866	lympatics	0	0.0125	0.0125	-0.0125	1.25	0
3867	excretion	0	0.0125	0.0125	-0.0125	1.25	0
3868	kidneys	0	0.0125	0.0125	-0.0125	1.25	0
3869	ribs	0	0.0125	0.0125	-0.0125	1.25	0
3870	aorta	0	0.0125	0.0125	-0.0125	1.25	0
3871	hyppthalamus	0	0.0125	0.0125	-0.0125	1.25	0
3872	pituitary	0	0.0125	0.0125	-0.0125	1.25	0
3873	glands	0	0.0125	0.0125	-0.0125	1.25	0
3874	hormones	0	0.0125	0.0125	-0.0125	1.25	0
3875	rna	0	0.0125	0.0125	-0.0125	1.25	0
3876	dna	0	0.0125	0.0125	-0.0125	1.25	0
3877	mitochondria	0	0.0125	0.0125	-0.0125	1.25	0
3878	nucleus	0	0.0125	0.0125	-0.0125	1.25	0
3879	immunities	0	0.0125	0.0125	-0.0125	1.25	0
3880	limbs	0	0.0125	0.0125	-0.0125	1.25	0
3881	cartiledge	0	0.0125	0.0125	-0.0125	1.25	0
3882	sense	0	0.0125	0.0125	-0.0125	1.25	0
3883	knuckles	0	0.0125	0.0125	-0.0125	1.25	0
3884	violin	0	0.0125	0.0125	-0.0125	1.25	0
3885	keys	0	0.0125	0.0125	-0.0125	1.25	0
3886	wishfulness	0	0.0125	0.0125	-0.0125	1.25	0
3887	pessimism	0	0.0125	0.0125	-0.0125	1.25	0
3888	entertain	0	0.0125	0.0125	-0.0125	1.25	0
3889	rules	0	0.0125	0.0125	-0.0125	1.25	0
3890	disobey	0	0.0125	0.0125	-0.0125	1.25	0
3891	honesty	0	0.0125	0.0125	-0.0125	1.25	0
3892	empathetic	0	0.0125	0.0125	-0.0125	1.25	0
3893	compassionate	0	0.0125	0.0125	-0.0125	1.25	0
3894	textbook	0	0.0125	0.0125	-0.0125	1.25	0
3895	highlight	0	0.0125	0.0125	-0.0125	1.25	0
3896	marker	0	0.0125	0.0125	-0.0125	1.25	0
3897	puzzle	0	0.0125	0.0125	-0.0125	1.25	0
3899	retry	0	0.0125	0.0125	-0.0125	1.25	0
3900	determination	0	0.0125	0.0125	-0.0125	1.25	0
3901	habit	0	0.0125	0.0125	-0.0125	1.25	0
3902	dull	0	0.0125	0.0125	-0.0125	1.25	0
3903	dumb	0	0.0125	0.0125	-0.0125	1.25	0
3904	ask	0	0.0125	0.0125	-0.0125	1.25	0
3905	curiosity	0	0.0125	0.0125	-0.0125	1.25	0
3906	pick	0	0.0125	0.0125	-0.0125	1.25	0
3907	take	0	0.0125	0.0125	-0.0125	1.25	0
3908	accept	0	0.0125	0.0125	-0.0125	1.25	0
3909	examination	0	0.0125	0.0125	-0.0125	1.25	0
3910	results	0	0.0125	0.0125	-0.0125	1.25	0
3911	pies	0	0.0125	0.0125	-0.0125	1.25	0
3912	mushroom	0	0.0125	0.0125	-0.0125	1.25	0
3913	olive	0	0.0125	0.0125	-0.0125	1.25	0
3915	gravy	0	0.0125	0.0125	-0.0125	1.25	0
3916	scramble	0	0.0125	0.0125	-0.0125	1.25	0
3917	daylight	0	0.0125	0.0125	-0.0125	1.25	0
3918	smiles	0	0.0125	0.0125	-0.0125	1.25	0
3919	sweater	0	0.0125	0.0125	-0.0125	1.25	0
3920	snowman	0	0.0125	0.0125	-0.0125	1.25	0
3921	bees	0	0.0125	0.0125	-0.0125	1.25	0
3922	noodles	0	0.0125	0.0125	-0.0125	1.25	0
3923	chrisp	0	0.0125	0.0125	-0.0125	1.25	0
3924	oatmeal	0	0.0125	0.0125	-0.0125	1.25	0
3925	bland	0	0.0125	0.0125	-0.0125	1.25	0
3926	feild	0	0.0125	0.0125	-0.0125	1.25	0
3927	use	0	0.0125	0.0125	-0.0125	1.25	0
3928	balloon	0	0.0125	0.0125	-0.0125	1.25	0
3929	gumball	0	0.0125	0.0125	-0.0125	1.25	0
3930	oklahoma	0	0.0125	0.0125	-0.0125	1.25	0
3931	exotic	0	0.0125	0.0125	-0.0125	1.25	0
3932	erotic	0	0.0125	0.0125	-0.0125	1.25	0
3933	penis	0	0.0125	0.0125	-0.0125	1.25	0
3934	frozen	0	0.0125	0.0125	-0.0125	1.25	0
3935	rigid	0	0.0125	0.0125	-0.0125	1.25	0
3936	infelxible	0	0.0125	0.0125	-0.0125	1.25	0
3937	bendy	0	0.0125	0.0125	-0.0125	1.25	0
3938	flexible	0	0.0125	0.0125	-0.0125	1.25	0
3939	supple	0	0.0125	0.0125	-0.0125	1.25	0
3941	measurement	0	0.0125	0.0125	-0.0125	1.25	0
3942	wallet	0	0.0125	0.0125	-0.0125	1.25	0
3943	pocket	0	0.0125	0.0125	-0.0125	1.25	0
3944	stride	0	0.0125	0.0125	-0.0125	1.25	0
3945	step	0	0.0125	0.0125	-0.0125	1.25	0
3946	ladder	0	0.0125	0.0125	-0.0125	1.25	0
3947	rung	0	0.0125	0.0125	-0.0125	1.25	0
3948	rang	0	0.0125	0.0125	-0.0125	1.25	0
3949	bell	0	0.0125	0.0125	-0.0125	1.25	0
3950	toll	0	0.0125	0.0125	-0.0125	1.25	0
3951	bass	0	0.0125	0.0125	-0.0125	1.25	0
3952	wake-up	0	0.0125	0.0125	-0.0125	1.25	0
3953	scrub	0	0.0125	0.0125	-0.0125	1.25	0
3954	rome	0	0.0125	0.0125	-0.0125	1.25	0
3955	gladiator	0	0.0125	0.0125	-0.0125	1.25	0
3956	torture	0	0.0125	0.0125	-0.0125	1.25	0
3957	stretch	0	0.0125	0.0125	-0.0125	1.25	0
3958	elastic	0	0.0125	0.0125	-0.0125	1.25	0
3959	repeat	0	0.0125	0.0125	-0.0125	1.25	0
3960	rinse	0	0.0125	0.0125	-0.0125	1.25	0
3961	walrus	0	0.0125	0.0125	-0.0125	1.25	0
3962	navigate	0	0.0125	0.0125	-0.0125	1.25	0
3963	vasco	0	0.0125	0.0125	-0.0125	1.25	0
3964	explorers	0	0.0125	0.0125	-0.0125	1.25	0
3965	clare	0	0.0125	0.0125	-0.0125	1.25	0
3966	dysmfunctiona	0	0.0125	0.0125	-0.0125	1.25	0
3967	connections	0	0.0125	0.0125	-0.0125	1.25	0
3968	thereof	0	0.0125	0.0125	-0.0125	1.25	0
3969	wherefore	0	0.0125	0.0125	-0.0125	1.25	0
3970	goest	0	0.0125	0.0125	-0.0125	1.25	0
3971	thou	0	0.0125	0.0125	-0.0125	1.25	0
3972	harvard	0	0.0125	0.0125	-0.0125	1.25	0
3973	hopefully	0	0.0125	0.0125	-0.0125	1.25	0
3974	acceptable	0	0.0125	0.0125	-0.0125	1.25	0
3975	johns	0	0.0125	0.0125	-0.0125	1.25	0
3976	hopkins	0	0.0125	0.0125	-0.0125	1.25	0
3977	uncooperative	0	0.0125	0.0125	-0.0125	1.25	0
3978	fauci	0	0.0125	0.0125	-0.0125	1.25	0
3979	steamrolled	0	0.0125	0.0125	-0.0125	1.25	0
3980	idiot	0	0.0125	0.0125	-0.0125	1.25	0
3981	torn	0	0.0125	0.0125	-0.0125	1.25	0
3982	christopher	0	0.0125	0.0125	-0.0125	1.25	0
3983	explorer	0	0.0125	0.0125	-0.0125	1.25	0
3984	south	0	0.0125	0.0125	-0.0125	1.25	0
3985	level	0	0.0125	0.0125	-0.0125	1.25	0
3986	rising	0	0.0125	0.0125	-0.0125	1.25	0
3987	awful	0	0.0125	0.0125	-0.0125	1.25	0
3988	bodies	0	0.0125	0.0125	-0.0125	1.25	0
3989	producer	0	0.0125	0.0125	-0.0125	1.25	0
3990	depends	0	0.0125	0.0125	-0.0125	1.25	0
3991	resource	0	0.0125	0.0125	-0.0125	1.25	0
3992	potect	0	0.0125	0.0125	-0.0125	1.25	0
3993	become	0	0.0125	0.0125	-0.0125	1.25	0
3994	extinct	0	0.0125	0.0125	-0.0125	1.25	0
3995	suffer	0	0.0125	0.0125	-0.0125	1.25	0
3996	bacterial	0	0.0125	0.0125	-0.0125	1.25	0
3997	infection	0	0.0125	0.0125	-0.0125	1.25	0
3998	invent	0	0.0125	0.0125	-0.0125	1.25	0
3999	pounds	0	0.0125	0.0125	-0.0125	1.25	0
4000	many	0	0.0125	0.0125	-0.0125	1.25	0
4001	protection	0	0.0125	0.0125	-0.0125	1.25	0
4002	officers	0	0.0125	0.0125	-0.0125	1.25	0
4003	supervise	0	0.0125	0.0125	-0.0125	1.25	0
4004	kombucha	0	0.0125	0.0125	-0.0125	1.25	0
4005	probiotic	0	0.0125	0.0125	-0.0125	1.25	0
4006	gut	0	0.0125	0.0125	-0.0125	1.25	0
4007	barren	0	0.0125	0.0125	-0.0125	1.25	0
4008	goodbye	0	0.0125	0.0125	-0.0125	1.25	0
4009	depart	0	0.0125	0.0125	-0.0125	1.25	0
4010	seashells	0	0.0125	0.0125	-0.0125	1.25	0
4011	players	0	0.0125	0.0125	-0.0125	1.25	0
4012	teams	0	0.0125	0.0125	-0.0125	1.25	0
4013	harmless	0	0.0125	0.0125	-0.0125	1.25	0
4014	babies	0	0.0125	0.0125	-0.0125	1.25	0
4015	disappointment	0	0.0125	0.0125	-0.0125	1.25	0
4016	expression	0	0.0125	0.0125	-0.0125	1.25	0
4018	sentence	0	0.0125	0.0125	-0.0125	1.25	0
4019	grammar	0	0.0125	0.0125	-0.0125	1.25	0
4020	journalism	0	0.0125	0.0125	-0.0125	1.25	0
4021	balanced	0	0.0125	0.0125	-0.0125	1.25	0
4022	tightrope	0	0.0125	0.0125	-0.0125	1.25	0
4023	panther	0	0.0125	0.0125	-0.0125	1.25	0
4024	monkeys	0	0.0125	0.0125	-0.0125	1.25	0
4025	chimpanzees	0	0.0125	0.0125	-0.0125	1.25	0
4026	babboons	0	0.0125	0.0125	-0.0125	1.25	0
4027	giraffes	0	0.0125	0.0125	-0.0125	1.25	0
4029	kenya	0	0.0125	0.0125	-0.0125	1.25	0
4030	tanzania	0	0.0125	0.0125	-0.0125	1.25	0
4031	culture	0	0.0125	0.0125	-0.0125	1.25	0
4032	educate	0	0.0125	0.0125	-0.0125	1.25	0
4033	fin	0	0.0125	0.0125	-0.0125	1.25	0
4034	aquarium	0	0.0125	0.0125	-0.0125	1.25	0
4035	sentai	0	0.0125	0.0125	-0.0125	1.25	0
4036	athlete	0	0.0125	0.0125	-0.0125	1.25	0
4037	training	0	0.0125	0.0125	-0.0125	1.25	0
4038	rushing	0	0.0125	0.0125	-0.0125	1.25	0
4039	wrinkles	0	0.0125	0.0125	-0.0125	1.25	0
4041	esteem	0	0.0125	0.0125	-0.0125	1.25	0
4042	bronze	0	0.0125	0.0125	-0.0125	1.25	0
4043	youth	0	0.0125	0.0125	-0.0125	1.25	0
4044	soles	0	0.0125	0.0125	-0.0125	1.25	0
4045	inner	0	0.0125	0.0125	-0.0125	1.25	0
4046	outer	0	0.0125	0.0125	-0.0125	1.25	0
4047	enviroment	0	0.0125	0.0125	-0.0125	1.25	0
4048	freeze	0	0.0125	0.0125	-0.0125	1.25	0
4049	kelvin	0	0.0125	0.0125	-0.0125	1.25	0
4050	centegrate	0	0.0125	0.0125	-0.0125	1.25	0
4051	master	0	0.0125	0.0125	-0.0125	1.25	0
4052	decrease	0	0.0125	0.0125	-0.0125	1.25	0
4053	maintain	0	0.0125	0.0125	-0.0125	1.25	0
4054	confirm	0	0.0125	0.0125	-0.0125	1.25	0
4055	definite	0	0.0125	0.0125	-0.0125	1.25	0
4056	exact	0	0.0125	0.0125	-0.0125	1.25	0
4057	uncomfort	0	0.0125	0.0125	-0.0125	1.25	0
4058	temple	0	0.0125	0.0125	-0.0125	1.25	0
4059	peo	0	0.0125	0.0125	-0.0125	1.25	0
4060	cloths	0	0.0125	0.0125	-0.0125	1.25	0
4061	leggings	0	0.0125	0.0125	-0.0125	1.25	0
4062	blouse	0	0.0125	0.0125	-0.0125	1.25	0
4063	ruffles	0	0.0125	0.0125	-0.0125	1.25	0
4064	mashed	0	0.0125	0.0125	-0.0125	1.25	0
4065	saucer	0	0.0125	0.0125	-0.0125	1.25	0
4066	teaspoon	0	0.0125	0.0125	-0.0125	1.25	0
4067	lick	0	0.0125	0.0125	-0.0125	1.25	0
4068	sensation	0	0.0125	0.0125	-0.0125	1.25	0
4069	satifying	0	0.0125	0.0125	-0.0125	1.25	0
4070	naps	0	0.0125	0.0125	-0.0125	1.25	0
4071	laces	0	0.0125	0.0125	-0.0125	1.25	0
4072	leafy	0	0.0125	0.0125	-0.0125	1.25	0
4073	f	0	0.0125	0.0125	-0.0125	1.25	0
4074	bore	0	0.0125	0.0125	-0.0125	1.25	0
4075	satisfy	0	0.0125	0.0125	-0.0125	1.25	0
4076	colorless	0	0.0125	0.0125	-0.0125	1.25	0
4077	odorless	0	0.0125	0.0125	-0.0125	1.25	0
4078	bucket	0	0.0125	0.0125	-0.0125	1.25	0
4079	solvent	0	0.0125	0.0125	-0.0125	1.25	0
4080	dissolve	0	0.0125	0.0125	-0.0125	1.25	0
4081	permeate	0	0.0125	0.0125	-0.0125	1.25	0
4082	diffuse	0	0.0125	0.0125	-0.0125	1.25	0
4083	mix	0	0.0125	0.0125	-0.0125	1.25	0
4084	stored	0	0.0125	0.0125	-0.0125	1.25	0
4085	cylinder	0	0.0125	0.0125	-0.0125	1.25	0
4086	ties	0	0.0125	0.0125	-0.0125	1.25	0
4087	tanning	0	0.0125	0.0125	-0.0125	1.25	0
4088	recovery	0	0.0125	0.0125	-0.0125	1.25	0
4089	comedian	0	0.0125	0.0125	-0.0125	1.25	0
4090	drama	0	0.0125	0.0125	-0.0125	1.25	0
4091	cousin	0	0.0125	0.0125	-0.0125	1.25	0
4092	companionship	0	0.0125	0.0125	-0.0125	1.25	0
4093	neurotransmitters	0	0.0125	0.0125	-0.0125	1.25	0
4094	substances	0	0.0125	0.0125	-0.0125	1.25	0
4095	cannabis	0	0.0125	0.0125	-0.0125	1.25	0
4096	laws	0	0.0125	0.0125	-0.0125	1.25	0
4097	legislature	0	0.0125	0.0125	-0.0125	1.25	0
4098	politicians	0	0.0125	0.0125	-0.0125	1.25	0
4099	orders	0	0.0125	0.0125	-0.0125	1.25	0
4100	judge	0	0.0125	0.0125	-0.0125	1.25	0
4101	sandbox	0	0.0125	0.0125	-0.0125	1.25	0
4102	cups	0	0.0125	0.0125	-0.0125	1.25	0
4103	silverware	0	0.0125	0.0125	-0.0125	1.25	0
4104	my	0	0.0125	0.0125	-0.0125	1.25	0
4105	favourite	0	0.0125	0.0125	-0.0125	1.25	0
4106	really	0	0.0125	0.0125	-0.0125	1.25	0
4107	superb	0	0.0125	0.0125	-0.0125	1.25	0
4108	want	0	0.0125	0.0125	-0.0125	1.25	0
4109	sometimes	0	0.0125	0.0125	-0.0125	1.25	0
4110	rarely	0	0.0125	0.0125	-0.0125	1.25	0
4111	involved	0	0.0125	0.0125	-0.0125	1.25	0
4112	mutton	0	0.0125	0.0125	-0.0125	1.25	0
4113	puff	0	0.0125	0.0125	-0.0125	1.25	0
4114	comments	0	0.0125	0.0125	-0.0125	1.25	0
4115	share	0	0.0125	0.0125	-0.0125	1.25	0
4116	subscribe	0	0.0125	0.0125	-0.0125	1.25	0
4117	pity	0	0.0125	0.0125	-0.0125	1.25	0
4118	forceful	0	0.0125	0.0125	-0.0125	1.25	0
4119	forget	0	0.0125	0.0125	-0.0125	1.25	0
4120	sorry	0	0.0125	0.0125	-0.0125	1.25	0
4121	process	0	0.0125	0.0125	-0.0125	1.25	0
4122	meatless	0	0.0125	0.0125	-0.0125	1.25	0
4123	project	0	0.0125	0.0125	-0.0125	1.25	0
4124	industry	0	0.0125	0.0125	-0.0125	1.25	0
4125	professional	0	0.0125	0.0125	-0.0125	1.25	0
4126	made	0	0.0125	0.0125	-0.0125	1.25	0
4127	pull	0	0.0125	0.0125	-0.0125	1.25	0
4128	skull	0	0.0125	0.0125	-0.0125	1.25	0
4129	mission	0	0.0125	0.0125	-0.0125	1.25	0
4130	fisherman	0	0.0125	0.0125	-0.0125	1.25	0
4131	restaurant\\	0	0.0125	0.0125	-0.0125	1.25	0
4132	order	0	0.0125	0.0125	-0.0125	1.25	0
4133	deliveryman	0	0.0125	0.0125	-0.0125	1.25	0
4134	atm	0	0.0125	0.0125	-0.0125	1.25	0
4135	message	0	0.0125	0.0125	-0.0125	1.25	0
4136	caht	0	0.0125	0.0125	-0.0125	1.25	0
4137	online	0	0.0125	0.0125	-0.0125	1.25	0
4138	network	0	0.0125	0.0125	-0.0125	1.25	0
4139	signel	0	0.0125	0.0125	-0.0125	1.25	0
4140	ladiesfinger	0	0.0125	0.0125	-0.0125	1.25	0
4141	tome	0	0.0125	0.0125	-0.0125	1.25	0
4142	colr	0	0.0125	0.0125	-0.0125	1.25	0
7	cup	0.0625	0.0625	0	0	1	1
11	milk	0.075	0.075	0	0	1	1
24	santa	0.0375	0.0375	0	0	1	1
27	toys	0.025	0.025	0	0	1	1
31	dressing	0.025	0.025	0	0	1	1
37	full	0.025	0.025	0	0	1	1
38	sleepy	0.025	0.025	0	0	1	1
48	pillow	0.1	0.1	0	0	1	1
49	sheet	0.025	0.025	0	0	1	1
51	cozy	0.0125	0.0125	0	0	1	1
53	fireplace	0.0125	0.0125	0	0	1	1
54	wood	0.0375	0.0375	0	0	1	1
58	split	0.0125	0.0125	0	0	1	1
66	bandaid	0.0125	0.0125	0	0	1	1
74	gloves	0.0125	0.0125	0	0	1	1
99	stream	0.05	0.05	0	0	1	1
104	creek	0.0375	0.0375	0	0	1	1
128	driving	0.025	0.025	0	0	1	1
145	buildings	0.0125	0.0125	0	0	1	1
156	ill	0.0125	0.0125	0	0	1	1
160	help	0.05	0.05	0	0	1	1
164	life	0.175	0.175	0	0	1	1
173	important	0.0125	0.0125	0	0	1	1
176	wealth	0.0125	0.0125	0	0	1	1
195	band	0.025	0.025	0	0	1	1
197	tickets	0.0125	0.0125	0	0	1	1
[truncated: 2,143 more rows]
