# Supplementary material for: Narrative thinking lingers in spontaneous thought
Source: Nat Commun. 2022 Aug 6;13:4585. doi: 10.1038/s41467-022-32113-6 (PMC9357042; doi:10.1038/s41467-022-32113-6)
Supplement: Supplementary file 4 — Source Data [file 41467_2022_32113_MOESM4_ESM.zip › Source Data/Supplement/FigureS12&18/exp_2/carver_wordlist/italic_fa_bias.csv]

	word	fa1_p	fa2_p	fa2_bias	fa1_bias	fa2_oddsratio	fa1_oddsratio
468	rain	0.1	0.225	0.125	-0.125	2.25	0.444444444444444
2	fire	0.1	0.2125	0.1125	-0.1125	2.125	0.470588235294118
2555	chicken	0.0125	0.125	0.1125	-0.1125	10	0.1
466	lake	0.0625	0.15	0.0875	-0.0875	2.4	0.416666666666667
976	warm	0.025	0.1125	0.0875	-0.0875	4.5	0.222222222222222
1440	forest	0.05	0.1375	0.0875	-0.0875	2.75	0.363636363636364
265	food	0.2	0.275	0.075	-0.075	1.375	0.727272727272727
343	cat	0.0625	0.1375	0.075	-0.075	2.2	0.454545454545455
393	baseball	0.05	0.125	0.075	-0.075	2.5	0.4
439	night	0.1125	0.1875	0.075	-0.075	1.66666666666667	0.6
467	cold	0.15	0.225	0.075	-0.075	1.5	0.666666666666667
523	lunch	0.0375	0.1125	0.075	-0.075	3	0.333333333333333
638	blood	0.0375	0.1125	0.075	-0.075	3	0.333333333333333
821	exercise	0.0375	0.1125	0.075	-0.075	3	0.333333333333333
1095	snow	0.0625	0.1375	0.075	-0.075	2.2	0.454545454545455
1441	birds	0.025	0.1	0.075	-0.075	4	0.25
2018	diet	0.0125	0.0875	0.075	-0.075	7	0.142857142857143
2020	healthy	0.025	0.1	0.075	-0.075	4	0.25
2345	soda	0.0125	0.0875	0.075	-0.075	7	0.142857142857143
4	home	0.1125	0.175	0.0625	-0.0625	1.55555555555556	0.642857142857143
294	kind	0.0125	0.075	0.0625	-0.0625	6	0.166666666666667
327	energy	0.025	0.0875	0.0625	-0.0625	3.5	0.285714285714286
450	sand	0.0625	0.125	0.0625	-0.0625	2	0.5
474	river	0.125	0.1875	0.0625	-0.0625	1.5	0.666666666666667
928	rest	0.025	0.0875	0.0625	-0.0625	3.5	0.285714285714286
1114	phone	0.0125	0.075	0.0625	-0.0625	6	0.166666666666667
1153	drinks	0.0125	0.075	0.0625	-0.0625	6	0.166666666666667
1204	job	0.025	0.0875	0.0625	-0.0625	3.5	0.285714285714286
1412	wind	0.0375	0.1	0.0625	-0.0625	2.66666666666667	0.375
1661	read	0.025	0.0875	0.0625	-0.0625	3.5	0.285714285714286
2067	fat	0.0125	0.075	0.0625	-0.0625	6	0.166666666666667
2707	cars	0	0.0625	0.0625	-0.0625	6.25	0
2746	brush	0	0.0625	0.0625	-0.0625	6.25	0
3156	map	0	0.0625	0.0625	-0.0625	6.25	0
1	water	0.2625	0.3125	0.05	-0.05	1.19047619047619	0.84
49	wolf	0.0125	0.0625	0.05	-0.05	5	0.2
94	sad	0.075	0.125	0.05	-0.05	1.66666666666667	0.6
172	hot	0.1125	0.1625	0.05	-0.05	1.44444444444444	0.692307692307692
323	meat	0.05	0.1	0.05	-0.05	2	0.5
412	barn	0.0125	0.0625	0.05	-0.05	5	0.2
505	good	0.05	0.1	0.05	-0.05	2	0.5
579	earth	0.05	0.1	0.05	-0.05	2	0.5
612	stop	0.025	0.075	0.05	-0.05	3	0.333333333333333
693	peace	0.025	0.075	0.05	-0.05	3	0.333333333333333
750	like	0.025	0.075	0.05	-0.05	3	0.333333333333333
972	ice	0.075	0.125	0.05	-0.05	1.66666666666667	0.6
973	winter	0.05	0.1	0.05	-0.05	2	0.5
1165	knife	0.0125	0.0625	0.05	-0.05	5	0.2
1316	full	0.025	0.075	0.05	-0.05	3	0.333333333333333
1381	soft	0.0125	0.0625	0.05	-0.05	5	0.2
1442	land	0.025	0.075	0.05	-0.05	3	0.333333333333333
1790	short	0.025	0.075	0.05	-0.05	3	0.333333333333333
1836	cook	0.025	0.075	0.05	-0.05	3	0.333333333333333
1847	flower	0.025	0.075	0.05	-0.05	3	0.333333333333333
1946	weight	0.05	0.1	0.05	-0.05	2	0.5
1977	bath	0.0125	0.0625	0.05	-0.05	5	0.2
2095	out	0.0125	0.0625	0.05	-0.05	5	0.2
2180	bug	0.0125	0.0625	0.05	-0.05	5	0.2
2508	vegetables	0.0125	0.0625	0.05	-0.05	5	0.2
2580	invest	0	0.05	0.05	-0.05	5	0
2602	dead	0	0.05	0.05	-0.05	5	0
2727	market	0	0.05	0.05	-0.05	5	0
2794	pass	0	0.05	0.05	-0.05	5	0
2823	songs	0	0.05	0.05	-0.05	5	0
3041	picture	0	0.05	0.05	-0.05	5	0
3314	state	0	0.05	0.05	-0.05	5	0
17	sun	0.1625	0.2	0.0375	-0.0375	1.23076923076923	0.8125
67	pain	0.0625	0.1	0.0375	-0.0375	1.6	0.625
114	fight	0.0125	0.05	0.0375	-0.0375	4	0.25
204	paper	0.0625	0.1	0.0375	-0.0375	1.6	0.625
206	bed	0.0625	0.1	0.0375	-0.0375	1.6	0.625
245	eyes	0.075	0.1125	0.0375	-0.0375	1.5	0.666666666666667
285	cotton	0.0125	0.05	0.0375	-0.0375	4	0.25
317	catch	0.025	0.0625	0.0375	-0.0375	2.5	0.4
318	throw	0.0125	0.05	0.0375	-0.0375	4	0.25
321	bat	0.025	0.0625	0.0375	-0.0375	2.5	0.4
344	dog	0.1375	0.175	0.0375	-0.0375	1.27272727272727	0.785714285714286
368	america	0.0375	0.075	0.0375	-0.0375	2	0.5
403	trees	0.1	0.1375	0.0375	-0.0375	1.375	0.727272727272727
409	rocks	0.0125	0.05	0.0375	-0.0375	4	0.25
415	heat	0.0875	0.125	0.0375	-0.0375	1.42857142857143	0.7
429	clean	0.05	0.0875	0.0375	-0.0375	1.75	0.571428571428572
442	noise	0.0375	0.075	0.0375	-0.0375	2	0.5
479	mine	0.0125	0.05	0.0375	-0.0375	4	0.25
585	ball	0.0875	0.125	0.0375	-0.0375	1.42857142857143	0.7
595	country	0.05	0.0875	0.0375	-0.0375	1.75	0.571428571428572
623	office	0.0375	0.075	0.0375	-0.0375	2	0.5
633	sickness	0.0125	0.05	0.0375	-0.0375	4	0.25
709	danger	0.025	0.0625	0.0375	-0.0375	2.5	0.4
870	table	0.05	0.0875	0.0375	-0.0375	1.75	0.571428571428572
997	lie	0.0125	0.05	0.0375	-0.0375	4	0.25
998	happiness	0.0375	0.075	0.0375	-0.0375	2	0.5
1034	funny	0.025	0.0625	0.0375	-0.0375	2.5	0.4
1056	laugh	0.0375	0.075	0.0375	-0.0375	2	0.5
1162	wine	0.025	0.0625	0.0375	-0.0375	2.5	0.4
1305	ring	0.025	0.0625	0.0375	-0.0375	2.5	0.4
1372	globe	0.0125	0.05	0.0375	-0.0375	4	0.25
1413	god	0.0125	0.05	0.0375	-0.0375	4	0.25
1436	storm	0.0125	0.05	0.0375	-0.0375	4	0.25
1438	clouds	0.025	0.0625	0.0375	-0.0375	2.5	0.4
1446	shade	0.0125	0.05	0.0375	-0.0375	4	0.25
1479	best	0.0125	0.05	0.0375	-0.0375	4	0.25
1487	bacon	0.025	0.0625	0.0375	-0.0375	2.5	0.4
1513	truck	0.025	0.0625	0.0375	-0.0375	2.5	0.4
1592	wheel	0.0125	0.05	0.0375	-0.0375	4	0.25
1629	tap	0.025	0.0625	0.0375	-0.0375	2.5	0.4
1776	morning	0.025	0.0625	0.0375	-0.0375	2.5	0.4
1895	fly	0.0375	0.075	0.0375	-0.0375	2	0.5
1900	sister	0.0125	0.05	0.0375	-0.0375	4	0.25
1929	mean	0.025	0.0625	0.0375	-0.0375	2.5	0.4
1932	bored	0.0125	0.05	0.0375	-0.0375	4	0.25
2079	wizard	0.0125	0.05	0.0375	-0.0375	4	0.25
2096	in	0.025	0.0625	0.0375	-0.0375	2.5	0.4
2195	room	0.0125	0.05	0.0375	-0.0375	4	0.25
2208	camera	0.025	0.0625	0.0375	-0.0375	2.5	0.4
2284	beef	0.025	0.0625	0.0375	-0.0375	2.5	0.4
2333	kill	0.0125	0.05	0.0375	-0.0375	4	0.25
2349	friend	0.025	0.0625	0.0375	-0.0375	2.5	0.4
2399	calm	0.0125	0.05	0.0375	-0.0375	4	0.25
2401	insect	0.0125	0.05	0.0375	-0.0375	4	0.25
2404	empty	0.0125	0.05	0.0375	-0.0375	4	0.25
2427	liquid	0.0125	0.05	0.0375	-0.0375	4	0.25
2428	cereal	0.0125	0.05	0.0375	-0.0375	4	0.25
2439	walking	0.0125	0.05	0.0375	-0.0375	4	0.25
2598	tiny	0	0.0375	0.0375	-0.0375	3.75	0
2619	same	0	0.0375	0.0375	-0.0375	3.75	0
2623	tornado	0	0.0375	0.0375	-0.0375	3.75	0
2630	competition	0	0.0375	0.0375	-0.0375	3.75	0
2690	anxiety	0	0.0375	0.0375	-0.0375	3.75	0
2699	ships	0	0.0375	0.0375	-0.0375	3.75	0
2701	tuna	0	0.0375	0.0375	-0.0375	3.75	0
2723	doctors	0	0.0375	0.0375	-0.0375	3.75	0
2726	stocks	0	0.0375	0.0375	-0.0375	3.75	0
2733	lemonade	0	0.0375	0.0375	-0.0375	3.75	0
2744	hole	0	0.0375	0.0375	-0.0375	3.75	0
2754	delivery	0	0.0375	0.0375	-0.0375	3.75	0
2793	away	0	0.0375	0.0375	-0.0375	3.75	0
2866	corn	0	0.0375	0.0375	-0.0375	3.75	0
2894	potato	0	0.0375	0.0375	-0.0375	3.75	0
2903	geometry	0	0.0375	0.0375	-0.0375	3.75	0
2918	castle	0	0.0375	0.0375	-0.0375	3.75	0
2919	knight	0	0.0375	0.0375	-0.0375	3.75	0
2943	tough	0	0.0375	0.0375	-0.0375	3.75	0
2949	exit	0	0.0375	0.0375	-0.0375	3.75	0
2962	monster	0	0.0375	0.0375	-0.0375	3.75	0
3023	smoke	0	0.0375	0.0375	-0.0375	3.75	0
3032	structure	0	0.0375	0.0375	-0.0375	3.75	0
3039	inside	0	0.0375	0.0375	-0.0375	3.75	0
3118	bomb	0	0.0375	0.0375	-0.0375	3.75	0
3125	beat	0	0.0375	0.0375	-0.0375	3.75	0
3133	dip	0	0.0375	0.0375	-0.0375	3.75	0
3230	lost	0	0.0375	0.0375	-0.0375	3.75	0
3380	frame	0	0.0375	0.0375	-0.0375	3.75	0
3398	flame	0	0.0375	0.0375	-0.0375	3.75	0
3416	zebra	0	0.0375	0.0375	-0.0375	3.75	0
3454	flour	0	0.0375	0.0375	-0.0375	3.75	0
3456	coconut	0	0.0375	0.0375	-0.0375	3.75	0
3464	letter	0	0.0375	0.0375	-0.0375	3.75	0
3471	sore	0	0.0375	0.0375	-0.0375	3.75	0
3480	far	0	0.0375	0.0375	-0.0375	3.75	0
3483	manual	0	0.0375	0.0375	-0.0375	3.75	0
3543	team	0	0.0375	0.0375	-0.0375	3.75	0
3705	racing	0	0.0375	0.0375	-0.0375	3.75	0
3784	golf	0	0.0375	0.0375	-0.0375	3.75	0
3810	pick	0	0.0375	0.0375	-0.0375	3.75	0
3	house	0.15	0.175	0.025	-0.025	1.16666666666667	0.857142857142857
6	enjoy	0.025	0.05	0.025	-0.025	2	0.5
15	swim	0.05	0.075	0.025	-0.025	1.5	0.666666666666667
19	play	0.0875	0.1125	0.025	-0.025	1.28571428571429	0.777777777777778
129	girl	0.0375	0.0625	0.025	-0.025	1.66666666666667	0.6
220	pet	0.025	0.05	0.025	-0.025	2	0.5
261	fork	0.0125	0.0375	0.025	-0.025	3	0.333333333333333
360	stock	0.0125	0.0375	0.025	-0.025	3	0.333333333333333
400	boat	0.1	0.125	0.025	-0.025	1.25	0.8
417	hat	0.0125	0.0375	0.025	-0.025	3	0.333333333333333
433	eggs	0.05	0.075	0.025	-0.025	1.5	0.666666666666667
530	pork	0.0125	0.0375	0.025	-0.025	3	0.333333333333333
543	shine	0.0125	0.0375	0.025	-0.025	3	0.333333333333333
552	glove	0.0125	0.0375	0.025	-0.025	3	0.333333333333333
611	go	0.0375	0.0625	0.025	-0.025	1.66666666666667	0.6
741	race	0.025	0.05	0.025	-0.025	2	0.5
786	chemical	0.025	0.05	0.025	-0.025	2	0.5
835	sharks	0.0125	0.0375	0.025	-0.025	3	0.333333333333333
840	fear	0.0125	0.0375	0.025	-0.025	3	0.333333333333333
844	leaves	0.025	0.05	0.025	-0.025	2	0.5
852	speed	0.025	0.05	0.025	-0.025	2	0.5
866	field	0.025	0.05	0.025	-0.025	2	0.5
929	comfort	0.0125	0.0375	0.025	-0.025	3	0.333333333333333
974	season	0.0125	0.0375	0.025	-0.025	3	0.333333333333333
980	sweet	0.05	0.075	0.025	-0.025	1.5	0.666666666666667
1026	leader	0.0125	0.0375	0.025	-0.025	3	0.333333333333333
1043	drugs	0.0125	0.0375	0.025	-0.025	3	0.333333333333333
1053	wild	0.0125	0.0375	0.025	-0.025	3	0.333333333333333
1054	alcohol	0.0125	0.0375	0.025	-0.025	3	0.333333333333333
1105	candle	0.0125	0.0375	0.025	-0.025	3	0.333333333333333
1115	text	0.0125	0.0375	0.025	-0.025	3	0.333333333333333
1144	electricity	0.0125	0.0375	0.025	-0.025	3	0.333333333333333
1157	bus	0.05	0.075	0.025	-0.025	1.5	0.666666666666667
1307	math	0.025	0.05	0.025	-0.025	2	0.5
1315	half	0.0125	0.0375	0.025	-0.025	3	0.333333333333333
1333	whole	0.0125	0.0375	0.025	-0.025	3	0.333333333333333
1379	soul	0.0375	0.0625	0.025	-0.025	1.66666666666667	0.6
1383	candy	0.025	0.05	0.025	-0.025	2	0.5
1384	moon	0.0375	0.0625	0.025	-0.025	1.66666666666667	0.6
1426	pool	0.05	0.075	0.025	-0.025	1.5	0.666666666666667
1465	worms	0.0125	0.0375	0.025	-0.025	3	0.333333333333333
1471	study	0.0125	0.0375	0.025	-0.025	3	0.333333333333333
1519	town	0.0375	0.0625	0.025	-0.025	1.66666666666667	0.6
1557	hard	0.0375	0.0625	0.025	-0.025	1.66666666666667	0.6
1574	circle	0.0125	0.0375	0.025	-0.025	3	0.333333333333333
1618	typing	0.0125	0.0375	0.025	-0.025	3	0.333333333333333
1687	dress	0.0375	0.0625	0.025	-0.025	1.66666666666667	0.6
1704	bowl	0.0125	0.0375	0.025	-0.025	3	0.333333333333333
1715	yarn	0.0125	0.0375	0.025	-0.025	3	0.333333333333333
1749	pen	0.025	0.05	0.025	-0.025	2	0.5
1761	cell	0.0125	0.0375	0.025	-0.025	3	0.333333333333333
1773	sleeping	0.0125	0.0375	0.025	-0.025	3	0.333333333333333
1793	stadium	0.0125	0.0375	0.025	-0.025	3	0.333333333333333
1843	wonder	0.0125	0.0375	0.025	-0.025	3	0.333333333333333
1869	unhealthy	0.0125	0.0375	0.025	-0.025	3	0.333333333333333
1923	horror	0.0125	0.0375	0.025	-0.025	3	0.333333333333333
1928	social	0.0125	0.0375	0.025	-0.025	3	0.333333333333333
1959	show	0.0125	0.0375	0.025	-0.025	3	0.333333333333333
2026	hoop	0.0125	0.0375	0.025	-0.025	3	0.333333333333333
2061	nice	0.025	0.05	0.025	-0.025	2	0.5
2082	side	0.0125	0.0375	0.025	-0.025	3	0.333333333333333
2083	walk	0.05	0.075	0.025	-0.025	1.5	0.666666666666667
2120	fine	0.0125	0.0375	0.025	-0.025	3	0.333333333333333
2159	city	0.0375	0.0625	0.025	-0.025	1.66666666666667	0.6
2162	popcorn	0.0125	0.0375	0.025	-0.025	3	0.333333333333333
2173	son	0.0125	0.0375	0.025	-0.025	3	0.333333333333333
2207	photo	0.0125	0.0375	0.025	-0.025	3	0.333333333333333
2270	pollution	0.0125	0.0375	0.025	-0.025	3	0.333333333333333
2279	tour	0.0125	0.0375	0.025	-0.025	3	0.333333333333333
2338	amazon	0.0125	0.0375	0.025	-0.025	3	0.333333333333333
2402	see	0.0125	0.0375	0.025	-0.025	3	0.333333333333333
2487	driving	0.0125	0.0375	0.025	-0.025	3	0.333333333333333
2497	chef	0.0125	0.0375	0.025	-0.025	3	0.333333333333333
2505	jungle	0.0125	0.0375	0.025	-0.025	3	0.333333333333333
2517	tomato	0.0125	0.0375	0.025	-0.025	3	0.333333333333333
2577	some	0	0.025	0.025	-0.025	2.5	0
2581	business	0	0.025	0.025	-0.025	2.5	0
2589	wax	0	0.025	0.025	-0.025	2.5	0
2593	knit	0	0.025	0.025	-0.025	2.5	0
2601	will	0	0.025	0.025	-0.025	2.5	0
2603	arrival	0	0.025	0.025	-0.025	2.5	0
2612	expense	0	0.025	0.025	-0.025	2.5	0
2613	balance	0	0.025	0.025	-0.025	2.5	0
2614	ticket	0	0.025	0.025	-0.025	2.5	0
2615	citation	0	0.025	0.025	-0.025	2.5	0
2620	thing	0	0.025	0.025	-0.025	2.5	0
2622	camp	0	0.025	0.025	-0.025	2.5	0
2626	tame	0	0.025	0.025	-0.025	2.5	0
2635	channel	0	0.025	0.025	-0.025	2.5	0
2639	claire	0	0.025	0.025	-0.025	2.5	0
2647	glad	0	0.025	0.025	-0.025	2.5	0
2649	follow	0	0.025	0.025	-0.025	2.5	0
2652	steep	0	0.025	0.025	-0.025	2.5	0
2657	proud	0	0.025	0.025	-0.025	2.5	0
2658	worker	0	0.025	0.025	-0.025	2.5	0
2659	essential	0	0.025	0.025	-0.025	2.5	0
2670	relief	0	0.025	0.025	-0.025	2.5	0
2674	belt	0	0.025	0.025	-0.025	2.5	0
2679	load	0	0.025	0.025	-0.025	2.5	0
2682	lamp	0	0.025	0.025	-0.025	2.5	0
2684	lighter	0	0.025	0.025	-0.025	2.5	0
2685	foam	0	0.025	0.025	-0.025	2.5	0
2689	angry	0	0.025	0.025	-0.025	2.5	0
2700	flags	0	0.025	0.025	-0.025	2.5	0
2704	port	0	0.025	0.025	-0.025	2.5	0
2705	pier	0	0.025	0.025	-0.025	2.5	0
2706	roads	0	0.025	0.025	-0.025	2.5	0
2709	buildings	0	0.025	0.025	-0.025	2.5	0
2711	secure	0	0.025	0.025	-0.025	2.5	0
2713	smiling	0	0.025	0.025	-0.025	2.5	0
2716	women	0	0.025	0.025	-0.025	2.5	0
2717	virgin	0	0.025	0.025	-0.025	2.5	0
2720	strong	0	0.025	0.025	-0.025	2.5	0
2722	cure	0	0.025	0.025	-0.025	2.5	0
2735	film	0	0.025	0.025	-0.025	2.5	0
2745	noon	0	0.025	0.025	-0.025	2.5	0
2749	afternoon	0	0.025	0.025	-0.025	2.5	0
2760	calendar	0	0.025	0.025	-0.025	2.5	0
2761	bricks	0	0.025	0.025	-0.025	2.5	0
2767	found	0	0.025	0.025	-0.025	2.5	0
2772	friendship	0	0.025	0.025	-0.025	2.5	0
2780	excitement	0	0.025	0.025	-0.025	2.5	0
2803	venus	0	0.025	0.025	-0.025	2.5	0
2819	two	0	0.025	0.025	-0.025	2.5	0
2831	want	0	0.025	0.025	-0.025	2.5	0
2834	quick	0	0.025	0.025	-0.025	2.5	0
2838	slick	0	0.025	0.025	-0.025	2.5	0
2845	stamp	0	0.025	0.025	-0.025	2.5	0
2848	stamina	0	0.025	0.025	-0.025	2.5	0
2854	variety	0	0.025	0.025	-0.025	2.5	0
2868	dishes	0	0.025	0.025	-0.025	2.5	0
2873	pastry	0	0.025	0.025	-0.025	2.5	0
2874	sausage	0	0.025	0.025	-0.025	2.5	0
2880	scared	0	0.025	0.025	-0.025	2.5	0
2882	unsafe	0	0.025	0.025	-0.025	2.5	0
2898	grave	0	0.025	0.025	-0.025	2.5	0
2904	motion	0	0.025	0.025	-0.025	2.5	0
2908	turn	0	0.025	0.025	-0.025	2.5	0
2916	stone	0	0.025	0.025	-0.025	2.5	0
2931	fact	0	0.025	0.025	-0.025	2.5	0
2932	spanish	0	0.025	0.025	-0.025	2.5	0
2936	bond	0	0.025	0.025	-0.025	2.5	0
2945	tension	0	0.025	0.025	-0.025	2.5	0
2954	pitcher	0	0.025	0.025	-0.025	2.5	0
2958	mop	0	0.025	0.025	-0.025	2.5	0
2963	comic	0	0.025	0.025	-0.025	2.5	0
2964	moving	0	0.025	0.025	-0.025	2.5	0
2965	branches	0	0.025	0.025	-0.025	2.5	0
2973	instrument	0	0.025	0.025	-0.025	2.5	0
2974	picnic	0	0.025	0.025	-0.025	2.5	0
2990	bicycle	0	0.025	0.025	-0.025	2.5	0
2993	lights	0	0.025	0.025	-0.025	2.5	0
2998	stores	0	0.025	0.025	-0.025	2.5	0
3002	deli	0	0.025	0.025	-0.025	2.5	0
3005	helicopter	0	0.025	0.025	-0.025	2.5	0
3006	streaks	0	0.025	0.025	-0.025	2.5	0
3013	van	0	0.025	0.025	-0.025	2.5	0
3045	different	0	0.025	0.025	-0.025	2.5	0
3050	measure	0	0.025	0.025	-0.025	2.5	0
3057	taste	0	0.025	0.025	-0.025	2.5	0
3061	loveable	0	0.025	0.025	-0.025	2.5	0
3062	pair	0	0.025	0.025	-0.025	2.5	0
3064	celebration	0	0.025	0.025	-0.025	2.5	0
3094	drown	0	0.025	0.025	-0.025	2.5	0
3097	destroy	0	0.025	0.025	-0.025	2.5	0
3106	snowman	0	0.025	0.025	-0.025	2.5	0
3107	freeze	0	0.025	0.025	-0.025	2.5	0
3111	paris	0	0.025	0.025	-0.025	2.5	0
3114	fantasy	0	0.025	0.025	-0.025	2.5	0
3117	boston	0	0.025	0.025	-0.025	2.5	0
3131	feather	0	0.025	0.025	-0.025	2.5	0
3134	blindness	0	0.025	0.025	-0.025	2.5	0
3141	dna	0	0.025	0.025	-0.025	2.5	0
3146	maths	0	0.025	0.025	-0.025	2.5	0
3148	paddle	0	0.025	0.025	-0.025	2.5	0
3154	highway	0	0.025	0.025	-0.025	2.5	0
3158	bees	0	0.025	0.025	-0.025	2.5	0
3169	chess	0	0.025	0.025	-0.025	2.5	0
3178	height	0	0.025	0.025	-0.025	2.5	0
3179	overweight	0	0.025	0.025	-0.025	2.5	0
3181	conduct	0	0.025	0.025	-0.025	2.5	0
3182	rules	0	0.025	0.025	-0.025	2.5	0
3187	socialmedia	0	0.025	0.025	-0.025	2.5	0
3193	walmart	0	0.025	0.025	-0.025	2.5	0
3199	scrape	0	0.025	0.025	-0.025	2.5	0
3245	function	0	0.025	0.025	-0.025	2.5	0
3247	cigarette	0	0.025	0.025	-0.025	2.5	0
3252	pipe	0	0.025	0.025	-0.025	2.5	0
3253	meeting	0	0.025	0.025	-0.025	2.5	0
3303	mist	0	0.025	0.025	-0.025	2.5	0
3304	solve	0	0.025	0.025	-0.025	2.5	0
3311	transformation	0	0.025	0.025	-0.025	2.5	0
3317	coke	0	0.025	0.025	-0.025	2.5	0
3324	plaid	0	0.025	0.025	-0.025	2.5	0
3338	ink	0	0.025	0.025	-0.025	2.5	0
3361	leisure	0	0.025	0.025	-0.025	2.5	0
3369	yeast	0	0.025	0.025	-0.025	2.5	0
3372	temperature	0	0.025	0.025	-0.025	2.5	0
3382	wedding	0	0.025	0.025	-0.025	2.5	0
3395	stall	0	0.025	0.025	-0.025	2.5	0
3412	witch	0	0.025	0.025	-0.025	2.5	0
3413	classic	0	0.025	0.025	-0.025	2.5	0
3431	creation	0	0.025	0.025	-0.025	2.5	0
3432	aluminum	0	0.025	0.025	-0.025	2.5	0
3434	hydrogen	0	0.025	0.025	-0.025	2.5	0
3444	furniture	0	0.025	0.025	-0.025	2.5	0
3465	pattern	0	0.025	0.025	-0.025	2.5	0
3473	county	0	0.025	0.025	-0.025	2.5	0
3484	automatic	0	0.025	0.025	-0.025	2.5	0
3491	dragon	0	0.025	0.025	-0.025	2.5	0
3492	thirsty	0	0.025	0.025	-0.025	2.5	0
3493	never	0	0.025	0.025	-0.025	2.5	0
3535	soldier	0	0.025	0.025	-0.025	2.5	0
3546	cubs	0	0.025	0.025	-0.025	2.5	0
3553	bears	0	0.025	0.025	-0.025	2.5	0
3566	email	0	0.025	0.025	-0.025	2.5	0
3591	trap	0	0.025	0.025	-0.025	2.5	0
3610	slice	0	0.025	0.025	-0.025	2.5	0
3615	convention	0	0.025	0.025	-0.025	2.5	0
3622	surfing	0	0.025	0.025	-0.025	2.5	0
3627	burning	0	0.025	0.025	-0.025	2.5	0
3644	just	0	0.025	0.025	-0.025	2.5	0
3646	empathy	0	0.025	0.025	-0.025	2.5	0
3674	scream	0	0.025	0.025	-0.025	2.5	0
3675	murder	0	0.025	0.025	-0.025	2.5	0
3688	drop	0	0.025	0.025	-0.025	2.5	0
3693	vomit	0	0.025	0.025	-0.025	2.5	0
3700	skill	0	0.025	0.025	-0.025	2.5	0
3722	pit	0	0.025	0.025	-0.025	2.5	0
3743	volunteer	0	0.025	0.025	-0.025	2.5	0
3744	cause	0	0.025	0.025	-0.025	2.5	0
3746	gathering	0	0.025	0.025	-0.025	2.5	0
3768	bathe	0	0.025	0.025	-0.025	2.5	0
3776	toys	0	0.025	0.025	-0.025	2.5	0
3783	swamp	0	0.025	0.025	-0.025	2.5	0
3786	base	0	0.025	0.025	-0.025	2.5	0
3791	liberty	0	0.025	0.025	-0.025	2.5	0
3793	harvest	0	0.025	0.025	-0.025	2.5	0
3798	c	0	0.025	0.025	-0.025	2.5	0
3827	recharge	0	0.025	0.025	-0.025	2.5	0
3836	ways	0	0.025	0.025	-0.025	2.5	0
3840	canal	0	0.025	0.025	-0.025	2.5	0
3868	fail	0	0.025	0.025	-0.025	2.5	0
3873	dam	0	0.025	0.025	-0.025	2.5	0
3942	match	0	0.025	0.025	-0.025	2.5	0
3959	stree	0	0.025	0.025	-0.025	2.5	0
3966	pour	0	0.025	0.025	-0.025	2.5	0
3969	fresh	0	0.025	0.025	-0.025	2.5	0
3975	evaporation	0	0.025	0.025	-0.025	2.5	0
3981	pack	0	0.025	0.025	-0.025	2.5	0
4013	piano	0	0.025	0.025	-0.025	2.5	0
4014	keys	0	0.025	0.025	-0.025	2.5	0
4045	mashed	0	0.025	0.025	-0.025	2.5	0
4052	strike	0	0.025	0.025	-0.025	2.5	0
4055	novel	0	0.025	0.025	-0.025	2.5	0
4172	mexican	0	0.025	0.025	-0.025	2.5	0
24	concert	0.025	0.0375	0.0125	-0.0125	1.5	0.666666666666667
37	body	0.1	0.1125	0.0125	-0.0125	1.125	0.888888888888889
40	club	0.025	0.0375	0.0125	-0.0125	1.5	0.666666666666667
43	bite	0.0375	0.05	0.0125	-0.0125	1.33333333333333	0.75
52	boom	0.0125	0.025	0.0125	-0.0125	2	0.5
53	box	0.025	0.0375	0.0125	-0.0125	1.5	0.666666666666667
69	head	0.075	0.0875	0.0125	-0.0125	1.16666666666667	0.857142857142857
83	lead	0.0125	0.025	0.0125	-0.0125	2	0.5
86	meal	0.025	0.0375	0.0125	-0.0125	1.5	0.666666666666667
95	happy	0.125	0.1375	0.0125	-0.0125	1.1	0.909090909090909
101	bar	0.025	0.0375	0.0125	-0.0125	1.5	0.666666666666667
131	kid	0.0125	0.025	0.0125	-0.0125	2	0.5
132	rock	0.0375	0.05	0.0125	-0.0125	1.33333333333333	0.75
134	bread	0.0375	0.05	0.0125	-0.0125	1.33333333333333	0.75
139	color	0.0625	0.075	0.0125	-0.0125	1.2	0.833333333333333
194	smartphone	0.0125	0.025	0.0125	-0.0125	2	0.5
224	soap	0.0125	0.025	0.0125	-0.0125	2	0.5
248	door	0.0625	0.075	0.0125	-0.0125	1.2	0.833333333333333
250	glass	0.075	0.0875	0.0125	-0.0125	1.16666666666667	0.857142857142857
257	kitchen	0.05	0.0625	0.0125	-0.0125	1.25	0.8
266	egg	0.0125	0.025	0.0125	-0.0125	2	0.5
279	cast	0.0125	0.025	0.0125	-0.0125	2	0.5
281	pictures	0.0125	0.025	0.0125	-0.0125	2	0.5
312	games	0.05	0.0625	0.0125	-0.0125	1.25	0.8
326	fruits	0.025	0.0375	0.0125	-0.0125	1.5	0.666666666666667
331	human	0.0625	0.075	0.0125	-0.0125	1.2	0.833333333333333
332	animals	0.0875	0.1	0.0125	-0.0125	1.14285714285714	0.875
340	give	0.025	0.0375	0.0125	-0.0125	1.5	0.666666666666667
359	dollars	0.025	0.0375	0.0125	-0.0125	1.5	0.666666666666667
396	mind	0.0625	0.075	0.0125	-0.0125	1.2	0.833333333333333
405	salt	0.05	0.0625	0.0125	-0.0125	1.25	0.8
414	woods	0.0125	0.025	0.0125	-0.0125	2	0.5
432	breakfast	0.075	0.0875	0.0125	-0.0125	1.16666666666667	0.857142857142857
436	bank	0.025	0.0375	0.0125	-0.0125	1.5	0.666666666666667
469	wet	0.1	0.1125	0.0125	-0.0125	1.125	0.888888888888889
486	stressful	0.0125	0.025	0.0125	-0.0125	2	0.5
503	sale	0.0125	0.025	0.0125	-0.0125	2	0.5
517	after	0.0125	0.025	0.0125	-0.0125	2	0.5
521	evening	0.0125	0.025	0.0125	-0.0125	2	0.5
522	dinner	0.0875	0.1	0.0125	-0.0125	1.14285714285714	0.875
528	pigs	0.0125	0.025	0.0125	-0.0125	2	0.5
559	sleep	0.0875	0.1	0.0125	-0.0125	1.14285714285714	0.875
576	animal	0.05	0.0625	0.0125	-0.0125	1.25	0.8
582	stars	0.0625	0.075	0.0125	-0.0125	1.2	0.833333333333333
590	marriage	0.0375	0.05	0.0125	-0.0125	1.33333333333333	0.75
601	dust	0.0125	0.025	0.0125	-0.0125	2	0.5
605	canoe	0.0125	0.025	0.0125	-0.0125	2	0.5
614	test	0.0375	0.05	0.0125	-0.0125	1.33333333333333	0.75
615	mission	0.0125	0.025	0.0125	-0.0125	2	0.5
627	couch	0.025	0.0375	0.0125	-0.0125	1.5	0.666666666666667
649	hate	0.025	0.0375	0.0125	-0.0125	1.5	0.666666666666667
650	depression	0.0125	0.025	0.0125	-0.0125	2	0.5
658	evil	0.0125	0.025	0.0125	-0.0125	2	0.5
672	plant	0.025	0.0375	0.0125	-0.0125	1.5	0.666666666666667
680	sword	0.025	0.0375	0.0125	-0.0125	1.5	0.666666666666667
690	dream	0.0125	0.025	0.0125	-0.0125	2	0.5
699	anxious	0.0125	0.025	0.0125	-0.0125	2	0.5
705	remember	0.0125	0.025	0.0125	-0.0125	2	0.5
721	gone	0.0125	0.025	0.0125	-0.0125	2	0.5
794	calories	0.0125	0.025	0.0125	-0.0125	2	0.5
807	system	0.025	0.0375	0.0125	-0.0125	1.5	0.666666666666667
824	together	0.05	0.0625	0.0125	-0.0125	1.25	0.8
825	caring	0.05	0.0625	0.0125	-0.0125	1.25	0.8
828	enjoyment	0.0125	0.025	0.0125	-0.0125	2	0.5
833	dolphins	0.0125	0.025	0.0125	-0.0125	2	0.5
842	well	0.0125	0.025	0.0125	-0.0125	2	0.5
848	weeds	0.0125	0.025	0.0125	-0.0125	2	0.5
850	road	0.0875	0.1	0.0125	-0.0125	1.14285714285714	0.875
867	bushes	0.0125	0.025	0.0125	-0.0125	2	0.5
889	cream	0.0125	0.025	0.0125	-0.0125	2	0.5
905	neighborhood	0.0125	0.025	0.0125	-0.0125	2	0.5
930	pillow	0.0375	0.05	0.0125	-0.0125	1.33333333333333	0.75
931	blanket	0.0125	0.025	0.0125	-0.0125	2	0.5
938	one	0.0125	0.025	0.0125	-0.0125	2	0.5
939	number	0.0375	0.05	0.0125	-0.0125	1.33333333333333	0.75
957	words	0.05	0.0625	0.0125	-0.0125	1.25	0.8
961	hear	0.025	0.0375	0.0125	-0.0125	1.5	0.666666666666667
996	exhausted	0.0125	0.025	0.0125	-0.0125	2	0.5
1000	decay	0.0125	0.025	0.0125	-0.0125	2	0.5
1029	annoying	0.0125	0.025	0.0125	-0.0125	2	0.5
1039	laughter	0.0125	0.025	0.0125	-0.0125	2	0.5
1051	gray	0.0125	0.025	0.0125	-0.0125	2	0.5
1060	clear	0.025	0.0375	0.0125	-0.0125	1.5	0.666666666666667
1096	citrus	0.0125	0.025	0.0125	-0.0125	2	0.5
1097	fruit	0.0875	0.1	0.0125	-0.0125	1.14285714285714	0.875
1106	burn	0.0375	0.05	0.0125	-0.0125	1.33333333333333	0.75
1108	joy	0.0375	0.05	0.0125	-0.0125	1.33333333333333	0.75
1122	white	0.0875	0.1	0.0125	-0.0125	1.14285714285714	0.875
1125	sex	0.025	0.0375	0.0125	-0.0125	1.5	0.666666666666667
1148	banana	0.0375	0.05	0.0125	-0.0125	1.33333333333333	0.75
1152	science	0.0375	0.05	0.0125	-0.0125	1.33333333333333	0.75
1172	dirt	0.05	0.0625	0.0125	-0.0125	1.25	0.8
1183	wheels	0.0125	0.025	0.0125	-0.0125	2	0.5
1189	disease	0.025	0.0375	0.0125	-0.0125	1.5	0.666666666666667
1205	green	0.1	0.1125	0.0125	-0.0125	1.125	0.888888888888889
1210	expensive	0.0375	0.05	0.0125	-0.0125	1.33333333333333	0.75
1215	lose	0.0375	0.05	0.0125	-0.0125	1.33333333333333	0.75
1227	grab	0.0125	0.025	0.0125	-0.0125	2	0.5
1229	power	0.0375	0.05	0.0125	-0.0125	1.33333333333333	0.75
1231	jail	0.025	0.0375	0.0125	-0.0125	1.5	0.666666666666667
1235	muscle	0.025	0.0375	0.0125	-0.0125	1.5	0.666666666666667
1238	frog	0.0125	0.025	0.0125	-0.0125	2	0.5
1258	processing	0.0125	0.025	0.0125	-0.0125	2	0.5
1288	around	0.0125	0.025	0.0125	-0.0125	2	0.5
1295	black	0.1125	0.125	0.0125	-0.0125	1.11111111111111	0.9
1317	person	0.025	0.0375	0.0125	-0.0125	1.5	0.666666666666667
1323	truth	0.0375	0.05	0.0125	-0.0125	1.33333333333333	0.75
1349	stretch	0.0125	0.025	0.0125	-0.0125	2	0.5
1352	theater	0.0125	0.025	0.0125	-0.0125	2	0.5
1358	fries	0.0125	0.025	0.0125	-0.0125	2	0.5
1360	need	0.025	0.0375	0.0125	-0.0125	1.5	0.666666666666667
1366	keep	0.0125	0.025	0.0125	-0.0125	2	0.5
1371	politics	0.0125	0.025	0.0125	-0.0125	2	0.5
1380	brain	0.05	0.0625	0.0125	-0.0125	1.25	0.8
1394	plants	0.025	0.0375	0.0125	-0.0125	1.5	0.666666666666667
1396	rose	0.0125	0.025	0.0125	-0.0125	2	0.5
1397	grow	0.025	0.0375	0.0125	-0.0125	1.5	0.666666666666667
1400	smoothie	0.0125	0.025	0.0125	-0.0125	2	0.5
1416	win	0.05	0.0625	0.0125	-0.0125	1.25	0.8
1418	apple	0.0875	0.1	0.0125	-0.0125	1.14285714285714	0.875
1437	rainbow	0.025	0.0375	0.0125	-0.0125	1.5	0.666666666666667
1447	umbrella	0.025	0.0375	0.0125	-0.0125	1.5	0.666666666666667
1450	puddle	0.0125	0.025	0.0125	-0.0125	2	0.5
1456	pin	0.0125	0.025	0.0125	-0.0125	2	0.5
1457	lock	0.0375	0.05	0.0125	-0.0125	1.33333333333333	0.75
1484	steak	0.025	0.0375	0.0125	-0.0125	1.5	0.666666666666667
1543	eyelashes	0.0125	0.025	0.0125	-0.0125	2	0.5
1544	oxygen	0.0125	0.025	0.0125	-0.0125	2	0.5
1559	tub	0.0125	0.025	0.0125	-0.0125	2	0.5
1560	bucket	0.025	0.0375	0.0125	-0.0125	1.5	0.666666666666667
1564	long	0.075	0.0875	0.0125	-0.0125	1.16666666666667	0.857142857142857
1569	flag	0.025	0.0375	0.0125	-0.0125	1.5	0.666666666666667
1575	line	0.0375	0.05	0.0125	-0.0125	1.33333333333333	0.75
1617	writing	0.025	0.0375	0.0125	-0.0125	1.5	0.666666666666667
1625	not	0.0125	0.025	0.0125	-0.0125	2	0.5
1631	stream	0.025	0.0375	0.0125	-0.0125	1.5	0.666666666666667
1694	tell	0.0125	0.025	0.0125	-0.0125	2	0.5
1702	monkey	0.025	0.0375	0.0125	-0.0125	1.5	0.666666666666667
1707	rabbit	0.0125	0.025	0.0125	-0.0125	2	0.5
1717	plug	0.0125	0.025	0.0125	-0.0125	2	0.5
1719	fit	0.0125	0.025	0.0125	-0.0125	2	0.5
1734	hail	0.0125	0.025	0.0125	-0.0125	2	0.5
1747	keyboard	0.025	0.0375	0.0125	-0.0125	1.5	0.666666666666667
1765	lemon	0.025	0.0375	0.0125	-0.0125	1.5	0.666666666666667
1778	sauce	0.0125	0.025	0.0125	-0.0125	2	0.5
1779	pepperoni	0.0125	0.025	0.0125	-0.0125	2	0.5
1780	italian	0.0125	0.025	0.0125	-0.0125	2	0.5
1785	dancing	0.0125	0.025	0.0125	-0.0125	2	0.5
1825	tv	0.0625	0.075	0.0125	-0.0125	1.2	0.833333333333333
1850	bear	0.025	0.0375	0.0125	-0.0125	1.5	0.666666666666667
1861	nap	0.0125	0.025	0.0125	-0.0125	2	0.5
1892	juice	0.025	0.0375	0.0125	-0.0125	1.5	0.666666666666667
1899	brother	0.0125	0.025	0.0125	-0.0125	2	0.5
1906	physics	0.025	0.0375	0.0125	-0.0125	1.5	0.666666666666667
1912	england	0.0125	0.025	0.0125	-0.0125	2	0.5
1933	sunny	0.0125	0.025	0.0125	-0.0125	2	0.5
1936	hall	0.0125	0.025	0.0125	-0.0125	2	0.5
1939	online	0.0125	0.025	0.0125	-0.0125	2	0.5
1944	free	0.025	0.0375	0.0125	-0.0125	1.5	0.666666666666667
1952	boss	0.0125	0.025	0.0125	-0.0125	2	0.5
1978	laundry	0.0125	0.025	0.0125	-0.0125	2	0.5
1986	language	0.025	0.0375	0.0125	-0.0125	1.5	0.666666666666667
2010	law	0.0125	0.025	0.0125	-0.0125	2	0.5
2013	judge	0.0125	0.025	0.0125	-0.0125	2	0.5
2047	protect	0.0125	0.025	0.0125	-0.0125	2	0.5
2052	dad	0.0125	0.025	0.0125	-0.0125	2	0.5
2058	church	0.025	0.0375	0.0125	-0.0125	1.5	0.666666666666667
2086	fair	0.0125	0.025	0.0125	-0.0125	2	0.5
2087	trail	0.025	0.0375	0.0125	-0.0125	1.5	0.666666666666667
2088	mix	0.0125	0.025	0.0125	-0.0125	2	0.5
2143	cheese	0.0625	0.075	0.0125	-0.0125	1.2	0.833333333333333
2157	boats	0.0125	0.025	0.0125	-0.0125	2	0.5
2161	snack	0.025	0.0375	0.0125	-0.0125	1.5	0.666666666666667
2201	pan	0.0125	0.025	0.0125	-0.0125	2	0.5
2216	was	0.0125	0.025	0.0125	-0.0125	2	0.5
2225	hatred	0.0125	0.025	0.0125	-0.0125	2	0.5
2247	capital	0.0125	0.025	0.0125	-0.0125	2	0.5
2256	ears	0.0125	0.025	0.0125	-0.0125	2	0.5
2310	robot	0.0125	0.025	0.0125	-0.0125	2	0.5
2315	broken	0.0125	0.025	0.0125	-0.0125	2	0.5
2317	flood	0.0125	0.025	0.0125	-0.0125	2	0.5
2326	running	0.025	0.0375	0.0125	-0.0125	1.5	0.666666666666667
2327	marathon	0.0125	0.025	0.0125	-0.0125	2	0.5
2332	hide	0.0125	0.025	0.0125	-0.0125	2	0.5
2339	search	0.0125	0.025	0.0125	-0.0125	2	0.5
2354	round	0.0125	0.025	0.0125	-0.0125	2	0.5
2364	through	0.0125	0.025	0.0125	-0.0125	2	0.5
2376	newspaper	0.0125	0.025	0.0125	-0.0125	2	0.5
2382	bass	0.0125	0.025	0.0125	-0.0125	2	0.5
2386	scotland	0.0125	0.025	0.0125	-0.0125	2	0.5
2390	cabin	0.0125	0.025	0.0125	-0.0125	2	0.5
2392	creek	0.0125	0.025	0.0125	-0.0125	2	0.5
2397	parking	0.0125	0.025	0.0125	-0.0125	2	0.5
2437	usa	0.0125	0.025	0.0125	-0.0125	2	0.5
2531	suit	0.0125	0.025	0.0125	-0.0125	2	0.5
2540	coins	0.0125	0.025	0.0125	-0.0125	2	0.5
2541	goat	0.0125	0.025	0.0125	-0.0125	2	0.5
2550	mower	0.0125	0.025	0.0125	-0.0125	2	0.5
2559	vegetable	0.0125	0.025	0.0125	-0.0125	2	0.5
2572	fancy	0.0125	0.025	0.0125	-0.0125	2	0.5
2578	none	0	0.0125	0.0125	-0.0125	1.25	0
2579	nourish	0	0.0125	0.0125	-0.0125	1.25	0
2582	customer	0	0.0125	0.0125	-0.0125	1.25	0
2583	tree's	0	0.0125	0.0125	-0.0125	1.25	0
2584	south	0	0.0125	0.0125	-0.0125	1.25	0
2585	plank	0	0.0125	0.0125	-0.0125	1.25	0
2586	pupils	0	0.0125	0.0125	-0.0125	1.25	0
2587	scout	0	0.0125	0.0125	-0.0125	1.25	0
2588	howl	0	0.0125	0.0125	-0.0125	1.25	0
2590	polish	0	0.0125	0.0125	-0.0125	1.25	0
2591	rag	0	0.0125	0.0125	-0.0125	1.25	0
2592	kitten	0	0.0125	0.0125	-0.0125	1.25	0
2594	sweater	0	0.0125	0.0125	-0.0125	1.25	0
2595	dough	0	0.0125	0.0125	-0.0125	1.25	0
2596	muffins	0	0.0125	0.0125	-0.0125	1.25	0
2597	dozen	0	0.0125	0.0125	-0.0125	1.25	0
2599	bound	0	0.0125	0.0125	-0.0125	1.25	0
2600	whiz	0	0.0125	0.0125	-0.0125	1.25	0
2604	bulb	0	0.0125	0.0125	-0.0125	1.25	0
2605	tulip	0	0.0125	0.0125	-0.0125	1.25	0
2606	petal	0	0.0125	0.0125	-0.0125	1.25	0
2607	snitch	0	0.0125	0.0125	-0.0125	1.25	0
2608	snatch	0	0.0125	0.0125	-0.0125	1.25	0
2609	steal	0	0.0125	0.0125	-0.0125	1.25	0
2610	theft	0	0.0125	0.0125	-0.0125	1.25	0
2611	puss	0	0.0125	0.0125	-0.0125	1.25	0
2616	cite	0	0.0125	0.0125	-0.0125	1.25	0
2617	quote	0	0.0125	0.0125	-0.0125	1.25	0
2618	estimate	0	0.0125	0.0125	-0.0125	1.25	0
2621	sir	0	0.0125	0.0125	-0.0125	1.25	0
2624	destruction	0	0.0125	0.0125	-0.0125	1.25	0
2625	unpredictable	0	0.0125	0.0125	-0.0125	1.25	0
2627	beast	0	0.0125	0.0125	-0.0125	1.25	0
2628	nascar	0	0.0125	0.0125	-0.0125	1.25	0
2629	drift	0	0.0125	0.0125	-0.0125	1.25	0
2631	teams	0	0.0125	0.0125	-0.0125	1.25	0
2632	sportsmanship	0	0.0125	0.0125	-0.0125	1.25	0
2633	athlete	0	0.0125	0.0125	-0.0125	1.25	0
2634	endurance	0	0.0125	0.0125	-0.0125	1.25	0
2636	popsicle	0	0.0125	0.0125	-0.0125	1.25	0
2637	carbs	0	0.0125	0.0125	-0.0125	1.25	0
2638	callous	0	0.0125	0.0125	-0.0125	1.25	0
2640	marnie	0	0.0125	0.0125	-0.0125	1.25	0
2641	considerate	0	0.0125	0.0125	-0.0125	1.25	0
2642	village	0	0.0125	0.0125	-0.0125	1.25	0
2643	host	0	0.0125	0.0125	-0.0125	1.25	0
2644	relocate	0	0.0125	0.0125	-0.0125	1.25	0
2645	direct	0	0.0125	0.0125	-0.0125	1.25	0
2646	elite	0	0.0125	0.0125	-0.0125	1.25	0
2648	terrific	0	0.0125	0.0125	-0.0125	1.25	0
2650	opera	0	0.0125	0.0125	-0.0125	1.25	0
2651	inch	0	0.0125	0.0125	-0.0125	1.25	0
2653	legion	0	0.0125	0.0125	-0.0125	1.25	0
2654	skates	0	0.0125	0.0125	-0.0125	1.25	0
2655	employ	0	0.0125	0.0125	-0.0125	1.25	0
2656	allocate	0	0.0125	0.0125	-0.0125	1.25	0
2660	procure	0	0.0125	0.0125	-0.0125	1.25	0
2661	tadpole	0	0.0125	0.0125	-0.0125	1.25	0
2662	silk	0	0.0125	0.0125	-0.0125	1.25	0
2663	blouse	0	0.0125	0.0125	-0.0125	1.25	0
2664	culture	0	0.0125	0.0125	-0.0125	1.25	0
2665	chance	0	0.0125	0.0125	-0.0125	1.25	0
2666	certainty	0	0.0125	0.0125	-0.0125	1.25	0
2667	pressure	0	0.0125	0.0125	-0.0125	1.25	0
2668	assume	0	0.0125	0.0125	-0.0125	1.25	0
2669	deafe	0	0.0125	0.0125	-0.0125	1.25	0
2671	humble	0	0.0125	0.0125	-0.0125	1.25	0
2672	gate	0	0.0125	0.0125	-0.0125	1.25	0
2673	gap	0	0.0125	0.0125	-0.0125	1.25	0
2675	biro	0	0.0125	0.0125	-0.0125	1.25	0
2676	bic	0	0.0125	0.0125	-0.0125	1.25	0
2677	wool	0	0.0125	0.0125	-0.0125	1.25	0
2678	woo	0	0.0125	0.0125	-0.0125	1.25	0
2680	laught	0	0.0125	0.0125	-0.0125	1.25	0
2681	lad	0	0.0125	0.0125	-0.0125	1.25	0
2683	ladder	0	0.0125	0.0125	-0.0125	1.25	0
2686	format	0	0.0125	0.0125	-0.0125	1.25	0
2687	might	0	0.0125	0.0125	-0.0125	1.25	0
2688	altitude	0	0.0125	0.0125	-0.0125	1.25	0
2691	any	0	0.0125	0.0125	-0.0125	1.25	0
2692	thank	0	0.0125	0.0125	-0.0125	1.25	0
2693	bye	0	0.0125	0.0125	-0.0125	1.25	0
2694	bought	0	0.0125	0.0125	-0.0125	1.25	0
2695	brought	0	0.0125	0.0125	-0.0125	1.25	0
2696	duo	0	0.0125	0.0125	-0.0125	1.25	0
2697	dug	0	0.0125	0.0125	-0.0125	1.25	0
2698	dung	0	0.0125	0.0125	-0.0125	1.25	0
2702	storms	0	0.0125	0.0125	-0.0125	1.25	0
2703	course	0	0.0125	0.0125	-0.0125	1.25	0
2708	signs	0	0.0125	0.0125	-0.0125	1.25	0
2710	earn	0	0.0125	0.0125	-0.0125	1.25	0
2712	place	0	0.0125	0.0125	-0.0125	1.25	0
2714	peaceful	0	0.0125	0.0125	-0.0125	1.25	0
2715	men	0	0.0125	0.0125	-0.0125	1.25	0
2718	mature	0	0.0125	0.0125	-0.0125	1.25	0
2719	blonde	0	0.0125	0.0125	-0.0125	1.25	0
2721	weak	0	0.0125	0.0125	-0.0125	1.25	0
2724	surgeons	0	0.0125	0.0125	-0.0125	1.25	0
2725	investors	0	0.0125	0.0125	-0.0125	1.25	0
2728	hienna	0	0.0125	0.0125	-0.0125	1.25	0
2729	crocodile	0	0.0125	0.0125	-0.0125	1.25	0
2730	breeds	0	0.0125	0.0125	-0.0125	1.25	0
2731	chocolates	0	0.0125	0.0125	-0.0125	1.25	0
2732	strawberries	0	0.0125	0.0125	-0.0125	1.25	0
2734	theatre	0	0.0125	0.0125	-0.0125	1.25	0
2736	audience	0	0.0125	0.0125	-0.0125	1.25	0
2737	viewers	0	0.0125	0.0125	-0.0125	1.25	0
2738	reviews	0	0.0125	0.0125	-0.0125	1.25	0
2739	trending	0	0.0125	0.0125	-0.0125	1.25	0
2740	trea	0	0.0125	0.0125	-0.0125	1.25	0
2741	treat	0	0.0125	0.0125	-0.0125	1.25	0
2742	grano	0	0.0125	0.0125	-0.0125	1.25	0
2743	cactus	0	0.0125	0.0125	-0.0125	1.25	0
2747	rust	0	0.0125	0.0125	-0.0125	1.25	0
2748	rode	0	0.0125	0.0125	-0.0125	1.25	0
2750	mow	0	0.0125	0.0125	-0.0125	1.25	0
2751	brazil	0	0.0125	0.0125	-0.0125	1.25	0
2752	cocktail	0	0.0125	0.0125	-0.0125	1.25	0
2753	shaun	0	0.0125	0.0125	-0.0125	1.25	0
2755	unload	0	0.0125	0.0125	-0.0125	1.25	0
2756	curves	0	0.0125	0.0125	-0.0125	1.25	0
2757	confused	0	0.0125	0.0125	-0.0125	1.25	0
2758	garbage	0	0.0125	0.0125	-0.0125	1.25	0
2759	careless	0	0.0125	0.0125	-0.0125	1.25	0
2762	foe	0	0.0125	0.0125	-0.0125	1.25	0
2763	lover	0	0.0125	0.0125	-0.0125	1.25	0
2764	aquaintance	0	0.0125	0.0125	-0.0125	1.25	0
2765	stranger	0	0.0125	0.0125	-0.0125	1.25	0
2766	solved	0	0.0125	0.0125	-0.0125	1.25	0
2768	saught	0	0.0125	0.0125	-0.0125	1.25	0
2769	accoplished	0	0.0125	0.0125	-0.0125	1.25	0
2770	welcomed	0	0.0125	0.0125	-0.0125	1.25	0
2771	loving	0	0.0125	0.0125	-0.0125	1.25	0
2773	apart	0	0.0125	0.0125	-0.0125	1.25	0
2774	nausiating	0	0.0125	0.0125	-0.0125	1.25	0
2775	bothersome	0	0.0125	0.0125	-0.0125	1.25	0
2776	trolling	0	0.0125	0.0125	-0.0125	1.25	0
2777	hurtful	0	0.0125	0.0125	-0.0125	1.25	0
2778	rude	0	0.0125	0.0125	-0.0125	1.25	0
2779	scarcastic	0	0.0125	0.0125	-0.0125	1.25	0
2781	favorable	0	0.0125	0.0125	-0.0125	1.25	0
2782	adore	0	0.0125	0.0125	-0.0125	1.25	0
2783	amaze	0	0.0125	0.0125	-0.0125	1.25	0
2784	awe	0	0.0125	0.0125	-0.0125	1.25	0
2785	astonishment	0	0.0125	0.0125	-0.0125	1.25	0
2786	wow	0	0.0125	0.0125	-0.0125	1.25	0
2787	breathtaking	0	0.0125	0.0125	-0.0125	1.25	0
2788	dancer	0	0.0125	0.0125	-0.0125	1.25	0
2789	stripper	0	0.0125	0.0125	-0.0125	1.25	0
2790	strippers	0	0.0125	0.0125	-0.0125	1.25	0
2791	stool	0	0.0125	0.0125	-0.0125	1.25	0
2792	stilt	0	0.0125	0.0125	-0.0125	1.25	0
2795	passed	0	0.0125	0.0125	-0.0125	1.25	0
2796	classes	0	0.0125	0.0125	-0.0125	1.25	0
2797	lass	0	0.0125	0.0125	-0.0125	1.25	0
2798	lassy	0	0.0125	0.0125	-0.0125	1.25	0
2799	lassie	0	0.0125	0.0125	-0.0125	1.25	0
2800	lash	0	0.0125	0.0125	-0.0125	1.25	0
2801	serena	0	0.0125	0.0125	-0.0125	1.25	0
2802	williams	0	0.0125	0.0125	-0.0125	1.25	0
2804	famous	0	0.0125	0.0125	-0.0125	1.25	0
2805	urkel	0	0.0125	0.0125	-0.0125	1.25	0
2806	jaleel	0	0.0125	0.0125	-0.0125	1.25	0
2807	matters	0	0.0125	0.0125	-0.0125	1.25	0
2808	feeling	0	0.0125	0.0125	-0.0125	1.25	0
2809	funnier	0	0.0125	0.0125	-0.0125	1.25	0
2810	funniest	0	0.0125	0.0125	-0.0125	1.25	0
2811	spot	0	0.0125	0.0125	-0.0125	1.25	0
2812	mr.	0	0.0125	0.0125	-0.0125	1.25	0
2813	mary	0	0.0125	0.0125	-0.0125	1.25	0
2814	j	0	0.0125	0.0125	-0.0125	1.25	0
2815	blige	0	0.0125	0.0125	-0.0125	1.25	0
2816	singer	0	0.0125	0.0125	-0.0125	1.25	0
2817	songwriter	0	0.0125	0.0125	-0.0125	1.25	0
2818	rapper	0	0.0125	0.0125	-0.0125	1.25	0
2820	chainz	0	0.0125	0.0125	-0.0125	1.25	0
2821	yo	0	0.0125	0.0125	-0.0125	1.25	0
2822	gotti	0	0.0125	0.0125	-0.0125	1.25	0
2824	jay-z	0	0.0125	0.0125	-0.0125	1.25	0
2825	beyonce	0	0.0125	0.0125	-0.0125	1.25	0
2826	solange	0	0.0125	0.0125	-0.0125	1.25	0
2827	nicole	0	0.0125	0.0125	-0.0125	1.25	0
2828	michael	0	0.0125	0.0125	-0.0125	1.25	0
2829	siblings	0	0.0125	0.0125	-0.0125	1.25	0
2830	meaningfulness	0	0.0125	0.0125	-0.0125	1.25	0
2832	closure	0	0.0125	0.0125	-0.0125	1.25	0
2833	sampled	0	0.0125	0.0125	-0.0125	1.25	0
2835	toppled	0	0.0125	0.0125	-0.0125	1.25	0
2836	manic	0	0.0125	0.0125	-0.0125	1.25	0
2837	mopey	0	0.0125	0.0125	-0.0125	1.25	0
2839	malnourished	0	0.0125	0.0125	-0.0125	1.25	0
2840	private	0	0.0125	0.0125	-0.0125	1.25	0
2841	symbolic	0	0.0125	0.0125	-0.0125	1.25	0
2842	bravery	0	0.0125	0.0125	-0.0125	1.25	0
2843	bamboozled	0	0.0125	0.0125	-0.0125	1.25	0
2844	livid	0	0.0125	0.0125	-0.0125	1.25	0
2846	freedom	0	0.0125	0.0125	-0.0125	1.25	0
2847	larry	0	0.0125	0.0125	-0.0125	1.25	0
2849	stingy	0	0.0125	0.0125	-0.0125	1.25	0
2850	stigma	0	0.0125	0.0125	-0.0125	1.25	0
2851	toon	0	0.0125	0.0125	-0.0125	1.25	0
2852	quiver	0	0.0125	0.0125	-0.0125	1.25	0
2853	challenging	0	0.0125	0.0125	-0.0125	1.25	0
2855	tenacity	0	0.0125	0.0125	-0.0125	1.25	0
2856	promise	0	0.0125	0.0125	-0.0125	1.25	0
2857	magical	0	0.0125	0.0125	-0.0125	1.25	0
2858	clammy	0	0.0125	0.0125	-0.0125	1.25	0
2859	revered	0	0.0125	0.0125	-0.0125	1.25	0
2860	quell	0	0.0125	0.0125	-0.0125	1.25	0
2861	mourn	0	0.0125	0.0125	-0.0125	1.25	0
2862	maybe	0	0.0125	0.0125	-0.0125	1.25	0
2863	silhouette	0	0.0125	0.0125	-0.0125	1.25	0
2864	wiggle	0	0.0125	0.0125	-0.0125	1.25	0
2865	overturn	0	0.0125	0.0125	-0.0125	1.25	0
2867	cleaning	0	0.0125	0.0125	-0.0125	1.25	0
2869	ore	0	0.0125	0.0125	-0.0125	1.25	0
2870	shovel	0	0.0125	0.0125	-0.0125	1.25	0
2871	danish	0	0.0125	0.0125	-0.0125	1.25	0
2872	waffle	0	0.0125	0.0125	-0.0125	1.25	0
2875	curd	0	0.0125	0.0125	-0.0125	1.25	0
2876	grapefruit	0	0.0125	0.0125	-0.0125	1.25	0
2877	california	0	0.0125	0.0125	-0.0125	1.25	0
2878	climate	0	0.0125	0.0125	-0.0125	1.25	0
2879	ozone	0	0.0125	0.0125	-0.0125	1.25	0
2881	dizzy	0	0.0125	0.0125	-0.0125	1.25	0
2883	quarantine	0	0.0125	0.0125	-0.0125	1.25	0
2884	suicide	0	0.0125	0.0125	-0.0125	1.25	0
2885	northside	0	0.0125	0.0125	-0.0125	1.25	0
2886	downtown	0	0.0125	0.0125	-0.0125	1.25	0
2887	trolley	0	0.0125	0.0125	-0.0125	1.25	0
2888	presidential	0	0.0125	0.0125	-0.0125	1.25	0
2889	district	0	0.0125	0.0125	-0.0125	1.25	0
2890	cuddles	0	0.0125	0.0125	-0.0125	1.25	0
2891	purring	0	0.0125	0.0125	-0.0125	1.25	0
2892	diary	0	0.0125	0.0125	-0.0125	1.25	0
2893	fishstick	0	0.0125	0.0125	-0.0125	1.25	0
2895	applesauce	0	0.0125	0.0125	-0.0125	1.25	0
2896	cof	0	0.0125	0.0125	-0.0125	1.25	0
2897	sprint	0	0.0125	0.0125	-0.0125	1.25	0
2899	sphere	0	0.0125	0.0125	-0.0125	1.25	0
2900	pyramid	0	0.0125	0.0125	-0.0125	1.25	0
2901	cone	0	0.0125	0.0125	-0.0125	1.25	0
2902	cylinder	0	0.0125	0.0125	-0.0125	1.25	0
2905	velocity	0	0.0125	0.0125	-0.0125	1.25	0
2906	vector	0	0.0125	0.0125	-0.0125	1.25	0
2907	direction	0	0.0125	0.0125	-0.0125	1.25	0
2909	swerve	0	0.0125	0.0125	-0.0125	1.25	0
2910	caboose	0	0.0125	0.0125	-0.0125	1.25	0
2911	coal	0	0.0125	0.0125	-0.0125	1.25	0
2912	dynamite	0	0.0125	0.0125	-0.0125	1.25	0
2913	explosive	0	0.0125	0.0125	-0.0125	1.25	0
2914	caution	0	0.0125	0.0125	-0.0125	1.25	0
2915	regulation	0	0.0125	0.0125	-0.0125	1.25	0
2917	obsidian	0	0.0125	0.0125	-0.0125	1.25	0
2920	shield	0	0.0125	0.0125	-0.0125	1.25	0
2921	rook	0	0.0125	0.0125	-0.0125	1.25	0
2922	bishop	0	0.0125	0.0125	-0.0125	1.25	0
2923	faith	0	0.0125	0.0125	-0.0125	1.25	0
2924	respect	0	0.0125	0.0125	-0.0125	1.25	0
2925	authority	0	0.0125	0.0125	-0.0125	1.25	0
2926	deceit	0	0.0125	0.0125	-0.0125	1.25	0
2927	manipulate	0	0.0125	0.0125	-0.0125	1.25	0
2928	unravel	0	0.0125	0.0125	-0.0125	1.25	0
2929	deduction	0	0.0125	0.0125	-0.0125	1.25	0
2930	logic	0	0.0125	0.0125	-0.0125	1.25	0
2933	communicate	0	0.0125	0.0125	-0.0125	1.25	0
2934	collaborate	0	0.0125	0.0125	-0.0125	1.25	0
2935	synergy	0	0.0125	0.0125	-0.0125	1.25	0
2937	radioactive	0	0.0125	0.0125	-0.0125	1.25	0
2938	don'tto	0	0.0125	0.0125	-0.0125	1.25	0
2939	our	0	0.0125	0.0125	-0.0125	1.25	0
2940	revive	0	0.0125	0.0125	-0.0125	1.25	0
2941	robert	0	0.0125	0.0125	-0.0125	1.25	0
2942	regeneration	0	0.0125	0.0125	-0.0125	1.25	0
2944	elo	0	0.0125	0.0125	-0.0125	1.25	0
2946	his	0	0.0125	0.0125	-0.0125	1.25	0
2947	extra	0	0.0125	0.0125	-0.0125	1.25	0
2948	arrange	0	0.0125	0.0125	-0.0125	1.25	0
2950	ralica	0	0.0125	0.0125	-0.0125	1.25	0
2951	adjust	0	0.0125	0.0125	-0.0125	1.25	0
2952	damn	0	0.0125	0.0125	-0.0125	1.25	0
2953	dope	0	0.0125	0.0125	-0.0125	1.25	0
2955	jug	0	0.0125	0.0125	-0.0125	1.25	0
2956	facet	0	0.0125	0.0125	-0.0125	1.25	0
2957	cloth	0	0.0125	0.0125	-0.0125	1.25	0
2959	koolaid	0	0.0125	0.0125	-0.0125	1.25	0
2960	ciwstern	0	0.0125	0.0125	-0.0125	1.25	0
2961	nightmare	0	0.0125	0.0125	-0.0125	1.25	0
2966	bugs	0	0.0125	0.0125	-0.0125	1.25	0
2967	larva	0	0.0125	0.0125	-0.0125	1.25	0
2968	growing	0	0.0125	0.0125	-0.0125	1.25	0
2969	affected	0	0.0125	0.0125	-0.0125	1.25	0
2970	explotion	0	0.0125	0.0125	-0.0125	1.25	0
2971	tnt	0	0.0125	0.0125	-0.0125	1.25	0
2972	minerals	0	0.0125	0.0125	-0.0125	1.25	0
2975	playful	0	0.0125	0.0125	-0.0125	1.25	0
2976	pride	0	0.0125	0.0125	-0.0125	1.25	0
2977	unity	0	0.0125	0.0125	-0.0125	1.25	0
2978	helpin	0	0.0125	0.0125	-0.0125	1.25	0
2979	favors	0	0.0125	0.0125	-0.0125	1.25	0
2980	pocket	0	0.0125	0.0125	-0.0125	1.25	0
2981	shoulder	0	0.0125	0.0125	-0.0125	1.25	0
2982	eyebrows	0	0.0125	0.0125	-0.0125	1.25	0
2983	forehead	0	0.0125	0.0125	-0.0125	1.25	0
2984	cracks	0	0.0125	0.0125	-0.0125	1.25	0
2985	pavement	0	0.0125	0.0125	-0.0125	1.25	0
2986	curb	0	0.0125	0.0125	-0.0125	1.25	0
2987	lanes	0	0.0125	0.0125	-0.0125	1.25	0
2988	drivers	0	0.0125	0.0125	-0.0125	1.25	0
2989	trucks	0	0.0125	0.0125	-0.0125	1.25	0
2991	pedestrians	0	0.0125	0.0125	-0.0125	1.25	0
2992	crosswalk	0	0.0125	0.0125	-0.0125	1.25	0
2994	stopping	0	0.0125	0.0125	-0.0125	1.25	0
2995	skidding	0	0.0125	0.0125	-0.0125	1.25	0
2996	hydrant	0	0.0125	0.0125	-0.0125	1.25	0
2997	doors	0	0.0125	0.0125	-0.0125	1.25	0
2999	workers	0	0.0125	0.0125	-0.0125	1.25	0
3000	cashier	0	0.0125	0.0125	-0.0125	1.25	0
3001	cleaners	0	0.0125	0.0125	-0.0125	1.25	0
3003	bags	0	0.0125	0.0125	-0.0125	1.25	0
3004	coupons	0	0.0125	0.0125	-0.0125	1.25	0
3007	owls	0	0.0125	0.0125	-0.0125	1.25	0
3008	robins	0	0.0125	0.0125	-0.0125	1.25	0
3009	logs	0	0.0125	0.0125	-0.0125	1.25	0
3010	debris	0	0.0125	0.0125	-0.0125	1.25	0
3011	hiker	0	0.0125	0.0125	-0.0125	1.25	0
3012	sleeper	0	0.0125	0.0125	-0.0125	1.25	0
3014	parked	0	0.0125	0.0125	-0.0125	1.25	0
3015	hood	0	0.0125	0.0125	-0.0125	1.25	0
3016	deliveries	0	0.0125	0.0125	-0.0125	1.25	0
3017	sirens	0	0.0125	0.0125	-0.0125	1.25	0
3018	firefighters	0	0.0125	0.0125	-0.0125	1.25	0
3019	hoses	0	0.0125	0.0125	-0.0125	1.25	0
3020	helmets	0	0.0125	0.0125	-0.0125	1.25	0
3021	hydrants	0	0.0125	0.0125	-0.0125	1.25	0
3022	flames	0	0.0125	0.0125	-0.0125	1.25	0
3024	ladders	0	0.0125	0.0125	-0.0125	1.25	0
3025	creaature	0	0.0125	0.0125	-0.0125	1.25	0
3026	ogre	0	0.0125	0.0125	-0.0125	1.25	0
3027	fairytale	0	0.0125	0.0125	-0.0125	1.25	0
3028	youngster	0	0.0125	0.0125	-0.0125	1.25	0
3029	tot	0	0.0125	0.0125	-0.0125	1.25	0
3030	abode	0	0.0125	0.0125	-0.0125	1.25	0
3031	dwelling	0	0.0125	0.0125	-0.0125	1.25	0
3033	architecture	0	0.0125	0.0125	-0.0125	1.25	0
3034	subject	0	0.0125	0.0125	-0.0125	1.25	0
3035	major	0	0.0125	0.0125	-0.0125	1.25	0
3036	minor	0	0.0125	0.0125	-0.0125	1.25	0
3037	entrance	0	0.0125	0.0125	-0.0125	1.25	0
3038	escape	0	0.0125	0.0125	-0.0125	1.25	0
3040	saafety	0	0.0125	0.0125	-0.0125	1.25	0
3042	app	0	0.0125	0.0125	-0.0125	1.25	0
3043	company	0	0.0125	0.0125	-0.0125	1.25	0
3044	euros	0	0.0125	0.0125	-0.0125	1.25	0
3046	humans	0	0.0125	0.0125	-0.0125	1.25	0
3047	forgot	0	0.0125	0.0125	-0.0125	1.25	0
3048	leaarning	0	0.0125	0.0125	-0.0125	1.25	0
3049	education	0	0.0125	0.0125	-0.0125	1.25	0
3051	checks	0	0.0125	0.0125	-0.0125	1.25	0
3052	balances	0	0.0125	0.0125	-0.0125	1.25	0
3053	glow	0	0.0125	0.0125	-0.0125	1.25	0
3054	grandkids	0	0.0125	0.0125	-0.0125	1.25	0
3055	persuit	0	0.0125	0.0125	-0.0125	1.25	0
3056	chase	0	0.0125	0.0125	-0.0125	1.25	0
3058	super	0	0.0125	0.0125	-0.0125	1.25	0
3059	cilture	0	0.0125	0.0125	-0.0125	1.25	0
3060	variation	0	0.0125	0.0125	-0.0125	1.25	0
3063	funtion	0	0.0125	0.0125	-0.0125	1.25	0
3065	affection	0	0.0125	0.0125	-0.0125	1.25	0
3066	printer	0	0.0125	0.0125	-0.0125	1.25	0
3067	colorful	0	0.0125	0.0125	-0.0125	1.25	0
3068	co	0	0.0125	0.0125	-0.0125	1.25	0
3069	funeral	0	0.0125	0.0125	-0.0125	1.25	0
3070	nematodes	0	0.0125	0.0125	-0.0125	1.25	0
3071	insects	0	0.0125	0.0125	-0.0125	1.25	0
3072	bedbugs	0	0.0125	0.0125	-0.0125	1.25	0
3073	mosquitoes	0	0.0125	0.0125	-0.0125	1.25	0
3074	flies	0	0.0125	0.0125	-0.0125	1.25	0
3075	scorpion	0	0.0125	0.0125	-0.0125	1.25	0
3076	chameleon	0	0.0125	0.0125	-0.0125	1.25	0
3077	chipmunk	0	0.0125	0.0125	-0.0125	1.25	0
3078	missile	0	0.0125	0.0125	-0.0125	1.25	0
3079	hellfire	0	0.0125	0.0125	-0.0125	1.25	0
3080	explosion	0	0.0125	0.0125	-0.0125	1.25	0
3081	imjuries	0	0.0125	0.0125	-0.0125	1.25	0
3082	cdc	0	0.0125	0.0125	-0.0125	1.25	0
3083	louisiana	0	0.0125	0.0125	-0.0125	1.25	0
3084	oklahoma	0	0.0125	0.0125	-0.0125	1.25	0
3085	york	0	0.0125	0.0125	-0.0125	1.25	0
3086	cathedral	0	0.0125	0.0125	-0.0125	1.25	0
3087	waled	0	0.0125	0.0125	-0.0125	1.25	0
3088	lancashire	0	0.0125	0.0125	-0.0125	1.25	0
3089	yorkshire	0	0.0125	0.0125	-0.0125	1.25	0
3090	vet	0	0.0125	0.0125	-0.0125	1.25	0
3091	croak	0	0.0125	0.0125	-0.0125	1.25	0
3092	peep	0	0.0125	0.0125	-0.0125	1.25	0
3093	seaweed	0	0.0125	0.0125	-0.0125	1.25	0
3095	bubbles	0	0.0125	0.0125	-0.0125	1.25	0
3096	maim	0	0.0125	0.0125	-0.0125	1.25	0
3098	shiva	0	0.0125	0.0125	-0.0125	1.25	0
3099	india	0	0.0125	0.0125	-0.0125	1.25	0
3100	ceylon	0	0.0125	0.0125	-0.0125	1.25	0
3101	sri	0	0.0125	0.0125	-0.0125	1.25	0
3102	lanka	0	0.0125	0.0125	-0.0125	1.25	0
3103	cxla	0	0.0125	0.0125	-0.0125	1.25	0
3104	protection	0	0.0125	0.0125	-0.0125	1.25	0
3105	melt	0	0.0125	0.0125	-0.0125	1.25	0
3108	dig	0	0.0125	0.0125	-0.0125	1.25	0
3109	pricess	0	0.0125	0.0125	-0.0125	1.25	0
3110	kingdom	0	0.0125	0.0125	-0.0125	1.25	0
3112	crowded	0	0.0125	0.0125	-0.0125	1.25	0
3113	shining	0	0.0125	0.0125	-0.0125	1.25	0
3115	loss	0	0.0125	0.0125	-0.0125	1.25	0
3116	regular	0	0.0125	0.0125	-0.0125	1.25	0
3119	terrorist	0	0.0125	0.0125	-0.0125	1.25	0
3120	religious	0	0.0125	0.0125	-0.0125	1.25	0
3121	born	0	0.0125	0.0125	-0.0125	1.25	0
3122	peo	0	0.0125	0.0125	-0.0125	1.25	0
3123	throat	0	0.0125	0.0125	-0.0125	1.25	0
3124	midnight	0	0.0125	0.0125	-0.0125	1.25	0
3126	drum	0	0.0125	0.0125	-0.0125	1.25	0
3127	boomk	0	0.0125	0.0125	-0.0125	1.25	0
3128	saturn	0	0.0125	0.0125	-0.0125	1.25	0
3129	t	0	0.0125	0.0125	-0.0125	1.25	0
3130	outside	0	0.0125	0.0125	-0.0125	1.25	0
3132	tenders	0	0.0125	0.0125	-0.0125	1.25	0
3135	organs	0	0.0125	0.0125	-0.0125	1.25	0
3136	tissues	0	0.0125	0.0125	-0.0125	1.25	0
3137	papers	0	0.0125	0.0125	-0.0125	1.25	0
3138	polygon	0	0.0125	0.0125	-0.0125	1.25	0
3139	adrenaline	0	0.0125	0.0125	-0.0125	1.25	0
3140	hormone	0	0.0125	0.0125	-0.0125	1.25	0
3142	schooldays	0	0.0125	0.0125	-0.0125	1.25	0
3143	memories	0	0.0125	0.0125	-0.0125	1.25	0
3144	subtraction	0	0.0125	0.0125	-0.0125	1.25	0
3145	sums	0	0.0125	0.0125	-0.0125	1.25	0
3147	melody	0	0.0125	0.0125	-0.0125	1.25	0
3149	pole	0	0.0125	0.0125	-0.0125	1.25	0
3150	lure	0	0.0125	0.0125	-0.0125	1.25	0
3151	rowboat	0	0.0125	0.0125	-0.0125	1.25	0
3152	sailboat	0	0.0125	0.0125	-0.0125	1.25	0
3153	raccoon	0	0.0125	0.0125	-0.0125	1.25	0
3155	couple	0	0.0125	0.0125	-0.0125	1.25	0
3157	mosquitos	0	0.0125	0.0125	-0.0125	1.25	0
3159	dandelions	0	0.0125	0.0125	-0.0125	1.25	0
3160	crabgrass	0	0.0125	0.0125	-0.0125	1.25	0
3161	coolidge	0	0.0125	0.0125	-0.0125	1.25	0
3162	wakefield	0	0.0125	0.0125	-0.0125	1.25	0
3163	lumber	0	0.0125	0.0125	-0.0125	1.25	0
3164	bloom	0	0.0125	0.0125	-0.0125	1.25	0
3165	railroad	0	0.0125	0.0125	-0.0125	1.25	0
3166	station	0	0.0125	0.0125	-0.0125	1.25	0
3167	elevated	0	0.0125	0.0125	-0.0125	1.25	0
3168	monument	0	0.0125	0.0125	-0.0125	1.25	0
3170	dice	0	0.0125	0.0125	-0.0125	1.25	0
3171	cooler	0	0.0125	0.0125	-0.0125	1.25	0
3172	landscape	0	0.0125	0.0125	-0.0125	1.25	0
3173	counceling	0	0.0125	0.0125	-0.0125	1.25	0
3174	ptsd	0	0.0125	0.0125	-0.0125	1.25	0
3175	disorder	0	0.0125	0.0125	-0.0125	1.25	0
3176	mental	0	0.0125	0.0125	-0.0125	1.25	0
3177	nutrition	0	0.0125	0.0125	-0.0125	1.25	0
3180	underweight	0	0.0125	0.0125	-0.0125	1.25	0
3183	sketchy	0	0.0125	0.0125	-0.0125	1.25	0
3184	tag	0	0.0125	0.0125	-0.0125	1.25	0
3185	videos	0	0.0125	0.0125	-0.0125	1.25	0
3186	media	0	0.0125	0.0125	-0.0125	1.25	0
3188	dollar	0	0.0125	0.0125	-0.0125	1.25	0
3189	cents	0	0.0125	0.0125	-0.0125	1.25	0
3190	pennies	0	0.0125	0.0125	-0.0125	1.25	0
3191	quarters	0	0.0125	0.0125	-0.0125	1.25	0
3192	tide	0	0.0125	0.0125	-0.0125	1.25	0
3194	designer	0	0.0125	0.0125	-0.0125	1.25	0
3195	foreign	0	0.0125	0.0125	-0.0125	1.25	0
3196	vacume	0	0.0125	0.0125	-0.0125	1.25	0
3197	suction	0	0.0125	0.0125	-0.0125	1.25	0
3198	squeegee	0	0.0125	0.0125	-0.0125	1.25	0
3200	strip	0	0.0125	0.0125	-0.0125	1.25	0
3201	remove	0	0.0125	0.0125	-0.0125	1.25	0
3202	release	0	0.0125	0.0125	-0.0125	1.25	0
3203	grip	0	0.0125	0.0125	-0.0125	1.25	0
3204	boost	0	0.0125	0.0125	-0.0125	1.25	0
3205	boo	0	0.0125	0.0125	-0.0125	1.25	0
3206	haunt	0	0.0125	0.0125	-0.0125	1.25	0
3207	unrest	0	0.0125	0.0125	-0.0125	1.25	0
3208	paitence	0	0.0125	0.0125	-0.0125	1.25	0
3209	limits	0	0.0125	0.0125	-0.0125	1.25	0
3210	elapse	0	0.0125	0.0125	-0.0125	1.25	0
3211	ellipses	0	0.0125	0.0125	-0.0125	1.25	0
3212	semicolon	0	0.0125	0.0125	-0.0125	1.25	0
3213	questionmark	0	0.0125	0.0125	-0.0125	1.25	0
3214	chex	0	0.0125	0.0125	-0.0125	1.25	0
3215	much	0	0.0125	0.0125	-0.0125	1.25	0
3216	malaise	0	0.0125	0.0125	-0.0125	1.25	0
3217	sometime	0	0.0125	0.0125	-0.0125	1.25	0
3218	anytime	0	0.0125	0.0125	-0.0125	1.25	0
3219	this	0	0.0125	0.0125	-0.0125	1.25	0
3220	other	0	0.0125	0.0125	-0.0125	1.25	0
3221	another	0	0.0125	0.0125	-0.0125	1.25	0
3222	underway	0	0.0125	0.0125	-0.0125	1.25	0
3223	overthere	0	0.0125	0.0125	-0.0125	1.25	0
3224	overpass	0	0.0125	0.0125	-0.0125	1.25	0
3225	underpass	0	0.0125	0.0125	-0.0125	1.25	0
3226	passthrough	0	0.0125	0.0125	-0.0125	1.25	0
3227	straightaway	0	0.0125	0.0125	-0.0125	1.25	0
3228	threw	0	0.0125	0.0125	-0.0125	1.25	0
3229	toss	0	0.0125	0.0125	-0.0125	1.25	0
3231	forgotten	0	0.0125	0.0125	-0.0125	1.25	0
3232	aged	0	0.0125	0.0125	-0.0125	1.25	0
3233	timed	0	0.0125	0.0125	-0.0125	1.25	0
3234	endless	0	0.0125	0.0125	-0.0125	1.25	0
3235	raisins	0	0.0125	0.0125	-0.0125	1.25	0
3236	bananas	0	0.0125	0.0125	-0.0125	1.25	0
3237	challenges	0	0.0125	0.0125	-0.0125	1.25	0
3238	needed	0	0.0125	0.0125	-0.0125	1.25	0
3239	ignored	0	0.0125	0.0125	-0.0125	1.25	0
3240	premis	0	0.0125	0.0125	-0.0125	1.25	0
3241	shrug	0	0.0125	0.0125	-0.0125	1.25	0
3242	groan	0	0.0125	0.0125	-0.0125	1.25	0
3243	boomer	0	0.0125	0.0125	-0.0125	1.25	0
3244	chiclets	0	0.0125	0.0125	-0.0125	1.25	0
3246	disco	0	0.0125	0.0125	-0.0125	1.25	0
3248	spark	0	0.0125	0.0125	-0.0125	1.25	0
3249	ignition	0	0.0125	0.0125	-0.0125	1.25	0
3250	exhaust	0	0.0125	0.0125	-0.0125	1.25	0
3251	router	0	0.0125	0.0125	-0.0125	1.25	0
3254	palcement	0	0.0125	0.0125	-0.0125	1.25	0
3255	dunes	0	0.0125	0.0125	-0.0125	1.25	0
3256	blowing	0	0.0125	0.0125	-0.0125	1.25	0
3257	kite	0	0.0125	0.0125	-0.0125	1.25	0
3258	laughing	0	0.0125	0.0125	-0.0125	1.25	0
3259	splashing	0	0.0125	0.0125	-0.0125	1.25	0
3260	rafting	0	0.0125	0.0125	-0.0125	1.25	0
3261	snorkeling	0	0.0125	0.0125	-0.0125	1.25	0
3262	exploring	0	0.0125	0.0125	-0.0125	1.25	0
3263	floating	0	0.0125	0.0125	-0.0125	1.25	0
3264	recharging	0	0.0125	0.0125	-0.0125	1.25	0
3265	contintment	0	0.0125	0.0125	-0.0125	1.25	0
3266	able	0	0.0125	0.0125	-0.0125	1.25	0
3267	capable	0	0.0125	0.0125	-0.0125	1.25	0
3268	productive	0	0.0125	0.0125	-0.0125	1.25	0
3269	reliable	0	0.0125	0.0125	-0.0125	1.25	0
3270	coil	0	0.0125	0.0125	-0.0125	1.25	0
3271	mississippi	0	0.0125	0.0125	-0.0125	1.25	0
3272	twain	0	0.0125	0.0125	-0.0125	1.25	0
3273	sunder	0	0.0125	0.0125	-0.0125	1.25	0
3274	explode	0	0.0125	0.0125	-0.0125	1.25	0
3275	violence	0	0.0125	0.0125	-0.0125	1.25	0
3276	licsence	0	0.0125	0.0125	-0.0125	1.25	0
3277	permit	0	0.0125	0.0125	-0.0125	1.25	0
3278	uhaul	0	0.0125	0.0125	-0.0125	1.25	0
3279	interstate	0	0.0125	0.0125	-0.0125	1.25	0
3280	conflict	0	0.0125	0.0125	-0.0125	1.25	0
3281	jewel	0	0.0125	0.0125	-0.0125	1.25	0
3282	capitol	0	0.0125	0.0125	-0.0125	1.25	0
3283	strive	0	0.0125	0.0125	-0.0125	1.25	0
3284	discent	0	0.0125	0.0125	-0.0125	1.25	0
3285	quele	0	0.0125	0.0125	-0.0125	1.25	0
3286	ignore	0	0.0125	0.0125	-0.0125	1.25	0
3287	protest	0	0.0125	0.0125	-0.0125	1.25	0
3288	oppress	0	0.0125	0.0125	-0.0125	1.25	0
3289	stuck	0	0.0125	0.0125	-0.0125	1.25	0
3290	blizzard	0	0.0125	0.0125	-0.0125	1.25	0
3291	avalanche	0	0.0125	0.0125	-0.0125	1.25	0
3292	elk	0	0.0125	0.0125	-0.0125	1.25	0
3293	horn	0	0.0125	0.0125	-0.0125	1.25	0
3294	tradition	0	0.0125	0.0125	-0.0125	1.25	0
3295	dismantle	0	0.0125	0.0125	-0.0125	1.25	0
3296	encourage	0	0.0125	0.0125	-0.0125	1.25	0
3297	propagate	0	0.0125	0.0125	-0.0125	1.25	0
3298	mistreat	0	0.0125	0.0125	-0.0125	1.25	0
3299	underhanded	0	0.0125	0.0125	-0.0125	1.25	0
3300	lawyer	0	0.0125	0.0125	-0.0125	1.25	0
3301	demarcate	0	0.0125	0.0125	-0.0125	1.25	0
3302	tenebrous	0	0.0125	0.0125	-0.0125	1.25	0
3305	beaker	0	0.0125	0.0125	-0.0125	1.25	0
3306	alkaline	0	0.0125	0.0125	-0.0125	1.25	0
3307	tangent	0	0.0125	0.0125	-0.0125	1.25	0
3308	segment	0	0.0125	0.0125	-0.0125	1.25	0
3309	catepillar	0	0.0125	0.0125	-0.0125	1.25	0
3310	butterfly	0	0.0125	0.0125	-0.0125	1.25	0
3312	luck	0	0.0125	0.0125	-0.0125	1.25	0
3313	lottery	0	0.0125	0.0125	-0.0125	1.25	0
3315	sponsorship	0	0.0125	0.0125	-0.0125	1.25	0
3316	disgu	0	0.0125	0.0125	-0.0125	1.25	0
3318	rainbows	0	0.0125	0.0125	-0.0125	1.25	0
3319	jamie	0	0.0125	0.0125	-0.0125	1.25	0
3320	heather	0	0.0125	0.0125	-0.0125	1.25	0
3321	roses	0	0.0125	0.0125	-0.0125	1.25	0
3322	lilies	0	0.0125	0.0125	-0.0125	1.25	0
3323	robin	0	0.0125	0.0125	-0.0125	1.25	0
3325	decoratons	0	0.0125	0.0125	-0.0125	1.25	0
3326	floral	0	0.0125	0.0125	-0.0125	1.25	0
3327	wreath	0	0.0125	0.0125	-0.0125	1.25	0
3328	seasons	0	0.0125	0.0125	-0.0125	1.25	0
3329	earbuds	0	0.0125	0.0125	-0.0125	1.25	0
3330	bluetooth	0	0.0125	0.0125	-0.0125	1.25	0
3331	tablet	0	0.0125	0.0125	-0.0125	1.25	0
3332	paycheck	0	0.0125	0.0125	-0.0125	1.25	0
3333	april	0	0.0125	0.0125	-0.0125	1.25	0
3334	showers	0	0.0125	0.0125	-0.0125	1.25	0
3335	may	0	0.0125	0.0125	-0.0125	1.25	0
3336	permission	0	0.0125	0.0125	-0.0125	1.25	0
3337	cost	0	0.0125	0.0125	-0.0125	1.25	0
3339	blu	0	0.0125	0.0125	-0.0125	1.25	0
3340	planner	0	0.0125	0.0125	-0.0125	1.25	0
3341	stickers	0	0.0125	0.0125	-0.0125	1.25	0
3342	organize	0	0.0125	0.0125	-0.0125	1.25	0
3343	efforts	0	0.0125	0.0125	-0.0125	1.25	0
3344	practice	0	0.0125	0.0125	-0.0125	1.25	0
3345	paino	0	0.0125	0.0125	-0.0125	1.25	0
3346	fairs	0	0.0125	0.0125	-0.0125	1.25	0
3347	starts	0	0.0125	0.0125	-0.0125	1.25	0
3348	engines	0	0.0125	0.0125	-0.0125	1.25	0
3349	doller	0	0.0125	0.0125	-0.0125	1.25	0
3350	restart	0	0.0125	0.0125	-0.0125	1.25	0
3351	massage	0	0.0125	0.0125	-0.0125	1.25	0
3352	oy	0	0.0125	0.0125	-0.0125	1.25	0
3353	pending	0	0.0125	0.0125	-0.0125	1.25	0
3354	naughty	0	0.0125	0.0125	-0.0125	1.25	0
3355	intercourse	0	0.0125	0.0125	-0.0125	1.25	0
3356	hai	0	0.0125	0.0125	-0.0125	1.25	0
3357	illusion	0	0.0125	0.0125	-0.0125	1.25	0
3358	waxx	0	0.0125	0.0125	-0.0125	1.25	0
3359	lust	0	0.0125	0.0125	-0.0125	1.25	0
3360	leap	0	0.0125	0.0125	-0.0125	1.25	0
3362	latitude	0	0.0125	0.0125	-0.0125	1.25	0
3363	widow	0	0.0125	0.0125	-0.0125	1.25	0
3364	emphasis	0	0.0125	0.0125	-0.0125	1.25	0
3365	systtem	0	0.0125	0.0125	-0.0125	1.25	0
3366	modify	0	0.0125	0.0125	-0.0125	1.25	0
3367	yolk	0	0.0125	0.0125	-0.0125	1.25	0
3368	given	0	0.0125	0.0125	-0.0125	1.25	0
3370	teath	0	0.0125	0.0125	-0.0125	1.25	0
3371	rough	0	0.0125	0.0125	-0.0125	1.25	0
3373	element	0	0.0125	0.0125	-0.0125	1.25	0
3374	tidy	0	0.0125	0.0125	-0.0125	1.25	0
3375	yawn	0	0.0125	0.0125	-0.0125	1.25	0
3376	rivarly	0	0.0125	0.0125	-0.0125	1.25	0
3377	braid	0	0.0125	0.0125	-0.0125	1.25	0
3378	hairclip	0	0.0125	0.0125	-0.0125	1.25	0
3379	tumble	0	0.0125	0.0125	-0.0125	1.25	0
3381	photograher	0	0.0125	0.0125	-0.0125	1.25	0
3383	vows	0	0.0125	0.0125	-0.0125	1.25	0
3384	valentine	0	0.0125	0.0125	-0.0125	1.25	0
3385	shooting	0	0.0125	0.0125	-0.0125	1.25	0
3386	canopy	0	0.0125	0.0125	-0.0125	1.25	0
3387	oaks	0	0.0125	0.0125	-0.0125	1.25	0
3388	suburbs	0	0.0125	0.0125	-0.0125	1.25	0
3389	houses	0	0.0125	0.0125	-0.0125	1.25	0
3390	mansions	0	0.0125	0.0125	-0.0125	1.25	0
3391	servant	0	0.0125	0.0125	-0.0125	1.25	0
3392	maid	0	0.0125	0.0125	-0.0125	1.25	0
3393	pots	0	0.0125	0.0125	-0.0125	1.25	0
3394	pans	0	0.0125	0.0125	-0.0125	1.25	0
3396	stab	0	0.0125	0.0125	-0.0125	1.25	0
3397	wound	0	0.0125	0.0125	-0.0125	1.25	0
3399	pickup	0	0.0125	0.0125	-0.0125	1.25	0
3400	tailgate	0	0.0125	0.0125	-0.0125	1.25	0
3401	snore	0	0.0125	0.0125	-0.0125	1.25	0
3402	snooze	0	0.0125	0.0125	-0.0125	1.25	0
3403	relaxation	0	0.0125	0.0125	-0.0125	1.25	0
3404	guests	0	0.0125	0.0125	-0.0125	1.25	0
3405	ceremony	0	0.0125	0.0125	-0.0125	1.25	0
3406	reception	0	0.0125	0.0125	-0.0125	1.25	0
3407	bartender	0	0.0125	0.0125	-0.0125	1.25	0
3408	barback	0	0.0125	0.0125	-0.0125	1.25	0
3409	stir	0	0.0125	0.0125	-0.0125	1.25	0
3410	icecube	0	0.0125	0.0125	-0.0125	1.25	0
3411	melting	0	0.0125	0.0125	-0.0125	1.25	0
3414	monkeys	0	0.0125	0.0125	-0.0125	1.25	0
3415	hippo	0	0.0125	0.0125	-0.0125	1.25	0
3417	stripes	0	0.0125	0.0125	-0.0125	1.25	0
3418	spots	0	0.0125	0.0125	-0.0125	1.25	0
3419	canine	0	0.0125	0.0125	-0.0125	1.25	0
3420	bell	0	0.0125	0.0125	-0.0125	1.25	0
3421	cellphone	0	0.0125	0.0125	-0.0125	1.25	0
3422	iphone	0	0.0125	0.0125	-0.0125	1.25	0
3423	s	0	0.0125	0.0125	-0.0125	1.25	0
3424	vjsdyr	0	0.0125	0.0125	-0.0125	1.25	0
3425	chaste	0	0.0125	0.0125	-0.0125	1.25	0
3426	recline	0	0.0125	0.0125	-0.0125	1.25	0
3427	qustions	0	0.0125	0.0125	-0.0125	1.25	0
3428	universe	0	0.0125	0.0125	-0.0125	1.25	0
3429	cosmos	0	0.0125	0.0125	-0.0125	1.25	0
3430	heavens	0	0.0125	0.0125	-0.0125	1.25	0
3433	lithium	0	0.0125	0.0125	-0.0125	1.25	0
3435	sodium	0	0.0125	0.0125	-0.0125	1.25	0
3436	copper	0	0.0125	0.0125	-0.0125	1.25	0
3437	neon	0	0.0125	0.0125	-0.0125	1.25	0
3438	magnesium	0	0.0125	0.0125	-0.0125	1.25	0
3439	gallium	0	0.0125	0.0125	-0.0125	1.25	0
3440	zinc	0	0.0125	0.0125	-0.0125	1.25	0
3441	barium	0	0.0125	0.0125	-0.0125	1.25	0
3442	flouride	0	0.0125	0.0125	-0.0125	1.25	0
3443	periodic	0	0.0125	0.0125	-0.0125	1.25	0
3445	dish	0	0.0125	0.0125	-0.0125	1.25	0
3446	fridge	0	0.0125	0.0125	-0.0125	1.25	0
3447	frezer	0	0.0125	0.0125	-0.0125	1.25	0
3448	counter	0	0.0125	0.0125	-0.0125	1.25	0
3449	garlic	0	0.0125	0.0125	-0.0125	1.25	0
3450	seasoning	0	0.0125	0.0125	-0.0125	1.25	0
3451	noodle	0	0.0125	0.0125	-0.0125	1.25	0
3452	fryer	0	0.0125	0.0125	-0.0125	1.25	0
3453	potatoe	0	0.0125	0.0125	-0.0125	1.25	0
3455	canola	0	0.0125	0.0125	-0.0125	1.25	0
3457	lettuce	0	0.0125	0.0125	-0.0125	1.25	0
3458	tomatoe	0	0.0125	0.0125	-0.0125	1.25	0
3459	mayonaise	0	0.0125	0.0125	-0.0125	1.25	0
3460	spork	0	0.0125	0.0125	-0.0125	1.25	0
3461	twitter	0	0.0125	0.0125	-0.0125	1.25	0
3462	comments	0	0.0125	0.0125	-0.0125	1.25	0
3463	title	0	0.0125	0.0125	-0.0125	1.25	0
3466	operatingsystem	0	0.0125	0.0125	-0.0125	1.25	0
3467	version	0	0.0125	0.0125	-0.0125	1.25	0
3468	explore	0	0.0125	0.0125	-0.0125	1.25	0
3469	smoth	0	0.0125	0.0125	-0.0125	1.25	0
3470	shrink	0	0.0125	0.0125	-0.0125	1.25	0
3472	terrain	0	0.0125	0.0125	-0.0125	1.25	0
3474	mayor	0	0.0125	0.0125	-0.0125	1.25	0
3475	governor	0	0.0125	0.0125	-0.0125	1.25	0
3476	bid	0	0.0125	0.0125	-0.0125	1.25	0
3477	jacket	0	0.0125	0.0125	-0.0125	1.25	0
3478	leather	0	0.0125	0.0125	-0.0125	1.25	0
3479	liner	0	0.0125	0.0125	-0.0125	1.25	0
3481	blast	0	0.0125	0.0125	-0.0125	1.25	0
3482	transmission	0	0.0125	0.0125	-0.0125	1.25	0
3485	racer	0	0.0125	0.0125	-0.0125	1.25	0
3486	speedracer	0	0.0125	0.0125	-0.0125	1.25	0
3487	yeild	0	0.0125	0.0125	-0.0125	1.25	0
3488	crush	0	0.0125	0.0125	-0.0125	1.25	0
3489	impale	0	0.0125	0.0125	-0.0125	1.25	0
3490	spike	0	0.0125	0.0125	-0.0125	1.25	0
3494	pets	0	0.0125	0.0125	-0.0125	1.25	0
3495	succeed	0	0.0125	0.0125	-0.0125	1.25	0
3496	determination	0	0.0125	0.0125	-0.0125	1.25	0
3497	maximize	0	0.0125	0.0125	-0.0125	1.25	0
3498	urge	0	0.0125	0.0125	-0.0125	1.25	0
3499	gene	0	0.0125	0.0125	-0.0125	1.25	0
3500	chromosome	0	0.0125	0.0125	-0.0125	1.25	0
3501	fetus	0	0.0125	0.0125	-0.0125	1.25	0
3502	incubation	0	0.0125	0.0125	-0.0125	1.25	0
3503	gorilla	0	0.0125	0.0125	-0.0125	1.25	0
3504	avatar	0	0.0125	0.0125	-0.0125	1.25	0
3505	bender	0	0.0125	0.0125	-0.0125	1.25	0
3506	apa	0	0.0125	0.0125	-0.0125	1.25	0
3507	bison	0	0.0125	0.0125	-0.0125	1.25	0
3508	carnivore	0	0.0125	0.0125	-0.0125	1.25	0
3509	dieat	0	0.0125	0.0125	-0.0125	1.25	0
3510	blood-pressure	0	0.0125	0.0125	-0.0125	1.25	0
3511	longevity	0	0.0125	0.0125	-0.0125	1.25	0
3512	sane	0	0.0125	0.0125	-0.0125	1.25	0
3513	cured	0	0.0125	0.0125	-0.0125	1.25	0
3514	meats	0	0.0125	0.0125	-0.0125	1.25	0
3515	jerky	0	0.0125	0.0125	-0.0125	1.25	0
3516	hobbits	0	0.0125	0.0125	-0.0125	1.25	0
3517	elves	0	0.0125	0.0125	-0.0125	1.25	0
3518	dwarves	0	0.0125	0.0125	-0.0125	1.25	0
3519	magic	0	0.0125	0.0125	-0.0125	1.25	0
3520	ea	0	0.0125	0.0125	-0.0125	1.25	0
3521	dumbledore	0	0.0125	0.0125	-0.0125	1.25	0
3522	potter	0	0.0125	0.0125	-0.0125	1.25	0
3523	hogwarts	0	0.0125	0.0125	-0.0125	1.25	0
3524	wand	0	0.0125	0.0125	-0.0125	1.25	0
3525	olivander	0	0.0125	0.0125	-0.0125	1.25	0
3526	catfish	0	0.0125	0.0125	-0.0125	1.25	0
3527	dove	0	0.0125	0.0125	-0.0125	1.25	0
3528	rifle	0	0.0125	0.0125	-0.0125	1.25	0
3529	breathing	0	0.0125	0.0125	-0.0125	1.25	0
3530	breath	0	0.0125	0.0125	-0.0125	1.25	0
3531	helium	0	0.0125	0.0125	-0.0125	1.25	0
3532	uranium	0	0.0125	0.0125	-0.0125	1.25	0
3533	tungsten	0	0.0125	0.0125	-0.0125	1.25	0
3534	helment	0	0.0125	0.0125	-0.0125	1.25	0
3536	navy	0	0.0125	0.0125	-0.0125	1.25	0
3537	marines	0	0.0125	0.0125	-0.0125	1.25	0
3538	dugout	0	0.0125	0.0125	-0.0125	1.25	0
3539	outfielder	0	0.0125	0.0125	-0.0125	1.25	0
3540	infielder	0	0.0125	0.0125	-0.0125	1.25	0
3541	catcher	0	0.0125	0.0125	-0.0125	1.25	0
3542	players	0	0.0125	0.0125	-0.0125	1.25	0
3544	manager	0	0.0125	0.0125	-0.0125	1.25	0
3545	yankees	0	0.0125	0.0125	-0.0125	1.25	0
3547	mets	0	0.0125	0.0125	-0.0125	1.25	0
3548	rockies	0	0.0125	0.0125	-0.0125	1.25	0
3549	angels	0	0.0125	0.0125	-0.0125	1.25	0
3550	braves	0	0.0125	0.0125	-0.0125	1.25	0
3551	marlins	0	0.0125	0.0125	-0.0125	1.25	0
3552	steelers	0	0.0125	0.0125	-0.0125	1.25	0
3554	panthers	0	0.0125	0.0125	-0.0125	1.25	0
3555	falcons	0	0.0125	0.0125	-0.0125	1.25	0
3556	titian	0	0.0125	0.0125	-0.0125	1.25	0
3557	annoyed	0	0.0125	0.0125	-0.0125	1.25	0
3558	shows	0	0.0125	0.0125	-0.0125	1.25	0
3559	criminals	0	0.0125	0.0125	-0.0125	1.25	0
3560	monsters	0	0.0125	0.0125	-0.0125	1.25	0
3561	clues	0	0.0125	0.0125	-0.0125	1.25	0
3562	raise	0	0.0125	0.0125	-0.0125	1.25	0
3563	prepare	0	0.0125	0.0125	-0.0125	1.25	0
3564	masks	0	0.0125	0.0125	-0.0125	1.25	0
3565	distanced	0	0.0125	0.0125	-0.0125	1.25	0
3567	browse	0	0.0125	0.0125	-0.0125	1.25	0
3568	aunty	0	0.0125	0.0125	-0.0125	1.25	0
3569	durst	0	0.0125	0.0125	-0.0125	1.25	0
3570	remind	0	0.0125	0.0125	-0.0125	1.25	0
3571	drove	0	0.0125	0.0125	-0.0125	1.25	0
3572	eur	0	0.0125	0.0125	-0.0125	1.25	0
3573	smith	0	0.0125	0.0125	-0.0125	1.25	0
3574	anvil	0	0.0125	0.0125	-0.0125	1.25	0
3575	malt	0	0.0125	0.0125	-0.0125	1.25	0
3576	rap	0	0.0125	0.0125	-0.0125	1.25	0
3577	sap	0	0.0125	0.0125	-0.0125	1.25	0
3578	mate	0	0.0125	0.0125	-0.0125	1.25	0
3579	trait	0	0.0125	0.0125	-0.0125	1.25	0
3580	icing	0	0.0125	0.0125	-0.0125	1.25	0
3581	ryhme	0	0.0125	0.0125	-0.0125	1.25	0
3582	mime	0	0.0125	0.0125	-0.0125	1.25	0
3583	bind	0	0.0125	0.0125	-0.0125	1.25	0
3584	lard	0	0.0125	0.0125	-0.0125	1.25	0
3585	rol	0	0.0125	0.0125	-0.0125	1.25	0
3586	mole	0	0.0125	0.0125	-0.0125	1.25	0
3587	foul	0	0.0125	0.0125	-0.0125	1.25	0
3588	rack	0	0.0125	0.0125	-0.0125	1.25	0
3589	at	0	0.0125	0.0125	-0.0125	1.25	0
3590	mat	0	0.0125	0.0125	-0.0125	1.25	0
3592	main	0	0.0125	0.0125	-0.0125	1.25	0
3593	lame	0	0.0125	0.0125	-0.0125	1.25	0
3594	mane	0	0.0125	0.0125	-0.0125	1.25	0
3595	took	0	0.0125	0.0125	-0.0125	1.25	0
3596	bog	0	0.0125	0.0125	-0.0125	1.25	0
3597	li	0	0.0125	0.0125	-0.0125	1.25	0
3598	likeable	0	0.0125	0.0125	-0.0125	1.25	0
3599	forgiving	0	0.0125	0.0125	-0.0125	1.25	0
3600	careful	0	0.0125	0.0125	-0.0125	1.25	0
3601	fearless	0	0.0125	0.0125	-0.0125	1.25	0
3602	jeep	0	0.0125	0.0125	-0.0125	1.25	0
3603	suv	0	0.0125	0.0125	-0.0125	1.25	0
3604	humid	0	0.0125	0.0125	-0.0125	1.25	0
3605	sweaty	0	0.0125	0.0125	-0.0125	1.25	0
3606	shorts	0	0.0125	0.0125	-0.0125	1.25	0
3607	spandex	0	0.0125	0.0125	-0.0125	1.25	0
3608	snowball	0	0.0125	0.0125	-0.0125	1.25	0
3609	carrot	0	0.0125	0.0125	-0.0125	1.25	0
3611	flanel	0	0.0125	0.0125	-0.0125	1.25	0
3612	october	0	0.0125	0.0125	-0.0125	1.25	0
3613	costumes	0	0.0125	0.0125	-0.0125	1.25	0
3614	cosplay	0	0.0125	0.0125	-0.0125	1.25	0
3616	needle	0	0.0125	0.0125	-0.0125	1.25	0
3617	sewing	0	0.0125	0.0125	-0.0125	1.25	0
3618	thread	0	0.0125	0.0125	-0.0125	1.25	0
3619	wold	0	0.0125	0.0125	-0.0125	1.25	0
3620	sharp	0	0.0125	0.0125	-0.0125	1.25	0
3621	snowboard	0	0.0125	0.0125	-0.0125	1.25	0
3623	skateboard	0	0.0125	0.0125	-0.0125	1.25	0
3624	ramp	0	0.0125	0.0125	-0.0125	1.25	0
3625	tricks	0	0.0125	0.0125	-0.0125	1.25	0
3626	magician	0	0.0125	0.0125	-0.0125	1.25	0
3628	campfire	0	0.0125	0.0125	-0.0125	1.25	0
3629	classroom	0	0.0125	0.0125	-0.0125	1.25	0
3630	blackboard	0	0.0125	0.0125	-0.0125	1.25	0
3631	website	0	0.0125	0.0125	-0.0125	1.25	0
3632	internet	0	0.0125	0.0125	-0.0125	1.25	0
3633	ad	0	0.0125	0.0125	-0.0125	1.25	0
3634	buying	0	0.0125	0.0125	-0.0125	1.25	0
3635	selling	0	0.0125	0.0125	-0.0125	1.25	0
3636	arid	0	0.0125	0.0125	-0.0125	1.25	0
3637	sweating	0	0.0125	0.0125	-0.0125	1.25	0
3638	huge	0	0.0125	0.0125	-0.0125	1.25	0
3639	panoramic	0	0.0125	0.0125	-0.0125	1.25	0
3640	snakes	0	0.0125	0.0125	-0.0125	1.25	0
3641	chirp	0	0.0125	0.0125	-0.0125	1.25	0
3642	ours	0	0.0125	0.0125	-0.0125	1.25	0
3643	generation	0	0.0125	0.0125	-0.0125	1.25	0
3645	humane	0	0.0125	0.0125	-0.0125	1.25	0
3647	achieve	0	0.0125	0.0125	-0.0125	1.25	0
3648	accomplish	0	0.0125	0.0125	-0.0125	1.25	0
3649	determined	0	0.0125	0.0125	-0.0125	1.25	0
3650	dedicated	0	0.0125	0.0125	-0.0125	1.25	0
3651	lotion	0	0.0125	0.0125	-0.0125	1.25	0
3652	insomnia	0	0.0125	0.0125	-0.0125	1.25	0
3653	dreams	0	0.0125	0.0125	-0.0125	1.25	0
3654	strangers	0	0.0125	0.0125	-0.0125	1.25	0
3655	actress	0	0.0125	0.0125	-0.0125	1.25	0
3656	hollywood	0	0.0125	0.0125	-0.0125	1.25	0
3657	skunk	0	0.0125	0.0125	-0.0125	1.25	0
3658	shame	0	0.0125	0.0125	-0.0125	1.25	0
3659	skate	0	0.0125	0.0125	-0.0125	1.25	0
3660	ollie	0	0.0125	0.0125	-0.0125	1.25	0
3661	kickflip	0	0.0125	0.0125	-0.0125	1.25	0
3662	bowls	0	0.0125	0.0125	-0.0125	1.25	0
3663	parks	0	0.0125	0.0125	-0.0125	1.25	0
3664	smores	0	0.0125	0.0125	-0.0125	1.25	0
3665	survival	0	0.0125	0.0125	-0.0125	1.25	0
3666	buddy	0	0.0125	0.0125	-0.0125	1.25	0
3667	loyal	0	0.0125	0.0125	-0.0125	1.25	0
3668	keto	0	0.0125	0.0125	-0.0125	1.25	0
3669	carb	0	0.0125	0.0125	-0.0125	1.25	0
3670	breaad	0	0.0125	0.0125	-0.0125	1.25	0
3671	model	0	0.0125	0.0125	-0.0125	1.25	0
3672	vanity	0	0.0125	0.0125	-0.0125	1.25	0
3673	hipster	0	0.0125	0.0125	-0.0125	1.25	0
3676	victim	0	0.0125	0.0125	-0.0125	1.25	0
3677	homicide	0	0.0125	0.0125	-0.0125	1.25	0
3678	distraught	0	0.0125	0.0125	-0.0125	1.25	0
3679	suffer	0	0.0125	0.0125	-0.0125	1.25	0
3680	why	0	0.0125	0.0125	-0.0125	1.25	0
3681	chapter	0	0.0125	0.0125	-0.0125	1.25	0
3682	bu	0	0.0125	0.0125	-0.0125	1.25	0
3683	furry	0	0.0125	0.0125	-0.0125	1.25	0
3684	flurry	0	0.0125	0.0125	-0.0125	1.25	0
3685	flake	0	0.0125	0.0125	-0.0125	1.25	0
3686	morining	0	0.0125	0.0125	-0.0125	1.25	0
3687	glory	0	0.0125	0.0125	-0.0125	1.25	0
3689	ranger	0	0.0125	0.0125	-0.0125	1.25	0
3690	voltage	0	0.0125	0.0125	-0.0125	1.25	0
3691	meter	0	0.0125	0.0125	-0.0125	1.25	0
3692	eater	0	0.0125	0.0125	-0.0125	1.25	0
3694	chunks	0	0.0125	0.0125	-0.0125	1.25	0
3695	mood	0	0.0125	0.0125	-0.0125	1.25	0
3696	lewd	0	0.0125	0.0125	-0.0125	1.25	0
3697	orchestra	0	0.0125	0.0125	-0.0125	1.25	0
3698	ensemble	0	0.0125	0.0125	-0.0125	1.25	0
3699	instruments	0	0.0125	0.0125	-0.0125	1.25	0
3701	mill	0	0.0125	0.0125	-0.0125	1.25	0
3702	raking	0	0.0125	0.0125	-0.0125	1.25	0
3703	refresh	0	0.0125	0.0125	-0.0125	1.25	0
3704	sled	0	0.0125	0.0125	-0.0125	1.25	0
3706	creepy	0	0.0125	0.0125	-0.0125	1.25	0
3707	australia	0	0.0125	0.0125	-0.0125	1.25	0
3708	kangaroo	0	0.0125	0.0125	-0.0125	1.25	0
3709	pouch	0	0.0125	0.0125	-0.0125	1.25	0
3710	capri	0	0.0125	0.0125	-0.0125	1.25	0
3711	speaking	0	0.0125	0.0125	-0.0125	1.25	0
3712	yelling	0	0.0125	0.0125	-0.0125	1.25	0
3713	screaming	0	0.0125	0.0125	-0.0125	1.25	0
3714	shouting	0	0.0125	0.0125	-0.0125	1.25	0
3715	mad	0	0.0125	0.0125	-0.0125	1.25	0
3716	complacent	0	0.0125	0.0125	-0.0125	1.25	0
3717	lazy	0	0.0125	0.0125	-0.0125	1.25	0
3718	energized	0	0.0125	0.0125	-0.0125	1.25	0
3719	jumpy	0	0.0125	0.0125	-0.0125	1.25	0
3720	covers	0	0.0125	0.0125	-0.0125	1.25	0
3721	cozy	0	0.0125	0.0125	-0.0125	1.25	0
3723	survivor	0	0.0125	0.0125	-0.0125	1.25	0
3724	millionaire	0	0.0125	0.0125	-0.0125	1.25	0
3725	climbing	0	0.0125	0.0125	-0.0125	1.25	0
3726	throwing	0	0.0125	0.0125	-0.0125	1.25	0
3727	tossing	0	0.0125	0.0125	-0.0125	1.25	0
3728	cornhole	0	0.0125	0.0125	-0.0125	1.25	0
3729	barbecue	0	0.0125	0.0125	-0.0125	1.25	0
3730	coleslaw	0	0.0125	0.0125	-0.0125	1.25	0
3731	carbohydrates	0	0.0125	0.0125	-0.0125	1.25	0
3732	saturated	0	0.0125	0.0125	-0.0125	1.25	0
3733	dining	0	0.0125	0.0125	-0.0125	1.25	0
3734	cuisine	0	0.0125	0.0125	-0.0125	1.25	0
3735	married	0	0.0125	0.0125	-0.0125	1.25	0
3736	wheat	0	0.0125	0.0125	-0.0125	1.25	0
3737	daylight	0	0.0125	0.0125	-0.0125	1.25	0
3738	crip	0	0.0125	0.0125	-0.0125	1.25	0
3739	disgusting	0	0.0125	0.0125	-0.0125	1.25	0
3740	terrible	0	0.0125	0.0125	-0.0125	1.25	0
3741	pout	0	0.0125	0.0125	-0.0125	1.25	0
3742	compassionate	0	0.0125	0.0125	-0.0125	1.25	0
3745	facebook	0	0.0125	0.0125	-0.0125	1.25	0
3747	joke	0	0.0125	0.0125	-0.0125	1.25	0
3748	proof	0	0.0125	0.0125	-0.0125	1.25	0
3749	evidence	0	0.0125	0.0125	-0.0125	1.25	0
3750	elevtator	0	0.0125	0.0125	-0.0125	1.25	0
3751	coronavirus	0	0.0125	0.0125	-0.0125	1.25	0
3752	millions	0	0.0125	0.0125	-0.0125	1.25	0
3753	burrito	0	0.0125	0.0125	-0.0125	1.25	0
3754	biography	0	0.0125	0.0125	-0.0125	1.25	0
3755	ordering	0	0.0125	0.0125	-0.0125	1.25	0
3756	usps	0	0.0125	0.0125	-0.0125	1.25	0
3757	doorstep	0	0.0125	0.0125	-0.0125	1.25	0
3758	fantastic	0	0.0125	0.0125	-0.0125	1.25	0
3759	bill	0	0.0125	0.0125	-0.0125	1.25	0
3760	cinema	0	0.0125	0.0125	-0.0125	1.25	0
3761	realistic	0	0.0125	0.0125	-0.0125	1.25	0
3762	reality	0	0.0125	0.0125	-0.0125	1.25	0
3763	original	0	0.0125	0.0125	-0.0125	1.25	0
3764	blog	0	0.0125	0.0125	-0.0125	1.25	0
3765	instagram	0	0.0125	0.0125	-0.0125	1.25	0
3766	batteries	0	0.0125	0.0125	-0.0125	1.25	0
3767	mone	0	0.0125	0.0125	-0.0125	1.25	0
3769	piles	0	0.0125	0.0125	-0.0125	1.25	0
3770	imagine	0	0.0125	0.0125	-0.0125	1.25	0
3771	creative	0	0.0125	0.0125	-0.0125	1.25	0
3772	legos	0	0.0125	0.0125	-0.0125	1.25	0
3773	mailperson	0	0.0125	0.0125	-0.0125	1.25	0
3774	committed	0	0.0125	0.0125	-0.0125	1.25	0
3775	noah	0	0.0125	0.0125	-0.0125	1.25	0
3777	midget	0	0.0125	0.0125	-0.0125	1.25	0
3778	inappropriate	0	0.0125	0.0125	-0.0125	1.25	0
3779	muffled	0	0.0125	0.0125	-0.0125	1.25	0
3780	musician	0	0.0125	0.0125	-0.0125	1.25	0
3781	crowds	0	0.0125	0.0125	-0.0125	1.25	0
3782	alligator	0	0.0125	0.0125	-0.0125	1.25	0
3785	snobby	0	0.0125	0.0125	-0.0125	1.25	0
3787	bargain	0	0.0125	0.0125	-0.0125	1.25	0
3788	discount	0	0.0125	0.0125	-0.0125	1.25	0
3789	untrue	0	0.0125	0.0125	-0.0125	1.25	0
3790	justise	0	0.0125	0.0125	-0.0125	1.25	0
3792	plow	0	0.0125	0.0125	-0.0125	1.25	0
3794	holloween	0	0.0125	0.0125	-0.0125	1.25	0
3795	cloudy	0	0.0125	0.0125	-0.0125	1.25	0
3796	grain	0	0.0125	0.0125	-0.0125	1.25	0
3797	elevator	0	0.0125	0.0125	-0.0125	1.25	0
3799	scale	0	0.0125	0.0125	-0.0125	1.25	0
3800	gravity	0	0.0125	0.0125	-0.0125	1.25	0
3801	astronaut	0	0.0125	0.0125	-0.0125	1.25	0
3802	acid	0	0.0125	0.0125	-0.0125	1.25	0
3803	hurricane	0	0.0125	0.0125	-0.0125	1.25	0
3804	swirl	0	0.0125	0.0125	-0.0125	1.25	0
3805	reformation	0	0.0125	0.0125	-0.0125	1.25	0
3806	amendment	0	0.0125	0.0125	-0.0125	1.25	0
3807	preamble	0	0.0125	0.0125	-0.0125	1.25	0
3808	foundation	0	0.0125	0.0125	-0.0125	1.25	0
3809	labor	0	0.0125	0.0125	-0.0125	1.25	0
3811	gather	0	0.0125	0.0125	-0.0125	1.25	0
3812	wither	0	0.0125	0.0125	-0.0125	1.25	0
3813	compost	0	0.0125	0.0125	-0.0125	1.25	0
3814	recycle	0	0.0125	0.0125	-0.0125	1.25	0
3815	cylical	0	0.0125	0.0125	-0.0125	1.25	0
3816	conversion	0	0.0125	0.0125	-0.0125	1.25	0
3817	combination	0	0.0125	0.0125	-0.0125	1.25	0
3818	union	0	0.0125	0.0125	-0.0125	1.25	0
3819	communication	0	0.0125	0.0125	-0.0125	1.25	0
3820	converse	0	0.0125	0.0125	-0.0125	1.25	0
3821	discussion	0	0.0125	0.0125	-0.0125	1.25	0
3822	joining	0	0.0125	0.0125	-0.0125	1.25	0
3823	merge	0	0.0125	0.0125	-0.0125	1.25	0
3824	rearrange	0	0.0125	0.0125	-0.0125	1.25	0
3825	mattress	0	0.0125	0.0125	-0.0125	1.25	0
3826	hibernation	0	0.0125	0.0125	-0.0125	1.25	0
3828	replenish	0	0.0125	0.0125	-0.0125	1.25	0
3829	physical	0	0.0125	0.0125	-0.0125	1.25	0
3830	movement	0	0.0125	0.0125	-0.0125	1.25	0
3831	recover	0	0.0125	0.0125	-0.0125	1.25	0
3832	addict	0	0.0125	0.0125	-0.0125	1.25	0
3833	cookie	0	0.0125	0.0125	-0.0125	1.25	0
3834	above	0	0.0125	0.0125	-0.0125	1.25	0
3835	below	0	0.0125	0.0125	-0.0125	1.25	0
3837	fill	0	0.0125	0.0125	-0.0125	1.25	0
3838	times	0	0.0125	0.0125	-0.0125	1.25	0
3839	marriahe	0	0.0125	0.0125	-0.0125	1.25	0
3841	waverunner	0	0.0125	0.0125	-0.0125	1.25	0
3842	seadoo	0	0.0125	0.0125	-0.0125	1.25	0
3843	yatch	0	0.0125	0.0125	-0.0125	1.25	0
3844	mantaray	0	0.0125	0.0125	-0.0125	1.25	0
3845	turtles	0	0.0125	0.0125	-0.0125	1.25	0
3846	barracuda	0	0.0125	0.0125	-0.0125	1.25	0
3847	grouper	0	0.0125	0.0125	-0.0125	1.25	0
3848	swordfish	0	0.0125	0.0125	-0.0125	1.25	0
3849	salmon	0	0.0125	0.0125	-0.0125	1.25	0
3850	yellowfin	0	0.0125	0.0125	-0.0125	1.25	0
3851	eel	0	0.0125	0.0125	-0.0125	1.25	0
3852	shrimp	0	0.0125	0.0125	-0.0125	1.25	0
3853	lobster	0	0.0125	0.0125	-0.0125	1.25	0
3854	tanker	0	0.0125	0.0125	-0.0125	1.25	0
3855	fiji	0	0.0125	0.0125	-0.0125	1.25	0
3856	ozarka	0	0.0125	0.0125	-0.0125	1.25	0
3857	boxed	0	0.0125	0.0125	-0.0125	1.25	0
3858	pacific	0	0.0125	0.0125	-0.0125	1.25	0
3859	atlantic	0	0.0125	0.0125	-0.0125	1.25	0
3860	indian	0	0.0125	0.0125	-0.0125	1.25	0
3861	adriatic	0	0.0125	0.0125	-0.0125	1.25	0
3862	gulf	0	0.0125	0.0125	-0.0125	1.25	0
3863	borrow	0	0.0125	0.0125	-0.0125	1.25	0
3864	whining	0	0.0125	0.0125	-0.0125	1.25	0
3865	awing	0	0.0125	0.0125	-0.0125	1.25	0
3866	punshiment	0	0.0125	0.0125	-0.0125	1.25	0
3867	saving	0	0.0125	0.0125	-0.0125	1.25	0
3869	irrigation	0	0.0125	0.0125	-0.0125	1.25	0
3870	dive	0	0.0125	0.0125	-0.0125	1.25	0
3871	baptise	0	0.0125	0.0125	-0.0125	1.25	0
3872	experiment	0	0.0125	0.0125	-0.0125	1.25	0
3874	bother	0	0.0125	0.0125	-0.0125	1.25	0
3875	itch	0	0.0125	0.0125	-0.0125	1.25	0
3876	csratch	0	0.0125	0.0125	-0.0125	1.25	0
3877	pal	0	0.0125	0.0125	-0.0125	1.25	0
3878	cob	0	0.0125	0.0125	-0.0125	1.25	0
3879	eagles	0	0.0125	0.0125	-0.0125	1.25	0
3880	spin	0	0.0125	0.0125	-0.0125	1.25	0
3881	awa7y	0	0.0125	0.0125	-0.0125	1.25	0
3882	marvin	0	0.0125	0.0125	-0.0125	1.25	0
3883	gaye	0	0.0125	0.0125	-0.0125	1.25	0
3884	vinyl	0	0.0125	0.0125	-0.0125	1.25	0
3885	records	0	0.0125	0.0125	-0.0125	1.25	0
3886	lp	0	0.0125	0.0125	-0.0125	1.25	0
3887	scratch	0	0.0125	0.0125	-0.0125	1.25	0
3888	warp	0	0.0125	0.0125	-0.0125	1.25	0
3889	smooth	0	0.0125	0.0125	-0.0125	1.25	0
3890	cowboy	0	0.0125	0.0125	-0.0125	1.25	0
3891	west	0	0.0125	0.0125	-0.0125	1.25	0
3892	ho	0	0.0125	0.0125	-0.0125	1.25	0
3893	wagon	0	0.0125	0.0125	-0.0125	1.25	0
3894	crow	0	0.0125	0.0125	-0.0125	1.25	0
3895	thalia	0	0.0125	0.0125	-0.0125	1.25	0
3896	comiskey	0	0.0125	0.0125	-0.0125	1.25	0
3897	dodgers	0	0.0125	0.0125	-0.0125	1.25	0
3898	sox	0	0.0125	0.0125	-0.0125	1.25	0
3899	style	0	0.0125	0.0125	-0.0125	1.25	0
3900	chicago	0	0.0125	0.0125	-0.0125	1.25	0
3901	peanuts	0	0.0125	0.0125	-0.0125	1.25	0
3902	ballgame	0	0.0125	0.0125	-0.0125	1.25	0
3903	bleachers	0	0.0125	0.0125	-0.0125	1.25	0
3904	strikeout	0	0.0125	0.0125	-0.0125	1.25	0
3905	miss	0	0.0125	0.0125	-0.0125	1.25	0
3906	contract	0	0.0125	0.0125	-0.0125	1.25	0
3907	tmobile	0	0.0125	0.0125	-0.0125	1.25	0
3908	mlb	0	0.0125	0.0125	-0.0125	1.25	0
3909	lakers	0	0.0125	0.0125	-0.0125	1.25	0
3910	bulls	0	0.0125	0.0125	-0.0125	1.25	0
3911	shaq	0	0.0125	0.0125	-0.0125	1.25	0
3912	kobe	0	0.0125	0.0125	-0.0125	1.25	0
3913	gianna	0	0.0125	0.0125	-0.0125	1.25	0
3914	vanessa	0	0.0125	0.0125	-0.0125	1.25	0
3915	league	0	0.0125	0.0125	-0.0125	1.25	0
3916	draft	0	0.0125	0.0125	-0.0125	1.25	0
3917	wide	0	0.0125	0.0125	-0.0125	1.25	0
3918	receivers	0	0.0125	0.0125	-0.0125	1.25	0
3919	backs	0	0.0125	0.0125	-0.0125	1.25	0
3920	tahoe	0	0.0125	0.0125	-0.0125	1.25	0
3921	utah	0	0.0125	0.0125	-0.0125	1.25	0
3922	downhill	0	0.0125	0.0125	-0.0125	1.25	0
3923	lone	0	0.0125	0.0125	-0.0125	1.25	0
3924	sashimi	0	0.0125	0.0125	-0.0125	1.25	0
3925	southwest	0	0.0125	0.0125	-0.0125	1.25	0
3926	alphabet	0	0.0125	0.0125	-0.0125	1.25	0
3927	postage	0	0.0125	0.0125	-0.0125	1.25	0
3928	wireless	0	0.0125	0.0125	-0.0125	1.25	0
3929	spam	0	0.0125	0.0125	-0.0125	1.25	0
3930	artic	0	0.0125	0.0125	-0.0125	1.25	0
3931	polar	0	0.0125	0.0125	-0.0125	1.25	0
3932	frozen	0	0.0125	0.0125	-0.0125	1.25	0
3933	mercury	0	0.0125	0.0125	-0.0125	1.25	0
3934	thermometer	0	0.0125	0.0125	-0.0125	1.25	0
3935	boil	0	0.0125	0.0125	-0.0125	1.25	0
3936	bee	0	0.0125	0.0125	-0.0125	1.25	0
3937	pest	0	0.0125	0.0125	-0.0125	1.25	0
3938	honey	0	0.0125	0.0125	-0.0125	1.25	0
3939	peanut	0	0.0125	0.0125	-0.0125	1.25	0
3940	dashboard	0	0.0125	0.0125	-0.0125	1.25	0
3941	kernel	0	0.0125	0.0125	-0.0125	1.25	0
3943	jury	0	0.0125	0.0125	-0.0125	1.25	0
3944	potteryy	0	0.0125	0.0125	-0.0125	1.25	0
3945	rid	0	0.0125	0.0125	-0.0125	1.25	0
3946	rig	0	0.0125	0.0125	-0.0125	1.25	0
3947	fir	0	0.0125	0.0125	-0.0125	1.25	0
3948	fins	0	0.0125	0.0125	-0.0125	1.25	0
3949	dull	0	0.0125	0.0125	-0.0125	1.25	0
3950	drill	0	0.0125	0.0125	-0.0125	1.25	0
3951	gulley	0	0.0125	0.0125	-0.0125	1.25	0
3952	vernier	0	0.0125	0.0125	-0.0125	1.25	0
3953	vane	0	0.0125	0.0125	-0.0125	1.25	0
3954	vase	0	0.0125	0.0125	-0.0125	1.25	0
3955	drain	0	0.0125	0.0125	-0.0125	1.25	0
3956	fiddle	0	0.0125	0.0125	-0.0125	1.25	0
3957	click	0	0.0125	0.0125	-0.0125	1.25	0
3958	avenue	0	0.0125	0.0125	-0.0125	1.25	0
3960	management	0	0.0125	0.0125	-0.0125	1.25	0
3961	has	0	0.0125	0.0125	-0.0125	1.25	0
3962	feature	0	0.0125	0.0125	-0.0125	1.25	0
3963	only	0	0.0125	0.0125	-0.0125	1.25	0
3964	paid	0	0.0125	0.0125	-0.0125	1.25	0
3965	flowing	0	0.0125	0.0125	-0.0125	1.25	0
3967	basin	0	0.0125	0.0125	-0.0125	1.25	0
3968	depth	0	0.0125	0.0125	-0.0125	1.25	0
3970	purity	0	0.0125	0.0125	-0.0125	1.25	0
3971	ro	0	0.0125	0.0125	-0.0125	1.25	0
3972	tsunami	0	0.0125	0.0125	-0.0125	1.25	0
3973	droplet	0	0.0125	0.0125	-0.0125	1.25	0
3974	freezin	0	0.0125	0.0125	-0.0125	1.25	0
3976	aqua	0	0.0125	0.0125	-0.0125	1.25	0
3977	aquifer	0	0.0125	0.0125	-0.0125	1.25	0
3978	humidity	0	0.0125	0.0125	-0.0125	1.25	0
3979	dew	0	0.0125	0.0125	-0.0125	1.25	0
3980	w	0	0.0125	0.0125	-0.0125	1.25	0
3982	intact	0	0.0125	0.0125	-0.0125	1.25	0
3983	pulley	0	0.0125	0.0125	-0.0125	1.25	0
3984	lever	0	0.0125	0.0125	-0.0125	1.25	0
3985	fulcrum	0	0.0125	0.0125	-0.0125	1.25	0
3986	maintenancee	0	0.0125	0.0125	-0.0125	1.25	0
3987	seconds	0	0.0125	0.0125	-0.0125	1.25	0
3988	numeric	0	0.0125	0.0125	-0.0125	1.25	0
3989	figures	0	0.0125	0.0125	-0.0125	1.25	0
3990	digits	0	0.0125	0.0125	-0.0125	1.25	0
3991	electronic	0	0.0125	0.0125	-0.0125	1.25	0
3992	device	0	0.0125	0.0125	-0.0125	1.25	0
3993	data	0	0.0125	0.0125	-0.0125	1.25	0
3994	information	0	0.0125	0.0125	-0.0125	1.25	0
3995	activityies	0	0.0125	0.0125	-0.0125	1.25	0
3996	aired	0	0.0125	0.0125	-0.0125	1.25	0
3997	telecommunication	0	0.0125	0.0125	-0.0125	1.25	0
3998	airbag	0	0.0125	0.0125	-0.0125	1.25	0
3999	scrambled	0	0.0125	0.0125	-0.0125	1.25	0
4000	shipment	0	0.0125	0.0125	-0.0125	1.25	0
4001	skirt	0	0.0125	0.0125	-0.0125	1.25	0
4002	breathe	0	0.0125	0.0125	-0.0125	1.25	0
4003	tips	0	0.0125	0.0125	-0.0125	1.25	0
4004	finance	0	0.0125	0.0125	-0.0125	1.25	0
4005	savings	0	0.0125	0.0125	-0.0125	1.25	0
4006	retirement	0	0.0125	0.0125	-0.0125	1.25	0
4007	guide	0	0.0125	0.0125	-0.0125	1.25	0
4008	excited	0	0.0125	0.0125	-0.0125	1.25	0
4009	joyful	0	0.0125	0.0125	-0.0125	1.25	0
4010	owl	0	0.0125	0.0125	-0.0125	1.25	0
4011	glasses	0	0.0125	0.0125	-0.0125	1.25	0
4012	contacts	0	0.0125	0.0125	-0.0125	1.25	0
4015	flash	0	0.0125	0.0125	-0.0125	1.25	0
4016	bolt	0	0.0125	0.0125	-0.0125	1.25	0
4017	jewelry	0	0.0125	0.0125	-0.0125	1.25	0
4018	silence	0	0.0125	0.0125	-0.0125	1.25	0
4019	frisbee	0	0.0125	0.0125	-0.0125	1.25	0
4020	simple	0	0.0125	0.0125	-0.0125	1.25	0
4021	enroll	0	0.0125	0.0125	-0.0125	1.25	0
4022	respond	0	0.0125	0.0125	-0.0125	1.25	0
4023	parent	0	0.0125	0.0125	-0.0125	1.25	0
4024	choose	0	0.0125	0.0125	-0.0125	1.25	0
4025	item	0	0.0125	0.0125	-0.0125	1.25	0
4026	put	0	0.0125	0.0125	-0.0125	1.25	0
4027	tab	0	0.0125	0.0125	-0.0125	1.25	0
4028	label	0	0.0125	0.0125	-0.0125	1.25	0
4029	chrom	0	0.0125	0.0125	-0.0125	1.25	0
4030	quiz	0	0.0125	0.0125	-0.0125	1.25	0
4031	forward	0	0.0125	0.0125	-0.0125	1.25	0
4032	ill	0	0.0125	0.0125	-0.0125	1.25	0
4033	shoo	0	0.0125	0.0125	-0.0125	1.25	0
4034	scortch	0	0.0125	0.0125	-0.0125	1.25	0
4035	crochet	0	0.0125	0.0125	-0.0125	1.25	0
4036	fishing	0	0.0125	0.0125	-0.0125	1.25	0
4037	reel	0	0.0125	0.0125	-0.0125	1.25	0
4038	umpire	0	0.0125	0.0125	-0.0125	1.25	0
4039	constellations	0	0.0125	0.0125	-0.0125	1.25	0
4040	leo	0	0.0125	0.0125	-0.0125	1.25	0
4041	sleeps	0	0.0125	0.0125	-0.0125	1.25	0
4042	goose	0	0.0125	0.0125	-0.0125	1.25	0
4043	gander	0	0.0125	0.0125	-0.0125	1.25	0
4044	gravy	0	0.0125	0.0125	-0.0125	1.25	0
4046	lump	0	0.0125	0.0125	-0.0125	1.25	0
4047	plump	0	0.0125	0.0125	-0.0125	1.25	0
4048	lean	0	0.0125	0.0125	-0.0125	1.25	0
4049	frosted	0	0.0125	0.0125	-0.0125	1.25	0
4050	matress	0	0.0125	0.0125	-0.0125	1.25	0
4051	pea	0	0.0125	0.0125	-0.0125	1.25	0
4053	marshmallow	0	0.0125	0.0125	-0.0125	1.25	0
4054	smore	0	0.0125	0.0125	-0.0125	1.25	0
4056	munchkin	0	0.0125	0.0125	-0.0125	1.25	0
4057	oz	0	0.0125	0.0125	-0.0125	1.25	0
4058	thin	0	0.0125	0.0125	-0.0125	1.25	0
4059	balding	0	0.0125	0.0125	-0.0125	1.25	0
4060	bald	0	0.0125	0.0125	-0.0125	1.25	0
4061	skintone	0	0.0125	0.0125	-0.0125	1.25	0
4062	thighs	0	0.0125	0.0125	-0.0125	1.25	0
4063	exertion	0	0.0125	0.0125	-0.0125	1.25	0
4064	cramp	0	0.0125	0.0125	-0.0125	1.25	0
4065	rocky	0	0.0125	0.0125	-0.0125	1.25	0
4066	grove	0	0.0125	0.0125	-0.0125	1.25	0
4067	branch	0	0.0125	0.0125	-0.0125	1.25	0
4068	golden	0	0.0125	0.0125	-0.0125	1.25	0
4069	bare	0	0.0125	0.0125	-0.0125	1.25	0
4070	foggy	0	0.0125	0.0125	-0.0125	1.25	0
4071	damp	0	0.0125	0.0125	-0.0125	1.25	0
4072	chilly	0	0.0125	0.0125	-0.0125	1.25	0
4073	visibility	0	0.0125	0.0125	-0.0125	1.25	0
4074	dawn	0	0.0125	0.0125	-0.0125	1.25	0
4075	scorching	0	0.0125	0.0125	-0.0125	1.25	0
4076	shallow	0	0.0125	0.0125	-0.0125	1.25	0
4077	otter	0	0.0125	0.0125	-0.0125	1.25	0
4078	duck	0	0.0125	0.0125	-0.0125	1.25	0
4079	duckling	0	0.0125	0.0125	-0.0125	1.25	0
4080	campus	0	0.0125	0.0125	-0.0125	1.25	0
4081	paved	0	0.0125	0.0125	-0.0125	1.25	0
4082	renovation	0	0.0125	0.0125	-0.0125	1.25	0
4083	horses	0	0.0125	0.0125	-0.0125	1.25	0
4084	stables	0	0.0125	0.0125	-0.0125	1.25	0
4085	wonderland	0	0.0125	0.0125	-0.0125	1.25	0
4086	strings	0	0.0125	0.0125	-0.0125	1.25	0
4087	shoot	0	0.0125	0.0125	-0.0125	1.25	0
4088	jab	0	0.0125	0.0125	-0.0125	1.25	0
4089	greedy	0	0.0125	0.0125	-0.0125	1.25	0
4090	capitolist	0	0.0125	0.0125	-0.0125	1.25	0
4091	stagger	0	0.0125	0.0125	-0.0125	1.25	0
4092	abstract	0	0.0125	0.0125	-0.0125	1.25	0
4093	beatles	0	0.0125	0.0125	-0.0125	1.25	0
4094	dinosaur	0	0.0125	0.0125	-0.0125	1.25	0
4095	trident	0	0.0125	0.0125	-0.0125	1.25	0
4096	geaorge	0	0.0125	0.0125	-0.0125	1.25	0
4097	stage	0	0.0125	0.0125	-0.0125	1.25	0
4098	trigger	0	0.0125	0.0125	-0.0125	1.25	0
4099	dredge	0	0.0125	0.0125	-0.0125	1.25	0
4100	drums	0	0.0125	0.0125	-0.0125	1.25	0
4101	miles	0	0.0125	0.0125	-0.0125	1.25	0
4102	tumpet	0	0.0125	0.0125	-0.0125	1.25	0
4103	indefferent	0	0.0125	0.0125	-0.0125	1.25	0
4104	effect	0	0.0125	0.0125	-0.0125	1.25	0
4105	affect	0	0.0125	0.0125	-0.0125	1.25	0
4106	because	0	0.0125	0.0125	-0.0125	1.25	0
4107	did	0	0.0125	0.0125	-0.0125	1.25	0
4108	senses	0	0.0125	0.0125	-0.0125	1.25	0
4109	noises	0	0.0125	0.0125	-0.0125	1.25	0
4110	swinging	0	0.0125	0.0125	-0.0125	1.25	0
4111	pitch	0	0.0125	0.0125	-0.0125	1.25	0
4112	guilty	0	0.0125	0.0125	-0.0125	1.25	0
4113	prision	0	0.0125	0.0125	-0.0125	1.25	0
4114	weathered	0	0.0125	0.0125	-0.0125	1.25	0
4115	worn	0	0.0125	0.0125	-0.0125	1.25	0
4116	goodwill	0	0.0125	0.0125	-0.0125	1.25	0
4117	kroger	0	0.0125	0.0125	-0.0125	1.25	0
4118	albertsons	0	0.0125	0.0125	-0.0125	1.25	0
4119	grocrey	0	0.0125	0.0125	-0.0125	1.25	0
4120	macandcheese	0	0.0125	0.0125	-0.0125	1.25	0
4121	spegahtti	0	0.0125	0.0125	-0.0125	1.25	0
4122	meatbal	0	0.0125	0.0125	-0.0125	1.25	0
4123	amity	0	0.0125	0.0125	-0.0125	1.25	0
4124	texas	0	0.0125	0.0125	-0.0125	1.25	0
4125	massacre	0	0.0125	0.0125	-0.0125	1.25	0
4126	genre	0	0.0125	0.0125	-0.0125	1.25	0
4127	review	0	0.0125	0.0125	-0.0125	1.25	0
4128	critics	0	0.0125	0.0125	-0.0125	1.25	0
4129	packaged	0	0.0125	0.0125	-0.0125	1.25	0
4130	parasites	0	0.0125	0.0125	-0.0125	1.25	0
4131	tapeworm	0	0.0125	0.0125	-0.0125	1.25	0
4132	guts	0	0.0125	0.0125	-0.0125	1.25	0
4133	fortitude	0	0.0125	0.0125	-0.0125	1.25	0
4134	testicular	0	0.0125	0.0125	-0.0125	1.25	0
4135	ovular	0	0.0125	0.0125	-0.0125	1.25	0
4136	pelvis	0	0.0125	0.0125	-0.0125	1.25	0
4137	newborn	0	0.0125	0.0125	-0.0125	1.25	0
4138	coo	0	0.0125	0.0125	-0.0125	1.25	0
4139	babble	0	0.0125	0.0125	-0.0125	1.25	0
4140	identifier	0	0.0125	0.0125	-0.0125	1.25	0
4141	queer	0	0.0125	0.0125	-0.0125	1.25	0
4142	controversial	0	0.0125	0.0125	-0.0125	1.25	0
4143	relation	0	0.0125	0.0125	-0.0125	1.25	0
4144	mankind	0	0.0125	0.0125	-0.0125	1.25	0
4145	tribalism	0	0.0125	0.0125	-0.0125	1.25	0
4146	alpha	0	0.0125	0.0125	-0.0125	1.25	0
4147	dominance	0	0.0125	0.0125	-0.0125	1.25	0
4148	leadership	0	0.0125	0.0125	-0.0125	1.25	0
4149	competence	0	0.0125	0.0125	-0.0125	1.25	0
4150	skillset	0	0.0125	0.0125	-0.0125	1.25	0
4151	appreciative	0	0.0125	0.0125	-0.0125	1.25	0
4152	psychology	0	0.0125	0.0125	-0.0125	1.25	0
4153	psychiatry	0	0.0125	0.0125	-0.0125	1.25	0
4154	insight	0	0.0125	0.0125	-0.0125	1.25	0
4155	wikipedia	0	0.0125	0.0125	-0.0125	1.25	0
4156	hypochondriacs	0	0.0125	0.0125	-0.0125	1.25	0
4157	self-medicate	0	0.0125	0.0125	-0.0125	1.25	0
4158	marijuana	0	0.0125	0.0125	-0.0125	1.25	0
4159	extasy	0	0.0125	0.0125	-0.0125	1.25	0
4160	xanax	0	0.0125	0.0125	-0.0125	1.25	0
4161	morphine	0	0.0125	0.0125	-0.0125	1.25	0
4162	combat	0	0.0125	0.0125	-0.0125	1.25	0
4163	wounds	0	0.0125	0.0125	-0.0125	1.25	0
4164	vietnam	0	0.0125	0.0125	-0.0125	1.25	0
4165	cambodia	0	0.0125	0.0125	-0.0125	1.25	0
4166	khmer	0	0.0125	0.0125	-0.0125	1.25	0
4167	hmong	0	0.0125	0.0125	-0.0125	1.25	0
4168	thailand	0	0.0125	0.0125	-0.0125	1.25	0
4169	sumatra	0	0.0125	0.0125	-0.0125	1.25	0
4170	philippines	0	0.0125	0.0125	-0.0125	1.25	0
4171	pinoy	0	0.0125	0.0125	-0.0125	1.25	0
4173	virginia	0	0.0125	0.0125	-0.0125	1.25	0
4174	reputation	0	0.0125	0.0125	-0.0125	1.25	0
4175	acclaim	0	0.0125	0.0125	-0.0125	1.25	0
4176	victorian	0	0.0125	0.0125	-0.0125	1.25	0
4177	mores	0	0.0125	0.0125	-0.0125	1.25	0
4178	norms	0	0.0125	0.0125	-0.0125	1.25	0
4179	sexuality	0	0.0125	0.0125	-0.0125	1.25	0
4180	repre	0	0.0125	0.0125	-0.0125	1.25	0
4181	nyc	0	0.0125	0.0125	-0.0125	1.25	0
4182	ca	0	0.0125	0.0125	-0.0125	1.25	0
4183	nc	0	0.0125	0.0125	-0.0125	1.25	0
4184	sc	0	0.0125	0.0125	-0.0125	1.25	0
4185	pa	0	0.0125	0.0125	-0.0125	1.25	0
4186	cities	0	0.0125	0.0125	-0.0125	1.25	0
[truncated: 2,233 more rows]
