# Supplementary material for: Narrative thinking lingers in spontaneous thought
Source: Nat Commun. 2022 Aug 6;13:4585. doi: 10.1038/s41467-022-32113-6 (PMC9357042; doi:10.1038/s41467-022-32113-6)
Supplement: Supplementary file 4 — Source Data [file 41467_2022_32113_MOESM4_ESM.zip › Source Data/Supplement/FigureS12&18/exp_2/carver_wordlist/tangible_fa_bias.csv]

	word	fa1_p	fa2_p	fa2_bias	fa1_bias	fa2_oddsratio	fa1_oddsratio
3	cold	0.0875	0.2125	0.125	-0.125	2.42857142857143	0.411764705882353
535	tree	0.075	0.1875	0.1125	-0.1125	2.5	0.4
553	fat	0.0125	0.125	0.1125	-0.1125	10	0.1
1	water	0.2125	0.3125	0.1	-0.1	1.47058823529412	0.68
621	clean	0.025	0.125	0.1	-0.1	5	0.2
463	marriage	0.0375	0.125	0.0875	-0.0875	3.33333333333333	0.3
2426	park	0	0.0875	0.0875	-0.0875	8.75	0
18	healthy	0.05	0.125	0.075	-0.075	2.5	0.4
415	home	0.075	0.15	0.075	-0.075	2	0.5
1084	tired	0.0375	0.1125	0.075	-0.075	3	0.333333333333333
2220	shark	0.0125	0.0875	0.075	-0.075	7	0.142857142857143
328	food	0.25	0.3125	0.0625	-0.0625	1.25	0.8
904	baby	0.0125	0.075	0.0625	-0.0625	6	0.166666666666667
915	brain	0.0375	0.1	0.0625	-0.0625	2.66666666666667	0.375
995	down	0.025	0.0875	0.0625	-0.0625	3.5	0.285714285714286
1009	movie	0.025	0.0875	0.0625	-0.0625	3.5	0.285714285714286
1253	disease	0.025	0.0875	0.0625	-0.0625	3.5	0.285714285714286
1316	grow	0.025	0.0875	0.0625	-0.0625	3.5	0.285714285714286
2718	pepper	0	0.0625	0.0625	-0.0625	6.25	0
3058	law	0	0.0625	0.0625	-0.0625	6.25	0
3062	office	0	0.0625	0.0625	-0.0625	6.25	0
28	trees	0.0875	0.1375	0.05	-0.05	1.57142857142857	0.636363636363636
100	sun	0.15	0.2	0.05	-0.05	1.33333333333333	0.75
125	family	0.1875	0.2375	0.05	-0.05	1.26666666666667	0.789473684210526
132	sand	0.05	0.1	0.05	-0.05	2	0.5
212	bed	0.075	0.125	0.05	-0.05	1.66666666666667	0.6
224	light	0.025	0.075	0.05	-0.05	3	0.333333333333333
464	woman	0.05	0.1	0.05	-0.05	2	0.5
479	running	0.0375	0.0875	0.05	-0.05	2.33333333333333	0.428571428571429
540	leaves	0.025	0.075	0.05	-0.05	3	0.333333333333333
616	shoes	0.05	0.1	0.05	-0.05	2	0.5
657	walk	0.0375	0.0875	0.05	-0.05	2.33333333333333	0.428571428571429
882	fall	0.075	0.125	0.05	-0.05	1.66666666666667	0.6
930	dinner	0.05	0.1	0.05	-0.05	2	0.5
1033	road	0.0625	0.1125	0.05	-0.05	1.8	0.555555555555556
1104	sad	0.0625	0.1125	0.05	-0.05	1.8	0.555555555555556
2000	young	0.025	0.075	0.05	-0.05	3	0.333333333333333
2272	glasses	0.0125	0.0625	0.05	-0.05	5	0.2
2322	sadness	0.0125	0.0625	0.05	-0.05	5	0.2
2418	muscles	0	0.05	0.05	-0.05	5	0
2420	back	0	0.05	0.05	-0.05	5	0
2423	dessert	0	0.05	0.05	-0.05	5	0
2427	bright	0	0.05	0.05	-0.05	5	0
2487	traffic	0	0.05	0.05	-0.05	5	0
2558	away	0	0.05	0.05	-0.05	5	0
2602	scenery	0	0.05	0.05	-0.05	5	0
2620	funeral	0	0.05	0.05	-0.05	5	0
2628	pot	0	0.05	0.05	-0.05	5	0
2725	heat	0	0.05	0.05	-0.05	5	0
2844	thought	0	0.05	0.05	-0.05	5	0
3071	climate	0	0.05	0.05	-0.05	5	0
3225	walking	0	0.05	0.05	-0.05	5	0
14	exercise	0.0875	0.125	0.0375	-0.0375	1.42857142857143	0.7
25	outside	0.0375	0.075	0.0375	-0.0375	2	0.5
58	strong	0.025	0.0625	0.0375	-0.0375	2.5	0.4
69	window	0.05	0.0875	0.0375	-0.0375	1.75	0.571428571428572
110	nurse	0.0375	0.075	0.0375	-0.0375	2	0.5
161	health	0.1125	0.15	0.0375	-0.0375	1.33333333333333	0.75
223	dark	0.05	0.0875	0.0375	-0.0375	1.75	0.571428571428572
240	drive	0.075	0.1125	0.0375	-0.0375	1.5	0.666666666666667
251	foot	0.0375	0.075	0.0375	-0.0375	2	0.5
296	bike	0.0125	0.05	0.0375	-0.0375	4	0.25
348	fast	0.0625	0.1	0.0375	-0.0375	1.6	0.625
425	order	0.0125	0.05	0.0375	-0.0375	4	0.25
428	eat	0.0875	0.125	0.0375	-0.0375	1.42857142857143	0.7
466	boy	0.0125	0.05	0.0375	-0.0375	4	0.25
490	animals	0.05	0.0875	0.0375	-0.0375	1.75	0.571428571428572
491	meat	0.025	0.0625	0.0375	-0.0375	2.5	0.4
502	college	0.075	0.1125	0.0375	-0.0375	1.5	0.666666666666667
532	grass	0.1125	0.15	0.0375	-0.0375	1.33333333333333	0.75
534	plant	0.025	0.0625	0.0375	-0.0375	2.5	0.4
558	bad	0.0125	0.05	0.0375	-0.0375	4	0.25
625	town	0.0125	0.05	0.0375	-0.0375	4	0.25
720	green	0.1375	0.175	0.0375	-0.0375	1.27272727272727	0.785714285714286
733	beauty	0.025	0.0625	0.0375	-0.0375	2.5	0.4
734	wine	0.0375	0.075	0.0375	-0.0375	2	0.5
740	murder	0.0125	0.05	0.0375	-0.0375	4	0.25
788	whale	0.025	0.0625	0.0375	-0.0375	2.5	0.4
794	flower	0.025	0.0625	0.0375	-0.0375	2.5	0.4
984	sauce	0.0125	0.05	0.0375	-0.0375	4	0.25
1135	future	0.0125	0.05	0.0375	-0.0375	4	0.25
1174	loud	0.0125	0.05	0.0375	-0.0375	4	0.25
1180	dead	0.0125	0.05	0.0375	-0.0375	4	0.25
1232	fly	0.025	0.0625	0.0375	-0.0375	2.5	0.4
1235	room	0.025	0.0625	0.0375	-0.0375	2.5	0.4
1238	bathroom	0.025	0.0625	0.0375	-0.0375	2.5	0.4
1336	trip	0.0375	0.075	0.0375	-0.0375	2	0.5
1432	dreams	0.0125	0.05	0.0375	-0.0375	4	0.25
1434	butter	0.0125	0.05	0.0375	-0.0375	4	0.25
1437	chocolate	0.025	0.0625	0.0375	-0.0375	2.5	0.4
1465	face	0.0375	0.075	0.0375	-0.0375	2	0.5
1479	spring	0.025	0.0625	0.0375	-0.0375	2.5	0.4
1563	big	0.0125	0.05	0.0375	-0.0375	4	0.25
1567	forest	0.025	0.0625	0.0375	-0.0375	2.5	0.4
1678	husband	0.0125	0.05	0.0375	-0.0375	4	0.25
2074	girl	0.0125	0.05	0.0375	-0.0375	4	0.25
2176	small	0.0125	0.05	0.0375	-0.0375	4	0.25
2181	island	0.025	0.0625	0.0375	-0.0375	2.5	0.4
2258	floor	0.0125	0.05	0.0375	-0.0375	4	0.25
2342	high	0.0125	0.05	0.0375	-0.0375	4	0.25
2347	break	0.0125	0.05	0.0375	-0.0375	4	0.25
2376	hurt	0.0125	0.05	0.0375	-0.0375	4	0.25
2432	drop	0	0.0375	0.0375	-0.0375	3.75	0
2485	sound	0	0.0375	0.0375	-0.0375	3.75	0
2524	neighborhood	0	0.0375	0.0375	-0.0375	3.75	0
2534	dirty	0	0.0375	0.0375	-0.0375	3.75	0
2560	ghost	0	0.0375	0.0375	-0.0375	3.75	0
2564	alive	0	0.0375	0.0375	-0.0375	3.75	0
2572	harm	0	0.0375	0.0375	-0.0375	3.75	0
2587	penis	0	0.0375	0.0375	-0.0375	3.75	0
2588	vagina	0	0.0375	0.0375	-0.0375	3.75	0
2589	mom	0	0.0375	0.0375	-0.0375	3.75	0
2595	state	0	0.0375	0.0375	-0.0375	3.75	0
2596	salary	0	0.0375	0.0375	-0.0375	3.75	0
2604	leave	0	0.0375	0.0375	-0.0375	3.75	0
2611	biology	0	0.0375	0.0375	-0.0375	3.75	0
2612	locker	0	0.0375	0.0375	-0.0375	3.75	0
2634	mattress	0	0.0375	0.0375	-0.0375	3.75	0
2672	sister	0	0.0375	0.0375	-0.0375	3.75	0
2685	fields	0	0.0375	0.0375	-0.0375	3.75	0
2732	rest	0	0.0375	0.0375	-0.0375	3.75	0
2772	sheets	0	0.0375	0.0375	-0.0375	3.75	0
2792	answer	0	0.0375	0.0375	-0.0375	3.75	0
2793	question	0	0.0375	0.0375	-0.0375	3.75	0
2804	vote	0	0.0375	0.0375	-0.0375	3.75	0
2833	vampire	0	0.0375	0.0375	-0.0375	3.75	0
2909	snack	0	0.0375	0.0375	-0.0375	3.75	0
2928	eating	0	0.0375	0.0375	-0.0375	3.75	0
2954	song	0	0.0375	0.0375	-0.0375	3.75	0
2997	community	0	0.0375	0.0375	-0.0375	3.75	0
3015	truth	0	0.0375	0.0375	-0.0375	3.75	0
3045	trial	0	0.0375	0.0375	-0.0375	3.75	0
3056	lawyer	0	0.0375	0.0375	-0.0375	3.75	0
3089	electricity	0	0.0375	0.0375	-0.0375	3.75	0
3096	business	0	0.0375	0.0375	-0.0375	3.75	0
3107	owl	0	0.0375	0.0375	-0.0375	3.75	0
3159	crime	0	0.0375	0.0375	-0.0375	3.75	0
3171	toilet	0	0.0375	0.0375	-0.0375	3.75	0
3206	real	0	0.0375	0.0375	-0.0375	3.75	0
3234	students	0	0.0375	0.0375	-0.0375	3.75	0
3250	meal	0	0.0375	0.0375	-0.0375	3.75	0
3322	pretty	0	0.0375	0.0375	-0.0375	3.75	0
3362	desire	0	0.0375	0.0375	-0.0375	3.75	0
3368	quick	0	0.0375	0.0375	-0.0375	3.75	0
15	hot	0.1625	0.1875	0.025	-0.025	1.15384615384615	0.866666666666667
26	woods	0.025	0.05	0.025	-0.025	2	0.5
38	feeling	0.025	0.05	0.025	-0.025	2	0.5
65	watch	0.0125	0.0375	0.025	-0.025	3	0.333333333333333
87	name	0.0125	0.0375	0.025	-0.025	3	0.333333333333333
96	fork	0.0375	0.0625	0.025	-0.025	1.66666666666667	0.6
99	icecream	0.05	0.075	0.025	-0.025	1.5	0.666666666666667
124	friends	0.1375	0.1625	0.025	-0.025	1.18181818181818	0.846153846153846
133	beach	0.125	0.15	0.025	-0.025	1.2	0.833333333333333
145	coat	0.0375	0.0625	0.025	-0.025	1.66666666666667	0.6
155	life	0.1375	0.1625	0.025	-0.025	1.18181818181818	0.846153846153846
167	politics	0.0125	0.0375	0.025	-0.025	3	0.333333333333333
185	building	0.025	0.05	0.025	-0.025	2	0.5
214	insect	0.0125	0.0375	0.025	-0.025	3	0.333333333333333
221	bedroom	0.025	0.05	0.025	-0.025	2	0.5
237	slow	0.0125	0.0375	0.025	-0.025	3	0.333333333333333
286	sink	0.0125	0.0375	0.025	-0.025	3	0.333333333333333
295	tv	0.025	0.05	0.025	-0.025	2	0.5
367	story	0.025	0.05	0.025	-0.025	2	0.5
406	up	0.025	0.05	0.025	-0.025	2	0.5
407	bar	0.0375	0.0625	0.025	-0.025	1.66666666666667	0.6
430	diet	0.0125	0.0375	0.025	-0.025	3	0.333333333333333
432	loss	0.0125	0.0375	0.025	-0.025	3	0.333333333333333
443	stream	0.0375	0.0625	0.025	-0.025	1.66666666666667	0.6
445	fish	0.15	0.175	0.025	-0.025	1.16666666666667	0.857142857142857
449	winter	0.0375	0.0625	0.025	-0.025	1.66666666666667	0.6
450	snow	0.1	0.125	0.025	-0.025	1.25	0.8
474	scared	0.0375	0.0625	0.025	-0.025	1.66666666666667	0.6
475	vaccine	0.0125	0.0375	0.025	-0.025	3	0.333333333333333
497	sick	0.0375	0.0625	0.025	-0.025	1.66666666666667	0.6
504	professor	0.0125	0.0375	0.025	-0.025	3	0.333333333333333
607	pie	0.025	0.05	0.025	-0.025	2	0.5
624	friend	0.0375	0.0625	0.025	-0.025	1.66666666666667	0.6
628	pandemic	0.0125	0.0375	0.025	-0.025	3	0.333333333333333
637	hike	0.0125	0.0375	0.025	-0.025	3	0.333333333333333
642	university	0.0125	0.0375	0.025	-0.025	3	0.333333333333333
647	fix	0.0125	0.0375	0.025	-0.025	3	0.333333333333333
656	street	0.025	0.05	0.025	-0.025	2	0.5
671	kitchen	0.0125	0.0375	0.025	-0.025	3	0.333333333333333
675	career	0.0375	0.0625	0.025	-0.025	1.66666666666667	0.6
702	nightmares	0.0125	0.0375	0.025	-0.025	3	0.333333333333333
703	stress	0.025	0.05	0.025	-0.025	2	0.5
710	lonely	0.0125	0.0375	0.025	-0.025	3	0.333333333333333
795	tomato	0.025	0.05	0.025	-0.025	2	0.5
821	cook	0.0375	0.0625	0.025	-0.025	1.66666666666667	0.6
822	tasty	0.0125	0.0375	0.025	-0.025	3	0.333333333333333
838	luxury	0.0125	0.0375	0.025	-0.025	3	0.333333333333333
940	dry	0.0375	0.0625	0.025	-0.025	1.66666666666667	0.6
958	hill	0.0125	0.0375	0.025	-0.025	3	0.333333333333333
985	pasta	0.0125	0.0375	0.025	-0.025	3	0.333333333333333
991	bear	0.0375	0.0625	0.025	-0.025	1.66666666666667	0.6
999	parents	0.0375	0.0625	0.025	-0.025	1.66666666666667	0.6
1019	dogs	0.0125	0.0375	0.025	-0.025	3	0.333333333333333
1030	warm	0.025	0.05	0.025	-0.025	2	0.5
1031	wood	0.0375	0.0625	0.025	-0.025	1.66666666666667	0.6
1037	tall	0.0125	0.0375	0.025	-0.025	3	0.333333333333333
1105	church	0.0125	0.0375	0.025	-0.025	3	0.333333333333333
1121	distance	0.0125	0.0375	0.025	-0.025	3	0.333333333333333
1137	happiness	0.025	0.05	0.025	-0.025	2	0.5
1203	pain	0.075	0.1	0.025	-0.025	1.33333333333333	0.75
1224	potatoes	0.0125	0.0375	0.025	-0.025	3	0.333333333333333
1225	fries	0.0125	0.0375	0.025	-0.025	3	0.333333333333333
1233	men	0.0375	0.0625	0.025	-0.025	1.66666666666667	0.6
1244	truck	0.05	0.075	0.025	-0.025	1.5	0.666666666666667
1245	camping	0.0125	0.0375	0.025	-0.025	3	0.333333333333333
1248	joy	0.025	0.05	0.025	-0.025	2	0.5
1299	float	0.0125	0.0375	0.025	-0.025	3	0.333333333333333
1308	pig	0.0125	0.0375	0.025	-0.025	3	0.333333333333333
1320	shop	0.025	0.05	0.025	-0.025	2	0.5
1327	sweat	0.0125	0.0375	0.025	-0.025	3	0.333333333333333
1329	dentist	0.0125	0.0375	0.025	-0.025	3	0.333333333333333
1333	barn	0.0125	0.0375	0.025	-0.025	3	0.333333333333333
1374	salmon	0.0125	0.0375	0.025	-0.025	3	0.333333333333333
1384	drinking	0.0125	0.0375	0.025	-0.025	3	0.333333333333333
1395	pen	0.025	0.05	0.025	-0.025	2	0.5
1464	hands	0.025	0.05	0.025	-0.025	2	0.5
1572	legs	0.0625	0.0875	0.025	-0.025	1.4	0.714285714285714
1573	shirt	0.025	0.05	0.025	-0.025	2	0.5
1577	hat	0.025	0.05	0.025	-0.025	2	0.5
1691	pink	0.0125	0.0375	0.025	-0.025	3	0.333333333333333
1877	babies	0.0125	0.0375	0.025	-0.025	3	0.333333333333333
1939	women	0.025	0.05	0.025	-0.025	2	0.5
1997	jury	0.0125	0.0375	0.025	-0.025	3	0.333333333333333
2015	worms	0.0125	0.0375	0.025	-0.025	3	0.333333333333333
2017	weather	0.0125	0.0375	0.025	-0.025	3	0.333333333333333
2024	smell	0.0125	0.0375	0.025	-0.025	3	0.333333333333333
2104	wrist	0.0125	0.0375	0.025	-0.025	3	0.333333333333333
2145	apartment	0.0125	0.0375	0.025	-0.025	3	0.333333333333333
2270	open	0.0125	0.0375	0.025	-0.025	3	0.333333333333333
2308	old	0.025	0.05	0.025	-0.025	2	0.5
2343	low	0.0125	0.0375	0.025	-0.025	3	0.333333333333333
2359	branch	0.0125	0.0375	0.025	-0.025	3	0.333333333333333
2375	feelings	0.0125	0.0375	0.025	-0.025	3	0.333333333333333
2419	skull	0	0.025	0.025	-0.025	2.5	0
2421	toenails	0	0.025	0.025	-0.025	2.5	0
2429	star	0	0.025	0.025	-0.025	2.5	0
2430	beam	0	0.025	0.025	-0.025	2.5	0
2436	tub	0	0.025	0.025	-0.025	2.5	0
2440	windy	0	0.025	0.025	-0.025	2.5	0
2441	blow	0	0.025	0.025	-0.025	2.5	0
2444	loyal	0	0.025	0.025	-0.025	2.5	0
2461	construction	0	0.025	0.025	-0.025	2.5	0
2462	redo	0	0.025	0.025	-0.025	2.5	0
2463	backyard	0	0.025	0.025	-0.025	2.5	0
2465	filter	0	0.025	0.025	-0.025	2.5	0
2477	aware	0	0.025	0.025	-0.025	2.5	0
2488	cement	0	0.025	0.025	-0.025	2.5	0
2494	grain	0	0.025	0.025	-0.025	2.5	0
2495	cars	0	0.025	0.025	-0.025	2.5	0
2496	trains	0	0.025	0.025	-0.025	2.5	0
2499	bulbs	0	0.025	0.025	-0.025	2.5	0
2505	controller	0	0.025	0.025	-0.025	2.5	0
2511	vacuum	0	0.025	0.025	-0.025	2.5	0
2512	broom	0	0.025	0.025	-0.025	2.5	0
2515	ceiling	0	0.025	0.025	-0.025	2.5	0
2516	fridge	0	0.025	0.025	-0.025	2.5	0
2529	age	0	0.025	0.025	-0.025	2.5	0
2538	ambition	0	0.025	0.025	-0.025	2.5	0
2545	blockbuster	0	0.025	0.025	-0.025	2.5	0
2550	only	0	0.025	0.025	-0.025	2.5	0
2553	left	0	0.025	0.025	-0.025	2.5	0
2565	shatter	0	0.025	0.025	-0.025	2.5	0
2578	create	0	0.025	0.025	-0.025	2.5	0
2583	hide	0	0.025	0.025	-0.025	2.5	0
2591	casket	0	0.025	0.025	-0.025	2.5	0
2597	employee	0	0.025	0.025	-0.025	2.5	0
2599	cheeks	0	0.025	0.025	-0.025	2.5	0
2605	enter	0	0.025	0.025	-0.025	2.5	0
2606	exit	0	0.025	0.025	-0.025	2.5	0
2613	hallway	0	0.025	0.025	-0.025	2.5	0
2618	depressed	0	0.025	0.025	-0.025	2.5	0
2622	santa	0	0.025	0.025	-0.025	2.5	0
2625	presents	0	0.025	0.025	-0.025	2.5	0
2627	yummy	0	0.025	0.025	-0.025	2.5	0
2631	wiggle	0	0.025	0.025	-0.025	2.5	0
2633	frame	0	0.025	0.025	-0.025	2.5	0
2635	author	0	0.025	0.025	-0.025	2.5	0
2636	supplies	0	0.025	0.025	-0.025	2.5	0
2637	ride	0	0.025	0.025	-0.025	2.5	0
2641	celebrate	0	0.025	0.025	-0.025	2.5	0
2642	actors	0	0.025	0.025	-0.025	2.5	0
2643	popcorn	0	0.025	0.025	-0.025	2.5	0
2644	magic	0	0.025	0.025	-0.025	2.5	0
2655	near	0	0.025	0.025	-0.025	2.5	0
2659	give	0	0.025	0.025	-0.025	2.5	0
2664	pale	0	0.025	0.025	-0.025	2.5	0
2666	gravel	0	0.025	0.025	-0.025	2.5	0
2671	brother	0	0.025	0.025	-0.025	2.5	0
2674	dna	0	0.025	0.025	-0.025	2.5	0
2687	mexico	0	0.025	0.025	-0.025	2.5	0
2688	south	0	0.025	0.025	-0.025	2.5	0
2695	crafts	0	0.025	0.025	-0.025	2.5	0
2704	basement	0	0.025	0.025	-0.025	2.5	0
2705	attic	0	0.025	0.025	-0.025	2.5	0
2707	vision	0	0.025	0.025	-0.025	2.5	0
2709	fact	0	0.025	0.025	-0.025	2.5	0
2711	salad	0	0.025	0.025	-0.025	2.5	0
2713	pant	0	0.025	0.025	-0.025	2.5	0
2728	curtain	0	0.025	0.025	-0.025	2.5	0
2741	investment	0	0.025	0.025	-0.025	2.5	0
2744	covers	0	0.025	0.025	-0.025	2.5	0
2747	pleasant	0	0.025	0.025	-0.025	2.5	0
2748	skunk	0	0.025	0.025	-0.025	2.5	0
2749	cute	0	0.025	0.025	-0.025	2.5	0
2750	panda	0	0.025	0.025	-0.025	2.5	0
2751	bamboo	0	0.025	0.025	-0.025	2.5	0
2755	spinach	0	0.025	0.025	-0.025	2.5	0
2757	cabbage	0	0.025	0.025	-0.025	2.5	0
2764	weakness	0	0.025	0.025	-0.025	2.5	0
2765	talk	0	0.025	0.025	-0.025	2.5	0
2774	pajamas	0	0.025	0.025	-0.025	2.5	0
2778	mystery	0	0.025	0.025	-0.025	2.5	0
2782	masculine	0	0.025	0.025	-0.025	2.5	0
2784	distant	0	0.025	0.025	-0.025	2.5	0
2796	pouch	0	0.025	0.025	-0.025	2.5	0
2797	kangaroo	0	0.025	0.025	-0.025	2.5	0
2802	morals	0	0.025	0.025	-0.025	2.5	0
2803	opinion	0	0.025	0.025	-0.025	2.5	0
2812	catch	0	0.025	0.025	-0.025	2.5	0
2820	hook	0	0.025	0.025	-0.025	2.5	0
2824	trunks	0	0.025	0.025	-0.025	2.5	0
2847	area	0	0.025	0.025	-0.025	2.5	0
2850	pages	0	0.025	0.025	-0.025	2.5	0
2873	months	0	0.025	0.025	-0.025	2.5	0
2874	years	0	0.025	0.025	-0.025	2.5	0
2876	date	0	0.025	0.025	-0.025	2.5	0
2891	unsure	0	0.025	0.025	-0.025	2.5	0
2920	battle	0	0.025	0.025	-0.025	2.5	0
2935	tiles	0	0.025	0.025	-0.025	2.5	0
2937	five	0	0.025	0.025	-0.025	2.5	0
2947	angel	0	0.025	0.025	-0.025	2.5	0
2953	pebbles	0	0.025	0.025	-0.025	2.5	0
2965	places	0	0.025	0.025	-0.025	2.5	0
2979	underground	0	0.025	0.025	-0.025	2.5	0
2980	picnic	0	0.025	0.025	-0.025	2.5	0
2985	injury	0	0.025	0.025	-0.025	2.5	0
2999	bible	0	0.025	0.025	-0.025	2.5	0
3009	boredom	0	0.025	0.025	-0.025	2.5	0
3011	angry	0	0.025	0.025	-0.025	2.5	0
3016	fiction	0	0.025	0.025	-0.025	2.5	0
3020	sock	0	0.025	0.025	-0.025	2.5	0
3031	protected	0	0.025	0.025	-0.025	2.5	0
3038	election	0	0.025	0.025	-0.025	2.5	0
3041	campaign	0	0.025	0.025	-0.025	2.5	0
3044	arrest	0	0.025	0.025	-0.025	2.5	0
3050	hairdresser	0	0.025	0.025	-0.025	2.5	0
3054	verdict	0	0.025	0.025	-0.025	2.5	0
3057	courthouse	0	0.025	0.025	-0.025	2.5	0
3069	coal	0	0.025	0.025	-0.025	2.5	0
3072	ozone	0	0.025	0.025	-0.025	2.5	0
3081	chess	0	0.025	0.025	-0.025	2.5	0
3090	pallet	0	0.025	0.025	-0.025	2.5	0
3091	sneakers	0	0.025	0.025	-0.025	2.5	0
3093	bushes	0	0.025	0.025	-0.025	2.5	0
3094	sandals	0	0.025	0.025	-0.025	2.5	0
3097	tornado	0	0.025	0.025	-0.025	2.5	0
3102	hay	0	0.025	0.025	-0.025	2.5	0
3103	tractor	0	0.025	0.025	-0.025	2.5	0
3109	desert	0	0.025	0.025	-0.025	2.5	0
3114	reel	0	0.025	0.025	-0.025	2.5	0
3126	salt	0	0.025	0.025	-0.025	2.5	0
3147	regulations	0	0.025	0.025	-0.025	2.5	0
3155	doctors	0	0.025	0.025	-0.025	2.5	0
3160	victim	0	0.025	0.025	-0.025	2.5	0
3166	coconut	0	0.025	0.025	-0.025	2.5	0
3180	relationship	0	0.025	0.025	-0.025	2.5	0
3186	selling	0	0.025	0.025	-0.025	2.5	0
3194	boom	0	0.025	0.025	-0.025	2.5	0
3204	mate	0	0.025	0.025	-0.025	2.5	0
3209	factory	0	0.025	0.025	-0.025	2.5	0
3212	era	0	0.025	0.025	-0.025	2.5	0
3219	species	0	0.025	0.025	-0.025	2.5	0
3231	gallon	0	0.025	0.025	-0.025	2.5	0
3241	ant	0	0.025	0.025	-0.025	2.5	0
3242	best	0	0.025	0.025	-0.025	2.5	0
3247	drown	0	0.025	0.025	-0.025	2.5	0
3251	feed	0	0.025	0.025	-0.025	2.5	0
3252	weeds	0	0.025	0.025	-0.025	2.5	0
3268	retirement	0	0.025	0.025	-0.025	2.5	0
3271	sorrow	0	0.025	0.025	-0.025	2.5	0
3273	individual	0	0.025	0.025	-0.025	2.5	0
3274	humanity	0	0.025	0.025	-0.025	2.5	0
3275	destruction	0	0.025	0.025	-0.025	2.5	0
3282	lamb	0	0.025	0.025	-0.025	2.5	0
3289	rail	0	0.025	0.025	-0.025	2.5	0
3311	burger	0	0.025	0.025	-0.025	2.5	0
3313	passengers	0	0.025	0.025	-0.025	2.5	0
3315	cancer	0	0.025	0.025	-0.025	2.5	0
3331	attention	0	0.025	0.025	-0.025	2.5	0
3333	coke	0	0.025	0.025	-0.025	2.5	0
3354	tasteless	0	0.025	0.025	-0.025	2.5	0
3363	intention	0	0.025	0.025	-0.025	2.5	0
3384	you	0	0.025	0.025	-0.025	2.5	0
3388	beautiful	0	0.025	0.025	-0.025	2.5	0
3412	telephone	0	0.025	0.025	-0.025	2.5	0
3418	bark	0	0.025	0.025	-0.025	2.5	0
3459	strict	0	0.025	0.025	-0.025	2.5	0
3460	weak	0	0.025	0.025	-0.025	2.5	0
3466	handsome	0	0.025	0.025	-0.025	2.5	0
3468	awards	0	0.025	0.025	-0.025	2.5	0
3470	valuable	0	0.025	0.025	-0.025	2.5	0
3479	regret	0	0.025	0.025	-0.025	2.5	0
3499	huge	0	0.025	0.025	-0.025	2.5	0
3599	hills	0	0.025	0.025	-0.025	2.5	0
3689	switch	0	0.025	0.025	-0.025	2.5	0
3711	feather	0	0.025	0.025	-0.025	2.5	0
3747	religion	0	0.025	0.025	-0.025	2.5	0
3748	evil	0	0.025	0.025	-0.025	2.5	0
12	nice	0.0125	0.025	0.0125	-0.0125	2	0.5
21	music	0.125	0.1375	0.0125	-0.0125	1.1	0.909090909090909
31	miles	0.0125	0.025	0.0125	-0.0125	2	0.5
43	humid	0.0125	0.025	0.0125	-0.0125	2	0.5
63	cash	0.0375	0.05	0.0125	-0.0125	1.33333333333333	0.75
78	black	0.05	0.0625	0.0125	-0.0125	1.25	0.8
79	white	0.125	0.1375	0.0125	-0.0125	1.1	0.909090909090909
80	clear	0.025	0.0375	0.0125	-0.0125	1.5	0.666666666666667
85	person	0.05	0.0625	0.0125	-0.0125	1.25	0.8
95	knife	0.05	0.0625	0.0125	-0.0125	1.25	0.8
97	spoon	0.0375	0.05	0.0125	-0.0125	1.33333333333333	0.75
126	love	0.1875	0.2	0.0125	-0.0125	1.06666666666667	0.9375
127	heart	0.1125	0.125	0.0125	-0.0125	1.11111111111111	0.9
130	ocean	0.2125	0.225	0.0125	-0.0125	1.05882352941176	0.944444444444444
135	wet	0.1125	0.125	0.0125	-0.0125	1.11111111111111	0.9
136	shower	0.05	0.0625	0.0125	-0.0125	1.25	0.8
144	fur	0.025	0.0375	0.0125	-0.0125	1.5	0.666666666666667
157	death	0.1	0.1125	0.0125	-0.0125	1.125	0.888888888888889
160	emergency	0.0125	0.025	0.0125	-0.0125	2	0.5
174	friendly	0.0125	0.025	0.0125	-0.0125	2	0.5
193	ideas	0.025	0.0375	0.0125	-0.0125	1.5	0.666666666666667
205	seeing	0.0125	0.025	0.0125	-0.0125	2	0.5
218	care	0.0375	0.05	0.0125	-0.0125	1.33333333333333	0.75
219	comfort	0.025	0.0375	0.0125	-0.0125	1.5	0.666666666666667
222	sleep	0.15	0.1625	0.0125	-0.0125	1.08333333333333	0.923076923076923
229	pilot	0.0125	0.025	0.0125	-0.0125	2	0.5
239	go	0.0125	0.025	0.0125	-0.0125	2	0.5
246	leg	0.05	0.0625	0.0125	-0.0125	1.25	0.8
247	hair	0.175	0.1875	0.0125	-0.0125	1.07142857142857	0.933333333333333
262	toes	0.0625	0.075	0.0125	-0.0125	1.2	0.833333333333333
267	board	0.0125	0.025	0.0125	-0.0125	2	0.5
275	house	0.1625	0.175	0.0125	-0.0125	1.07692307692308	0.928571428571429
276	stairs	0.0125	0.025	0.0125	-0.0125	2	0.5
282	monitor	0.0125	0.025	0.0125	-0.0125	2	0.5
305	fashion	0.025	0.0375	0.0125	-0.0125	1.5	0.666666666666667
309	art	0.025	0.0375	0.0125	-0.0125	1.5	0.666666666666667
316	pop	0.025	0.0375	0.0125	-0.0125	1.5	0.666666666666667
329	vegetables	0.0375	0.05	0.0125	-0.0125	1.33333333333333	0.75
341	chemistry	0.0125	0.025	0.0125	-0.0125	2	0.5
365	books	0.05	0.0625	0.0125	-0.0125	1.25	0.8
397	words	0.0375	0.05	0.0125	-0.0125	1.33333333333333	0.75
414	policy	0.0125	0.025	0.0125	-0.0125	2	0.5
423	rules	0.025	0.0375	0.0125	-0.0125	1.5	0.666666666666667
431	weight	0.0125	0.025	0.0125	-0.0125	2	0.5
461	sex	0.0375	0.05	0.0125	-0.0125	1.33333333333333	0.75
493	cow	0.075	0.0875	0.0125	-0.0125	1.16666666666667	0.857142857142857
496	medicine	0.0625	0.075	0.0125	-0.0125	1.2	0.833333333333333
544	birth	0.0125	0.025	0.0125	-0.0125	2	0.5
552	calories	0.0125	0.025	0.0125	-0.0125	2	0.5
569	children	0.075	0.0875	0.0125	-0.0125	1.16666666666667	0.857142857142857
594	farm	0.05	0.0625	0.0125	-0.0125	1.25	0.8
595	country	0.05	0.0625	0.0125	-0.0125	1.25	0.8
600	president	0.025	0.0375	0.0125	-0.0125	1.5	0.666666666666667
620	wash	0.0375	0.05	0.0125	-0.0125	1.33333333333333	0.75
622	eyes	0.075	0.0875	0.0125	-0.0125	1.16666666666667	0.857142857142857
633	move	0.0125	0.025	0.0125	-0.0125	2	0.5
640	wife	0.025	0.0375	0.0125	-0.0125	1.5	0.666666666666667
661	flight	0.0125	0.025	0.0125	-0.0125	2	0.5
670	mop	0.0125	0.025	0.0125	-0.0125	2	0.5
678	funding	0.0125	0.025	0.0125	-0.0125	2	0.5
701	dreaming	0.0125	0.025	0.0125	-0.0125	2	0.5
704	depression	0.0125	0.025	0.0125	-0.0125	2	0.5
705	therapy	0.0125	0.025	0.0125	-0.0125	2	0.5
714	plants	0.0625	0.075	0.0125	-0.0125	1.2	0.833333333333333
724	cells	0.025	0.0375	0.0125	-0.0125	1.5	0.666666666666667
737	police	0.025	0.0375	0.0125	-0.0125	1.5	0.666666666666667
742	judge	0.025	0.0375	0.0125	-0.0125	1.5	0.666666666666667
751	daughter	0.0125	0.025	0.0125	-0.0125	2	0.5
752	spouse	0.025	0.0375	0.0125	-0.0125	1.5	0.666666666666667
755	muscle	0.0125	0.025	0.0125	-0.0125	2	0.5
757	protein	0.0125	0.025	0.0125	-0.0125	2	0.5
765	garden	0.0625	0.075	0.0125	-0.0125	1.2	0.833333333333333
779	chips	0.0125	0.025	0.0125	-0.0125	2	0.5
781	cough	0.0125	0.025	0.0125	-0.0125	2	0.5
785	noise	0.025	0.0375	0.0125	-0.0125	1.5	0.666666666666667
789	juice	0.0375	0.05	0.0125	-0.0125	1.33333333333333	0.75
793	pole	0.0125	0.025	0.0125	-0.0125	2	0.5
796	potato	0.0125	0.025	0.0125	-0.0125	2	0.5
798	bread	0.0375	0.05	0.0125	-0.0125	1.33333333333333	0.75
802	cut	0.0125	0.025	0.0125	-0.0125	2	0.5
805	vast	0.0125	0.025	0.0125	-0.0125	2	0.5
813	information	0.0125	0.025	0.0125	-0.0125	2	0.5
815	paper	0.0625	0.075	0.0125	-0.0125	1.2	0.833333333333333
816	lines	0.025	0.0375	0.0125	-0.0125	1.5	0.666666666666667
818	tap	0.0125	0.025	0.0125	-0.0125	2	0.5
848	ball	0.0375	0.05	0.0125	-0.0125	1.33333333333333	0.75
862	courage	0.0125	0.025	0.0125	-0.0125	2	0.5
884	pond	0.025	0.0375	0.0125	-0.0125	1.5	0.666666666666667
891	parts	0.025	0.0375	0.0125	-0.0125	1.5	0.666666666666667
898	teeth	0.0625	0.075	0.0125	-0.0125	1.2	0.833333333333333
902	labor	0.0125	0.025	0.0125	-0.0125	2	0.5
905	fear	0.0375	0.05	0.0125	-0.0125	1.33333333333333	0.75
906	anxiety	0.025	0.0375	0.0125	-0.0125	1.5	0.666666666666667
910	chemicals	0.0125	0.025	0.0125	-0.0125	2	0.5
950	cave	0.0125	0.025	0.0125	-0.0125	2	0.5
981	gross	0.0125	0.025	0.0125	-0.0125	2	0.5
1002	birds	0.0625	0.075	0.0125	-0.0125	1.2	0.833333333333333
1004	culture	0.0125	0.025	0.0125	-0.0125	2	0.5
1012	strength	0.0375	0.05	0.0125	-0.0125	1.33333333333333	0.75
1024	christmas	0.025	0.0375	0.0125	-0.0125	1.5	0.666666666666667
1027	apples	0.025	0.0375	0.0125	-0.0125	1.5	0.666666666666667
1038	short	0.025	0.0375	0.0125	-0.0125	1.5	0.666666666666667
1039	stack	0.0125	0.025	0.0125	-0.0125	2	0.5
1072	worry	0.025	0.0375	0.0125	-0.0125	1.5	0.666666666666667
1098	hope	0.0125	0.025	0.0125	-0.0125	2	0.5
1099	concern	0.0125	0.025	0.0125	-0.0125	2	0.5
1108	seeds	0.0125	0.025	0.0125	-0.0125	2	0.5
1170	grocery	0.0125	0.025	0.0125	-0.0125	2	0.5
1181	heaven	0.025	0.0375	0.0125	-0.0125	1.5	0.666666666666667
1182	beard	0.0125	0.025	0.0125	-0.0125	2	0.5
1185	devil	0.0125	0.025	0.0125	-0.0125	2	0.5
1204	fluffy	0.0125	0.025	0.0125	-0.0125	2	0.5
1219	bee	0.0125	0.025	0.0125	-0.0125	2	0.5
1227	horse	0.025	0.0375	0.0125	-0.0125	1.5	0.666666666666667
1236	fan	0.025	0.0375	0.0125	-0.0125	1.5	0.666666666666667
1271	start	0.0125	0.025	0.0125	-0.0125	2	0.5
1287	streets	0.0125	0.025	0.0125	-0.0125	2	0.5
1288	city	0.0375	0.05	0.0125	-0.0125	1.33333333333333	0.75
1291	isolated	0.0125	0.025	0.0125	-0.0125	2	0.5
1294	trash	0.0375	0.05	0.0125	-0.0125	1.33333333333333	0.75
1310	card	0.0125	0.025	0.0125	-0.0125	2	0.5
1317	kid	0.0125	0.025	0.0125	-0.0125	2	0.5
1318	homework	0.025	0.0375	0.0125	-0.0125	1.5	0.666666666666667
1335	drinks	0.0125	0.025	0.0125	-0.0125	2	0.5
1339	field	0.0125	0.025	0.0125	-0.0125	2	0.5
1369	slim	0.0125	0.025	0.0125	-0.0125	2	0.5
1442	world	0.05	0.0625	0.0125	-0.0125	1.25	0.8
1445	killer	0.0125	0.025	0.0125	-0.0125	2	0.5
1448	rate	0.0125	0.025	0.0125	-0.0125	2	0.5
1451	line	0.0125	0.025	0.0125	-0.0125	2	0.5
1459	word	0.0125	0.025	0.0125	-0.0125	2	0.5
1463	feet	0.075	0.0875	0.0125	-0.0125	1.16666666666667	0.857142857142857
1474	whiskey	0.0125	0.025	0.0125	-0.0125	2	0.5
1477	writer	0.0125	0.025	0.0125	-0.0125	2	0.5
1483	hear	0.0125	0.025	0.0125	-0.0125	2	0.5
1500	beans	0.0125	0.025	0.0125	-0.0125	2	0.5
1506	corn	0.0125	0.025	0.0125	-0.0125	2	0.5
1519	solar	0.0125	0.025	0.0125	-0.0125	2	0.5
1546	savings	0.0125	0.025	0.0125	-0.0125	2	0.5
1559	track	0.0125	0.025	0.0125	-0.0125	2	0.5
1565	stove	0.025	0.0375	0.0125	-0.0125	1.5	0.666666666666667
1636	gone	0.0125	0.025	0.0125	-0.0125	2	0.5
1642	long	0.0375	0.05	0.0125	-0.0125	1.33333333333333	0.75
1643	pick	0.0125	0.025	0.0125	-0.0125	2	0.5
1645	found	0.0125	0.025	0.0125	-0.0125	2	0.5
1662	amazing	0.0125	0.025	0.0125	-0.0125	2	0.5
1701	warmth	0.025	0.0375	0.0125	-0.0125	1.5	0.666666666666667
1710	class	0.025	0.0375	0.0125	-0.0125	1.5	0.666666666666667
1750	male	0.025	0.0375	0.0125	-0.0125	1.5	0.666666666666667
1753	improvement	0.0125	0.025	0.0125	-0.0125	2	0.5
1811	grace	0.0125	0.025	0.0125	-0.0125	2	0.5
1841	sunset	0.0125	0.025	0.0125	-0.0125	2	0.5
1860	comedy	0.0125	0.025	0.0125	-0.0125	2	0.5
1885	newspaper	0.0125	0.025	0.0125	-0.0125	2	0.5
1896	temperature	0.0125	0.025	0.0125	-0.0125	2	0.5
1908	oil	0.025	0.0375	0.0125	-0.0125	1.5	0.666666666666667
1911	location	0.0125	0.025	0.0125	-0.0125	2	0.5
1912	direction	0.0125	0.025	0.0125	-0.0125	2	0.5
1954	elephants	0.0125	0.025	0.0125	-0.0125	2	0.5
1966	airport	0.0125	0.025	0.0125	-0.0125	2	0.5
1988	porch	0.0125	0.025	0.0125	-0.0125	2	0.5
2006	comfortable	0.0125	0.025	0.0125	-0.0125	2	0.5
2011	bone	0.0125	0.025	0.0125	-0.0125	2	0.5
2059	beings	0.0125	0.025	0.0125	-0.0125	2	0.5
2086	lust	0.0125	0.025	0.0125	-0.0125	2	0.5
2105	hip	0.0125	0.025	0.0125	-0.0125	2	0.5
2106	ankle	0.0125	0.025	0.0125	-0.0125	2	0.5
2122	smile	0.0125	0.025	0.0125	-0.0125	2	0.5
2124	sit	0.0125	0.025	0.0125	-0.0125	2	0.5
2132	whales	0.0125	0.025	0.0125	-0.0125	2	0.5
2142	jail	0.0125	0.025	0.0125	-0.0125	2	0.5
2143	sentence	0.0125	0.025	0.0125	-0.0125	2	0.5
2147	sunshine	0.0125	0.025	0.0125	-0.0125	2	0.5
2169	present	0.0125	0.025	0.0125	-0.0125	2	0.5
2178	bug	0.0125	0.025	0.0125	-0.0125	2	0.5
2197	kiss	0.0125	0.025	0.0125	-0.0125	2	0.5
2218	sewing	0.0125	0.025	0.0125	-0.0125	2	0.5
2224	europe	0.0125	0.025	0.0125	-0.0125	2	0.5
2232	call	0.0125	0.025	0.0125	-0.0125	2	0.5
2234	blind	0.0125	0.025	0.0125	-0.0125	2	0.5
2240	tears	0.0125	0.025	0.0125	-0.0125	2	0.5
2291	giraffe	0.0125	0.025	0.0125	-0.0125	2	0.5
2293	museum	0.0125	0.025	0.0125	-0.0125	2	0.5
2328	neighbors	0.0125	0.025	0.0125	-0.0125	2	0.5
2332	cry	0.0125	0.025	0.0125	-0.0125	2	0.5
2337	fit	0.0125	0.025	0.0125	-0.0125	2	0.5
2355	dishes	0.0125	0.025	0.0125	-0.0125	2	0.5
2364	actress	0.0125	0.025	0.0125	-0.0125	2	0.5
2365	shooting	0.0125	0.025	0.0125	-0.0125	2	0.5
2367	film	0.0125	0.025	0.0125	-0.0125	2	0.5
2381	article	0.0125	0.025	0.0125	-0.0125	2	0.5
2422	flork	0	0.0125	0.0125	-0.0125	1.25	0
2424	slide	0	0.0125	0.0125	-0.0125	1.25	0
2425	swing	0	0.0125	0.0125	-0.0125	1.25	0
2428	shining	0	0.0125	0.0125	-0.0125	1.25	0
2431	tear	0	0.0125	0.0125	-0.0125	1.25	0
2433	bush	0	0.0125	0.0125	-0.0125	1.25	0
2434	olive	0	0.0125	0.0125	-0.0125	1.25	0
2435	martini	0	0.0125	0.0125	-0.0125	1.25	0
2437	shovel	0	0.0125	0.0125	-0.0125	1.25	0
2438	rake	0	0.0125	0.0125	-0.0125	1.25	0
2439	balloon	0	0.0125	0.0125	-0.0125	1.25	0
2442	bubble	0	0.0125	0.0125	-0.0125	1.25	0
2443	patient	0	0.0125	0.0125	-0.0125	1.25	0
2445	adoption	0	0.0125	0.0125	-0.0125	1.25	0
2446	raising	0	0.0125	0.0125	-0.0125	1.25	0
2447	parenting	0	0.0125	0.0125	-0.0125	1.25	0
2448	schooling	0	0.0125	0.0125	-0.0125	1.25	0
2449	smarts	0	0.0125	0.0125	-0.0125	1.25	0
2450	parties	0	0.0125	0.0125	-0.0125	1.25	0
2451	overweight	0	0.0125	0.0125	-0.0125	1.25	0
2452	carbs	0	0.0125	0.0125	-0.0125	1.25	0
2453	keto	0	0.0125	0.0125	-0.0125	1.25	0
2454	baggy	0	0.0125	0.0125	-0.0125	1.25	0
2455	slender	0	0.0125	0.0125	-0.0125	1.25	0
2456	attractive	0	0.0125	0.0125	-0.0125	1.25	0
2457	boyfriend	0	0.0125	0.0125	-0.0125	1.25	0
2458	remodel	0	0.0125	0.0125	-0.0125	1.25	0
2459	cabinets	0	0.0125	0.0125	-0.0125	1.25	0
2460	flooring	0	0.0125	0.0125	-0.0125	1.25	0
2464	gardening	0	0.0125	0.0125	-0.0125	1.25	0
2466	preservation	0	0.0125	0.0125	-0.0125	1.25	0
2467	longevity	0	0.0125	0.0125	-0.0125	1.25	0
2468	wellbeing	0	0.0125	0.0125	-0.0125	1.25	0
2469	capable	0	0.0125	0.0125	-0.0125	1.25	0
2470	explosive	0	0.0125	0.0125	-0.0125	1.25	0
2471	flexible	0	0.0125	0.0125	-0.0125	1.25	0
2472	enduring	0	0.0125	0.0125	-0.0125	1.25	0
2473	coordinated	0	0.0125	0.0125	-0.0125	1.25	0
2474	balanced	0	0.0125	0.0125	-0.0125	1.25	0
2475	harmonious	0	0.0125	0.0125	-0.0125	1.25	0
2476	tranquil	0	0.0125	0.0125	-0.0125	1.25	0
2478	faithful	0	0.0125	0.0125	-0.0125	1.25	0
2479	creator	0	0.0125	0.0125	-0.0125	1.25	0
2480	meaning	0	0.0125	0.0125	-0.0125	1.25	0
2481	fate	0	0.0125	0.0125	-0.0125	1.25	0
2482	role	0	0.0125	0.0125	-0.0125	1.25	0
2483	seagull	0	0.0125	0.0125	-0.0125	1.25	0
2484	knock	0	0.0125	0.0125	-0.0125	1.25	0
2486	horn	0	0.0125	0.0125	-0.0125	1.25	0
2489	grey	0	0.0125	0.0125	-0.0125	1.25	0
2490	fog	0	0.0125	0.0125	-0.0125	1.25	0
2491	pier	0	0.0125	0.0125	-0.0125	1.25	0
2492	seehorse	0	0.0125	0.0125	-0.0125	1.25	0
2493	seafoam	0	0.0125	0.0125	-0.0125	1.25	0
2497	scroll	0	0.0125	0.0125	-0.0125	1.25	0
2498	pictures	0	0.0125	0.0125	-0.0125	1.25	0
2500	ps4	0	0.0125	0.0125	-0.0125	1.25	0
2501	gamecube	0	0.0125	0.0125	-0.0125	1.25	0
2502	wii	0	0.0125	0.0125	-0.0125	1.25	0
2503	router	0	0.0125	0.0125	-0.0125	1.25	0
2504	chibi	0	0.0125	0.0125	-0.0125	1.25	0
2506	urtain	0	0.0125	0.0125	-0.0125	1.25	0
2507	dresser	0	0.0125	0.0125	-0.0125	1.25	0
2508	closet	0	0.0125	0.0125	-0.0125	1.25	0
2509	pantry	0	0.0125	0.0125	-0.0125	1.25	0
2510	cabinet	0	0.0125	0.0125	-0.0125	1.25	0
2513	cobbweb	0	0.0125	0.0125	-0.0125	1.25	0
2514	spider	0	0.0125	0.0125	-0.0125	1.25	0
2517	activities	0	0.0125	0.0125	-0.0125	1.25	0
2518	skateboarding	0	0.0125	0.0125	-0.0125	1.25	0
2519	snowboarding	0	0.0125	0.0125	-0.0125	1.25	0
2520	overseas	0	0.0125	0.0125	-0.0125	1.25	0
2521	countries	0	0.0125	0.0125	-0.0125	1.25	0
2522	languages	0	0.0125	0.0125	-0.0125	1.25	0
2523	paintings	0	0.0125	0.0125	-0.0125	1.25	0
2525	foothills	0	0.0125	0.0125	-0.0125	1.25	0
2526	trails	0	0.0125	0.0125	-0.0125	1.25	0
2527	backpacks	0	0.0125	0.0125	-0.0125	1.25	0
2528	wrinkle	0	0.0125	0.0125	-0.0125	1.25	0
2530	accessory	0	0.0125	0.0125	-0.0125	1.25	0
2531	vogue	0	0.0125	0.0125	-0.0125	1.25	0
2532	untouched	0	0.0125	0.0125	-0.0125	1.25	0
2533	pure	0	0.0125	0.0125	-0.0125	1.25	0
2535	boots	0	0.0125	0.0125	-0.0125	1.25	0
2536	detergent	0	0.0125	0.0125	-0.0125	1.25	0
2537	debit	0	0.0125	0.0125	-0.0125	1.25	0
2539	lobo	0	0.0125	0.0125	-0.0125	1.25	0
2540	wolr	0	0.0125	0.0125	-0.0125	1.25	0
2541	mascot	0	0.0125	0.0125	-0.0125	1.25	0
2542	louie	0	0.0125	0.0125	-0.0125	1.25	0
2543	suns	0	0.0125	0.0125	-0.0125	1.25	0
2544	sip	0	0.0125	0.0125	-0.0125	1.25	0
2546	link	0	0.0125	0.0125	-0.0125	1.25	0
2547	connect	0	0.0125	0.0125	-0.0125	1.25	0
2548	four	0	0.0125	0.0125	-0.0125	1.25	0
2549	number	0	0.0125	0.0125	-0.0125	1.25	0
2551	reason	0	0.0125	0.0125	-0.0125	1.25	0
2552	justification	0	0.0125	0.0125	-0.0125	1.25	0
2554	done	0	0.0125	0.0125	-0.0125	1.25	0
2555	finished	0	0.0125	0.0125	-0.0125	1.25	0
2556	complete	0	0.0125	0.0125	-0.0125	1.25	0
2557	do	0	0.0125	0.0125	-0.0125	1.25	0
2559	close	0	0.0125	0.0125	-0.0125	1.25	0
2561	phantom	0	0.0125	0.0125	-0.0125	1.25	0
2562	seance	0	0.0125	0.0125	-0.0125	1.25	0
2563	resurrection	0	0.0125	0.0125	-0.0125	1.25	0
2566	volume	0	0.0125	0.0125	-0.0125	1.25	0
2567	cross	0	0.0125	0.0125	-0.0125	1.25	0
2568	ebb	0	0.0125	0.0125	-0.0125	1.25	0
2569	eclipse	0	0.0125	0.0125	-0.0125	1.25	0
2570	bruise	0	0.0125	0.0125	-0.0125	1.25	0
2571	injure	0	0.0125	0.0125	-0.0125	1.25	0
2573	draw	0	0.0125	0.0125	-0.0125	1.25	0
2574	sketching	0	0.0125	0.0125	-0.0125	1.25	0
2575	notebook	0	0.0125	0.0125	-0.0125	1.25	0
2576	traditional	0	0.0125	0.0125	-0.0125	1.25	0
2577	tablet	0	0.0125	0.0125	-0.0125	1.25	0
2579	talent	0	0.0125	0.0125	-0.0125	1.25	0
2580	nervous	0	0.0125	0.0125	-0.0125	1.25	0
2581	shaking	0	0.0125	0.0125	-0.0125	1.25	0
2582	sweating	0	0.0125	0.0125	-0.0125	1.25	0
2584	disappear	0	0.0125	0.0125	-0.0125	1.25	0
2585	afterlife	0	0.0125	0.0125	-0.0125	1.25	0
2586	paradice	0	0.0125	0.0125	-0.0125	1.25	0
2590	burial	0	0.0125	0.0125	-0.0125	1.25	0
2592	tomb	0	0.0125	0.0125	-0.0125	1.25	0
2593	cemetary	0	0.0125	0.0125	-0.0125	1.25	0
2594	falls	0	0.0125	0.0125	-0.0125	1.25	0
2598	ma	0	0.0125	0.0125	-0.0125	1.25	0
2600	ankles	0	0.0125	0.0125	-0.0125	1.25	0
2601	sign	0	0.0125	0.0125	-0.0125	1.25	0
2603	passing	0	0.0125	0.0125	-0.0125	1.25	0
2607	entry	0	0.0125	0.0125	-0.0125	1.25	0
2608	outdoor	0	0.0125	0.0125	-0.0125	1.25	0
2609	indoor	0	0.0125	0.0125	-0.0125	1.25	0
2610	cell	0	0.0125	0.0125	-0.0125	1.25	0
2614	philosophy	0	0.0125	0.0125	-0.0125	1.25	0
2615	joyous	0	0.0125	0.0125	-0.0125	1.25	0
2616	victory	0	0.0125	0.0125	-0.0125	1.25	0
2617	loser	0	0.0125	0.0125	-0.0125	1.25	0
2619	suicide	0	0.0125	0.0125	-0.0125	1.25	0
2621	relatives	0	0.0125	0.0125	-0.0125	1.25	0
2623	reindeer	0	0.0125	0.0125	-0.0125	1.25	0
2624	sleigh	0	0.0125	0.0125	-0.0125	1.25	0
2626	enjoyable	0	0.0125	0.0125	-0.0125	1.25	0
2629	pan	0	0.0125	0.0125	-0.0125	1.25	0
2630	fry	0	0.0125	0.0125	-0.0125	1.25	0
2632	squirm	0	0.0125	0.0125	-0.0125	1.25	0
2638	trail	0	0.0125	0.0125	-0.0125	1.25	0
2639	ducks	0	0.0125	0.0125	-0.0125	1.25	0
2640	geese	0	0.0125	0.0125	-0.0125	1.25	0
2645	stuart	0	0.0125	0.0125	-0.0125	1.25	0
2646	guilt	0	0.0125	0.0125	-0.0125	1.25	0
2647	message	0	0.0125	0.0125	-0.0125	1.25	0
2648	conscious	0	0.0125	0.0125	-0.0125	1.25	0
2649	wothwhile	0	0.0125	0.0125	-0.0125	1.25	0
2650	pnone	0	0.0125	0.0125	-0.0125	1.25	0
2651	fair	0	0.0125	0.0125	-0.0125	1.25	0
2652	willing	0	0.0125	0.0125	-0.0125	1.25	0
2653	helpless	0	0.0125	0.0125	-0.0125	1.25	0
2654	ignore	0	0.0125	0.0125	-0.0125	1.25	0
2656	neat	0	0.0125	0.0125	-0.0125	1.25	0
2657	likely	0	0.0125	0.0125	-0.0125	1.25	0
2658	wonderful	0	0.0125	0.0125	-0.0125	1.25	0
2660	celebt	0	0.0125	0.0125	-0.0125	1.25	0
2661	splint	0	0.0125	0.0125	-0.0125	1.25	0
2662	cast	0	0.0125	0.0125	-0.0125	1.25	0
2663	plaster	0	0.0125	0.0125	-0.0125	1.25	0
2665	equine	0	0.0125	0.0125	-0.0125	1.25	0
2667	snowcap	0	0.0125	0.0125	-0.0125	1.25	0
2668	aerial	0	0.0125	0.0125	-0.0125	1.25	0
2669	aerodynamics	0	0.0125	0.0125	-0.0125	1.25	0
2670	wright	0	0.0125	0.0125	-0.0125	1.25	0
2673	genes	0	0.0125	0.0125	-0.0125	1.25	0
2675	acid	0	0.0125	0.0125	-0.0125	1.25	0
2676	lab	0	0.0125	0.0125	-0.0125	1.25	0
2677	beakers	0	0.0125	0.0125	-0.0125	1.25	0
2678	glassblowing	0	0.0125	0.0125	-0.0125	1.25	0
2679	artistry	0	0.0125	0.0125	-0.0125	1.25	0
2680	canvas	0	0.0125	0.0125	-0.0125	1.25	0
2681	sable	0	0.0125	0.0125	-0.0125	1.25	0
2682	weasel	0	0.0125	0.0125	-0.0125	1.25	0
2683	slinky	0	0.0125	0.0125	-0.0125	1.25	0
2684	farmer	0	0.0125	0.0125	-0.0125	1.25	0
2686	tortilla	0	0.0125	0.0125	-0.0125	1.25	0
2689	curl	0	0.0125	0.0125	-0.0125	1.25	0
2690	loom	0	0.0125	0.0125	-0.0125	1.25	0
2691	weaving	0	0.0125	0.0125	-0.0125	1.25	0
2692	threads	0	0.0125	0.0125	-0.0125	1.25	0
2693	yarn	0	0.0125	0.0125	-0.0125	1.25	0
2694	knitting	0	0.0125	0.0125	-0.0125	1.25	0
2696	hobby	0	0.0125	0.0125	-0.0125	1.25	0
2697	leisure	0	0.0125	0.0125	-0.0125	1.25	0
2698	umbrellas	0	0.0125	0.0125	-0.0125	1.25	0
2699	bathing	0	0.0125	0.0125	-0.0125	1.25	0
2700	towels	0	0.0125	0.0125	-0.0125	1.25	0
2701	rung	0	0.0125	0.0125	-0.0125	1.25	0
2702	linoleum	0	0.0125	0.0125	-0.0125	1.25	0
2703	subfloor	0	0.0125	0.0125	-0.0125	1.25	0
2706	storage	0	0.0125	0.0125	-0.0125	1.25	0
2708	maths	0	0.0125	0.0125	-0.0125	1.25	0
2710	habit	0	0.0125	0.0125	-0.0125	1.25	0
2712	oats	0	0.0125	0.0125	-0.0125	1.25	0
2714	shotgun	0	0.0125	0.0125	-0.0125	1.25	0
2715	roe	0	0.0125	0.0125	-0.0125	1.25	0
2716	oyster	0	0.0125	0.0125	-0.0125	1.25	0
2717	cracker	0	0.0125	0.0125	-0.0125	1.25	0
2719	igloo	0	0.0125	0.0125	-0.0125	1.25	0
2720	sashimi	0	0.0125	0.0125	-0.0125	1.25	0
2721	vitamin	0	0.0125	0.0125	-0.0125	1.25	0
2722	wasp	0	0.0125	0.0125	-0.0125	1.25	0
2723	allergy	0	0.0125	0.0125	-0.0125	1.25	0
2724	alchol	0	0.0125	0.0125	-0.0125	1.25	0
2726	images	0	0.0125	0.0125	-0.0125	1.25	0
2727	photo	0	0.0125	0.0125	-0.0125	1.25	0
2729	fabric	0	0.0125	0.0125	-0.0125	1.25	0
2730	whiskers	0	0.0125	0.0125	-0.0125	1.25	0
2731	informative	0	0.0125	0.0125	-0.0125	1.25	0
2733	wa	0	0.0125	0.0125	-0.0125	1.25	0
2734	foods	0	0.0125	0.0125	-0.0125	1.25	0
2735	cheap	0	0.0125	0.0125	-0.0125	1.25	0
2736	hotels	0	0.0125	0.0125	-0.0125	1.25	0
2737	fivestar	0	0.0125	0.0125	-0.0125	1.25	0
2738	helpers	0	0.0125	0.0125	-0.0125	1.25	0
2739	hygienic	0	0.0125	0.0125	-0.0125	1.25	0
2740	stockmarget	0	0.0125	0.0125	-0.0125	1.25	0
2742	profit	0	0.0125	0.0125	-0.0125	1.25	0
2743	hospitals	0	0.0125	0.0125	-0.0125	1.25	0
2745	silk	0	0.0125	0.0125	-0.0125	1.25	0
2746	smooth	0	0.0125	0.0125	-0.0125	1.25	0
2752	hollow	0	0.0125	0.0125	-0.0125	1.25	0
2753	barrel	0	0.0125	0.0125	-0.0125	1.25	0
2754	squash	0	0.0125	0.0125	-0.0125	1.25	0
2756	kale	0	0.0125	0.0125	-0.0125	1.25	0
2758	cellar	0	0.0125	0.0125	-0.0125	1.25	0
2759	knees	0	0.0125	0.0125	-0.0125	1.25	0
2760	rear	0	0.0125	0.0125	-0.0125	1.25	0
2761	viens	0	0.0125	0.0125	-0.0125	1.25	0
2762	arteries	0	0.0125	0.0125	-0.0125	1.25	0
2763	skinny	0	0.0125	0.0125	-0.0125	1.25	0
2766	thristy	0	0.0125	0.0125	-0.0125	1.25	0
2767	treat	0	0.0125	0.0125	-0.0125	1.25	0
2768	jello	0	0.0125	0.0125	-0.0125	1.25	0
2769	cherry	0	0.0125	0.0125	-0.0125	1.25	0
2770	strawberry	0	0.0125	0.0125	-0.0125	1.25	0
2771	tables	0	0.0125	0.0125	-0.0125	1.25	0
2773	slippers	0	0.0125	0.0125	-0.0125	1.25	0
2775	headscarf	0	0.0125	0.0125	-0.0125	1.25	0
2776	blackmail	0	0.0125	0.0125	-0.0125	1.25	0
2777	secrets	0	0.0125	0.0125	-0.0125	1.25	0
2779	gam	0	0.0125	0.0125	-0.0125	1.25	0
2780	lily	0	0.0125	0.0125	-0.0125	1.25	0
2781	feminine	0	0.0125	0.0125	-0.0125	1.25	0
2783	macho	0	0.0125	0.0125	-0.0125	1.25	0
2785	length	0	0.0125	0.0125	-0.0125	1.25	0
2786	ruler	0	0.0125	0.0125	-0.0125	1.25	0
2787	inch	0	0.0125	0.0125	-0.0125	1.25	0
2788	worm	0	0.0125	0.0125	-0.0125	1.25	0
2789	moth	0	0.0125	0.0125	-0.0125	1.25	0
2790	crane	0	0.0125	0.0125	-0.0125	1.25	0
2791	keys	0	0.0125	0.0125	-0.0125	1.25	0
2794	grab	0	0.0125	0.0125	-0.0125	1.25	0
2795	purse	0	0.0125	0.0125	-0.0125	1.25	0
2798	marsupial	0	0.0125	0.0125	-0.0125	1.25	0
2799	koala	0	0.0125	0.0125	-0.0125	1.25	0
2800	forage	0	0.0125	0.0125	-0.0125	1.25	0
2801	values	0	0.0125	0.0125	-0.0125	1.25	0
2805	sociology	0	0.0125	0.0125	-0.0125	1.25	0
2806	psychology	0	0.0125	0.0125	-0.0125	1.25	0
2807	fizz	0	0.0125	0.0125	-0.0125	1.25	0
2808	fuzz	0	0.0125	0.0125	-0.0125	1.25	0
2809	response	0	0.0125	0.0125	-0.0125	1.25	0
2810	penguin	0	0.0125	0.0125	-0.0125	1.25	0
2811	canoe	0	0.0125	0.0125	-0.0125	1.25	0
2813	pitcher	0	0.0125	0.0125	-0.0125	1.25	0
2814	jaws	0	0.0125	0.0125	-0.0125	1.25	0
2815	noir	0	0.0125	0.0125	-0.0125	1.25	0
2816	bogart	0	0.0125	0.0125	-0.0125	1.25	0
2817	casablanca	0	0.0125	0.0125	-0.0125	1.25	0
2818	rice	0	0.0125	0.0125	-0.0125	1.25	0
2819	asia	0	0.0125	0.0125	-0.0125	1.25	0
2821	soccer	0	0.0125	0.0125	-0.0125	1.25	0
2822	bandaid	0	0.0125	0.0125	-0.0125	1.25	0
2823	tan	0	0.0125	0.0125	-0.0125	1.25	0
2825	circus	0	0.0125	0.0125	-0.0125	1.25	0
2826	clown	0	0.0125	0.0125	-0.0125	1.25	0
2827	joker	0	0.0125	0.0125	-0.0125	1.25	0
2828	batman	0	0.0125	0.0125	-0.0125	1.25	0
2829	comic	0	0.0125	0.0125	-0.0125	1.25	0
2830	superman	0	0.0125	0.0125	-0.0125	1.25	0
2831	aviator	0	0.0125	0.0125	-0.0125	1.25	0
2832	monster	0	0.0125	0.0125	-0.0125	1.25	0
2834	candles	0	0.0125	0.0125	-0.0125	1.25	0
2835	scent	0	0.0125	0.0125	-0.0125	1.25	0
2836	dates	0	0.0125	0.0125	-0.0125	1.25	0
2837	bakery	0	0.0125	0.0125	-0.0125	1.25	0
2838	designer	0	0.0125	0.0125	-0.0125	1.25	0
2839	graphic	0	0.0125	0.0125	-0.0125	1.25	0
2840	prison	0	0.0125	0.0125	-0.0125	1.25	0
2841	c	0	0.0125	0.0125	-0.0125	1.25	0
2842	concept	0	0.0125	0.0125	-0.0125	1.25	0
2843	idea	0	0.0125	0.0125	-0.0125	1.25	0
2845	tend	0	0.0125	0.0125	-0.0125	1.25	0
2846	aid	0	0.0125	0.0125	-0.0125	1.25	0
2848	code	0	0.0125	0.0125	-0.0125	1.25	0
2849	dictionary	0	0.0125	0.0125	-0.0125	1.25	0
2851	doors	0	0.0125	0.0125	-0.0125	1.25	0
2852	reside	0	0.0125	0.0125	-0.0125	1.25	0
2853	issues	0	0.0125	0.0125	-0.0125	1.25	0
2854	magazines	0	0.0125	0.0125	-0.0125	1.25	0
2855	obsolete	0	0.0125	0.0125	-0.0125	1.25	0
2856	everything	0	0.0125	0.0125	-0.0125	1.25	0
2857	futile	0	0.0125	0.0125	-0.0125	1.25	0
2858	resistance	0	0.0125	0.0125	-0.0125	1.25	0
2859	2020	0	0.0125	0.0125	-0.0125	1.25	0
2860	dread	0	0.0125	0.0125	-0.0125	1.25	0
2861	confusion	0	0.0125	0.0125	-0.0125	1.25	0
2862	angst	0	0.0125	0.0125	-0.0125	1.25	0
2863	existence	0	0.0125	0.0125	-0.0125	1.25	0
2864	annoyance	0	0.0125	0.0125	-0.0125	1.25	0
2865	constant	0	0.0125	0.0125	-0.0125	1.25	0
2866	always	0	0.0125	0.0125	-0.0125	1.25	0
2867	fatigue	0	0.0125	0.0125	-0.0125	1.25	0
2868	exhaustion	0	0.0125	0.0125	-0.0125	1.25	0
2869	deeply	0	0.0125	0.0125	-0.0125	1.25	0
2870	bottomless	0	0.0125	0.0125	-0.0125	1.25	0
2871	desolate	0	0.0125	0.0125	-0.0125	1.25	0
2872	quarantined	0	0.0125	0.0125	-0.0125	1.25	0
2875	calendar	0	0.0125	0.0125	-0.0125	1.25	0
2877	italian	0	0.0125	0.0125	-0.0125	1.25	0
2878	gallery	0	0.0125	0.0125	-0.0125	1.25	0
2879	frappucino	0	0.0125	0.0125	-0.0125	1.25	0
2880	icy	0	0.0125	0.0125	-0.0125	1.25	0
2881	cr	0	0.0125	0.0125	-0.0125	1.25	0
2882	nurtrition	0	0.0125	0.0125	-0.0125	1.25	0
2883	beries	0	0.0125	0.0125	-0.0125	1.25	0
2884	berriese	0	0.0125	0.0125	-0.0125	1.25	0
2885	trired	0	0.0125	0.0125	-0.0125	1.25	0
2886	water'	0	0.0125	0.0125	-0.0125	1.25	0
2887	furry	0	0.0125	0.0125	-0.0125	1.25	0
2888	mess	0	0.0125	0.0125	-0.0125	1.25	0
2889	support	0	0.0125	0.0125	-0.0125	1.25	0
2890	impatient	0	0.0125	0.0125	-0.0125	1.25	0
2892	frustrated	0	0.0125	0.0125	-0.0125	1.25	0
2893	annoyed	0	0.0125	0.0125	-0.0125	1.25	0
2894	canada	0	0.0125	0.0125	-0.0125	1.25	0
2895	pines	0	0.0125	0.0125	-0.0125	1.25	0
2896	fearful	0	0.0125	0.0125	-0.0125	1.25	0
2897	morality	0	0.0125	0.0125	-0.0125	1.25	0
2898	teaching	0	0.0125	0.0125	-0.0125	1.25	0
2899	indepedent	0	0.0125	0.0125	-0.0125	1.25	0
2900	stubborn	0	0.0125	0.0125	-0.0125	1.25	0
2901	achieving	0	0.0125	0.0125	-0.0125	1.25	0
2902	elderly	0	0.0125	0.0125	-0.0125	1.25	0
2903	uncertain	0	0.0125	0.0125	-0.0125	1.25	0
2904	missing	0	0.0125	0.0125	-0.0125	1.25	0
2905	rescue	0	0.0125	0.0125	-0.0125	1.25	0
2906	stage	0	0.0125	0.0125	-0.0125	1.25	0
2907	act	0	0.0125	0.0125	-0.0125	1.25	0
2908	intermission	0	0.0125	0.0125	-0.0125	1.25	0
2910	broadway	0	0.0125	0.0125	-0.0125	1.25	0
2911	main	0	0.0125	0.0125	-0.0125	1.25	0
2912	bricks	0	0.0125	0.0125	-0.0125	1.25	0
2913	mortar	0	0.0125	0.0125	-0.0125	1.25	0
2914	mortuary	0	0.0125	0.0125	-0.0125	1.25	0
2915	abduction	0	0.0125	0.0125	-0.0125	1.25	0
2916	probed	0	0.0125	0.0125	-0.0125	1.25	0
2917	alien	0	0.0125	0.0125	-0.0125	1.25	0
2918	hostile	0	0.0125	0.0125	-0.0125	1.25	0
2919	enemy	0	0.0125	0.0125	-0.0125	1.25	0
2921	conflict	0	0.0125	0.0125	-0.0125	1.25	0
2922	resolution	0	0.0125	0.0125	-0.0125	1.25	0
2923	teasefire	0	0.0125	0.0125	-0.0125	1.25	0
2924	treaty	0	0.0125	0.0125	-0.0125	1.25	0
2925	adversary	0	0.0125	0.0125	-0.0125	1.25	0
2926	buddy	0	0.0125	0.0125	-0.0125	1.25	0
2927	chum	0	0.0125	0.0125	-0.0125	1.25	0
2929	homeless	0	0.0125	0.0125	-0.0125	1.25	0
2930	scruffy	0	0.0125	0.0125	-0.0125	1.25	0
2931	haircut	0	0.0125	0.0125	-0.0125	1.25	0
2932	shave	0	0.0125	0.0125	-0.0125	1.25	0
2933	cans	0	0.0125	0.0125	-0.0125	1.25	0
2934	toilets	0	0.0125	0.0125	-0.0125	1.25	0
2936	subway	0	0.0125	0.0125	-0.0125	1.25	0
2938	handcuff	0	0.0125	0.0125	-0.0125	1.25	0
2939	scum	0	0.0125	0.0125	-0.0125	1.25	0
2940	lowlife	0	0.0125	0.0125	-0.0125	1.25	0
2941	inbred	0	0.0125	0.0125	-0.0125	1.25	0
2942	hillbilly	0	0.0125	0.0125	-0.0125	1.25	0
2943	rustic	0	0.0125	0.0125	-0.0125	1.25	0
2944	granola	0	0.0125	0.0125	-0.0125	1.25	0
2945	oregon	0	0.0125	0.0125	-0.0125	1.25	0
2946	pine	0	0.0125	0.0125	-0.0125	1.25	0
2948	michael	0	0.0125	0.0125	-0.0125	1.25	0
2949	sparrow	0	0.0125	0.0125	-0.0125	1.25	0
2950	flt	0	0.0125	0.0125	-0.0125	1.25	0
2951	pervert	0	0.0125	0.0125	-0.0125	1.25	0
2952	inappropr	0	0.0125	0.0125	-0.0125	1.25	0
2955	speech	0	0.0125	0.0125	-0.0125	1.25	0
2956	language	0	0.0125	0.0125	-0.0125	1.25	0
2957	communication	0	0.0125	0.0125	-0.0125	1.25	0
2958	bat	0	0.0125	0.0125	-0.0125	1.25	0
2959	isolation	0	0.0125	0.0125	-0.0125	1.25	0
2960	cheek	0	0.0125	0.0125	-0.0125	1.25	0
2961	model	0	0.0125	0.0125	-0.0125	1.25	0
2962	catwalk	0	0.0125	0.0125	-0.0125	1.25	0
2963	ramp	0	0.0125	0.0125	-0.0125	1.25	0
2964	heels	0	0.0125	0.0125	-0.0125	1.25	0
2966	aeroplane	0	0.0125	0.0125	-0.0125	1.25	0
2967	dresses	0	0.0125	0.0125	-0.0125	1.25	0
2968	handbag	0	0.0125	0.0125	-0.0125	1.25	0
2969	cosmectics	0	0.0125	0.0125	-0.0125	1.25	0
2970	groom	0	0.0125	0.0125	-0.0125	1.25	0
2971	function	0	0.0125	0.0125	-0.0125	1.25	0
2972	carne	0	0.0125	0.0125	-0.0125	1.25	0
2973	asada	0	0.0125	0.0125	-0.0125	1.25	0
2974	mexican	0	0.0125	0.0125	-0.0125	1.25	0
2975	cancun	0	0.0125	0.0125	-0.0125	1.25	0
2976	pyramids	0	0.0125	0.0125	-0.0125	1.25	0
2977	ruins	0	0.0125	0.0125	-0.0125	1.25	0
2978	cenotes	0	0.0125	0.0125	-0.0125	1.25	0
2981	turn	0	0.0125	0.0125	-0.0125	1.25	0
2982	teach	0	0.0125	0.0125	-0.0125	1.25	0
2983	normal	0	0.0125	0.0125	-0.0125	1.25	0
2984	sore	0	0.0125	0.0125	-0.0125	1.25	0
2986	heal	0	0.0125	0.0125	-0.0125	1.25	0
2987	depressing	0	0.0125	0.0125	-0.0125	1.25	0
2988	tomorrow	0	0.0125	0.0125	-0.0125	1.25	0
2989	days	0	0.0125	0.0125	-0.0125	1.25	0
2990	weeks	0	0.0125	0.0125	-0.0125	1.25	0
2991	aging	0	0.0125	0.0125	-0.0125	1.25	0
2992	girlfriend	0	0.0125	0.0125	-0.0125	1.25	0
2993	grandkids	0	0.0125	0.0125	-0.0125	1.25	0
2994	finish	0	0.0125	0.0125	-0.0125	1.25	0
2995	soon	0	0.0125	0.0125	-0.0125	1.25	0
2996	suburb	0	0.0125	0.0125	-0.0125	1.25	0
2998	worship	0	0.0125	0.0125	-0.0125	1.25	0
3000	stories	0	0.0125	0.0125	-0.0125	1.25	0
3001	activity	0	0.0125	0.0125	-0.0125	1.25	0
3002	respect	0	0.0125	0.0125	-0.0125	1.25	0
3003	admiration	0	0.0125	0.0125	-0.0125	1.25	0
3004	fathers	0	0.0125	0.0125	-0.0125	1.25	0
3005	trustworthy	0	0.0125	0.0125	-0.0125	1.25	0
3006	husbands	0	0.0125	0.0125	-0.0125	1.25	0
3007	wives	0	0.0125	0.0125	-0.0125	1.25	0
3008	degree	0	0.0125	0.0125	-0.0125	1.25	0
3010	childlike	0	0.0125	0.0125	-0.0125	1.25	0
3012	doubtful	0	0.0125	0.0125	-0.0125	1.25	0
3013	crushin	0	0.0125	0.0125	-0.0125	1.25	0
3014	crushing	0	0.0125	0.0125	-0.0125	1.25	0
3017	boomers	0	0.0125	0.0125	-0.0125	1.25	0
3018	inheritance	0	0.0125	0.0125	-0.0125	1.25	0
3019	squandered	0	0.0125	0.0125	-0.0125	1.25	0
3021	polish	0	0.0125	0.0125	-0.0125	1.25	0
3022	salon	0	0.0125	0.0125	-0.0125	1.25	0
3023	blowdryer	0	0.0125	0.0125	-0.0125	1.25	0
3024	scissors	0	0.0125	0.0125	-0.0125	1.25	0
3025	sweep	0	0.0125	0.0125	-0.0125	1.25	0
3026	tile	0	0.0125	0.0125	-0.0125	1.25	0
3027	jacket	0	0.0125	0.0125	-0.0125	1.25	0
3028	ponytail	0	0.0125	0.0125	-0.0125	1.25	0
3029	crib	0	0.0125	0.0125	-0.0125	1.25	0
3030	scrubs	0	0.0125	0.0125	-0.0125	1.25	0
3032	bookbag	0	0.0125	0.0125	-0.0125	1.25	0
3033	grades	0	0.0125	0.0125	-0.0125	1.25	0
3034	scholarship	0	0.0125	0.0125	-0.0125	1.25	0
3035	graduate	0	0.0125	0.0125	-0.0125	1.25	0
3036	interview	0	0.0125	0.0125	-0.0125	1.25	0
3037	irs	0	0.0125	0.0125	-0.0125	1.25	0
3039	ballot	0	0.0125	0.0125	-0.0125	1.25	0
3040	check	0	0.0125	0.0125	-0.0125	1.25	0
3042	leadership	0	0.0125	0.0125	-0.0125	1.25	0
3043	corupption	0	0.0125	0.0125	-0.0125	1.25	0
3046	peers	0	0.0125	0.0125	-0.0125	1.25	0
3047	bbq	0	0.0125	0.0125	-0.0125	1.25	0
3048	vegitables	0	0.0125	0.0125	-0.0125	1.25	0
3049	dissert	0	0.0125	0.0125	-0.0125	1.25	0
3051	sheriff	0	0.0125	0.0125	-0.0125	1.25	0
3052	announcement	0	0.0125	0.0125	-0.0125	1.25	0
3053	imprisonment	0	0.0125	0.0125	-0.0125	1.25	0
3055	accusation	0	0.0125	0.0125	-0.0125	1.25	0
3059	candidates	0	0.0125	0.0125	-0.0125	1.25	0
3060	polls	0	0.0125	0.0125	-0.0125	1.25	0
3061	candidate	0	0.0125	0.0125	-0.0125	1.25	0
3063	politician	0	0.0125	0.0125	-0.0125	1.25	0
3064	democrat	0	0.0125	0.0125	-0.0125	1.25	0
3065	district	0	0.0125	0.0125	-0.0125	1.25	0
3066	referendum	0	0.0125	0.0125	-0.0125	1.25	0
3067	lobby	0	0.0125	0.0125	-0.0125	1.25	0
3068	graft	0	0.0125	0.0125	-0.0125	1.25	0
3070	carbon	0	0.0125	0.0125	-0.0125	1.25	0
3073	hydro	0	0.0125	0.0125	-0.0125	1.25	0
3074	nuclear	0	0.0125	0.0125	-0.0125	1.25	0
3075	bury	0	0.0125	0.0125	-0.0125	1.25	0
3076	atomic	0	0.0125	0.0125	-0.0125	1.25	0
3077	neutrons	0	0.0125	0.0125	-0.0125	1.25	0
3078	physics	0	0.0125	0.0125	-0.0125	1.25	0
3079	vessels	0	0.0125	0.0125	-0.0125	1.25	0
3080	checkers	0	0.0125	0.0125	-0.0125	1.25	0
3082	master	0	0.0125	0.0125	-0.0125	1.25	0
3083	livingroom	0	0.0125	0.0125	-0.0125	1.25	0
3084	yard	0	0.0125	0.0125	-0.0125	1.25	0
3085	fence	0	0.0125	0.0125	-0.0125	1.25	0
3086	alley	0	0.0125	0.0125	-0.0125	1.25	0
3087	truch	0	0.0125	0.0125	-0.0125	1.25	0
3088	dumpster	0	0.0125	0.0125	-0.0125	1.25	0
3092	umbrella	0	0.0125	0.0125	-0.0125	1.25	0
3095	volleyball	0	0.0125	0.0125	-0.0125	1.25	0
3098	siren	0	0.0125	0.0125	-0.0125	1.25	0
3099	cattle	0	0.0125	0.0125	-0.0125	1.25	0
3100	puppy	0	0.0125	0.0125	-0.0125	1.25	0
3101	silo	0	0.0125	0.0125	-0.0125	1.25	0
3104	car'	0	0.0125	0.0125	-0.0125	1.25	0
3105	muffler	0	0.0125	0.0125	-0.0125	1.25	0
3106	exhaust	0	0.0125	0.0125	-0.0125	1.25	0
3108	spac	0	0.0125	0.0125	-0.0125	1.25	0
3110	pad	0	0.0125	0.0125	-0.0125	1.25	0
3111	roku	0	0.0125	0.0125	-0.0125	1.25	0
3112	creak	0	0.0125	0.0125	-0.0125	1.25	0
3113	lure	0	0.0125	0.0125	-0.0125	1.25	0
3115	sunscreen	0	0.0125	0.0125	-0.0125	1.25	0
3116	toothpaste	0	0.0125	0.0125	-0.0125	1.25	0
3117	dunder	0	0.0125	0.0125	-0.0125	1.25	0
3118	mifflin	0	0.0125	0.0125	-0.0125	1.25	0
3119	standup	0	0.0125	0.0125	-0.0125	1.25	0
3120	restaurant	0	0.0125	0.0125	-0.0125	1.25	0
3121	menu	0	0.0125	0.0125	-0.0125	1.25	0
3122	supersize	0	0.0125	0.0125	-0.0125	1.25	0
3123	producer	0	0.0125	0.0125	-0.0125	1.25	0
3124	score	0	0.0125	0.0125	-0.0125	1.25	0
3125	spout	0	0.0125	0.0125	-0.0125	1.25	0
3127	rag	0	0.0125	0.0125	-0.0125	1.25	0
3128	vac	0	0.0125	0.0125	-0.0125	1.25	0
3129	tools	0	0.0125	0.0125	-0.0125	1.25	0
3130	kneepads	0	0.0125	0.0125	-0.0125	1.25	0
3131	welding	0	0.0125	0.0125	-0.0125	1.25	0
3132	annoying	0	0.0125	0.0125	-0.0125	1.25	0
3133	mad	0	0.0125	0.0125	-0.0125	1.25	0
3134	spagghetti	0	0.0125	0.0125	-0.0125	1.25	0
3135	alfredo	0	0.0125	0.0125	-0.0125	1.25	0
3136	dominos	0	0.0125	0.0125	-0.0125	1.25	0
3137	jelly	0	0.0125	0.0125	-0.0125	1.25	0
3138	cramp	0	0.0125	0.0125	-0.0125	1.25	0
3139	microphone	0	0.0125	0.0125	-0.0125	1.25	0
3140	lip	0	0.0125	0.0125	-0.0125	1.25	0
3141	yawn	0	0.0125	0.0125	-0.0125	1.25	0
3142	sharp	0	0.0125	0.0125	-0.0125	1.25	0
3143	bleed	0	0.0125	0.0125	-0.0125	1.25	0
3144	wound	0	0.0125	0.0125	-0.0125	1.25	0
3145	fell	0	0.0125	0.0125	-0.0125	1.25	0
3146	behavior	0	0.0125	0.0125	-0.0125	1.25	0
3148	follow	0	0.0125	0.0125	-0.0125	1.25	0
3149	tummy	0	0.0125	0.0125	-0.0125	1.25	0
3150	source	0	0.0125	0.0125	-0.0125	1.25	0
3151	delivery	0	0.0125	0.0125	-0.0125	1.25	0
3152	richness	0	0.0125	0.0125	-0.0125	1.25	0
3153	delicate	0	0.0125	0.0125	-0.0125	1.25	0
3154	f	0	0.0125	0.0125	-0.0125	1.25	0
3156	nurses	0	0.0125	0.0125	-0.0125	1.25	0
3157	scream	0	0.0125	0.0125	-0.0125	1.25	0
3158	terrified	0	0.0125	0.0125	-0.0125	1.25	0
3161	criminal	0	0.0125	0.0125	-0.0125	1.25	0
3162	bars	0	0.0125	0.0125	-0.0125	1.25	0
3163	release	0	0.0125	0.0125	-0.0125	1.25	0
3164	liberty	0	0.0125	0.0125	-0.0125	1.25	0
3165	palmtree	0	0.0125	0.0125	-0.0125	1.25	0
3167	spill	0	0.0125	0.0125	-0.0125	1.25	0
3168	wipe	0	0.0125	0.0125	-0.0125	1.25	0
3169	rug	0	0.0125	0.0125	-0.0125	1.25	0
3170	hardwood	0	0.0125	0.0125	-0.0125	1.25	0
3172	bub	0	0.0125	0.0125	-0.0125	1.25	0
3173	boulder	0	0.0125	0.0125	-0.0125	1.25	0
3174	cherries	0	0.0125	0.0125	-0.0125	1.25	0
3175	oranges	0	0.0125	0.0125	-0.0125	1.25	0
3176	citrus	0	0.0125	0.0125	-0.0125	1.25	0
3177	grapefruit	0	0.0125	0.0125	-0.0125	1.25	0
3178	fresca	0	0.0125	0.0125	-0.0125	1.25	0
3179	carbonated	0	0.0125	0.0125	-0.0125	1.25	0
3181	drops	0	0.0125	0.0125	-0.0125	1.25	0
3182	cobblestones	0	0.0125	0.0125	-0.0125	1.25	0
3183	bruges	0	0.0125	0.0125	-0.0125	1.25	0
3184	airlines	0	0.0125	0.0125	-0.0125	1.25	0
3185	bankrupt	0	0.0125	0.0125	-0.0125	1.25	0
3187	buses	0	0.0125	0.0125	-0.0125	1.25	0
3188	tesla	0	0.0125	0.0125	-0.0125	1.25	0
3189	musk	0	0.0125	0.0125	-0.0125	1.25	0
3190	sexy	0	0.0125	0.0125	-0.0125	1.25	0
3191	chill	0	0.0125	0.0125	-0.0125	1.25	0
3192	bloom	0	0.0125	0.0125	-0.0125	1.25	0
3193	temp	0	0.0125	0.0125	-0.0125	1.25	0
3195	intimacy	0	0.0125	0.0125	-0.0125	1.25	0
3196	pleasure	0	0.0125	0.0125	-0.0125	1.25	0
3197	split	0	0.0125	0.0125	-0.0125	1.25	0
3198	reconcile	0	0.0125	0.0125	-0.0125	1.25	0
3199	counseling	0	0.0125	0.0125	-0.0125	1.25	0
3200	reunite	0	0.0125	0.0125	-0.0125	1.25	0
3201	ahea	0	0.0125	0.0125	-0.0125	1.25	0
3202	hopeful	0	0.0125	0.0125	-0.0125	1.25	0
3203	startover	0	0.0125	0.0125	-0.0125	1.25	0
3205	deforestation	0	0.0125	0.0125	-0.0125	1.25	0
3207	action	0	0.0125	0.0125	-0.0125	1.25	0
3208	emission	0	0.0125	0.0125	-0.0125	1.25	0
3210	environment	0	0.0125	0.0125	-0.0125	1.25	0
3211	generation	0	0.0125	0.0125	-0.0125	1.25	0
3213	colony	0	0.0125	0.0125	-0.0125	1.25	0
3214	promising	0	0.0125	0.0125	-0.0125	1.25	0
3215	extraterrestrial	0	0.0125	0.0125	-0.0125	1.25	0
3216	mission	0	0.0125	0.0125	-0.0125	1.25	0
3217	success	0	0.0125	0.0125	-0.0125	1.25	0
3218	undiscovered	0	0.0125	0.0125	-0.0125	1.25	0
3220	unexplored	0	0.0125	0.0125	-0.0125	1.25	0
3221	robots	0	0.0125	0.0125	-0.0125	1.25	0
3222	ai	0	0.0125	0.0125	-0.0125	1.25	0
3223	explorat	0	0.0125	0.0125	-0.0125	1.25	0
3224	anatomy	0	0.0125	0.0125	-0.0125	1.25	0
3226	campfire	0	0.0125	0.0125	-0.0125	1.25	0
3227	marshmallows	0	0.0125	0.0125	-0.0125	1.25	0
3228	smores	0	0.0125	0.0125	-0.0125	1.25	0
3229	hayrides	0	0.0125	0.0125	-0.0125	1.25	0
3230	jug	0	0.0125	0.0125	-0.0125	1.25	0
3232	measurement	0	0.0125	0.0125	-0.0125	1.25	0
3233	campu	0	0.0125	0.0125	-0.0125	1.25	0
3235	academics	0	0.0125	0.0125	-0.0125	1.25	0
3236	literature	0	0.0125	0.0125	-0.0125	1.25	0
3237	magazine	0	0.0125	0.0125	-0.0125	1.25	0
3238	advertisement	0	0.0125	0.0125	-0.0125	1.25	0
3239	product	0	0.0125	0.0125	-0.0125	1.25	0
3240	desth	0	0.0125	0.0125	-0.0125	1.25	0
3243	great	0	0.0125	0.0125	-0.0125	1.25	0
3244	horrible	0	0.0125	0.0125	-0.0125	1.25	0
3245	haunted	0	0.0125	0.0125	-0.0125	1.25	0
3246	cs	0	0.0125	0.0125	-0.0125	1.25	0
3248	surface	0	0.0125	0.0125	-0.0125	1.25	0
3249	houses	0	0.0125	0.0125	-0.0125	1.25	0
3253	arroyo	0	0.0125	0.0125	-0.0125	1.25	0
3254	concrete	0	0.0125	0.0125	-0.0125	1.25	0
3255	classes	0	0.0125	0.0125	-0.0125	1.25	0
3256	county	0	0.0125	0.0125	-0.0125	1.25	0
3257	capital	0	0.0125	0.0125	-0.0125	1.25	0
3258	planet	0	0.0125	0.0125	-0.0125	1.25	0
3259	milkyway	0	0.0125	0.0125	-0.0125	1.25	0
3260	cola	0	0.0125	0.0125	-0.0125	1.25	0
3261	machines	0	0.0125	0.0125	-0.0125	1.25	0
3262	workers	0	0.0125	0.0125	-0.0125	1.25	0
3263	budget	0	0.0125	0.0125	-0.0125	1.25	0
3264	expenses	0	0.0125	0.0125	-0.0125	1.25	0
3265	payments	0	0.0125	0.0125	-0.0125	1.25	0
3266	account	0	0.0125	0.0125	-0.0125	1.25	0
3267	saving	0	0.0125	0.0125	-0.0125	1.25	0
3269	physician	0	0.0125	0.0125	-0.0125	1.25	0
3270	debt	0	0.0125	0.0125	-0.0125	1.25	0
3272	mourning	0	0.0125	0.0125	-0.0125	1.25	0
3276	cracks	0	0.0125	0.0125	-0.0125	1.25	0
3277	diversion	0	0.0125	0.0125	-0.0125	1.25	0
3278	academic	0	0.0125	0.0125	-0.0125	1.25	0
3279	meditate	0	0.0125	0.0125	-0.0125	1.25	0
3280	co	0	0.0125	0.0125	-0.0125	1.25	0
3281	scar	0	0.0125	0.0125	-0.0125	1.25	0
3283	lantern	0	0.0125	0.0125	-0.0125	1.25	0
3284	yatch	0	0.0125	0.0125	-0.0125	1.25	0
3285	foul	0	0.0125	0.0125	-0.0125	1.25	0
3286	fowl	0	0.0125	0.0125	-0.0125	1.25	0
3287	crawl	0	0.0125	0.0125	-0.0125	1.25	0
3288	maul	0	0.0125	0.0125	-0.0125	1.25	0
3290	pail	0	0.0125	0.0125	-0.0125	1.25	0
3291	pill	0	0.0125	0.0125	-0.0125	1.25	0
3292	rill	0	0.0125	0.0125	-0.0125	1.25	0
3293	meek	0	0.0125	0.0125	-0.0125	1.25	0
3294	punk	0	0.0125	0.0125	-0.0125	1.25	0
3295	groove	0	0.0125	0.0125	-0.0125	1.25	0
3296	toil	0	0.0125	0.0125	-0.0125	1.25	0
3297	coil	0	0.0125	0.0125	-0.0125	1.25	0
3298	confirm	0	0.0125	0.0125	-0.0125	1.25	0
3299	crue	0	0.0125	0.0125	-0.0125	1.25	0
3300	cue	0	0.0125	0.0125	-0.0125	1.25	0
3301	vie	0	0.0125	0.0125	-0.0125	1.25	0
3302	via	0	0.0125	0.0125	-0.0125	1.25	0
3303	tunnel	0	0.0125	0.0125	-0.0125	1.25	0
3304	kernel	0	0.0125	0.0125	-0.0125	1.25	0
3305	contour	0	0.0125	0.0125	-0.0125	1.25	0
3306	lively	0	0.0125	0.0125	-0.0125	1.25	0
3307	redeem	0	0.0125	0.0125	-0.0125	1.25	0
3308	discover	0	0.0125	0.0125	-0.0125	1.25	0
3309	united	0	0.0125	0.0125	-0.0125	1.25	0
3310	spur	0	0.0125	0.0125	-0.0125	1.25	0
3312	crow	0	0.0125	0.0125	-0.0125	1.25	0
3314	rays	0	0.0125	0.0125	-0.0125	1.25	0
3316	garland	0	0.0125	0.0125	-0.0125	1.25	0
3317	rode	0	0.0125	0.0125	-0.0125	1.25	0
3318	deer	0	0.0125	0.0125	-0.0125	1.25	0
3319	murky	0	0.0125	0.0125	-0.0125	1.25	0
3320	deadly	0	0.0125	0.0125	-0.0125	1.25	0
3321	octopus	0	0.0125	0.0125	-0.0125	1.25	0
3323	orchid	0	0.0125	0.0125	-0.0125	1.25	0
3324	cucumber	0	0.0125	0.0125	-0.0125	1.25	0
3325	traveling	0	0.0125	0.0125	-0.0125	1.25	0
3326	trek	0	0.0125	0.0125	-0.0125	1.25	0
3327	climbing	0	0.0125	0.0125	-0.0125	1.25	0
3328	savannah	0	0.0125	0.0125	-0.0125	1.25	0
3329	reservoir	0	0.0125	0.0125	-0.0125	1.25	0
3330	geographic	0	0.0125	0.0125	-0.0125	1.25	0
3332	rum	0	0.0125	0.0125	-0.0125	1.25	0
3334	buzzed	0	0.0125	0.0125	-0.0125	1.25	0
3335	wasted	0	0.0125	0.0125	-0.0125	1.25	0
3336	recycling	0	0.0125	0.0125	-0.0125	1.25	0
3337	sparlky	0	0.0125	0.0125	-0.0125	1.25	0
3338	edward	0	0.0125	0.0125	-0.0125	1.25	0
3339	scissor	0	0.0125	0.0125	-0.0125	1.25	0
3340	cutting	0	0.0125	0.0125	-0.0125	1.25	0
3341	painting	0	0.0125	0.0125	-0.0125	1.25	0
3342	toddler	0	0.0125	0.0125	-0.0125	1.25	0
3343	pr	0	0.0125	0.0125	-0.0125	1.25	0
3344	tadpole	0	0.0125	0.0125	-0.0125	1.25	0
3345	athelete	0	0.0125	0.0125	-0.0125	1.25	0
3346	boil	0	0.0125	0.0125	-0.0125	1.25	0
3347	plankton	0	0.0125	0.0125	-0.0125	1.25	0
3348	squids	0	0.0125	0.0125	-0.0125	1.25	0
3349	submerge	0	0.0125	0.0125	-0.0125	1.25	0
3350	submarine	0	0.0125	0.0125	-0.0125	1.25	0
3351	puddle	0	0.0125	0.0125	-0.0125	1.25	0
3352	droplets	0	0.0125	0.0125	-0.0125	1.25	0
3353	ripples	0	0.0125	0.0125	-0.0125	1.25	0
3355	essential	0	0.0125	0.0125	-0.0125	1.25	0
3356	pour	0	0.0125	0.0125	-0.0125	1.25	0
3357	polarbear	0	0.0125	0.0125	-0.0125	1.25	0
3358	iceberge	0	0.0125	0.0125	-0.0125	1.25	0
3359	adventerous	0	0.0125	0.0125	-0.0125	1.25	0
3360	brave	0	0.0125	0.0125	-0.0125	1.25	0
3361	compassionate	0	0.0125	0.0125	-0.0125	1.25	0
3364	intuition	0	0.0125	0.0125	-0.0125	1.25	0
3365	imagination	0	0.0125	0.0125	-0.0125	1.25	0
3366	appreciate	0	0.0125	0.0125	-0.0125	1.25	0
3367	loved	0	0.0125	0.0125	-0.0125	1.25	0
3369	favorite	0	0.0125	0.0125	-0.0125	1.25	0
3370	tale	0	0.0125	0.0125	-0.0125	1.25	0
3371	fairytale	0	0.0125	0.0125	-0.0125	1.25	0
3372	folklore	0	0.0125	0.0125	-0.0125	1.25	0
3373	myth	0	0.0125	0.0125	-0.0125	1.25	0
3374	mystic	0	0.0125	0.0125	-0.0125	1.25	0
3375	guru	0	0.0125	0.0125	-0.0125	1.25	0
3376	hearing	0	0.0125	0.0125	-0.0125	1.25	0
3377	smelling	0	0.0125	0.0125	-0.0125	1.25	0
3378	tasting	0	0.0125	0.0125	-0.0125	1.25	0
3379	creatures	0	0.0125	0.0125	-0.0125	1.25	0
3380	active	0	0.0125	0.0125	-0.0125	1.25	0
3381	will	0	0.0125	0.0125	-0.0125	1.25	0
3382	want	0	0.0125	0.0125	-0.0125	1.25	0
3383	intrinsic	0	0.0125	0.0125	-0.0125	1.25	0
3385	inate	0	0.0125	0.0125	-0.0125	1.25	0
3386	encoded	0	0.0125	0.0125	-0.0125	1.25	0
3387	molecular	0	0.0125	0.0125	-0.0125	1.25	0
3389	past	0	0.0125	0.0125	-0.0125	1.25	0
3390	enclosed	0	0.0125	0.0125	-0.0125	1.25	0
3391	ram	0	0.0125	0.0125	-0.0125	1.25	0
3392	hare	0	0.0125	0.0125	-0.0125	1.25	0
3393	making	0	0.0125	0.0125	-0.0125	1.25	0
3394	bedget	0	0.0125	0.0125	-0.0125	1.25	0
3395	about	0	0.0125	0.0125	-0.0125	1.25	0
3396	evaluate	0	0.0125	0.0125	-0.0125	1.25	0
3397	target	0	0.0125	0.0125	-0.0125	1.25	0
3398	difficult	0	0.0125	0.0125	-0.0125	1.25	0
3399	visit	0	0.0125	0.0125	-0.0125	1.25	0
3400	cries	0	0.0125	0.0125	-0.0125	1.25	0
3401	pity	0	0.0125	0.0125	-0.0125	1.25	0
3402	magistrate	0	0.0125	0.0125	-0.0125	1.25	0
3403	senate	0	0.0125	0.0125	-0.0125	1.25	0
3404	governor	0	0.0125	0.0125	-0.0125	1.25	0
3405	elite	0	0.0125	0.0125	-0.0125	1.25	0
3406	govern	0	0.0125	0.0125	-0.0125	1.25	0
3407	technology	0	0.0125	0.0125	-0.0125	1.25	0
3408	citizen	0	0.0125	0.0125	-0.0125	1.25	0
3409	crab	0	0.0125	0.0125	-0.0125	1.25	0
3410	plasma	0	0.0125	0.0125	-0.0125	1.25	0
3411	biowar	0	0.0125	0.0125	-0.0125	1.25	0
3413	season	0	0.0125	0.0125	-0.0125	1.25	0
3414	load	0	0.0125	0.0125	-0.0125	1.25	0
3415	heavy	0	0.0125	0.0125	-0.0125	1.25	0
3416	fixing	0	0.0125	0.0125	-0.0125	1.25	0
3417	meow	0	0.0125	0.0125	-0.0125	1.25	0
3419	bands	0	0.0125	0.0125	-0.0125	1.25	0
3420	sentences	0	0.0125	0.0125	-0.0125	1.25	0
3421	associations	0	0.0125	0.0125	-0.0125	1.25	0
3422	bussiness	0	0.0125	0.0125	-0.0125	1.25	0
3423	daily	0	0.0125	0.0125	-0.0125	1.25	0
3424	paychec	0	0.0125	0.0125	-0.0125	1.25	0
3425	amounts	0	0.0125	0.0125	-0.0125	1.25	0
3426	cost	0	0.0125	0.0125	-0.0125	1.25	0
3427	forward	0	0.0125	0.0125	-0.0125	1.25	0
3428	hel	0	0.0125	0.0125	-0.0125	1.25	0
3429	mutton	0	0.0125	0.0125	-0.0125	1.25	0
3430	proteins	0	0.0125	0.0125	-0.0125	1.25	0
3431	vitamins	0	0.0125	0.0125	-0.0125	1.25	0
3432	immune	0	0.0125	0.0125	-0.0125	1.25	0
3433	collge	0	0.0125	0.0125	-0.0125	1.25	0
3434	grandchildren	0	0.0125	0.0125	-0.0125	1.25	0
3435	joint	0	0.0125	0.0125	-0.0125	1.25	0
3436	spreading	0	0.0125	0.0125	-0.0125	1.25	0
3437	invest	0	0.0125	0.0125	-0.0125	1.25	0
3438	clamness	0	0.0125	0.0125	-0.0125	1.25	0
3439	dating	0	0.0125	0.0125	-0.0125	1.25	0
3440	partner	0	0.0125	0.0125	-0.0125	1.25	0
3441	neighour	0	0.0125	0.0125	-0.0125	1.25	0
3442	add	0	0.0125	0.0125	-0.0125	1.25	0
3443	catching	0	0.0125	0.0125	-0.0125	1.25	0
3444	earning	0	0.0125	0.0125	-0.0125	1.25	0
3445	owning	0	0.0125	0.0125	-0.0125	1.25	0
3446	important	0	0.0125	0.0125	-0.0125	1.25	0
3447	cleaning	0	0.0125	0.0125	-0.0125	1.25	0
3448	globalwarming	0	0.0125	0.0125	-0.0125	1.25	0
3449	melting	0	0.0125	0.0125	-0.0125	1.25	0
3450	mojority	0	0.0125	0.0125	-0.0125	1.25	0
3451	yacht	0	0.0125	0.0125	-0.0125	1.25	0
3452	mansion	0	0.0125	0.0125	-0.0125	1.25	0
3453	millionaire	0	0.0125	0.0125	-0.0125	1.25	0
3454	slaves	0	0.0125	0.0125	-0.0125	1.25	0
3455	unfairness	0	0.0125	0.0125	-0.0125	1.25	0
3456	inequality	0	0.0125	0.0125	-0.0125	1.25	0
3457	nation	0	0.0125	0.0125	-0.0125	1.25	0
3458	congress	0	0.0125	0.0125	-0.0125	1.25	0
3461	famine	0	0.0125	0.0125	-0.0125	1.25	0
3462	washer	0	0.0125	0.0125	-0.0125	1.25	0
3463	skillet	0	0.0125	0.0125	-0.0125	1.25	0
3464	meals	0	0.0125	0.0125	-0.0125	1.25	0
3465	gorgeous	0	0.0125	0.0125	-0.0125	1.25	0
3467	recognition	0	0.0125	0.0125	-0.0125	1.25	0
3469	honorable	0	0.0125	0.0125	-0.0125	1.25	0
3471	banking	0	0.0125	0.0125	-0.0125	1.25	0
3472	teenagers	0	0.0125	0.0125	-0.0125	1.25	0
3473	professional	0	0.0125	0.0125	-0.0125	1.25	0
3474	expert	0	0.0125	0.0125	-0.0125	1.25	0
3475	wisdom	0	0.0125	0.0125	-0.0125	1.25	0
3476	syllable	0	0.0125	0.0125	-0.0125	1.25	0
3477	vowel	0	0.0125	0.0125	-0.0125	1.25	0
3478	erase	0	0.0125	0.0125	-0.0125	1.25	0
3480	admire	0	0.0125	0.0125	-0.0125	1.25	0
3481	idolize	0	0.0125	0.0125	-0.0125	1.25	0
3482	tragedy	0	0.0125	0.0125	-0.0125	1.25	0
3483	thriller	0	0.0125	0.0125	-0.0125	1.25	0
3484	witness	0	0.0125	0.0125	-0.0125	1.25	0
3485	testimony	0	0.0125	0.0125	-0.0125	1.25	0
3486	trauma	0	0.0125	0.0125	-0.0125	1.25	0
3487	editor	0	0.0125	0.0125	-0.0125	1.25	0
3488	ingredients	0	0.0125	0.0125	-0.0125	1.25	0
3489	onion	0	0.0125	0.0125	-0.0125	1.25	0
3490	garlic	0	0.0125	0.0125	-0.0125	1.25	0
3491	seasoning	0	0.0125	0.0125	-0.0125	1.25	0
3492	flavor	0	0.0125	0.0125	-0.0125	1.25	0
3493	tacky	0	0.0125	0.0125	-0.0125	1.25	0
3494	leopard	0	0.0125	0.0125	-0.0125	1.25	0
3495	panther	0	0.0125	0.0125	-0.0125	1.25	0
3496	bulb	0	0.0125	0.0125	-0.0125	1.25	0
3497	bill	0	0.0125	0.0125	-0.0125	1.25	0
3498	re	0	0.0125	0.0125	-0.0125	1.25	0
3500	enormous	0	0.0125	0.0125	-0.0125	1.25	0
3501	suitcases	0	0.0125	0.0125	-0.0125	1.25	0
3502	pack	0	0.0125	0.0125	-0.0125	1.25	0
3503	vacations	0	0.0125	0.0125	-0.0125	1.25	0
3504	locamotives	0	0.0125	0.0125	-0.0125	1.25	0
3505	engineers	0	0.0125	0.0125	-0.0125	1.25	0
3506	steam	0	0.0125	0.0125	-0.0125	1.25	0
3507	tracks	0	0.0125	0.0125	-0.0125	1.25	0
3508	caboose	0	0.0125	0.0125	-0.0125	1.25	0
3509	onset	0	0.0125	0.0125	-0.0125	1.25	0
3510	classroom	0	0.0125	0.0125	-0.0125	1.25	0
3511	principals	0	0.0125	0.0125	-0.0125	1.25	0
3512	heads	0	0.0125	0.0125	-0.0125	1.25	0
3513	medium	0	0.0125	0.0125	-0.0125	1.25	0
3514	distances	0	0.0125	0.0125	-0.0125	1.25	0
3515	blocks	0	0.0125	0.0125	-0.0125	1.25	0
3516	yards	0	0.0125	0.0125	-0.0125	1.25	0
3517	inches	0	0.0125	0.0125	-0.0125	1.25	0
3518	rulers	0	0.0125	0.0125	-0.0125	1.25	0
3519	yardstick	0	0.0125	0.0125	-0.0125	1.25	0
3520	measure	0	0.0125	0.0125	-0.0125	1.25	0
3521	hall	0	0.0125	0.0125	-0.0125	1.25	0
3522	den	0	0.0125	0.0125	-0.0125	1.25	0
3523	scooter	0	0.0125	0.0125	-0.0125	1.25	0
3524	motorbike	0	0.0125	0.0125	-0.0125	1.25	0
3525	helmut	0	0.0125	0.0125	-0.0125	1.25	0
3526	laps	0	0.0125	0.0125	-0.0125	1.25	0
3527	timers	0	0.0125	0.0125	-0.0125	1.25	0
3528	pigs	0	0.0125	0.0125	-0.0125	1.25	0
3529	dinnersupper	0	0.0125	0.0125	-0.0125	1.25	0
3530	aisles	0	0.0125	0.0125	-0.0125	1.25	0
3531	stock	0	0.0125	0.0125	-0.0125	1.25	0
3532	deli	0	0.0125	0.0125	-0.0125	1.25	0
3533	restaurants	0	0.0125	0.0125	-0.0125	1.25	0
3534	server	0	0.0125	0.0125	-0.0125	1.25	0
3535	occupation	0	0.0125	0.0125	-0.0125	1.25	0
3536	serenity	0	0.0125	0.0125	-0.0125	1.25	0
3537	stressful	0	0.0125	0.0125	-0.0125	1.25	0
3538	worried	0	0.0125	0.0125	-0.0125	1.25	0
3539	axiety	0	0.0125	0.0125	-0.0125	1.25	0
3540	unproductive	0	0.0125	0.0125	-0.0125	1.25	0
3541	disgusting	0	0.0125	0.0125	-0.0125	1.25	0
3542	crying	0	0.0125	0.0125	-0.0125	1.25	0
3543	tikaani	0	0.0125	0.0125	-0.0125	1.25	0
3544	jasmine	0	0.0125	0.0125	-0.0125	1.25	0
3545	boys	0	0.0125	0.0125	-0.0125	1.25	0
3546	fiftyfive	0	0.0125	0.0125	-0.0125	1.25	0
3547	gourami	0	0.0125	0.0125	-0.0125	1.25	0
3548	tetras	0	0.0125	0.0125	-0.0125	1.25	0
3549	loach	0	0.0125	0.0125	-0.0125	1.25	0
3550	catfish	0	0.0125	0.0125	-0.0125	1.25	0
3551	pleco	0	0.0125	0.0125	-0.0125	1.25	0
3552	heater	0	0.0125	0.0125	-0.0125	1.25	0
3553	computers	0	0.0125	0.0125	-0.0125	1.25	0
3554	newlaptop	0	0.0125	0.0125	-0.0125	1.25	0
3555	cleaned	0	0.0125	0.0125	-0.0125	1.25	0
3556	sitting	0	0.0125	0.0125	-0.0125	1.25	0
3557	leaning	0	0.0125	0.0125	-0.0125	1.25	0
3558	enjoying	0	0.0125	0.0125	-0.0125	1.25	0
3559	front	0	0.0125	0.0125	-0.0125	1.25	0
3560	driveway	0	0.0125	0.0125	-0.0125	1.25	0
3561	sunday	0	0.0125	0.0125	-0.0125	1.25	0
3562	fantastic	0	0.0125	0.0125	-0.0125	1.25	0
3563	blister	0	0.0125	0.0125	-0.0125	1.25	0
3564	seashell	0	0.0125	0.0125	-0.0125	1.25	0
3565	georgia	0	0.0125	0.0125	-0.0125	1.25	0
3566	jekyll	0	0.0125	0.0125	-0.0125	1.25	0
3567	simon	0	0.0125	0.0125	-0.0125	1.25	0
3568	coast	0	0.0125	0.0125	-0.0125	1.25	0
3569	giftshops	0	0.0125	0.0125	-0.0125	1.25	0
3570	mall	0	0.0125	0.0125	-0.0125	1.25	0
3571	shirts	0	0.0125	0.0125	-0.0125	1.25	0
3572	shot	0	0.0125	0.0125	-0.0125	1.25	0
3573	bourbon	0	0.0125	0.0125	-0.0125	1.25	0
3574	moonshine	0	0.0125	0.0125	-0.0125	1.25	0
3575	flavors	0	0.0125	0.0125	-0.0125	1.25	0
3576	buttercake	0	0.0125	0.0125	-0.0125	1.25	0
3577	caramel	0	0.0125	0.0125	-0.0125	1.25	0
3578	drunk	0	0.0125	0.0125	-0.0125	1.25	0
3579	timeshare	0	0.0125	0.0125	-0.0125	1.25	0
3580	favoritebestpla	0	0.0125	0.0125	-0.0125	1.25	0
3581	litre	0	0.0125	0.0125	-0.0125	1.25	0
3582	brandy	0	0.0125	0.0125	-0.0125	1.25	0
3583	whisky	0	0.0125	0.0125	-0.0125	1.25	0
3584	godsgift	0	0.0125	0.0125	-0.0125	1.25	0
3585	bathdub	0	0.0125	0.0125	-0.0125	1.25	0
3586	swimmingpool	0	0.0125	0.0125	-0.0125	1.25	0
3587	dehydrate	0	0.0125	0.0125	-0.0125	1.25	0
3588	colorless	0	0.0125	0.0125	-0.0125	1.25	0
3589	image	0	0.0125	0.0125	-0.0125	1.25	0
3590	worthiness	0	0.0125	0.0125	-0.0125	1.25	0
3591	mentality	0	0.0125	0.0125	-0.0125	1.25	0
3592	insecurity	0	0.0125	0.0125	-0.0125	1.25	0
3593	wanting	0	0.0125	0.0125	-0.0125	1.25	0
3594	etheral	0	0.0125	0.0125	-0.0125	1.25	0
3595	planes	0	0.0125	0.0125	-0.0125	1.25	0
3596	skies	0	0.0125	0.0125	-0.0125	1.25	0
3597	sunrise	0	0.0125	0.0125	-0.0125	1.25	0
3598	lush	0	0.0125	0.0125	-0.0125	1.25	0
3600	lakes	0	0.0125	0.0125	-0.0125	1.25	0
3601	monsoon	0	0.0125	0.0125	-0.0125	1.25	0
3602	tsunami	0	0.0125	0.0125	-0.0125	1.25	0
3603	deaths	0	0.0125	0.0125	-0.0125	1.25	0
3604	adrenaline	0	0.0125	0.0125	-0.0125	1.25	0
3605	rush	0	0.0125	0.0125	-0.0125	1.25	0
3606	explosions	0	0.0125	0.0125	-0.0125	1.25	0
3607	synapses	0	0.0125	0.0125	-0.0125	1.25	0
3608	firing	0	0.0125	0.0125	-0.0125	1.25	0
3609	streaming	0	0.0125	0.0125	-0.0125	1.25	0
3610	triangles	0	0.0125	0.0125	-0.0125	1.25	0
3611	squares	0	0.0125	0.0125	-0.0125	1.25	0
3612	diamonds	0	0.0125	0.0125	-0.0125	1.25	0
3613	rainbows	0	0.0125	0.0125	-0.0125	1.25	0
3614	galaxies	0	0.0125	0.0125	-0.0125	1.25	0
3615	nebulas	0	0.0125	0.0125	-0.0125	1.25	0
3616	outterspace	0	0.0125	0.0125	-0.0125	1.25	0
3617	buds	0	0.0125	0.0125	-0.0125	1.25	0
3618	spectacle	0	0.0125	0.0125	-0.0125	1.25	0
3619	syrups	0	0.0125	0.0125	-0.0125	1.25	0
3620	little	0	0.0125	0.0125	-0.0125	1.25	0
3621	grandparents	0	0.0125	0.0125	-0.0125	1.25	0
3622	heredity	0	0.0125	0.0125	-0.0125	1.25	0
3623	genetic	0	0.0125	0.0125	-0.0125	1.25	0
3624	subject	0	0.0125	0.0125	-0.0125	1.25	0
3625	scale	0	0.0125	0.0125	-0.0125	1.25	0
3626	principle	0	0.0125	0.0125	-0.0125	1.25	0
3627	prayer	0	0.0125	0.0125	-0.0125	1.25	0
3628	assembly	0	0.0125	0.0125	-0.0125	1.25	0
3629	devotional	0	0.0125	0.0125	-0.0125	1.25	0
3630	sundays	0	0.0125	0.0125	-0.0125	1.25	0
3631	hangout	0	0.0125	0.0125	-0.0125	1.25	0
3632	landscape	0	0.0125	0.0125	-0.0125	1.25	0
3633	camel	0	0.0125	0.0125	-0.0125	1.25	0
3634	oasis	0	0.0125	0.0125	-0.0125	1.25	0
3635	moo	0	0.0125	0.0125	-0.0125	1.25	0
3636	pastha	0	0.0125	0.0125	-0.0125	1.25	0
3637	bun	0	0.0125	0.0125	-0.0125	1.25	0
3638	pastaries	0	0.0125	0.0125	-0.0125	1.25	0
3639	chocolates	0	0.0125	0.0125	-0.0125	1.25	0
3640	hen	0	0.0125	0.0125	-0.0125	1.25	0
3641	sause	0	0.0125	0.0125	-0.0125	1.25	0
3642	pork	0	0.0125	0.0125	-0.0125	1.25	0
3643	jackson	0	0.0125	0.0125	-0.0125	1.25	0
3644	david	0	0.0125	0.0125	-0.0125	1.25	0
3645	helan	0	0.0125	0.0125	-0.0125	1.25	0
3646	california	0	0.0125	0.0125	-0.0125	1.25	0
3647	cot	0	0.0125	0.0125	-0.0125	1.25	0
3648	pillows	0	0.0125	0.0125	-0.0125	1.25	0
3649	spread	0	0.0125	0.0125	-0.0125	1.25	0
3650	peanutbutter	0	0.0125	0.0125	-0.0125	1.25	0
3651	nutella	0	0.0125	0.0125	-0.0125	1.25	0
3652	cornflakes	0	0.0125	0.0125	-0.0125	1.25	0
3653	childrens	0	0.0125	0.0125	-0.0125	1.25	0
3654	camp	0	0.0125	0.0125	-0.0125	1.25	0
3655	shoping	0	0.0125	0.0125	-0.0125	1.25	0
3656	aches	0	0.0125	0.0125	-0.0125	1.25	0
3657	migraine	0	0.0125	0.0125	-0.0125	1.25	0
3658	blurry	0	0.0125	0.0125	-0.0125	1.25	0
3659	stable	0	0.0125	0.0125	-0.0125	1.25	0
3660	foal	0	0.0125	0.0125	-0.0125	1.25	0
3661	piglet	0	0.0125	0.0125	-0.0125	1.25	0
3662	buckets	0	0.0125	0.0125	-0.0125	1.25	0
3663	manure	0	0.0125	0.0125	-0.0125	1.25	0
3664	sprea	0	0.0125	0.0125	-0.0125	1.25	0
3665	haybine	0	0.0125	0.0125	-0.0125	1.25	0
3666	baler	0	0.0125	0.0125	-0.0125	1.25	0
3667	trailer	0	0.0125	0.0125	-0.0125	1.25	0
3668	bales	0	0.0125	0.0125	-0.0125	1.25	0
3669	fallwinter	0	0.0125	0.0125	-0.0125	1.25	0
3670	decorate	0	0.0125	0.0125	-0.0125	1.25	0
3671	lights	0	0.0125	0.0125	-0.0125	1.25	0
3672	decorations	0	0.0125	0.0125	-0.0125	1.25	0
3673	elves	0	0.0125	0.0125	-0.0125	1.25	0
3674	wrap	0	0.0125	0.0125	-0.0125	1.25	0
3675	bows	0	0.0125	0.0125	-0.0125	1.25	0
3676	smiles	0	0.0125	0.0125	-0.0125	1.25	0
3677	stuffing	0	0.0125	0.0125	-0.0125	1.25	0
3678	buns	0	0.0125	0.0125	-0.0125	1.25	0
3679	gravy	0	0.0125	0.0125	-0.0125	1.25	0
3680	ladle	0	0.0125	0.0125	-0.0125	1.25	0
3681	serve	0	0.0125	0.0125	-0.0125	1.25	0
3682	sittable	0	0.0125	0.0125	-0.0125	1.25	0
3683	napkins	0	0.0125	0.0125	-0.0125	1.25	0
3684	cupboards	0	0.0125	0.0125	-0.0125	1.25	0
3685	tr	0	0.0125	0.0125	-0.0125	1.25	0
3686	instrument	0	0.0125	0.0125	-0.0125	1.25	0
3687	doom	0	0.0125	0.0125	-0.0125	1.25	0
3688	videogame	0	0.0125	0.0125	-0.0125	1.25	0
3690	steve	0	0.0125	0.0125	-0.0125	1.25	0
3691	uncle	0	0.0125	0.0125	-0.0125	1.25	0
3692	adult	0	0.0125	0.0125	-0.0125	1.25	0
3693	carrot	0	0.0125	0.0125	-0.0125	1.25	0
3694	relief	0	0.0125	0.0125	-0.0125	1.25	0
3695	consumer	0	0.0125	0.0125	-0.0125	1.25	0
3696	posessions	0	0.0125	0.0125	-0.0125	1.25	0
3697	junk	0	0.0125	0.0125	-0.0125	1.25	0
3698	electronic	0	0.0125	0.0125	-0.0125	1.25	0
3699	nun	0	0.0125	0.0125	-0.0125	1.25	0
3700	when	0	0.0125	0.0125	-0.0125	1.25	0
3701	kill	0	0.0125	0.0125	-0.0125	1.25	0
3702	push	0	0.0125	0.0125	-0.0125	1.25	0
3703	hack	0	0.0125	0.0125	-0.0125	1.25	0
3704	d	0	0.0125	0.0125	-0.0125	1.25	0
3705	kidneys	0	0.0125	0.0125	-0.0125	1.25	0
3706	pancreas	0	0.0125	0.0125	-0.0125	1.25	0
3707	weightlifting	0	0.0125	0.0125	-0.0125	1.25	0
3708	fitness	0	0.0125	0.0125	-0.0125	1.25	0
3709	flu	0	0.0125	0.0125	-0.0125	1.25	0
3710	headache	0	0.0125	0.0125	-0.0125	1.25	0
3712	swallow	0	0.0125	0.0125	-0.0125	1.25	0
3713	halo	0	0.0125	0.0125	-0.0125	1.25	0
3714	rubber	0	0.0125	0.0125	-0.0125	1.25	0
3715	material	0	0.0125	0.0125	-0.0125	1.25	0
3716	lumber	0	0.0125	0.0125	-0.0125	1.25	0
3717	beaker	0	0.0125	0.0125	-0.0125	1.25	0
3718	flask	0	0.0125	0.0125	-0.0125	1.25	0
3719	lid	0	0.0125	0.0125	-0.0125	1.25	0
3720	hunter	0	0.0125	0.0125	-0.0125	1.25	0
3721	arrow	0	0.0125	0.0125	-0.0125	1.25	0
3722	route	0	0.0125	0.0125	-0.0125	1.25	0
3723	google	0	0.0125	0.0125	-0.0125	1.25	0
3724	talking	0	0.0125	0.0125	-0.0125	1.25	0
3725	discussion	0	0.0125	0.0125	-0.0125	1.25	0
3726	super	0	0.0125	0.0125	-0.0125	1.25	0
3727	evidence	0	0.0125	0.0125	-0.0125	1.25	0
3728	use	0	0.0125	0.0125	-0.0125	1.25	0
3729	timer	0	0.0125	0.0125	-0.0125	1.25	0
3730	temper	0	0.0125	0.0125	-0.0125	1.25	0
3731	rather	0	0.0125	0.0125	-0.0125	1.25	0
3732	glorry	0	0.0125	0.0125	-0.0125	1.25	0
3733	ever	0	0.0125	0.0125	-0.0125	1.25	0
3734	even	0	0.0125	0.0125	-0.0125	1.25	0
3735	no	0	0.0125	0.0125	-0.0125	1.25	0
3736	ok	0	0.0125	0.0125	-0.0125	1.25	0
3737	evergreen	0	0.0125	0.0125	-0.0125	1.25	0
3738	thank	0	0.0125	0.0125	-0.0125	1.25	0
3739	rounnd	0	0.0125	0.0125	-0.0125	1.25	0
3740	extra	0	0.0125	0.0125	-0.0125	1.25	0
3741	youyh	0	0.0125	0.0125	-0.0125	1.25	0
3742	drift	0	0.0125	0.0125	-0.0125	1.25	0
3743	chase	0	0.0125	0.0125	-0.0125	1.25	0
3744	downunder	0	0.0125	0.0125	-0.0125	1.25	0
3745	spiked	0	0.0125	0.0125	-0.0125	1.25	0
3746	discontent	0	0.0125	0.0125	-0.0125	1.25	0
3749	cri	0	0.0125	0.0125	-0.0125	1.25	0
3750	mankind	0	0.0125	0.0125	-0.0125	1.25	0
3751	geography	0	0.0125	0.0125	-0.0125	1.25	0
3752	pension	0	0.0125	0.0125	-0.0125	1.25	0
3753	flush	0	0.0125	0.0125	-0.0125	1.25	0
3754	handyman	0	0.0125	0.0125	-0.0125	1.25	0
3755	trades	0	0.0125	0.0125	-0.0125	1.25	0
3756	saw	0	0.0125	0.0125	-0.0125	1.25	0
3757	whistle	0	0.0125	0.0125	-0.0125	1.25	0
3758	lifeguard	0	0.0125	0.0125	-0.0125	1.25	0
3759	chlorine	0	0.0125	0.0125	-0.0125	1.25	0
3760	chemist	0	0.0125	0.0125	-0.0125	1.25	0
3761	scientist	0	0.0125	0.0125	-0.0125	1.25	0
3762	laboratory	0	0.0125	0.0125	-0.0125	1.25	0
3763	wire	0	0.0125	0.0125	-0.0125	1.25	0
3764	electrician	0	0.0125	0.0125	-0.0125	1.25	0
3765	workout	0	0.0125	0.0125	-0.0125	1.25	0
3766	clippers	0	0.0125	0.0125	-0.0125	1.25	0
3767	stylist	0	0.0125	0.0125	-0.0125	1.25	0
3768	diabetes	0	0.0125	0.0125	-0.0125	1.25	0
3769	obesity	0	0.0125	0.0125	-0.0125	1.25	0
3770	feelig	0	0.0125	0.0125	-0.0125	1.25	0
3771	emotions	0	0.0125	0.0125	-0.0125	1.25	0
3772	condoms	0	0.0125	0.0125	-0.0125	1.25	0
3773	contraception	0	0.0125	0.0125	-0.0125	1.25	0
3774	lover	0	0.0125	0.0125	-0.0125	1.25	0
3775	smooch	0	0.0125	0.0125	-0.0125	1.25	0
3776	squirt	0	0.0125	0.0125	-0.0125	1.25	0
3777	islam	0	0.0125	0.0125	-0.0125	1.25	0
3778	jew	0	0.0125	0.0125	-0.0125	1.25	0
3779	conscience	0	0.0125	0.0125	-0.0125	1.25	0
3780	aunt	0	0.0125	0.0125	-0.0125	1.25	0
3781	sibling	0	0.0125	0.0125	-0.0125	1.25	0
3782	contracts	0	0.0125	0.0125	-0.0125	1.25	0
3783	achievements	0	0.0125	0.0125	-0.0125	1.25	0
3784	sails	0	0.0125	0.0125	-0.0125	1.25	0
3785	oars	0	0.0125	0.0125	-0.0125	1.25	0
3786	serene	0	0.0125	0.0125	-0.0125	1.25	0
3787	rowing	0	0.0125	0.0125	-0.0125	1.25	0
3788	wishes	0	0.0125	0.0125	-0.0125	1.25	0
3789	second	0	0.0125	0.0125	-0.0125	1.25	0
3790	chances	0	0.0125	0.0125	-0.0125	1.25	0
3791	again	0	0.0125	0.0125	-0.0125	1.25	0
3792	endless	0	0.0125	0.0125	-0.0125	1.25	0
3793	same	0	0.0125	0.0125	-0.0125	1.25	0
3794	leaving	0	0.0125	0.0125	-0.0125	1.25	0
3795	older	0	0.0125	0.0125	-0.0125	1.25	0
3796	driving	0	0.0125	0.0125	-0.0125	1.25	0
3797	parking	0	0.0125	0.0125	-0.0125	1.25	0
3798	lot	0	0.0125	0.0125	-0.0125	1.25	0
3799	paying	0	0.0125	0.0125	-0.0125	1.25	0
3800	bin	0	0.0125	0.0125	-0.0125	1.25	0
3801	cone	0	0.0125	0.0125	-0.0125	1.25	0
3802	barrier	0	0.0125	0.0125	-0.0125	1.25	0
3803	bees	0	0.0125	0.0125	-0.0125	1.25	0
3804	swater	0	0.0125	0.0125	-0.0125	1.25	0
3805	web	0	0.0125	0.0125	-0.0125	1.25	0
3806	click	0	0.0125	0.0125	-0.0125	1.25	0
3807	clack	0	0.0125	0.0125	-0.0125	1.25	0
3808	tappet	0	0.0125	0.0125	-0.0125	1.25	0
3809	clearance	0	0.0125	0.0125	-0.0125	1.25	0
3810	feeler	0	0.0125	0.0125	-0.0125	1.25	0
3811	gauge	0	0.0125	0.0125	-0.0125	1.25	0
3812	adjust	0	0.0125	0.0125	-0.0125	1.25	0
3813	disposal	0	0.0125	0.0125	-0.0125	1.25	0
3814	tighten	0	0.0125	0.0125	-0.0125	1.25	0
3815	mercury	0	0.0125	0.0125	-0.0125	1.25	0
3816	macth	0	0.0125	0.0125	-0.0125	1.25	0
3817	alaignement	0	0.0125	0.0125	-0.0125	1.25	0
3818	kabadi	0	0.0125	0.0125	-0.0125	1.25	0
3819	cricket	0	0.0125	0.0125	-0.0125	1.25	0
3820	dosa	0	0.0125	0.0125	-0.0125	1.25	0
3821	uniform	0	0.0125	0.0125	-0.0125	1.25	0
3822	punch	0	0.0125	0.0125	-0.0125	1.25	0
3823	sector	0	0.0125	0.0125	-0.0125	1.25	0
3824	decent	0	0.0125	0.0125	-0.0125	1.25	0
3825	fatastic	0	0.0125	0.0125	-0.0125	1.25	0
3826	fabulous	0	0.0125	0.0125	-0.0125	1.25	0
3827	inorder	0	0.0125	0.0125	-0.0125	1.25	0
3828	kilometer	0	0.0125	0.0125	-0.0125	1.25	0
3829	beside	0	0.0125	0.0125	-0.0125	1.25	0
3830	downtoearth	0	0.0125	0.0125	-0.0125	1.25	0
3831	dazzling	0	0.0125	0.0125	-0.0125	1.25	0
3832	polite	0	0.0125	0.0125	-0.0125	1.25	0
3833	members	0	0.0125	0.0125	-0.0125	1.25	0
3834	gear	0	0.0125	0.0125	-0.0125	1.25	0
3835	taxi	0	0.0125	0.0125	-0.0125	1.25	0
3836	finale	0	0.0125	0.0125	-0.0125	1.25	0
3837	throw	0	0.0125	0.0125	-0.0125	1.25	0
3838	comp	0	0.0125	0.0125	-0.0125	1.25	0
3839	transaplant	0	0.0125	0.0125	-0.0125	1.25	0
3840	trim	0	0.0125	0.0125	-0.0125	1.25	0
3841	fucntion	0	0.0125	0.0125	-0.0125	1.25	0
3842	cultural	0	0.0125	0.0125	-0.0125	1.25	0
3843	app	0	0.0125	0.0125	-0.0125	1.25	0
3844	bender	0	0.0125	0.0125	-0.0125	1.25	0
3845	avatar	0	0.0125	0.0125	-0.0125	1.25	0
3846	conditioner	0	0.0125	0.0125	-0.0125	1.25	0
3847	demon	0	0.0125	0.0125	-0.0125	1.25	0
3848	clover	0	0.0125	0.0125	-0.0125	1.25	0
3849	guys	0	0.0125	0.0125	-0.0125	1.25	0
3850	tots	0	0.0125	0.0125	-0.0125	1.25	0
3851	prehistoric	0	0.0125	0.0125	-0.0125	1.25	0
3852	triassic	0	0.0125	0.0125	-0.0125	1.25	0
3853	gump	0	0.0125	0.0125	-0.0125	1.25	0
3854	gumbo	0	0.0125	0.0125	-0.0125	1.25	0
3855	emblem	0	0.0125	0.0125	-0.0125	1.25	0
3856	three	0	0.0125	0.0125	-0.0125	1.25	0
3857	cannibal	0	0.0125	0.0125	-0.0125	1.25	0
3858	succubus	0	0.0125	0.0125	-0.0125	1.25	0
3859	suck	0	0.0125	0.0125	-0.0125	1.25	0
3860	turtles	0	0.0125	0.0125	-0.0125	1.25	0
3861	sewer	0	0.0125	0.0125	-0.0125	1.25	0
3862	slude	0	0.0125	0.0125	-0.0125	1.25	0
3863	meme	0	0.0125	0.0125	-0.0125	1.25	0
3864	stingey	0	0.0125	0.0125	-0.0125	1.25	0
3865	frugal	0	0.0125	0.0125	-0.0125	1.25	0
3866	coin	0	0.0125	0.0125	-0.0125	1.25	0
3867	brass	0	0.0125	0.0125	-0.0125	1.25	0
3868	bronze	0	0.0125	0.0125	-0.0125	1.25	0
3869	rome	0	0.0125	0.0125	-0.0125	1.25	0
3870	films	0	0.0125	0.0125	-0.0125	1.25	0
3871	soviet	0	0.0125	0.0125	-0.0125	1.25	0
3872	union	0	0.0125	0.0125	-0.0125	1.25	0
3873	abolished	0	0.0125	0.0125	-0.0125	1.25	0
3874	slavery	0	0.0125	0.0125	-0.0125	1.25	0
3875	ended	0	0.0125	0.0125	-0.0125	1.25	0
3876	archer	0	0.0125	0.0125	-0.0125	1.25	0
3877	warrior	0	0.0125	0.0125	-0.0125	1.25	0
3878	troops	0	0.0125	0.0125	-0.0125	1.25	0
3879	napoleon	0	0.0125	0.0125	-0.0125	1.25	0
3880	donkey	0	0.0125	0.0125	-0.0125	1.25	0
4	drink	0.2	0.2	0	0	1	1
5	beverage	0.0125	0.0125	0	0	1	1
17	jogging	0.0125	0.0125	0	0	1	1
20	moving	0.0125	0.0125	0	0	1	1
23	dance	0.0375	0.0375	0	0	1	1
27	nature	0.1125	0.1125	0	0	1	1
29	shade	0.025	0.025	0	0	1	1
33	helpful	0.0125	0.0125	0	0	1	1
41	storms	0.0125	0.0125	0	0	1	1
61	bills	0.025	0.025	0	0	1	1
70	breeze	0.05	0.05	0	0	1	1
71	wind	0.075	0.075	0	0	1	1
76	cardboard	0.0125	0.0125	0	0	1	1
81	glass	0.0875	0.0875	0	0	1	1
98	scoop	0.0125	0.0125	0	0	1	1
101	burn	0.025	0.025	0	0	1	1
102	soup	0.0125	0.0125	0	0	1	1
106	reduce	0.0125	0.0125	0	0	1	1
113	virus	0.05	0.05	0	0	1	1
134	towel	0.025	0.025	0	0	1	1
137	soap	0.05	0.05	0	0	1	1
141	soft	0.025	0.025	0	0	1	1
146	mink	0.0125	0.0125	0	0	1	1
158	sickness	0.025	0.025	0	0	1	1
176	social	0.025	0.025	0	0	1	1
177	kids	0.1	0.1	0	0	1	1
189	goals	0.025	0.025	0	0	1	1
191	actions	0.0125	0.0125	0	0	1	1
203	mindful	0.0125	0.0125	0	0	1	1
208	faith	0.0125	0.0125	0	0	1	1
211	river	0.2	0.2	0	0	1	1
213	bugs	0.025	0.025	0	0	1	1
215	trap	0.0125	0.0125	0	0	1	1
216	knob	0.0125	0.0125	0	0	1	1
228	flying	0.0125	0.0125	0	0	1	1
243	tire	0.025	0.025	0	0	1	1
248	ear	0.025	0.025	0	0	1	1
250	hand	0.075	0.075	0	0	1	1
258	mouth	0.1125	0.1125	0	0	1	1
260	eyebrow	0.0125	0.0125	0	0	1	1
261	lips	0.025	0.025	0	0	1	1
268	bridge	0.0125	0.0125	0	0	1	1
269	hail	0.0125	0.0125	0	0	1	1
271	mouse	0.075	0.075	0	0	1	1
280	couch	0.025	0.025	0	0	1	1
281	chair	0.0625	0.0625	0	0	1	1
294	soda	0.05	0.05	0	0	1	1
297	carpet	0.025	0.025	0	0	1	1
298	desk	0.0375	0.0375	0	0	1	1
300	picture	0.0125	0.0125	0	0	1	1
301	trainer	0.0125	0.0125	0	0	1	1
310	modern	0.0125	0.0125	0	0	1	1
312	good	0.05	0.05	0	0	1	1
318	rap	0.0125	0.0125	0	0	1	1
325	job	0.1375	0.1375	0	0	1	1
333	rabbit	0.0375	0.0375	0	0	1	1
334	loyalty	0.0125	0.0125	0	0	1	1
338	inside	0.0125	0.0125	0	0	1	1
343	electrons	0.0125	0.0125	0	0	1	1
358	win	0.025	0.025	0	0	1	1
379	highlight	0.0125	0.0125	0	0	1	1
381	learn	0.0375	0.0375	0	0	1	1
382	mind	0.1125	0.1125	0	0	1	1
387	remote	0.025	0.025	0	0	1	1
404	acting	0.025	0.025	0	0	1	1
408	land	0.025	0.025	0	0	1	1
418	now	0.025	0.025	0	0	1	1
427	fresh	0.0375	0.0375	0	0	1	1
433	forever	0.025	0.025	0	0	1	1
434	eternity	0.0125	0.0125	0	0	1	1
448	chilly	0.0125	0.0125	0	0	1	1
460	naked	0.0125	0.0125	0	0	1	1
469	console	0.0125	0.0125	0	0	1	1
471	nintendo	0.0125	0.0125	0	0	1	1
480	bored	0.0125	0.0125	0	0	1	1
488	florida	0.0125	0.0125	0	0	1	1
489	sharks	0.025	0.025	0	0	1	1
495	bite	0.0125	0.0125	0	0	1	1
498	fever	0.0125	0.0125	0	0	1	1
501	science	0.025	0.025	0	0	1	1
503	student	0.025	0.025	0	0	1	1
507	stone	0.0375	0.0375	0	0	1	1
517	limb	0.0125	0.0125	0	0	1	1
525	matter	0.0125	0.0125	0	0	1	1
528	ground	0.05	0.05	0	0	1	1
529	earthquake	0.0125	0.0125	0	0	1	1
533	mud	0.025	0.025	0	0	1	1
536	rock	0.0375	0.0375	0	0	1	1
545	aftermath	0.0125	0.0125	0	0	1	1
549	plastic	0.0125	0.0125	0	0	1	1
550	container	0.0125	0.0125	0	0	1	1
556	expensive	0.025	0.025	0	0	1	1
567	store	0.075	0.075	0	0	1	1
577	highway	0.0125	0.0125	0	0	1	1
579	relax	0.025	0.025	0	0	1	1
582	ships	0.0125	0.0125	0	0	1	1
583	cruise	0.0125	0.0125	0	0	1	1
593	hamburger	0.025	0.025	0	0	1	1
612	lunch	0.05	0.05	0	0	1	1
613	sandwich	0.025	0.025	0	0	1	1
614	tuna	0.0125	0.0125	0	0	1	1
618	socks	0.025	0.025	0	0	1	1
619	laundry	0.025	0.025	0	0	1	1
623	mountains	0.0625	0.0625	0	0	1	1
632	government	0.0375	0.0375	0	0	1	1
634	cookies	0.025	0.025	0	0	1	1
636	valley	0.0375	0.0375	0	0	1	1
644	leak	0.0125	0.0125	0	0	1	1
648	tool	0.0125	0.0125	0	0	1	1
652	figures	0.0125	0.0125	0	0	1	1
654	path	0.025	0.025	0	0	1	1
662	dinosaur	0.0125	0.0125	0	0	1	1
665	rocks	0.0375	0.0375	0	0	1	1
669	disaster	0.0125	0.0125	0	0	1	1
674	task	0.0125	0.0125	0	0	1	1
676	paycheck	0.025	0.025	0	0	1	1
677	taxes	0.025	0.025	0	0	1	1
679	society	0.025	0.025	0	0	1	1
680	needs	0.0125	0.0125	0	0	1	1
681	people	0.1375	0.1375	0	0	1	1
694	library	0.0375	0.0375	0	0	1	1
697	childhood	0.025	0.025	0	0	1	1
709	dying	0.025	0.025	0	0	1	1
721	colour	0.0125	0.0125	0	0	1	1
722	red	0.125	0.125	0	0	1	1
728	diesel	0.0125	0.0125	0	0	1	1
741	court	0.0375	0.0375	0	0	1	1
743	decision	0.0125	0.0125	0	0	1	1
744	true	0.0125	0.0125	0	0	1	1
749	wealth	0.025	0.025	0	0	1	1
758	egg	0.025	0.025	0	0	1	1
759	bacon	0.0125	0.0125	0	0	1	1
767	chicken	0.075	0.075	0	0	1	1
770	onions	0.0125	0.0125	0	0	1	1
771	orange	0.025	0.025	0	0	1	1
773	vodka	0.0125	0.0125	0	0	1	1
782	market	0.0125	0.0125	0	0	1	1
791	usa	0.025	0.025	0	0	1	1
792	flag	0.0125	0.0125	0	0	1	1
808	universe	0.0375	0.0375	0	0	1	1
812	knowledge	0.0375	0.0375	0	0	1	1
817	pencil	0.05	0.05	0	0	1	1
824	father	0.025	0.025	0	0	1	1
827	economy	0.0375	0.0375	0	0	1	1
832	meant	0.0125	0.0125	0	0	1	1
844	hiking	0.0375	0.0375	0	0	1	1
847	see	0.0125	0.0125	0	0	1	1
853	gill	0.0125	0.0125	0	0	1	1
855	growl	0.0125	0.0125	0	0	1	1
857	lightning	0.025	0.025	0	0	1	1
861	afraid	0.0125	0.0125	0	0	1	1
869	test	0.0375	0.0375	0	0	1	1
873	deep	0.025	0.025	0	0	1	1
874	shallow	0.0125	0.0125	0	0	1	1
875	drench	0.0125	0.0125	0	0	1	1
878	surf	0.0125	0.0125	0	0	1	1
881	ski	0.0125	0.0125	0	0	1	1
883	creek	0.0125	0.0125	0	0	1	1
888	bucket	0.0125	0.0125	0	0	1	1
897	tablets	0.0125	0.0125	0	0	1	1
907	panic	0.0125	0.0125	0	0	1	1
912	free	0.025	0.025	0	0	1	1
918	right	0.025	0.025	0	0	1	1
919	wrong	0.0125	0.0125	0	0	1	1
920	made	0.025	0.025	0	0	1	1
923	born	0.025	0.025	0	0	1	1
929	evening	0.025	0.025	0	0	1	1
[truncated: 1,881 more rows]
