# Supplementary material for: Narrative thinking lingers in spontaneous thought
Source: Nat Commun. 2022 Aug 6;13:4585. doi: 10.1038/s41467-022-32113-6 (PMC9357042; doi:10.1038/s41467-022-32113-6)
Supplement: Supplementary file 4 — Source Data [file 41467_2022_32113_MOESM4_ESM.zip › Source Data/Supplement/FigureS12&18/exp_2/carver_wordlist/theme_fa_bias.csv]

	word	fa1_p	fa2_p	fa2_bias	fa1_bias	fa2_oddsratio	fa1_oddsratio
250	sad	0.0875	0.225	0.1375	-0.1375	2.57142857142857	0.388888888888889
668	virus	0.0125	0.1125	0.1	-0.1	9	0.111111111111111
144	life	0.1375	0.225	0.0875	-0.0875	1.63636363636364	0.611111111111111
291	sand	0.0625	0.15	0.0875	-0.0875	2.4	0.416666666666667
928	clouds	0.0125	0.1	0.0875	-0.0875	8	0.125
1766	dead	0.025	0.1125	0.0875	-0.0875	4.5	0.222222222222222
2350	hungry	0.0125	0.1	0.0875	-0.0875	8	0.125
32	space	0.0375	0.1125	0.075	-0.075	3	0.333333333333333
90	boat	0.05	0.125	0.075	-0.075	2.5	0.4
540	sex	0.0375	0.1125	0.075	-0.075	3	0.333333333333333
1032	help	0.0375	0.1125	0.075	-0.075	3	0.333333333333333
1394	kill	0.0375	0.1125	0.075	-0.075	3	0.333333333333333
2406	road	0.0125	0.0875	0.075	-0.075	7	0.142857142857143
2664	murder	0	0.075	0.075	-0.075	7.5	0
2756	weather	0	0.075	0.075	-0.075	7.5	0
2870	police	0	0.075	0.075	-0.075	7.5	0
2939	found	0	0.075	0.075	-0.075	7.5	0
2956	law	0	0.075	0.075	-0.075	7.5	0
3022	trust	0	0.075	0.075	-0.075	7.5	0
28	sun	0.15	0.2125	0.0625	-0.0625	1.41666666666667	0.705882352941177
80	ice	0.075	0.1375	0.0625	-0.0625	1.83333333333333	0.545454545454545
86	rain	0.175	0.2375	0.0625	-0.0625	1.35714285714286	0.736842105263158
102	river	0.1125	0.175	0.0625	-0.0625	1.55555555555556	0.642857142857143
124	nature	0.0625	0.125	0.0625	-0.0625	2	0.5
450	run	0.075	0.1375	0.0625	-0.0625	1.83333333333333	0.545454545454545
634	green	0.0625	0.125	0.0625	-0.0625	2	0.5
1814	birds	0.0125	0.075	0.0625	-0.0625	6	0.166666666666667
2545	wisdom	0	0.0625	0.0625	-0.0625	6.25	0
2549	mystery	0	0.0625	0.0625	-0.0625	6.25	0
2674	find	0	0.0625	0.0625	-0.0625	6.25	0
2742	burger	0	0.0625	0.0625	-0.0625	6.25	0
2745	television	0	0.0625	0.0625	-0.0625	6.25	0
2786	shame	0	0.0625	0.0625	-0.0625	6.25	0
2955	crime	0	0.0625	0.0625	-0.0625	6.25	0
3533	court	0	0.0625	0.0625	-0.0625	6.25	0
105	ocean	0.175	0.225	0.05	-0.05	1.28571428571429	0.777777777777778
118	death	0.125	0.175	0.05	-0.05	1.4	0.714285714285714
147	body	0.0625	0.1125	0.05	-0.05	1.8	0.555555555555556
215	walk	0.0375	0.0875	0.05	-0.05	2.33333333333333	0.428571428571429
267	summer	0.0875	0.1375	0.05	-0.05	1.57142857142857	0.636363636363636
676	depression	0.025	0.075	0.05	-0.05	3	0.333333333333333
873	deep	0.025	0.075	0.05	-0.05	3	0.333333333333333
1555	big	0.0375	0.0875	0.05	-0.05	2.33333333333333	0.428571428571429
1575	calm	0.025	0.075	0.05	-0.05	3	0.333333333333333
1765	weight	0.0125	0.0625	0.05	-0.05	5	0.2
1906	guitar	0.0125	0.0625	0.05	-0.05	5	0.2
2244	justice	0.0125	0.0625	0.05	-0.05	5	0.2
2452	trump	0.0125	0.0625	0.05	-0.05	5	0.2
2540	funeral	0	0.05	0.05	-0.05	5	0
2543	growth	0	0.05	0.05	-0.05	5	0
2615	distant	0	0.05	0.05	-0.05	5	0
2663	camp	0	0.05	0.05	-0.05	5	0
2671	hug	0	0.05	0.05	-0.05	5	0
2952	heavy	0	0.05	0.05	-0.05	5	0
3187	killed	0	0.05	0.05	-0.05	5	0
3261	subject	0	0.05	0.05	-0.05	5	0
29	moon	0.075	0.1125	0.0375	-0.0375	1.5	0.666666666666667
42	now	0.0125	0.05	0.0375	-0.0375	4	0.25
46	wonder	0.0125	0.05	0.0375	-0.0375	4	0.25
47	mind	0.075	0.1125	0.0375	-0.0375	1.5	0.666666666666667
68	animal	0.0375	0.075	0.0375	-0.0375	2	0.5
71	cat	0.0875	0.125	0.0375	-0.0375	1.42857142857143	0.7
74	lion	0.0125	0.05	0.0375	-0.0375	4	0.25
75	bear	0.0125	0.05	0.0375	-0.0375	4	0.25
76	mountain	0.0625	0.1	0.0375	-0.0375	1.6	0.625
77		0.5875	0.625	0.0375	-0.0375	1.06382978723404	0.94
99	bowl	0.0125	0.05	0.0375	-0.0375	4	0.25
106	fish	0.175	0.2125	0.0375	-0.0375	1.21428571428571	0.823529411764706
126	animals	0.05	0.0875	0.0375	-0.0375	1.75	0.571428571428572
131	work	0.1125	0.15	0.0375	-0.0375	1.33333333333333	0.75
169	tree	0.0625	0.1	0.0375	-0.0375	1.6	0.625
185	mist	0.0125	0.05	0.0375	-0.0375	4	0.25
289	beach	0.125	0.1625	0.0375	-0.0375	1.3	0.769230769230769
340	loud	0.0125	0.05	0.0375	-0.0375	4	0.25
357	wife	0.025	0.0625	0.0375	-0.0375	2.5	0.4
383	biology	0.0125	0.05	0.0375	-0.0375	4	0.25
542	naked	0.0125	0.05	0.0375	-0.0375	4	0.25
560	close	0.0125	0.05	0.0375	-0.0375	4	0.25
574	light	0.125	0.1625	0.0375	-0.0375	1.3	0.769230769230769
576	sleep	0.15	0.1875	0.0375	-0.0375	1.25	0.8
593	movie	0.05	0.0875	0.0375	-0.0375	1.75	0.571428571428572
608	man	0.0875	0.125	0.0375	-0.0375	1.42857142857143	0.7
618	die	0.025	0.0625	0.0375	-0.0375	2.5	0.4
761	tall	0.0125	0.05	0.0375	-0.0375	4	0.25
779	land	0.0125	0.05	0.0375	-0.0375	4	0.25
836	anxiety	0.025	0.0625	0.0375	-0.0375	2.5	0.4
963	covid	0.05	0.0875	0.0375	-0.0375	1.75	0.571428571428572
984	clear	0.0375	0.075	0.0375	-0.0375	2	0.5
1007	freedom	0.0375	0.075	0.0375	-0.0375	2	0.5
1039	strong	0.025	0.0625	0.0375	-0.0375	2.5	0.4
1110	son	0.0125	0.05	0.0375	-0.0375	4	0.25
1133	vacation	0.025	0.0625	0.0375	-0.0375	2.5	0.4
1150	honey	0.0125	0.05	0.0375	-0.0375	4	0.25
1151	orange	0.0625	0.1	0.0375	-0.0375	1.6	0.625
1164	boy	0.0125	0.05	0.0375	-0.0375	4	0.25
1234	blue	0.0875	0.125	0.0375	-0.0375	1.42857142857143	0.7
1325	boring	0.0125	0.05	0.0375	-0.0375	4	0.25
1398	cow	0.025	0.0625	0.0375	-0.0375	2.5	0.4
1501	forever	0.0125	0.05	0.0375	-0.0375	4	0.25
1698	alone	0.0125	0.05	0.0375	-0.0375	4	0.25
1769	birth	0.025	0.0625	0.0375	-0.0375	2.5	0.4
1856	sound	0.0125	0.05	0.0375	-0.0375	4	0.25
2149	thinking	0.0125	0.05	0.0375	-0.0375	4	0.25
2151	train	0.025	0.0625	0.0375	-0.0375	2.5	0.4
2352	drown	0.0125	0.05	0.0375	-0.0375	4	0.25
2427	change	0.0125	0.05	0.0375	-0.0375	4	0.25
2496	criminal	0	0.0375	0.0375	-0.0375	3.75	0
2500	dolphin	0	0.0375	0.0375	-0.0375	3.75	0
2503	adult	0	0.0375	0.0375	-0.0375	3.75	0
2521	flying	0	0.0375	0.0375	-0.0375	3.75	0
2529	tv	0	0.0375	0.0375	-0.0375	3.75	0
2553	research	0	0.0375	0.0375	-0.0375	3.75	0
2554	evidence	0	0.0375	0.0375	-0.0375	3.75	0
2556	politics	0	0.0375	0.0375	-0.0375	3.75	0
2610	turn	0	0.0375	0.0375	-0.0375	3.75	0
2639	china	0	0.0375	0.0375	-0.0375	3.75	0
2669	shine	0	0.0375	0.0375	-0.0375	3.75	0
2684	glad	0	0.0375	0.0375	-0.0375	3.75	0
2692	basketball	0	0.0375	0.0375	-0.0375	3.75	0
2725	imagination	0	0.0375	0.0375	-0.0375	3.75	0
2728	vision	0	0.0375	0.0375	-0.0375	3.75	0
2734	scientist	0	0.0375	0.0375	-0.0375	3.75	0
2737	shave	0	0.0375	0.0375	-0.0375	3.75	0
2738	couch	0	0.0375	0.0375	-0.0375	3.75	0
2744	beef	0	0.0375	0.0375	-0.0375	3.75	0
2761	oval	0	0.0375	0.0375	-0.0375	3.75	0
2770	kiss	0	0.0375	0.0375	-0.0375	3.75	0
2827	show	0	0.0375	0.0375	-0.0375	3.75	0
2836	who	0	0.0375	0.0375	-0.0375	3.75	0
2875	shallow	0	0.0375	0.0375	-0.0375	3.75	0
2960	guilt	0	0.0375	0.0375	-0.0375	3.75	0
3020	true	0	0.0375	0.0375	-0.0375	3.75	0
3056	current	0	0.0375	0.0375	-0.0375	3.75	0
3057	coral	0	0.0375	0.0375	-0.0375	3.75	0
3078	model	0	0.0375	0.0375	-0.0375	3.75	0
3107	workout	0	0.0375	0.0375	-0.0375	3.75	0
3110	believe	0	0.0375	0.0375	-0.0375	3.75	0
3121	weak	0	0.0375	0.0375	-0.0375	3.75	0
3172	internet	0	0.0375	0.0375	-0.0375	3.75	0
3209	vanilla	0	0.0375	0.0375	-0.0375	3.75	0
3222	mean	0	0.0375	0.0375	-0.0375	3.75	0
3232	kid	0	0.0375	0.0375	-0.0375	3.75	0
3249	metal	0	0.0375	0.0375	-0.0375	3.75	0
3297	students	0	0.0375	0.0375	-0.0375	3.75	0
3340	suspect	0	0.0375	0.0375	-0.0375	3.75	0
3378	violence	0	0.0375	0.0375	-0.0375	3.75	0
3482	state	0	0.0375	0.0375	-0.0375	3.75	0
3621	childhood	0	0.0375	0.0375	-0.0375	3.75	0
3669	online	0	0.0375	0.0375	-0.0375	3.75	0
3760	guilty	0	0.0375	0.0375	-0.0375	3.75	0
30	stars	0.0625	0.0875	0.025	-0.025	1.4	0.714285714285714
70	dog	0.125	0.15	0.025	-0.025	1.2	0.833333333333333
73	tiger	0.025	0.05	0.025	-0.025	2	0.5
79	cold	0.175	0.2	0.025	-0.025	1.14285714285714	0.875
103	pool	0.075	0.1	0.025	-0.025	1.33333333333333	0.75
149	ball	0.0625	0.0875	0.025	-0.025	1.4	0.714285714285714
157	jump	0.025	0.05	0.025	-0.025	2	0.5
160	eat	0.125	0.15	0.025	-0.025	1.2	0.833333333333333
166	look	0.025	0.05	0.025	-0.025	2	0.5
176	dirt	0.025	0.05	0.025	-0.025	2	0.5
205	dirty	0.0625	0.0875	0.025	-0.025	1.4	0.714285714285714
230	drawing	0.0125	0.0375	0.025	-0.025	3	0.333333333333333
266	warm	0.075	0.1	0.025	-0.025	1.33333333333333	0.75
281	germs	0.0125	0.0375	0.025	-0.025	3	0.333333333333333
298	pain	0.1375	0.1625	0.025	-0.025	1.18181818181818	0.846153846153846
300	muscle	0.0125	0.0375	0.025	-0.025	3	0.333333333333333
313	foot	0.05	0.075	0.025	-0.025	1.5	0.666666666666667
338	baby	0.0875	0.1125	0.025	-0.025	1.28571428571429	0.777777777777778
356	husband	0.025	0.05	0.025	-0.025	2	0.5
432	car	0.175	0.2	0.025	-0.025	1.14285714285714	0.875
453	angry	0.025	0.05	0.025	-0.025	2	0.5
457	friend	0.0625	0.0875	0.025	-0.025	1.4	0.714285714285714
510	sin	0.025	0.05	0.025	-0.025	2	0.5
515	door	0.025	0.05	0.025	-0.025	2	0.5
537	bar	0.0125	0.0375	0.025	-0.025	3	0.333333333333333
561	open	0.0125	0.0375	0.025	-0.025	3	0.333333333333333
562	wall	0.0125	0.0375	0.025	-0.025	3	0.333333333333333
609	woman	0.0625	0.0875	0.025	-0.025	1.4	0.714285714285714
638	planet	0.0125	0.0375	0.025	-0.025	3	0.333333333333333
671	drunk	0.0375	0.0625	0.025	-0.025	1.66666666666667	0.6
702	swim	0.05	0.075	0.025	-0.025	1.5	0.666666666666667
740	solar	0.0125	0.0375	0.025	-0.025	3	0.333333333333333
760	long	0.0625	0.0875	0.025	-0.025	1.4	0.714285714285714
777	world	0.0375	0.0625	0.025	-0.025	1.66666666666667	0.6
782	black	0.075	0.1	0.025	-0.025	1.33333333333333	0.75
865	relax	0.025	0.05	0.025	-0.025	2	0.5
952	plants	0.0375	0.0625	0.025	-0.025	1.66666666666667	0.6
953	exercise	0.05	0.075	0.025	-0.025	1.5	0.666666666666667
964	worry	0.0125	0.0375	0.025	-0.025	3	0.333333333333333
1006	free	0.025	0.05	0.025	-0.025	2	0.5
1052	move	0.0125	0.0375	0.025	-0.025	3	0.333333333333333
1184	fitness	0.025	0.05	0.025	-0.025	2	0.5
1196	tear	0.0125	0.0375	0.025	-0.025	3	0.333333333333333
1246	church	0.0125	0.0375	0.025	-0.025	3	0.333333333333333
1262	large	0.025	0.05	0.025	-0.025	2	0.5
1276	cycle	0.025	0.05	0.025	-0.025	2	0.5
1341	universe	0.025	0.05	0.025	-0.025	2	0.5
1343	round	0.025	0.05	0.025	-0.025	2	0.5
1346	rainbow	0.025	0.05	0.025	-0.025	2	0.5
1348	lightning	0.0125	0.0375	0.025	-0.025	3	0.333333333333333
1349	bright	0.025	0.05	0.025	-0.025	2	0.5
1355	physics	0.025	0.05	0.025	-0.025	2	0.5
1391	pop	0.0125	0.0375	0.025	-0.025	3	0.333333333333333
1454	week	0.0125	0.0375	0.025	-0.025	3	0.333333333333333
1497	desert	0.025	0.05	0.025	-0.025	2	0.5
1510	pet	0.0125	0.0375	0.025	-0.025	3	0.333333333333333
1514	banana	0.0375	0.0625	0.025	-0.025	1.66666666666667	0.6
1532	dangerous	0.0375	0.0625	0.025	-0.025	1.66666666666667	0.6
1537	magic	0.0125	0.0375	0.025	-0.025	3	0.333333333333333
1544	grill	0.0125	0.0375	0.025	-0.025	3	0.333333333333333
1565	study	0.0125	0.0375	0.025	-0.025	3	0.333333333333333
1599	yoga	0.025	0.05	0.025	-0.025	2	0.5
1612	lonely	0.0375	0.0625	0.025	-0.025	1.66666666666667	0.6
1644	pretty	0.0125	0.0375	0.025	-0.025	3	0.333333333333333
1696	hearing	0.0125	0.0375	0.025	-0.025	3	0.333333333333333
1733	camera	0.0125	0.0375	0.025	-0.025	3	0.333333333333333
1869	soft	0.0125	0.0375	0.025	-0.025	3	0.333333333333333
1881	egg	0.0125	0.0375	0.025	-0.025	3	0.333333333333333
1927	education	0.0125	0.0375	0.025	-0.025	3	0.333333333333333
1960	claire	0.0125	0.0375	0.025	-0.025	3	0.333333333333333
1991	purpose	0.0125	0.0375	0.025	-0.025	3	0.333333333333333
2026	song	0.0125	0.0375	0.025	-0.025	3	0.333333333333333
2137	social	0.0125	0.0375	0.025	-0.025	3	0.333333333333333
2216	fur	0.0125	0.0375	0.025	-0.025	3	0.333333333333333
2220	accident	0.0125	0.0375	0.025	-0.025	3	0.333333333333333
2238	community	0.0125	0.0375	0.025	-0.025	3	0.333333333333333
2383	shark	0.0125	0.0375	0.025	-0.025	3	0.333333333333333
2402	monkey	0.0125	0.0375	0.025	-0.025	3	0.333333333333333
2424	race	0.0125	0.0375	0.025	-0.025	3	0.333333333333333
2454	scary	0.0125	0.0375	0.025	-0.025	3	0.333333333333333
2489	come	0.0125	0.0375	0.025	-0.025	3	0.333333333333333
2510	silence	0	0.025	0.025	-0.025	2.5	0
2513	loving	0	0.025	0.025	-0.025	2.5	0
2522	tie	0	0.025	0.025	-0.025	2.5	0
2523	knot	0	0.025	0.025	-0.025	2.5	0
2537	carbs	0	0.025	0.025	-0.025	2.5	0
2538	sour	0	0.025	0.025	-0.025	2.5	0
2539	mess	0	0.025	0.025	-0.025	2.5	0
2541	mourning	0	0.025	0.025	-0.025	2.5	0
2542	rebirth	0	0.025	0.025	-0.025	2.5	0
2547	bang	0	0.025	0.025	-0.025	2.5	0
2574	fridge	0	0.025	0.025	-0.025	2.5	0
2578	flash	0	0.025	0.025	-0.025	2.5	0
2581	video	0	0.025	0.025	-0.025	2.5	0
2585	follow	0	0.025	0.025	-0.025	2.5	0
2586	ask	0	0.025	0.025	-0.025	2.5	0
2587	question	0	0.025	0.025	-0.025	2.5	0
2588	answer	0	0.025	0.025	-0.025	2.5	0
2590	grey	0	0.025	0.025	-0.025	2.5	0
2593	oak	0	0.025	0.025	-0.025	2.5	0
2594	maple	0	0.025	0.025	-0.025	2.5	0
2604	clay	0	0.025	0.025	-0.025	2.5	0
2608	dig	0	0.025	0.025	-0.025	2.5	0
2616	ski	0	0.025	0.025	-0.025	2.5	0
2619	wheat	0	0.025	0.025	-0.025	2.5	0
2622	blow	0	0.025	0.025	-0.025	2.5	0
2632	hydrate	0	0.025	0.025	-0.025	2.5	0
2633	hotdogs	0	0.025	0.025	-0.025	2.5	0
2640	feathers	0	0.025	0.025	-0.025	2.5	0
2641	cage	0	0.025	0.025	-0.025	2.5	0
2648	pump	0	0.025	0.025	-0.025	2.5	0
2649	transparent	0	0.025	0.025	-0.025	2.5	0
2654	flood	0	0.025	0.025	-0.025	2.5	0
2659	preacher	0	0.025	0.025	-0.025	2.5	0
2661	direction	0	0.025	0.025	-0.025	2.5	0
2666	deputy	0	0.025	0.025	-0.025	2.5	0
2676	deer	0	0.025	0.025	-0.025	2.5	0
2683	contagious	0	0.025	0.025	-0.025	2.5	0
2688	creak	0	0.025	0.025	-0.025	2.5	0
2693	entertainment	0	0.025	0.025	-0.025	2.5	0
2694	pleasant	0	0.025	0.025	-0.025	2.5	0
2729	optical	0	0.025	0.025	-0.025	2.5	0
2731	disbelief	0	0.025	0.025	-0.025	2.5	0
2739	enjoy	0	0.025	0.025	-0.025	2.5	0
2740	stand	0	0.025	0.025	-0.025	2.5	0
2741	waterfall	0	0.025	0.025	-0.025	2.5	0
2743	pork	0	0.025	0.025	-0.025	2.5	0
2752	club	0	0.025	0.025	-0.025	2.5	0
2754	refrigerator	0	0.025	0.025	-0.025	2.5	0
2757	ass	0	0.025	0.025	-0.025	2.5	0
2758	pony	0	0.025	0.025	-0.025	2.5	0
2766	butter	0	0.025	0.025	-0.025	2.5	0
2767	saddle	0	0.025	0.025	-0.025	2.5	0
2771	despise	0	0.025	0.025	-0.025	2.5	0
2780	woods	0	0.025	0.025	-0.025	2.5	0
2781	ghost	0	0.025	0.025	-0.025	2.5	0
2789	dot	0	0.025	0.025	-0.025	2.5	0
2791	hear	0	0.025	0.025	-0.025	2.5	0
2793	gone	0	0.025	0.025	-0.025	2.5	0
2801	kick	0	0.025	0.025	-0.025	2.5	0
2819	pants	0	0.025	0.025	-0.025	2.5	0
2820	jeans	0	0.025	0.025	-0.025	2.5	0
2825	let	0	0.025	0.025	-0.025	2.5	0
2826	just	0	0.025	0.025	-0.025	2.5	0
2833	plenty	0	0.025	0.025	-0.025	2.5	0
2834	power	0	0.025	0.025	-0.025	2.5	0
2845	bee	0	0.025	0.025	-0.025	2.5	0
2853	okay	0	0.025	0.025	-0.025	2.5	0
2857	quiet	0	0.025	0.025	-0.025	2.5	0
2860	trail	0	0.025	0.025	-0.025	2.5	0
2861	discover	0	0.025	0.025	-0.025	2.5	0
2862	songs	0	0.025	0.025	-0.025	2.5	0
2863	lyrics	0	0.025	0.025	-0.025	2.5	0
2864	recording	0	0.025	0.025	-0.025	2.5	0
2865	audio	0	0.025	0.025	-0.025	2.5	0
2867	shatter	0	0.025	0.025	-0.025	2.5	0
2874	national	0	0.025	0.025	-0.025	2.5	0
2902	survey	0	0.025	0.025	-0.025	2.5	0
2925	landing	0	0.025	0.025	-0.025	2.5	0
2935	arrested	0	0.025	0.025	-0.025	2.5	0
2950	shelter	0	0.025	0.025	-0.025	2.5	0
2958	judge	0	0.025	0.025	-0.025	2.5	0
2963	escape	0	0.025	0.025	-0.025	2.5	0
2965	lack	0	0.025	0.025	-0.025	2.5	0
2975	cane	0	0.025	0.025	-0.025	2.5	0
2977	better	0	0.025	0.025	-0.025	2.5	0
2979	hopeful	0	0.025	0.025	-0.025	2.5	0
2984	neighborhood	0	0.025	0.025	-0.025	2.5	0
2987	when	0	0.025	0.025	-0.025	2.5	0
2992	events	0	0.025	0.025	-0.025	2.5	0
3000	listening	0	0.025	0.025	-0.025	2.5	0
3002	satisfaction	0	0.025	0.025	-0.025	2.5	0
3019	thick	0	0.025	0.025	-0.025	2.5	0
3031	paris	0	0.025	0.025	-0.025	2.5	0
3035	nervous	0	0.025	0.025	-0.025	2.5	0
3036	system	0	0.025	0.025	-0.025	2.5	0
3052	electric	0	0.025	0.025	-0.025	2.5	0
3054	capacitor	0	0.025	0.025	-0.025	2.5	0
3058	reef	0	0.025	0.025	-0.025	2.5	0
3071	north	0	0.025	0.025	-0.025	2.5	0
3075	lust	0	0.025	0.025	-0.025	2.5	0
3079	starving	0	0.025	0.025	-0.025	2.5	0
3096	leading	0	0.025	0.025	-0.025	2.5	0
3101	south	0	0.025	0.025	-0.025	2.5	0
3106	breast	0	0.025	0.025	-0.025	2.5	0
3113	actress	0	0.025	0.025	-0.025	2.5	0
3116	balls	0	0.025	0.025	-0.025	2.5	0
3135	increase	0	0.025	0.025	-0.025	2.5	0
3137	refresh	0	0.025	0.025	-0.025	2.5	0
3148	bacteria	0	0.025	0.025	-0.025	2.5	0
3149	plague	0	0.025	0.025	-0.025	2.5	0
3158	avoid	0	0.025	0.025	-0.025	2.5	0
3160	destination	0	0.025	0.025	-0.025	2.5	0
3162	pride	0	0.025	0.025	-0.025	2.5	0
3165	greedy	0	0.025	0.025	-0.025	2.5	0
3191	sunflower	0	0.025	0.025	-0.025	2.5	0
3199	steep	0	0.025	0.025	-0.025	2.5	0
3203	shrimp	0	0.025	0.025	-0.025	2.5	0
3205	appointment	0	0.025	0.025	-0.025	2.5	0
3208	yogurt	0	0.025	0.025	-0.025	2.5	0
3212	salty	0	0.025	0.025	-0.025	2.5	0
3216	lean	0	0.025	0.025	-0.025	2.5	0
3226	skiing	0	0.025	0.025	-0.025	2.5	0
3237	return	0	0.025	0.025	-0.025	2.5	0
3252	hills	0	0.025	0.025	-0.025	2.5	0
3255	galaxy	0	0.025	0.025	-0.025	2.5	0
3259	exam	0	0.025	0.025	-0.025	2.5	0
3265	will	0	0.025	0.025	-0.025	2.5	0
3267	same	0	0.025	0.025	-0.025	2.5	0
3277	shiny	0	0.025	0.025	-0.025	2.5	0
3279	hydrogen	0	0.025	0.025	-0.025	2.5	0
3289	coat	0	0.025	0.025	-0.025	2.5	0
3292	hit	0	0.025	0.025	-0.025	2.5	0
3294	dull	0	0.025	0.025	-0.025	2.5	0
3298	kite	0	0.025	0.025	-0.025	2.5	0
3305	satellite	0	0.025	0.025	-0.025	2.5	0
3316	fries	0	0.025	0.025	-0.025	2.5	0
3320	rude	0	0.025	0.025	-0.025	2.5	0
3334	fake	0	0.025	0.025	-0.025	2.5	0
3336	wonderful	0	0.025	0.025	-0.025	2.5	0
3337	height	0	0.025	0.025	-0.025	2.5	0
3338	stuart	0	0.025	0.025	-0.025	2.5	0
3350	wish	0	0.025	0.025	-0.025	2.5	0
3351	matter	0	0.025	0.025	-0.025	2.5	0
3354	loneliness	0	0.025	0.025	-0.025	2.5	0
3356	regret	0	0.025	0.025	-0.025	2.5	0
3358	friendship	0	0.025	0.025	-0.025	2.5	0
3362	crushed	0	0.025	0.025	-0.025	2.5	0
3427	russia	0	0.025	0.025	-0.025	2.5	0
3428	italy	0	0.025	0.025	-0.025	2.5	0
3439	tribe	0	0.025	0.025	-0.025	2.5	0
3455	try	0	0.025	0.025	-0.025	2.5	0
3457	flesh	0	0.025	0.025	-0.025	2.5	0
3465	trash	0	0.025	0.025	-0.025	2.5	0
3471	pastor	0	0.025	0.025	-0.025	2.5	0
3486	gym	0	0.025	0.025	-0.025	2.5	0
3508	image	0	0.025	0.025	-0.025	2.5	0
3553	mix	0	0.025	0.025	-0.025	2.5	0
3582	refreshing	0	0.025	0.025	-0.025	2.5	0
3597	despair	0	0.025	0.025	-0.025	2.5	0
3612	relaxed	0	0.025	0.025	-0.025	2.5	0
3613	meaning	0	0.025	0.025	-0.025	2.5	0
3625	seeking	0	0.025	0.025	-0.025	2.5	0
3627	prayer	0	0.025	0.025	-0.025	2.5	0
3628	constant	0	0.025	0.025	-0.025	2.5	0
3637	yes	0	0.025	0.025	-0.025	2.5	0
3664	investigation	0	0.025	0.025	-0.025	2.5	0
3681	unknowing	0	0.025	0.025	-0.025	2.5	0
3690	support	0	0.025	0.025	-0.025	2.5	0
3695	affection	0	0.025	0.025	-0.025	2.5	0
3697	fault	0	0.025	0.025	-0.025	2.5	0
3716	focus	0	0.025	0.025	-0.025	2.5	0
3720	lift	0	0.025	0.025	-0.025	2.5	0
3724	lights	0	0.025	0.025	-0.025	2.5	0
3728	needy	0	0.025	0.025	-0.025	2.5	0
3738	cancer	0	0.025	0.025	-0.025	2.5	0
3769	business	0	0.025	0.025	-0.025	2.5	0
3815	desire	0	0.025	0.025	-0.025	2.5	0
3817	market	0	0.025	0.025	-0.025	2.5	0
3829	please	0	0.025	0.025	-0.025	2.5	0
3838	device	0	0.025	0.025	-0.025	2.5	0
3844	suicide	0	0.025	0.025	-0.025	2.5	0
3851	lies	0	0.025	0.025	-0.025	2.5	0
3854	panic	0	0.025	0.025	-0.025	2.5	0
3866	blind	0	0.025	0.025	-0.025	2.5	0
3877	cell	0	0.025	0.025	-0.025	2.5	0
3889	never	0	0.025	0.025	-0.025	2.5	0
3910	marine	0	0.025	0.025	-0.025	2.5	0
3917	bun	0	0.025	0.025	-0.025	2.5	0
3943	thoughtful	0	0.025	0.025	-0.025	2.5	0
3978	goat	0	0.025	0.025	-0.025	2.5	0
22	good	0.15	0.1625	0.0125	-0.0125	1.08333333333333	0.923076923076923
27	earth	0.075	0.0875	0.0125	-0.0125	1.16666666666667	0.857142857142857
40	me	0.025	0.0375	0.0125	-0.0125	1.5	0.666666666666667
58	hole	0.0375	0.05	0.0125	-0.0125	1.33333333333333	0.75
78	wet	0.1125	0.125	0.0125	-0.0125	1.11111111111111	0.9
91	hot	0.1875	0.2	0.0125	-0.0125	1.06666666666667	0.9375
123	forest	0.025	0.0375	0.0125	-0.0125	1.5	0.666666666666667
161	yawn	0.0125	0.025	0.0125	-0.0125	2	0.5
171	bark	0.0125	0.025	0.0125	-0.0125	2	0.5
186	fog	0.0125	0.025	0.0125	-0.0125	2	0.5
187	wind	0.05	0.0625	0.0125	-0.0125	1.25	0.8
188	cloud	0.0375	0.05	0.0125	-0.0125	1.33333333333333	0.75
203	trip	0.025	0.0375	0.0125	-0.0125	1.5	0.666666666666667
241	bath	0.05	0.0625	0.0125	-0.0125	1.25	0.8
243	thirsty	0.05	0.0625	0.0125	-0.0125	1.25	0.8
248	happy	0.1125	0.125	0.0125	-0.0125	1.11111111111111	0.9
251	hurt	0.05	0.0625	0.0125	-0.0125	1.25	0.8
273	meat	0.0375	0.05	0.0125	-0.0125	1.33333333333333	0.75
282	disease	0.0375	0.05	0.0125	-0.0125	1.33333333333333	0.75
287	vegetables	0.0375	0.05	0.0125	-0.0125	1.33333333333333	0.75
293	fishing	0.025	0.0375	0.0125	-0.0125	1.5	0.666666666666667
306	thigh	0.0125	0.025	0.0125	-0.0125	2	0.5
334	poor	0.0125	0.025	0.0125	-0.0125	2	0.5
352	faith	0.0125	0.025	0.0125	-0.0125	2	0.5
379	shape	0.025	0.0375	0.0125	-0.0125	1.5	0.666666666666667
385	pets	0.0125	0.025	0.0125	-0.0125	2	0.5
392	words	0.05	0.0625	0.0125	-0.0125	1.25	0.8
401	swimming	0.025	0.0375	0.0125	-0.0125	1.5	0.666666666666667
406	missing	0.0125	0.025	0.0125	-0.0125	2	0.5
417	warmth	0.025	0.0375	0.0125	-0.0125	1.5	0.666666666666667
452	bad	0.125	0.1375	0.0125	-0.0125	1.1	0.909090909090909
471	awesome	0.0125	0.025	0.0125	-0.0125	2	0.5
475	fight	0.025	0.0375	0.0125	-0.0125	1.5	0.666666666666667
544	down	0.0375	0.05	0.0125	-0.0125	1.33333333333333	0.75
554	wrong	0.0125	0.025	0.0125	-0.0125	2	0.5
555	right	0.0125	0.025	0.0125	-0.0125	2	0.5
579	sheet	0.0125	0.025	0.0125	-0.0125	2	0.5
586	joke	0.0125	0.025	0.0125	-0.0125	2	0.5
597	stress	0.025	0.0375	0.0125	-0.0125	1.5	0.666666666666667
598	taste	0.025	0.0375	0.0125	-0.0125	1.5	0.666666666666667
615	knife	0.0375	0.05	0.0125	-0.0125	1.33333333333333	0.75
622	safe	0.025	0.0375	0.0125	-0.0125	1.5	0.666666666666667
623	hide	0.025	0.0375	0.0125	-0.0125	1.5	0.666666666666667
631	sandwich	0.025	0.0375	0.0125	-0.0125	1.5	0.666666666666667
692	luggage	0.0125	0.025	0.0125	-0.0125	2	0.5
693	bag	0.0375	0.05	0.0125	-0.0125	1.33333333333333	0.75
714	dictionary	0.0125	0.025	0.0125	-0.0125	2	0.5
717	heal	0.025	0.0375	0.0125	-0.0125	1.5	0.666666666666667
720	no	0.0125	0.025	0.0125	-0.0125	2	0.5
728	to	0.0125	0.025	0.0125	-0.0125	2	0.5
738	jam	0.0125	0.025	0.0125	-0.0125	2	0.5
759	dry	0.0625	0.075	0.0125	-0.0125	1.2	0.833333333333333
762	short	0.025	0.0375	0.0125	-0.0125	1.5	0.666666666666667
775	president	0.0125	0.025	0.0125	-0.0125	2	0.5
776	country	0.0125	0.025	0.0125	-0.0125	2	0.5
789	wealth	0.0125	0.025	0.0125	-0.0125	2	0.5
795	night	0.0875	0.1	0.0125	-0.0125	1.14285714285714	0.875
797	buy	0.0125	0.025	0.0125	-0.0125	2	0.5
803	lose	0.0125	0.025	0.0125	-0.0125	2	0.5
806	scream	0.0125	0.025	0.0125	-0.0125	2	0.5
816	rope	0.0125	0.025	0.0125	-0.0125	2	0.5
832	illness	0.025	0.0375	0.0125	-0.0125	1.5	0.666666666666667
835	children	0.05	0.0625	0.0125	-0.0125	1.25	0.8
841	america	0.0125	0.025	0.0125	-0.0125	2	0.5
844	job	0.0375	0.05	0.0125	-0.0125	1.33333333333333	0.75
850	kitchen	0.05	0.0625	0.0125	-0.0125	1.25	0.8
858	parents	0.0125	0.025	0.0125	-0.0125	2	0.5
877	poetry	0.0125	0.025	0.0125	-0.0125	2	0.5
891	memories	0.025	0.0375	0.0125	-0.0125	1.5	0.666666666666667
897	toothpaste	0.0125	0.025	0.0125	-0.0125	2	0.5
898	brush	0.0125	0.025	0.0125	-0.0125	2	0.5
900	student	0.0375	0.05	0.0125	-0.0125	1.33333333333333	0.75
905	line	0.0125	0.025	0.0125	-0.0125	2	0.5
912	loss	0.0375	0.05	0.0125	-0.0125	1.33333333333333	0.75
921	knowledge	0.0375	0.05	0.0125	-0.0125	1.33333333333333	0.75
923	reading	0.025	0.0375	0.0125	-0.0125	1.5	0.666666666666667
929	mountains	0.0125	0.025	0.0125	-0.0125	2	0.5
930	trees	0.05	0.0625	0.0125	-0.0125	1.25	0.8
932	hiking	0.0375	0.05	0.0125	-0.0125	1.33333333333333	0.75
936	groceries	0.0125	0.025	0.0125	-0.0125	2	0.5
941	drive	0.0375	0.05	0.0125	-0.0125	1.33333333333333	0.75
978	fit	0.0125	0.025	0.0125	-0.0125	2	0.5
981	cool	0.025	0.0375	0.0125	-0.0125	1.5	0.666666666666667
982	pure	0.025	0.0375	0.0125	-0.0125	1.5	0.666666666666667
1040	snake	0.025	0.0375	0.0125	-0.0125	1.5	0.666666666666667
1065	beautiful	0.0375	0.05	0.0125	-0.0125	1.33333333333333	0.75
1066	girl	0.0625	0.075	0.0125	-0.0125	1.2	0.833333333333333
1067	grave	0.0125	0.025	0.0125	-0.0125	2	0.5
1077	class	0.0125	0.025	0.0125	-0.0125	2	0.5
1097	lemon	0.0375	0.05	0.0125	-0.0125	1.33333333333333	0.75
1103	cheese	0.0125	0.025	0.0125	-0.0125	2	0.5
1130	marriage	0.0375	0.05	0.0125	-0.0125	1.33333333333333	0.75
1131	falls	0.025	0.0375	0.0125	-0.0125	1.5	0.666666666666667
1149	coke	0.0125	0.025	0.0125	-0.0125	2	0.5
1154	serene	0.0125	0.025	0.0125	-0.0125	2	0.5
1157	hate	0.0375	0.05	0.0125	-0.0125	1.33333333333333	0.75
1159	tattoo	0.0125	0.025	0.0125	-0.0125	2	0.5
1169	harmony	0.0125	0.025	0.0125	-0.0125	2	0.5
1177	season	0.0125	0.025	0.0125	-0.0125	2	0.5
1197	salt	0.0375	0.05	0.0125	-0.0125	1.33333333333333	0.75
1211	touch	0.025	0.0375	0.0125	-0.0125	1.5	0.666666666666667
1212	disinfect	0.0125	0.025	0.0125	-0.0125	2	0.5
1239	california	0.0125	0.025	0.0125	-0.0125	2	0.5
1241	angel	0.025	0.0375	0.0125	-0.0125	1.5	0.666666666666667
1281	brown	0.05	0.0625	0.0125	-0.0125	1.25	0.8
1299	popcorn	0.0125	0.025	0.0125	-0.0125	2	0.5
1300	clothing	0.0125	0.025	0.0125	-0.0125	2	0.5
1335	call	0.025	0.0375	0.0125	-0.0125	1.5	0.666666666666667
1360	enjoyment	0.0125	0.025	0.0125	-0.0125	2	0.5
1369	build	0.0125	0.025	0.0125	-0.0125	2	0.5
1376	pig	0.025	0.0375	0.0125	-0.0125	1.5	0.666666666666667
1387	fox	0.0125	0.025	0.0125	-0.0125	2	0.5
1396	mental	0.0125	0.025	0.0125	-0.0125	2	0.5
1409	thumb	0.0125	0.025	0.0125	-0.0125	2	0.5
1424	always	0.0125	0.025	0.0125	-0.0125	2	0.5
1456	year	0.0125	0.025	0.0125	-0.0125	2	0.5
1470	drama	0.0125	0.025	0.0125	-0.0125	2	0.5
1472	romance	0.0125	0.025	0.0125	-0.0125	2	0.5
1478	eternity	0.0125	0.025	0.0125	-0.0125	2	0.5
1479	female	0.025	0.0375	0.0125	-0.0125	1.5	0.666666666666667
1480	wanting	0.0125	0.025	0.0125	-0.0125	2	0.5
1481	companion	0.0125	0.025	0.0125	-0.0125	2	0.5
1513	bus	0.0375	0.05	0.0125	-0.0125	1.33333333333333	0.75
1560	young	0.05	0.0625	0.0125	-0.0125	1.25	0.8
1586	history	0.0125	0.025	0.0125	-0.0125	2	0.5
1600	religion	0.0125	0.025	0.0125	-0.0125	2	0.5
1613	bored	0.0125	0.025	0.0125	-0.0125	2	0.5
1643	colorful	0.0125	0.025	0.0125	-0.0125	2	0.5
1645	gender	0.0125	0.025	0.0125	-0.0125	2	0.5
1651	girlfriend	0.0125	0.025	0.0125	-0.0125	2	0.5
1656	different	0.0125	0.025	0.0125	-0.0125	2	0.5
1675	lab	0.0125	0.025	0.0125	-0.0125	2	0.5
1684	contemplation	0.0125	0.025	0.0125	-0.0125	2	0.5
1703	conflict	0.0125	0.025	0.0125	-0.0125	2	0.5
1715	high	0.0375	0.05	0.0125	-0.0125	1.33333333333333	0.75
1723	computer	0.0375	0.05	0.0125	-0.0125	1.33333333333333	0.75
1739	athlete	0.0125	0.025	0.0125	-0.0125	2	0.5
1746	order	0.0125	0.025	0.0125	-0.0125	2	0.5
1752	coupon	0.0125	0.025	0.0125	-0.0125	2	0.5
1758	rich	0.0125	0.025	0.0125	-0.0125	2	0.5
1812	breathe	0.0125	0.025	0.0125	-0.0125	2	0.5
1833	dishonest	0.0125	0.025	0.0125	-0.0125	2	0.5
1854	listen	0.0125	0.025	0.0125	-0.0125	2	0.5
1875	chocolate	0.025	0.0375	0.0125	-0.0125	1.5	0.666666666666667
1882	wings	0.0125	0.025	0.0125	-0.0125	2	0.5
1926	teachers	0.0125	0.025	0.0125	-0.0125	2	0.5
1961	danger	0.0125	0.025	0.0125	-0.0125	2	0.5
1963	illusion	0.0125	0.025	0.0125	-0.0125	2	0.5
1990	hope	0.0125	0.025	0.0125	-0.0125	2	0.5
2000	dignity	0.0125	0.025	0.0125	-0.0125	2	0.5
2002	guidance	0.0125	0.025	0.0125	-0.0125	2	0.5
2013	lost	0.025	0.0375	0.0125	-0.0125	1.5	0.666666666666667
2021	jail	0.0125	0.025	0.0125	-0.0125	2	0.5
2025	melody	0.0125	0.025	0.0125	-0.0125	2	0.5
2036	table	0.025	0.0375	0.0125	-0.0125	1.5	0.666666666666667
2055	frustrated	0.0125	0.025	0.0125	-0.0125	2	0.5
2056	active	0.0125	0.025	0.0125	-0.0125	2	0.5
2059	waste	0.0125	0.025	0.0125	-0.0125	2	0.5
2060	busy	0.0125	0.025	0.0125	-0.0125	2	0.5
2165	lotion	0.0125	0.025	0.0125	-0.0125	2	0.5
2188	start	0.0125	0.025	0.0125	-0.0125	2	0.5
2189	finish	0.0125	0.025	0.0125	-0.0125	2	0.5
2190	done	0.0125	0.025	0.0125	-0.0125	2	0.5
2194	surgery	0.0125	0.025	0.0125	-0.0125	2	0.5
2202	sitting	0.0125	0.025	0.0125	-0.0125	2	0.5
2239	group	0.0125	0.025	0.0125	-0.0125	2	0.5
2242	consequences	0.0125	0.025	0.0125	-0.0125	2	0.5
2273	trim	0.0125	0.025	0.0125	-0.0125	2	0.5
2292	men	0.0125	0.025	0.0125	-0.0125	2	0.5
2303	knees	0.0125	0.025	0.0125	-0.0125	2	0.5
2363	important	0.0125	0.025	0.0125	-0.0125	2	0.5
2399	whale	0.025	0.0375	0.0125	-0.0125	1.5	0.666666666666667
2409	fan	0.0125	0.025	0.0125	-0.0125	2	0.5
2410	cap	0.0125	0.025	0.0125	-0.0125	2	0.5
2414	shoe	0.0125	0.025	0.0125	-0.0125	2	0.5
2431	ant	0.0125	0.025	0.0125	-0.0125	2	0.5
2478	sleepy	0.0125	0.025	0.0125	-0.0125	2	0.5
2488	zero	0.0125	0.025	0.0125	-0.0125	2	0.5
2490	ready	0.0125	0.025	0.0125	-0.0125	2	0.5
2492	actions	0	0.0125	0.0125	-0.0125	1.25	0
2493	deeds	0	0.0125	0.0125	-0.0125	1.25	0
2494	misdeeds	0	0.0125	0.0125	-0.0125	1.25	0
2495	crimes	0	0.0125	0.0125	-0.0125	1.25	0
2497	horrible	0	0.0125	0.0125	-0.0125	1.25	0
2498	sharks	0	0.0125	0.0125	-0.0125	1.25	0
2499	jellyfish	0	0.0125	0.0125	-0.0125	1.25	0
2501	orca	0	0.0125	0.0125	-0.0125	1.25	0
2502	purple	0	0.0125	0.0125	-0.0125	1.25	0
2504	place	0	0.0125	0.0125	-0.0125	1.25	0
2505	thing	0	0.0125	0.0125	-0.0125	1.25	0
2506	verbs	0	0.0125	0.0125	-0.0125	1.25	0
2507	adjectives	0	0.0125	0.0125	-0.0125	1.25	0
2508	adverbs	0	0.0125	0.0125	-0.0125	1.25	0
2509	deaf	0	0.0125	0.0125	-0.0125	1.25	0
2511	stillness	0	0.0125	0.0125	-0.0125	1.25	0
2512	tranquil	0	0.0125	0.0125	-0.0125	1.25	0
2514	amaze	0	0.0125	0.0125	-0.0125	1.25	0
2515	awe	0	0.0125	0.0125	-0.0125	1.25	0
2516	giant	0	0.0125	0.0125	-0.0125	1.25	0
2517	beanstalk	0	0.0125	0.0125	-0.0125	1.25	0
2518	goose	0	0.0125	0.0125	-0.0125	1.25	0
2519	penguin	0	0.0125	0.0125	-0.0125	1.25	0
2520	albatross	0	0.0125	0.0125	-0.0125	1.25	0
2524	tugofwar	0	0.0125	0.0125	-0.0125	1.25	0
2525	digital	0	0.0125	0.0125	-0.0125	1.25	0
2526	mario	0	0.0125	0.0125	-0.0125	1.25	0
2527	nintendo	0	0.0125	0.0125	-0.0125	1.25	0
2528	programs	0	0.0125	0.0125	-0.0125	1.25	0
2530	series	0	0.0125	0.0125	-0.0125	1.25	0
2531	startrek	0	0.0125	0.0125	-0.0125	1.25	0
2532	picard	0	0.0125	0.0125	-0.0125	1.25	0
2533	xmen	0	0.0125	0.0125	-0.0125	1.25	0
2534	xwomen	0	0.0125	0.0125	-0.0125	1.25	0
2535	babies	0	0.0125	0.0125	-0.0125	1.25	0
2536	salad	0	0.0125	0.0125	-0.0125	1.25	0
2544	maturity	0	0.0125	0.0125	-0.0125	1.25	0
2546	galaxiy	0	0.0125	0.0125	-0.0125	1.25	0
2548	begining	0	0.0125	0.0125	-0.0125	1.25	0
2550	ambiguity	0	0.0125	0.0125	-0.0125	1.25	0
2551	mturk	0	0.0125	0.0125	-0.0125	1.25	0
2552	hits	0	0.0125	0.0125	-0.0125	1.25	0
2555	argument	0	0.0125	0.0125	-0.0125	1.25	0
2557	demigogue	0	0.0125	0.0125	-0.0125	1.25	0
2558	disruption	0	0.0125	0.0125	-0.0125	1.25	0
2559	insurrection	0	0.0125	0.0125	-0.0125	1.25	0
2560	society	0	0.0125	0.0125	-0.0125	1.25	0
2561	dysfunctional	0	0.0125	0.0125	-0.0125	1.25	0
2562	inept	0	0.0125	0.0125	-0.0125	1.25	0
2563	policies	0	0.0125	0.0125	-0.0125	1.25	0
2564	takeover	0	0.0125	0.0125	-0.0125	1.25	0
2565	unrest	0	0.0125	0.0125	-0.0125	1.25	0
2566	evolve	0	0.0125	0.0125	-0.0125	1.25	0
2567	airplanes	0	0.0125	0.0125	-0.0125	1.25	0
2568	jets	0	0.0125	0.0125	-0.0125	1.25	0
2569	rockets	0	0.0125	0.0125	-0.0125	1.25	0
2570	mars	0	0.0125	0.0125	-0.0125	1.25	0
2571	beyond	0	0.0125	0.0125	-0.0125	1.25	0
2572	creek	0	0.0125	0.0125	-0.0125	1.25	0
2573	bay	0	0.0125	0.0125	-0.0125	1.25	0
2575	droplet	0	0.0125	0.0125	-0.0125	1.25	0
2576	foam	0	0.0125	0.0125	-0.0125	1.25	0
2577	sleet	0	0.0125	0.0125	-0.0125	1.25	0
2579	crack	0	0.0125	0.0125	-0.0125	1.25	0
2580	pow	0	0.0125	0.0125	-0.0125	1.25	0
2582	startle	0	0.0125	0.0125	-0.0125	1.25	0
2583	sublime	0	0.0125	0.0125	-0.0125	1.25	0
2584	loop	0	0.0125	0.0125	-0.0125	1.25	0
2589	resent	0	0.0125	0.0125	-0.0125	1.25	0
2591	pine	0	0.0125	0.0125	-0.0125	1.25	0
2592	elm	0	0.0125	0.0125	-0.0125	1.25	0
2595	taller	0	0.0125	0.0125	-0.0125	1.25	0
2596	bigger	0	0.0125	0.0125	-0.0125	1.25	0
2597	larger	0	0.0125	0.0125	-0.0125	1.25	0
2598	rooted	0	0.0125	0.0125	-0.0125	1.25	0
2599	roots	0	0.0125	0.0125	-0.0125	1.25	0
2600	burrow	0	0.0125	0.0125	-0.0125	1.25	0
2601	rhizome	0	0.0125	0.0125	-0.0125	1.25	0
2602	shoots	0	0.0125	0.0125	-0.0125	1.25	0
2603	muck	0	0.0125	0.0125	-0.0125	1.25	0
2605	loam	0	0.0125	0.0125	-0.0125	1.25	0
2606	grantine	0	0.0125	0.0125	-0.0125	1.25	0
2607	shale	0	0.0125	0.0125	-0.0125	1.25	0
2609	hol	0	0.0125	0.0125	-0.0125	1.25	0
2611	reply	0	0.0125	0.0125	-0.0125	1.25	0
2612	convert	0	0.0125	0.0125	-0.0125	1.25	0
2613	shutter	0	0.0125	0.0125	-0.0125	1.25	0
2614	rewind	0	0.0125	0.0125	-0.0125	1.25	0
2617	rows	0	0.0125	0.0125	-0.0125	1.25	0
2618	crops	0	0.0125	0.0125	-0.0125	1.25	0
2620	barley	0	0.0125	0.0125	-0.0125	1.25	0
2621	schotch	0	0.0125	0.0125	-0.0125	1.25	0
2623	harsh	0	0.0125	0.0125	-0.0125	1.25	0
2624	shilly	0	0.0125	0.0125	-0.0125	1.25	0
2625	chilly	0	0.0125	0.0125	-0.0125	1.25	0
2626	drab	0	0.0125	0.0125	-0.0125	1.25	0
2627	puck	0	0.0125	0.0125	-0.0125	1.25	0
2628	skates	0	0.0125	0.0125	-0.0125	1.25	0
2629	snot	0	0.0125	0.0125	-0.0125	1.25	0
2630	toilet	0	0.0125	0.0125	-0.0125	1.25	0
2631	toohbrush	0	0.0125	0.0125	-0.0125	1.25	0
2634	ketchub	0	0.0125	0.0125	-0.0125	1.25	0
2635	band	0	0.0125	0.0125	-0.0125	1.25	0
2636	hitting	0	0.0125	0.0125	-0.0125	1.25	0
2637	jetski	0	0.0125	0.0125	-0.0125	1.25	0
2638	dairy	0	0.0125	0.0125	-0.0125	1.25	0
2642	bars	0	0.0125	0.0125	-0.0125	1.25	0
2643	prairie	0	0.0125	0.0125	-0.0125	1.25	0
2644	cactus	0	0.0125	0.0125	-0.0125	1.25	0
2645	d	0	0.0125	0.0125	-0.0125	1.25	0
2646	valve	0	0.0125	0.0125	-0.0125	1.25	0
2647	tube	0	0.0125	0.0125	-0.0125	1.25	0
2650	colorless	0	0.0125	0.0125	-0.0125	1.25	0
2651	fluids	0	0.0125	0.0125	-0.0125	1.25	0
2652	compound	0	0.0125	0.0125	-0.0125	1.25	0
2653	depth	0	0.0125	0.0125	-0.0125	1.25	0
2655	aqua	0	0.0125	0.0125	-0.0125	1.25	0
2656	salted	0	0.0125	0.0125	-0.0125	1.25	0
2657	distilled	0	0.0125	0.0125	-0.0125	1.25	0
2658	pews	0	0.0125	0.0125	-0.0125	1.25	0
2660	wromg	0	0.0125	0.0125	-0.0125	1.25	0
2662	camprr	0	0.0125	0.0125	-0.0125	1.25	0
2665	sherrif	0	0.0125	0.0125	-0.0125	1.25	0
2667	badge	0	0.0125	0.0125	-0.0125	1.25	0
2668	oolish	0	0.0125	0.0125	-0.0125	1.25	0
2670	lest	0	0.0125	0.0125	-0.0125	1.25	0
2672	sissy	0	0.0125	0.0125	-0.0125	1.25	0
2673	keith	0	0.0125	0.0125	-0.0125	1.25	0
2675	hunt	0	0.0125	0.0125	-0.0125	1.25	0
2677	fawn	0	0.0125	0.0125	-0.0125	1.25	0
2678	diaper	0	0.0125	0.0125	-0.0125	1.25	0
2679	skunk	0	0.0125	0.0125	-0.0125	1.25	0
2680	beam	0	0.0125	0.0125	-0.0125	1.25	0
2681	lumber	0	0.0125	0.0125	-0.0125	1.25	0
2682	built	0	0.0125	0.0125	-0.0125	1.25	0
2685	dolls	0	0.0125	0.0125	-0.0125	1.25	0
2686	porch	0	0.0125	0.0125	-0.0125	1.25	0
2687	wwing	0	0.0125	0.0125	-0.0125	1.25	0
2689	croak	0	0.0125	0.0125	-0.0125	1.25	0
2690	shapes	0	0.0125	0.0125	-0.0125	1.25	0
2691	sphere	0	0.0125	0.0125	-0.0125	1.25	0
2695	outdoors	0	0.0125	0.0125	-0.0125	1.25	0
2696	toppings	0	0.0125	0.0125	-0.0125	1.25	0
2697	tomatoes	0	0.0125	0.0125	-0.0125	1.25	0
2698	gardens	0	0.0125	0.0125	-0.0125	1.25	0
2699	forests	0	0.0125	0.0125	-0.0125	1.25	0
2700	endurance	0	0.0125	0.0125	-0.0125	1.25	0
2701	constitution	0	0.0125	0.0125	-0.0125	1.25	0
2702	runner	0	0.0125	0.0125	-0.0125	1.25	0
2703	jogger	0	0.0125	0.0125	-0.0125	1.25	0
2704	stretch	0	0.0125	0.0125	-0.0125	1.25	0
2705	flexible	0	0.0125	0.0125	-0.0125	1.25	0
2706	sexual	0	0.0125	0.0125	-0.0125	1.25	0
2707	sensitive	0	0.0125	0.0125	-0.0125	1.25	0
2708	gawky	0	0.0125	0.0125	-0.0125	1.25	0
2709	lissome	0	0.0125	0.0125	-0.0125	1.25	0
2710	klutzy	0	0.0125	0.0125	-0.0125	1.25	0
2711	graceful	0	0.0125	0.0125	-0.0125	1.25	0
2712	loved	0	0.0125	0.0125	-0.0125	1.25	0
2713	cuddle	0	0.0125	0.0125	-0.0125	1.25	0
2714	purry	0	0.0125	0.0125	-0.0125	1.25	0
2715	dou8g	0	0.0125	0.0125	-0.0125	1.25	0
2716	doug	0	0.0125	0.0125	-0.0125	1.25	0
2717	ohwell	0	0.0125	0.0125	-0.0125	1.25	0
2718	autonomy	0	0.0125	0.0125	-0.0125	1.25	0
2719	agency	0	0.0125	0.0125	-0.0125	1.25	0
2720	determination	0	0.0125	0.0125	-0.0125	1.25	0
2721	motivation	0	0.0125	0.0125	-0.0125	1.25	0
2722	moderation	0	0.0125	0.0125	-0.0125	1.25	0
2723	balance	0	0.0125	0.0125	-0.0125	1.25	0
2724	creativity	0	0.0125	0.0125	-0.0125	1.25	0
2726	childlike	0	0.0125	0.0125	-0.0125	1.25	0
2727	viewing	0	0.0125	0.0125	-0.0125	1.25	0
2730	hallucination	0	0.0125	0.0125	-0.0125	1.25	0
2732	cranal	0	0.0125	0.0125	-0.0125	1.25	0
2733	cranium	0	0.0125	0.0125	-0.0125	1.25	0
2735	bathroom	0	0.0125	0.0125	-0.0125	1.25	0
2736	lufa	0	0.0125	0.0125	-0.0125	1.25	0
2746	sofa	0	0.0125	0.0125	-0.0125	1.25	0
2747	chat	0	0.0125	0.0125	-0.0125	1.25	0
2748	assighnment	0	0.0125	0.0125	-0.0125	1.25	0
2749	ship	0	0.0125	0.0125	-0.0125	1.25	0
2750	exist	0	0.0125	0.0125	-0.0125	1.25	0
2751	vehicles	0	0.0125	0.0125	-0.0125	1.25	0
2753	beverages	0	0.0125	0.0125	-0.0125	1.25	0
2755	sail	0	0.0125	0.0125	-0.0125	1.25	0
2759	maid	0	0.0125	0.0125	-0.0125	1.25	0
2760	french	0	0.0125	0.0125	-0.0125	1.25	0
2762	rub	0	0.0125	0.0125	-0.0125	1.25	0
2763	soothe	0	0.0125	0.0125	-0.0125	1.25	0
2764	blanket	0	0.0125	0.0125	-0.0125	1.25	0
2765	theater	0	0.0125	0.0125	-0.0125	1.25	0
2768	together	0	0.0125	0.0125	-0.0125	1.25	0
2769	apart	0	0.0125	0.0125	-0.0125	1.25	0
2772	sport	0	0.0125	0.0125	-0.0125	1.25	0
2773	compete	0	0.0125	0.0125	-0.0125	1.25	0
2774	fail	0	0.0125	0.0125	-0.0125	1.25	0
2775	weapon	0	0.0125	0.0125	-0.0125	1.25	0
2776	shoot	0	0.0125	0.0125	-0.0125	1.25	0
2777	lace	0	0.0125	0.0125	-0.0125	1.25	0
2778	tangle	0	0.0125	0.0125	-0.0125	1.25	0
2779	comb	0	0.0125	0.0125	-0.0125	1.25	0
2782	haunt	0	0.0125	0.0125	-0.0125	1.25	0
2783	hous	0	0.0125	0.0125	-0.0125	1.25	0
2784	noise	0	0.0125	0.0125	-0.0125	1.25	0
2785	private	0	0.0125	0.0125	-0.0125	1.25	0
2787	shade	0	0.0125	0.0125	-0.0125	1.25	0
2788	ach	0	0.0125	0.0125	-0.0125	1.25	0
2790	matrix	0	0.0125	0.0125	-0.0125	1.25	0
2792	speak	0	0.0125	0.0125	-0.0125	1.25	0
2794	anxious	0	0.0125	0.0125	-0.0125	1.25	0
2795	flee	0	0.0125	0.0125	-0.0125	1.25	0
2796	stare	0	0.0125	0.0125	-0.0125	1.25	0
2797	weird	0	0.0125	0.0125	-0.0125	1.25	0
2798	scare	0	0.0125	0.0125	-0.0125	1.25	0
2799	keeper	0	0.0125	0.0125	-0.0125	1.25	0
2800	crypt	0	0.0125	0.0125	-0.0125	1.25	0
2802	soup	0	0.0125	0.0125	-0.0125	1.25	0
2803	brace	0	0.0125	0.0125	-0.0125	1.25	0
2804	roll	0	0.0125	0.0125	-0.0125	1.25	0
2805	pins	0	0.0125	0.0125	-0.0125	1.25	0
2806	needles	0	0.0125	0.0125	-0.0125	1.25	0
2807	sew	0	0.0125	0.0125	-0.0125	1.25	0
2808	fashion	0	0.0125	0.0125	-0.0125	1.25	0
2809	dessert	0	0.0125	0.0125	-0.0125	1.25	0
2810	urinal	0	0.0125	0.0125	-0.0125	1.25	0
2811	restroom	0	0.0125	0.0125	-0.0125	1.25	0
2812	piece	0	0.0125	0.0125	-0.0125	1.25	0
2813	junk	0	0.0125	0.0125	-0.0125	1.25	0
2814	cardboard	0	0.0125	0.0125	-0.0125	1.25	0
2815	cutout	0	0.0125	0.0125	-0.0125	1.25	0
2816	percent	0	0.0125	0.0125	-0.0125	1.25	0
2817	algebra	0	0.0125	0.0125	-0.0125	1.25	0
2818	elite	0	0.0125	0.0125	-0.0125	1.25	0
2821	denim	0	0.0125	0.0125	-0.0125	1.25	0
2822	jacket	0	0.0125	0.0125	-0.0125	1.25	0
2823	t	0	0.0125	0.0125	-0.0125	1.25	0
2824	little	0	0.0125	0.0125	-0.0125	1.25	0
2828	account	0	0.0125	0.0125	-0.0125	1.25	0
2829	deduce	0	0.0125	0.0125	-0.0125	1.25	0
2830	reduce	0	0.0125	0.0125	-0.0125	1.25	0
2831	this	0	0.0125	0.0125	-0.0125	1.25	0
2832	cure	0	0.0125	0.0125	-0.0125	1.25	0
2835	rangers	0	0.0125	0.0125	-0.0125	1.25	0
2837	is	0	0.0125	0.0125	-0.0125	1.25	0
2838	confess	0	0.0125	0.0125	-0.0125	1.25	0
2839	bud	0	0.0125	0.0125	-0.0125	1.25	0
2840	papa	0	0.0125	0.0125	-0.0125	1.25	0
2841	mama	0	0.0125	0.0125	-0.0125	1.25	0
2842	fathom	0	0.0125	0.0125	-0.0125	1.25	0
2843	sonic	0	0.0125	0.0125	-0.0125	1.25	0
2844	sony	0	0.0125	0.0125	-0.0125	1.25	0
2846	key	0	0.0125	0.0125	-0.0125	1.25	0
2847	curse	0	0.0125	0.0125	-0.0125	1.25	0
2848	blink	0	0.0125	0.0125	-0.0125	1.25	0
2849	blouse	0	0.0125	0.0125	-0.0125	1.25	0
2850	jean	0	0.0125	0.0125	-0.0125	1.25	0
2851	rap	0	0.0125	0.0125	-0.0125	1.25	0
2852	are	0	0.0125	0.0125	-0.0125	1.25	0
2854	musician	0	0.0125	0.0125	-0.0125	1.25	0
2855	feminism	0	0.0125	0.0125	-0.0125	1.25	0
2856	outgointg	0	0.0125	0.0125	-0.0125	1.25	0
2858	explosion	0	0.0125	0.0125	-0.0125	1.25	0
2859	volcano	0	0.0125	0.0125	-0.0125	1.25	0
2866	visual	0	0.0125	0.0125	-0.0125	1.25	0
2868	hatred	0	0.0125	0.0125	-0.0125	1.25	0
2869	sheriff	0	0.0125	0.0125	-0.0125	1.25	0
2871	abolish	0	0.0125	0.0125	-0.0125	1.25	0
2872	pipeline	0	0.0125	0.0125	-0.0125	1.25	0
2873	local	0	0.0125	0.0125	-0.0125	1.25	0
2876	charts	0	0.0125	0.0125	-0.0125	1.25	0
2877	vaccination	0	0.0125	0.0125	-0.0125	1.25	0
2878	guts	0	0.0125	0.0125	-0.0125	1.25	0
2879	organs	0	0.0125	0.0125	-0.0125	1.25	0
2880	boyfriend	0	0.0125	0.0125	-0.0125	1.25	0
2881	divorce	0	0.0125	0.0125	-0.0125	1.25	0
2882	bells	0	0.0125	0.0125	-0.0125	1.25	0
2883	dumb	0	0.0125	0.0125	-0.0125	1.25	0
2884	dracula	0	0.0125	0.0125	-0.0125	1.25	0
2885	vampire	0	0.0125	0.0125	-0.0125	1.25	0
2886	demon	0	0.0125	0.0125	-0.0125	1.25	0
2887	minister	0	0.0125	0.0125	-0.0125	1.25	0
2888	hello	0	0.0125	0.0125	-0.0125	1.25	0
2889	greeting	0	0.0125	0.0125	-0.0125	1.25	0
2890	doorbell	0	0.0125	0.0125	-0.0125	1.25	0
2891	assist	0	0.0125	0.0125	-0.0125	1.25	0
2892	loan	0	0.0125	0.0125	-0.0125	1.25	0
2893	coworker	0	0.0125	0.0125	-0.0125	1.25	0
2894	dungeon	0	0.0125	0.0125	-0.0125	1.25	0
2895	dragon	0	0.0125	0.0125	-0.0125	1.25	0
2896	spike	0	0.0125	0.0125	-0.0125	1.25	0
2897	hooves	0	0.0125	0.0125	-0.0125	1.25	0
2898	trample	0	0.0125	0.0125	-0.0125	1.25	0
2899	crucifixion	0	0.0125	0.0125	-0.0125	1.25	0
2900	spotify	0	0.0125	0.0125	-0.0125	1.25	0
2901	boredom	0	0.0125	0.0125	-0.0125	1.25	0
2903	vegitarian	0	0.0125	0.0125	-0.0125	1.25	0
2904	aroma	0	0.0125	0.0125	-0.0125	1.25	0
2905	indulge	0	0.0125	0.0125	-0.0125	1.25	0
2906	express	0	0.0125	0.0125	-0.0125	1.25	0
2907	lightbulb	0	0.0125	0.0125	-0.0125	1.25	0
2908	mei	0	0.0125	0.0125	-0.0125	1.25	0
2909	hoop	0	0.0125	0.0125	-0.0125	1.25	0
2910	swish	0	0.0125	0.0125	-0.0125	1.25	0
2911	crossover	0	0.0125	0.0125	-0.0125	1.25	0
2912	ankles	0	0.0125	0.0125	-0.0125	1.25	0
2913	fairway	0	0.0125	0.0125	-0.0125	1.25	0
2914	green\\	0	0.0125	0.0125	-0.0125	1.25	0
2915	birdie	0	0.0125	0.0125	-0.0125	1.25	0
2916	eagle	0	0.0125	0.0125	-0.0125	1.25	0
2917	ace	0	0.0125	0.0125	-0.0125	1.25	0
2918	cheer	0	0.0125	0.0125	-0.0125	1.25	0
2919	goth	0	0.0125	0.0125	-0.0125	1.25	0
2920	lilpeep	0	0.0125	0.0125	-0.0125	1.25	0
2921	weed	0	0.0125	0.0125	-0.0125	1.25	0
2922	xanax	0	0.0125	0.0125	-0.0125	1.25	0
2923	leam	0	0.0125	0.0125	-0.0125	1.25	0
2924	kush	0	0.0125	0.0125	-0.0125	1.25	0
2926	backup	0	0.0125	0.0125	-0.0125	1.25	0
2927	caution	0	0.0125	0.0125	-0.0125	1.25	0
2928	arrows	0	0.0125	0.0125	-0.0125	1.25	0
2929	screens	0	0.0125	0.0125	-0.0125	1.25	0
2930	neon	0	0.0125	0.0125	-0.0125	1.25	0
2931	signs	0	0.0125	0.0125	-0.0125	1.25	0
2932	spped	0	0.0125	0.0125	-0.0125	1.25	0
2933	speed	0	0.0125	0.0125	-0.0125	1.25	0
2934	limit	0	0.0125	0.0125	-0.0125	1.25	0
2936	impound	0	0.0125	0.0125	-0.0125	1.25	0
2937	welfare	0	0.0125	0.0125	-0.0125	1.25	0
2938	expire	0	0.0125	0.0125	-0.0125	1.25	0
2940	wallet	0	0.0125	0.0125	-0.0125	1.25	0
2941	underpaid	0	0.0125	0.0125	-0.0125	1.25	0
2942	limited	0	0.0125	0.0125	-0.0125	1.25	0
2943	scarcity	0	0.0125	0.0125	-0.0125	1.25	0
2944	claw	0	0.0125	0.0125	-0.0125	1.25	0
2945	sleeves	0	0.0125	0.0125	-0.0125	1.25	0
2946	cover	0	0.0125	0.0125	-0.0125	1.25	0
2947	antipersperant	0	0.0125	0.0125	-0.0125	1.25	0
2948	streak	0	0.0125	0.0125	-0.0125	1.25	0
2949	attractive	0	0.0125	0.0125	-0.0125	1.25	0
2951	gimme	0	0.0125	0.0125	-0.0125	1.25	0
2953	failure	0	0.0125	0.0125	-0.0125	1.25	0
2954	redemption	0	0.0125	0.0125	-0.0125	1.25	0
2957	justive	0	0.0125	0.0125	-0.0125	1.25	0
2959	attorney	0	0.0125	0.0125	-0.0125	1.25	0
2961	released	0	0.0125	0.0125	-0.0125	1.25	0
2962	parole	0	0.0125	0.0125	-0.0125	1.25	0
2964	uplift	0	0.0125	0.0125	-0.0125	1.25	0
2966	deadend	0	0.0125	0.0125	-0.0125	1.25	0
2967	stuck	0	0.0125	0.0125	-0.0125	1.25	0
2968	tape	0	0.0125	0.0125	-0.0125	1.25	0
2969	wrench	0	0.0125	0.0125	-0.0125	1.25	0
2970	bolt	0	0.0125	0.0125	-0.0125	1.25	0
2971	storm	0	0.0125	0.0125	-0.0125	1.25	0
2972	assistanve	0	0.0125	0.0125	-0.0125	1.25	0
2973	typing	0	0.0125	0.0125	-0.0125	1.25	0
2974	sucks	0	0.0125	0.0125	-0.0125	1.25	0
2976	walker	0	0.0125	0.0125	-0.0125	1.25	0
2978	biking	0	0.0125	0.0125	-0.0125	1.25	0
2980	convalesence	0	0.0125	0.0125	-0.0125	1.25	0
2981	afterward	0	0.0125	0.0125	-0.0125	1.25	0
2982	agesong	0	0.0125	0.0125	-0.0125	1.25	0
2983	talkers	0	0.0125	0.0125	-0.0125	1.25	0
2985	reconnect	0	0.0125	0.0125	-0.0125	1.25	0
2986	invite	0	0.0125	0.0125	-0.0125	1.25	0
2988	excited	0	0.0125	0.0125	-0.0125	1.25	0
2989	vaccine	0	0.0125	0.0125	-0.0125	1.25	0
2990	someday	0	0.0125	0.0125	-0.0125	1.25	0
2991	election	0	0.0125	0.0125	-0.0125	1.25	0
2993	heartburn	0	0.0125	0.0125	-0.0125	1.25	0
2994	wakeful	0	0.0125	0.0125	-0.0125	1.25	0
2995	turking	0	0.0125	0.0125	-0.0125	1.25	0
2996	ho	0	0.0125	0.0125	-0.0125	1.25	0
2997	electricity	0	0.0125	0.0125	-0.0125	1.25	0
2998	thuth	0	0.0125	0.0125	-0.0125	1.25	0
2999	feels	0	0.0125	0.0125	-0.0125	1.25	0
3001	patience	0	0.0125	0.0125	-0.0125	1.25	0
3003	excitment	0	0.0125	0.0125	-0.0125	1.25	0
3004	solstice	0	0.0125	0.0125	-0.0125	1.25	0
3005	happens	0	0.0125	0.0125	-0.0125	1.25	0
3006	daily	0	0.0125	0.0125	-0.0125	1.25	0
3007	undress	0	0.0125	0.0125	-0.0125	1.25	0
3008	seen	0	0.0125	0.0125	-0.0125	1.25	0
3009	kne	0	0.0125	0.0125	-0.0125	1.25	0
3010	beaten	0	0.0125	0.0125	-0.0125	1.25	0
3011	awae	0	0.0125	0.0125	-0.0125	1.25	0
3012	pussy	0	0.0125	0.0125	-0.0125	1.25	0
3013	kitten	0	0.0125	0.0125	-0.0125	1.25	0
3014	pedigree	0	0.0125	0.0125	-0.0125	1.25	0
3015	canine	0	0.0125	0.0125	-0.0125	1.25	0
3016	vet	0	0.0125	0.0125	-0.0125	1.25	0
3017	fond	0	0.0125	0.0125	-0.0125	1.25	0
3018	relative	0	0.0125	0.0125	-0.0125	1.25	0
3021	breakup	0	0.0125	0.0125	-0.0125	1.25	0
3023	from	0	0.0125	0.0125	-0.0125	1.25	0
3024	september	0	0.0125	0.0125	-0.0125	1.25	0
3025	ends	0	0.0125	0.0125	-0.0125	1.25	0
3026	ressurect	0	0.0125	0.0125	-0.0125	1.25	0
3027	grab	0	0.0125	0.0125	-0.0125	1.25	0
3028	grub	0	0.0125	0.0125	-0.0125	1.25	0
3029	font	0	0.0125	0.0125	-0.0125	1.25	0
3030	hanger	0	0.0125	0.0125	-0.0125	1.25	0
3032	navy	0	0.0125	0.0125	-0.0125	1.25	0
3033	borne	0	0.0125	0.0125	-0.0125	1.25	0
3034	endocrine	0	0.0125	0.0125	-0.0125	1.25	0
3037	beast	0	0.0125	0.0125	-0.0125	1.25	0
3038	enabler	0	0.0125	0.0125	-0.0125	1.25	0
3039	enhance	0	0.0125	0.0125	-0.0125	1.25	0
3040	attenuate	0	0.0125	0.0125	-0.0125	1.25	0
3041	alleviate	0	0.0125	0.0125	-0.0125	1.25	0
3042	moral	0	0.0125	0.0125	-0.0125	1.25	0
3043	incentive	0	0.0125	0.0125	-0.0125	1.25	0
3044	plausible	0	0.0125	0.0125	-0.0125	1.25	0
3045	probable	0	0.0125	0.0125	-0.0125	1.25	0
3046	feasible	0	0.0125	0.0125	-0.0125	1.25	0
3047	kinethic	0	0.0125	0.0125	-0.0125	1.25	0
3048	entropy	0	0.0125	0.0125	-0.0125	1.25	0
3049	tempreature	0	0.0125	0.0125	-0.0125	1.25	0
3050	thermodynamics	0	0.0125	0.0125	-0.0125	1.25	0
3051	generator	0	0.0125	0.0125	-0.0125	1.25	0
3053	resistance	0	0.0125	0.0125	-0.0125	1.25	0
3055	ebbs	0	0.0125	0.0125	-0.0125	1.25	0
3059	biodiversity	0	0.0125	0.0125	-0.0125	1.25	0
3060	fuana	0	0.0125	0.0125	-0.0125	1.25	0
3061	flora	0	0.0125	0.0125	-0.0125	1.25	0
3062	bane	0	0.0125	0.0125	-0.0125	1.25	0
3063	intergrator	0	0.0125	0.0125	-0.0125	1.25	0
3064	continuous	0	0.0125	0.0125	-0.0125	1.25	0
3065	differential	0	0.0125	0.0125	-0.0125	1.25	0
3066	equation	0	0.0125	0.0125	-0.0125	1.25	0
3067	integral	0	0.0125	0.0125	-0.0125	1.25	0
3068	enthusiastic	0	0.0125	0.0125	-0.0125	1.25	0
3069	must	0	0.0125	0.0125	-0.0125	1.25	0
3070	eerie	0	0.0125	0.0125	-0.0125	1.25	0
3072	pole	0	0.0125	0.0125	-0.0125	1.25	0
3073	m	0	0.0125	0.0125	-0.0125	1.25	0
3074	invigorate	0	0.0125	0.0125	-0.0125	1.25	0
3076	male	0	0.0125	0.0125	-0.0125	1.25	0
3077	dainty	0	0.0125	0.0125	-0.0125	1.25	0
3080	emaciated	0	0.0125	0.0125	-0.0125	1.25	0
3081	unclena	0	0.0125	0.0125	-0.0125	1.25	0
3082	foul	0	0.0125	0.0125	-0.0125	1.25	0
3083	foward	0	0.0125	0.0125	-0.0125	1.25	0
3084	productive	0	0.0125	0.0125	-0.0125	1.25	0
3085	helping	0	0.0125	0.0125	-0.0125	1.25	0
3086	fragment	0	0.0125	0.0125	-0.0125	1.25	0
3087	partial	0	0.0125	0.0125	-0.0125	1.25	0
3088	literate	0	0.0125	0.0125	-0.0125	1.25	0
3089	potter	0	0.0125	0.0125	-0.0125	1.25	0
3090	quiditch	0	0.0125	0.0125	-0.0125	1.25	0
3091	griffindor	0	0.0125	0.0125	-0.0125	1.25	0
3092	voldemort	0	0.0125	0.0125	-0.0125	1.25	0
3093	boa	0	0.0125	0.0125	-0.0125	1.25	0
3094	sly	0	0.0125	0.0125	-0.0125	1.25	0
3095	trickster	0	0.0125	0.0125	-0.0125	1.25	0
3097	tempt	0	0.0125	0.0125	-0.0125	1.25	0
3098	ducks	0	0.0125	0.0125	-0.0125	1.25	0
3099	geese	0	0.0125	0.0125	-0.0125	1.25	0
3100	migrate	0	0.0125	0.0125	-0.0125	1.25	0
3102	vigor	0	0.0125	0.0125	-0.0125	1.25	0
3103	mankind	0	0.0125	0.0125	-0.0125	1.25	0
3104	exersise	0	0.0125	0.0125	-0.0125	1.25	0
3105	builder	0	0.0125	0.0125	-0.0125	1.25	0
3108	sophisticated	0	0.0125	0.0125	-0.0125	1.25	0
3109	closed	0	0.0125	0.0125	-0.0125	1.25	0
3111	natue	0	0.0125	0.0125	-0.0125	1.25	0
3112	mature	0	0.0125	0.0125	-0.0125	1.25	0
3114	sunny	0	0.0125	0.0125	-0.0125	1.25	0
3115	beachchair	0	0.0125	0.0125	-0.0125	1.25	0
3117	bikes	0	0.0125	0.0125	-0.0125	1.25	0
3118	oceax	0	0.0125	0.0125	-0.0125	1.25	0
3119	fiji	0	0.0125	0.0125	-0.0125	1.25	0
3120	timessquare	0	0.0125	0.0125	-0.0125	1.25	0
3122	capacity	0	0.0125	0.0125	-0.0125	1.25	0
3123	boxes	0	0.0125	0.0125	-0.0125	1.25	0
3124	daughter	0	0.0125	0.0125	-0.0125	1.25	0
3125	chiken	0	0.0125	0.0125	-0.0125	1.25	0
3126	porkchop	0	0.0125	0.0125	-0.0125	1.25	0
3127	macaroni	0	0.0125	0.0125	-0.0125	1.25	0
3128	raspberry	0	0.0125	0.0125	-0.0125	1.25	0
3129	tattoos	0	0.0125	0.0125	-0.0125	1.25	0
3130	hairstyles	0	0.0125	0.0125	-0.0125	1.25	0
3131	heels	0	0.0125	0.0125	-0.0125	1.25	0
3132	seren	0	0.0125	0.0125	-0.0125	1.25	0
3133	pity	0	0.0125	0.0125	-0.0125	1.25	0
3134	boost	0	0.0125	0.0125	-0.0125	1.25	0
3136	stamina	0	0.0125	0.0125	-0.0125	1.25	0
3138	stressfree	0	0.0125	0.0125	-0.0125	1.25	0
3139	meditation	0	0.0125	0.0125	-0.0125	1.25	0
3140	pose	0	0.0125	0.0125	-0.0125	1.25	0
3141	photo	0	0.0125	0.0125	-0.0125	1.25	0
3142	iq	0	0.0125	0.0125	-0.0125	1.25	0
3143	invent	0	0.0125	0.0125	-0.0125	1.25	0
3144	innovation	0	0.0125	0.0125	-0.0125	1.25	0
3145	chlorine	0	0.0125	0.0125	-0.0125	1.25	0
3146	itchs	0	0.0125	0.0125	-0.0125	1.25	0
3147	sneeze	0	0.0125	0.0125	-0.0125	1.25	0
3150	rats	0	0.0125	0.0125	-0.0125	1.25	0
3151	maggot	0	0.0125	0.0125	-0.0125	1.25	0
3152	spider	0	0.0125	0.0125	-0.0125	1.25	0
3153	alien	0	0.0125	0.0125	-0.0125	1.25	0
3154	meadow	0	0.0125	0.0125	-0.0125	1.25	0
3155	gut	0	0.0125	0.0125	-0.0125	1.25	0
3156	acid	0	0.0125	0.0125	-0.0125	1.25	0
3157	rape	0	0.0125	0.0125	-0.0125	1.25	0
3159	sidewalk	0	0.0125	0.0125	-0.0125	1.25	0
3161	envy	0	0.0125	0.0125	-0.0125	1.25	0
3163	jewels	0	0.0125	0.0125	-0.0125	1.25	0
3164	selfish	0	0.0125	0.0125	-0.0125	1.25	0
3166	sniky	0	0.0125	0.0125	-0.0125	1.25	0
3167	deoderant	0	0.0125	0.0125	-0.0125	1.25	0
3168	pew	0	0.0125	0.0125	-0.0125	1.25	0
3169	kneeing	0	0.0125	0.0125	-0.0125	1.25	0
3170	standing	0	0.0125	0.0125	-0.0125	1.25	0
3171	mac	0	0.0125	0.0125	-0.0125	1.25	0
3173	netflix	0	0.0125	0.0125	-0.0125	1.25	0
3174	hulu	0	0.0125	0.0125	-0.0125	1.25	0
3175	prime	0	0.0125	0.0125	-0.0125	1.25	0
3176	rib	0	0.0125	0.0125	-0.0125	1.25	0
3177	joints	0	0.0125	0.0125	-0.0125	1.25	0
3178	protien	0	0.0125	0.0125	-0.0125	1.25	0
3179	wieght	0	0.0125	0.0125	-0.0125	1.25	0
3180	obese	0	0.0125	0.0125	-0.0125	1.25	0
3181	overwieght	0	0.0125	0.0125	-0.0125	1.25	0
3182	mcdonalds	0	0.0125	0.0125	-0.0125	1.25	0
3183	hamburgers	0	0.0125	0.0125	-0.0125	1.25	0
3184	wing	0	0.0125	0.0125	-0.0125	1.25	0
3185	racoon	0	0.0125	0.0125	-0.0125	1.25	0
3186	possum	0	0.0125	0.0125	-0.0125	1.25	0
3188	antlers	0	0.0125	0.0125	-0.0125	1.25	0
3189	moose	0	0.0125	0.0125	-0.0125	1.25	0
3190	fern	0	0.0125	0.0125	-0.0125	1.25	0
3192	seeds	0	0.0125	0.0125	-0.0125	1.25	0
3193	nuts	0	0.0125	0.0125	-0.0125	1.25	0
3194	peanuts	0	0.0125	0.0125	-0.0125	1.25	0
3195	cashews	0	0.0125	0.0125	-0.0125	1.25	0
3196	almond	0	0.0125	0.0125	-0.0125	1.25	0
3197	chestnut	0	0.0125	0.0125	-0.0125	1.25	0
3198	redwood	0	0.0125	0.0125	-0.0125	1.25	0
3200	blisters	0	0.0125	0.0125	-0.0125	1.25	0
3201	snapp	0	0.0125	0.0125	-0.0125	1.25	0
3202	catfish	0	0.0125	0.0125	-0.0125	1.25	0
3204	diet	0	0.0125	0.0125	-0.0125	1.25	0
3206	regular	0	0.0125	0.0125	-0.0125	1.25	0
3207	plain	0	0.0125	0.0125	-0.0125	1.25	0
3210	cookie	0	0.0125	0.0125	-0.0125	1.25	0
3211	chip	0	0.0125	0.0125	-0.0125	1.25	0
3213	crackers	0	0.0125	0.0125	-0.0125	1.25	0
3214	thins	0	0.0125	0.0125	-0.0125	1.25	0
3215	stromg	0	0.0125	0.0125	-0.0125	1.25	0
3217	mass	0	0.0125	0.0125	-0.0125	1.25	0
3218	stocky	0	0.0125	0.0125	-0.0125	1.25	0
3219	dwarf	0	0.0125	0.0125	-0.0125	1.25	0
3220	grumpy	0	0.0125	0.0125	-0.0125	1.25	0
3221	grouchy	0	0.0125	0.0125	-0.0125	1.25	0
3223	senses	0	0.0125	0.0125	-0.0125	1.25	0
3224	earlobes	0	0.0125	0.0125	-0.0125	1.25	0
3225	warming	0	0.0125	0.0125	-0.0125	1.25	0
3227	snowboard	0	0.0125	0.0125	-0.0125	1.25	0
3228	pads	0	0.0125	0.0125	-0.0125	1.25	0
3229	torn	0	0.0125	0.0125	-0.0125	1.25	0
3230	sprained	0	0.0125	0.0125	-0.0125	1.25	0
3231	minor	0	0.0125	0.0125	-0.0125	1.25	0
3233	grandma	0	0.0125	0.0125	-0.0125	1.25	0
3234	grandpa	0	0.0125	0.0125	-0.0125	1.25	0
3235	patriarch	0	0.0125	0.0125	-0.0125	1.25	0
3236	swimsuit	0	0.0125	0.0125	-0.0125	1.25	0
3238	again	0	0.0125	0.0125	-0.0125	1.25	0
3239	another	0	0.0125	0.0125	-0.0125	1.25	0
3240	first	0	0.0125	0.0125	-0.0125	1.25	0
3241	existential	0	0.0125	0.0125	-0.0125	1.25	0
3242	crisis	0	0.0125	0.0125	-0.0125	1.25	0
3243	gloves	0	0.0125	0.0125	-0.0125	1.25	0
3244	snowflake	0	0.0125	0.0125	-0.0125	1.25	0
3245	skating	0	0.0125	0.0125	-0.0125	1.25	0
3246	stranger	0	0.0125	0.0125	-0.0125	1.25	0
3247	meeting	0	0.0125	0.0125	-0.0125	1.25	0
3248	engaged	0	0.0125	0.0125	-0.0125	1.25	0
3250	iorn	0	0.0125	0.0125	-0.0125	1.25	0
3251	nation	0	0.0125	0.0125	-0.0125	1.25	0
3253	railway	0	0.0125	0.0125	-0.0125	1.25	0
3254	motor	0	0.0125	0.0125	-0.0125	1.25	0
3256	somber	0	0.0125	0.0125	-0.0125	1.25	0
3257	crying	0	0.0125	0.0125	-0.0125	1.25	0
3258	physical	0	0.0125	0.0125	-0.0125	1.25	0
3260	tratment	0	0.0125	0.0125	-0.0125	1.25	0
3262	lezrning	0	0.0125	0.0125	-0.0125	1.25	0
3263	admiration	0	0.0125	0.0125	-0.0125	1.25	0
3264	choice	0	0.0125	0.0125	-0.0125	1.25	0
3266	compare	0	0.0125	0.0125	-0.0125	1.25	0
3268	wa	0	0.0125	0.0125	-0.0125	1.25	0
3269	isle	0	0.0125	0.0125	-0.0125	1.25	0
3270	gilligan	0	0.0125	0.0125	-0.0125	1.25	0
3271	pattern	0	0.0125	0.0125	-0.0125	1.25	0
3272	worms	0	0.0125	0.0125	-0.0125	1.25	0
3273	squish	0	0.0125	0.0125	-0.0125	1.25	0
3274	horn	0	0.0125	0.0125	-0.0125	1.25	0
3275	tusk	0	0.0125	0.0125	-0.0125	1.25	0
3276	instrument	0	0.0125	0.0125	-0.0125	1.25	0
3278	elements	0	0.0125	0.0125	-0.0125	1.25	0
3280	comet	0	0.0125	0.0125	-0.0125	1.25	0
3281	haley's	0	0.0125	0.0125	-0.0125	1.25	0
3282	mangy	0	0.0125	0.0125	-0.0125	1.25	0
3283	scruff	0	0.0125	0.0125	-0.0125	1.25	0
3284	tail	0	0.0125	0.0125	-0.0125	1.25	0
3285	snout	0	0.0125	0.0125	-0.0125	1.25	0
3286	glisten	0	0.0125	0.0125	-0.0125	1.25	0
3287	pupil	0	0.0125	0.0125	-0.0125	1.25	0
3288	artery	0	0.0125	0.0125	-0.0125	1.25	0
3290	shackle	0	0.0125	0.0125	-0.0125	1.25	0
3291	tire	0	0.0125	0.0125	-0.0125	1.25	0
3293	twilight	0	0.0125	0.0125	-0.0125	1.25	0
3295	bos	0	0.0125	0.0125	-0.0125	1.25	0
3296	crayon	0	0.0125	0.0125	-0.0125	1.25	0
3299	pass	0	0.0125	0.0125	-0.0125	1.25	0
3300	adam	0	0.0125	0.0125	-0.0125	1.25	0
3301	eve	0	0.0125	0.0125	-0.0125	1.25	0
3302	crane	0	0.0125	0.0125	-0.0125	1.25	0
3303	noah	0	0.0125	0.0125	-0.0125	1.25	0
3304	artificial	0	0.0125	0.0125	-0.0125	1.25	0
3306	ascent	0	0.0125	0.0125	-0.0125	1.25	0
3307	billboard	0	0.0125	0.0125	-0.0125	1.25	0
3308	zip	0	0.0125	0.0125	-0.0125	1.25	0
3309	hen	0	0.0125	0.0125	-0.0125	1.25	0
3310	jamuary	0	0.0125	0.0125	-0.0125	1.25	0
3311	february	0	0.0125	0.0125	-0.0125	1.25	0
3312	intimate	0	0.0125	0.0125	-0.0125	1.25	0
3313	rear	0	0.0125	0.0125	-0.0125	1.25	0
3314	hall	0	0.0125	0.0125	-0.0125	1.25	0
3315	plates	0	0.0125	0.0125	-0.0125	1.25	0
3317	walmart	0	0.0125	0.0125	-0.0125	1.25	0
3318	floyd	0	0.0125	0.0125	-0.0125	1.25	0
3319	pence	0	0.0125	0.0125	-0.0125	1.25	0
3321	paaer	0	0.0125	0.0125	-0.0125	1.25	0
3322	elevator	0	0.0125	0.0125	-0.0125	1.25	0
3323	gum	0	0.0125	0.0125	-0.0125	1.25	0
3324	trolley	0	0.0125	0.0125	-0.0125	1.25	0
3325	tram	0	0.0125	0.0125	-0.0125	1.25	0
3326	seat	0	0.0125	0.0125	-0.0125	1.25	0
3327	drum	0	0.0125	0.0125	-0.0125	1.25	0
3328	flute	0	0.0125	0.0125	-0.0125	1.25	0
3329	contecentrate	0	0.0125	0.0125	-0.0125	1.25	0
3330	dedication	0	0.0125	0.0125	-0.0125	1.25	0
3331	frank	0	0.0125	0.0125	-0.0125	1.25	0
3332	genuine	0	0.0125	0.0125	-0.0125	1.25	0
3333	real	0	0.0125	0.0125	-0.0125	1.25	0
3335	fraud	0	0.0125	0.0125	-0.0125	1.25	0
3339	distrudt	0	0.0125	0.0125	-0.0125	1.25	0
3341	suspicion	0	0.0125	0.0125	-0.0125	1.25	0
3342	appeal	0	0.0125	0.0125	-0.0125	1.25	0
3343	murdered	0	0.0125	0.0125	-0.0125	1.25	0
3344	dean	0	0.0125	0.0125	-0.0125	1.25	0
3345	worst	0	0.0125	0.0125	-0.0125	1.25	0
3346	worried	0	0.0125	0.0125	-0.0125	1.25	0
3347	meet	0	0.0125	0.0125	-0.0125	1.25	0
3348	hut	0	0.0125	0.0125	-0.0125	1.25	0
3349	lied	0	0.0125	0.0125	-0.0125	1.25	0
3352	marry	0	0.0125	0.0125	-0.0125	1.25	0
3353	eterntity	0	0.0125	0.0125	-0.0125	1.25	0
3355	emtpiness	0	0.0125	0.0125	-0.0125	1.25	0
3357	needing	0	0.0125	0.0125	-0.0125	1.25	0
3359	hopless	0	0.0125	0.0125	-0.0125	1.25	0
3360	endangered	0	0.0125	0.0125	-0.0125	1.25	0
3361	meaningless	0	0.0125	0.0125	-0.0125	1.25	0
3363	decades	0	0.0125	0.0125	-0.0125	1.25	0
3364	lightless	0	0.0125	0.0125	-0.0125	1.25	0
3365	loveless	0	0.0125	0.0125	-0.0125	1.25	0
3366	wanted	0	0.0125	0.0125	-0.0125	1.25	0
3367	crucial	0	0.0125	0.0125	-0.0125	1.25	0
3368	decade	0	0.0125	0.0125	-0.0125	1.25	0
3369	friendless	0	0.0125	0.0125	-0.0125	1.25	0
3370	adele	0	0.0125	0.0125	-0.0125	1.25	0
3371	kit	0	0.0125	0.0125	-0.0125	1.25	0
3372	harrington	0	0.0125	0.0125	-0.0125	1.25	0
3373	thrones	0	0.0125	0.0125	-0.0125	1.25	0
3374	scandal	0	0.0125	0.0125	-0.0125	1.25	0
3375	shows	0	0.0125	0.0125	-0.0125	1.25	0
3376	nudity	0	0.0125	0.0125	-0.0125	1.25	0
3377	graphic	0	0.0125	0.0125	-0.0125	1.25	0
3379	parental	0	0.0125	0.0125	-0.0125	1.25	0
3380	suggested	0	0.0125	0.0125	-0.0125	1.25	0
3381	suffer	0	0.0125	0.0125	-0.0125	1.25	0
3382	siphon	0	0.0125	0.0125	-0.0125	1.25	0
3383	employmeny	0	0.0125	0.0125	-0.0125	1.25	0
3384	unemployment	0	0.0125	0.0125	-0.0125	1.25	0
3385	factors	0	0.0125	0.0125	-0.0125	1.25	0
3386	problems	0	0.0125	0.0125	-0.0125	1.25	0
3387	working	0	0.0125	0.0125	-0.0125	1.25	0
3388	all	0	0.0125	0.0125	-0.0125	1.25	0
3389	slice	0	0.0125	0.0125	-0.0125	1.25	0
3390	whimsical	0	0.0125	0.0125	-0.0125	1.25	0
3391	hamilton	0	0.0125	0.0125	-0.0125	1.25	0
3392	musical	0	0.0125	0.0125	-0.0125	1.25	0
3393	slipknot	0	0.0125	0.0125	-0.0125	1.25	0
3394	showcase	0	0.0125	0.0125	-0.0125	1.25	0
3395	skillset	0	0.0125	0.0125	-0.0125	1.25	0
3396	pasttime	0	0.0125	0.0125	-0.0125	1.25	0
3397	pope	0	0.0125	0.0125	-0.0125	1.25	0
3398	spirituality	0	0.0125	0.0125	-0.0125	1.25	0
3399	skara	0	0.0125	0.0125	-0.0125	1.25	0
3400	brae	0	0.0125	0.0125	-0.0125	1.25	0
3401	shamino	0	0.0125	0.0125	-0.0125	1.25	0
3402	ultimate	0	0.0125	0.0125	-0.0125	1.25	0
3403	price	0	0.0125	0.0125	-0.0125	1.25	0
3404	cost	0	0.0125	0.0125	-0.0125	1.25	0
3405	flux	0	0.0125	0.0125	-0.0125	1.25	0
3406	dual	0	0.0125	0.0125	-0.0125	1.25	0
3407	milkyway	0	0.0125	0.0125	-0.0125	1.25	0
3408	bigdipper	0	0.0125	0.0125	-0.0125	1.25	0
3409	littledipper	0	0.0125	0.0125	-0.0125	1.25	0
3410	northstar	0	0.0125	0.0125	-0.0125	1.25	0
3411	blackhole	0	0.0125	0.0125	-0.0125	1.25	0
3412	rick	0	0.0125	0.0125	-0.0125	1.25	0
3413	middleclass	0	0.0125	0.0125	-0.0125	1.25	0
3414	upper	0	0.0125	0.0125	-0.0125	1.25	0
3415	lowermiddle	0	0.0125	0.0125	-0.0125	1.25	0
3416	uppermiddle	0	0.0125	0.0125	-0.0125	1.25	0
3417	cigerettes	0	0.0125	0.0125	-0.0125	1.25	0
3418	vape	0	0.0125	0.0125	-0.0125	1.25	0
3419	nicotine	0	0.0125	0.0125	-0.0125	1.25	0
3420	addictive	0	0.0125	0.0125	-0.0125	1.25	0
3421	heroin	0	0.0125	0.0125	-0.0125	1.25	0
3422	cocaine	0	0.0125	0.0125	-0.0125	1.25	0
3423	marajuana	0	0.0125	0.0125	-0.0125	1.25	0
3424	japan	0	0.0125	0.0125	-0.0125	1.25	0
3425	korea	0	0.0125	0.0125	-0.0125	1.25	0
3426	veettename	0	0.0125	0.0125	-0.0125	1.25	0
3429	canada	0	0.0125	0.0125	-0.0125	1.25	0
3430	venezuela	0	0.0125	0.0125	-0.0125	1.25	0
3431	brazil	0	0.0125	0.0125	-0.0125	1.25	0
3432	spain	0	0.0125	0.0125	-0.0125	1.25	0
3433	jamaica	0	0.0125	0.0125	-0.0125	1.25	0
3434	bahama	0	0.0125	0.0125	-0.0125	1.25	0
3435	germany	0	0.0125	0.0125	-0.0125	1.25	0
3436	alaska	0	0.0125	0.0125	-0.0125	1.25	0
3437	africa	0	0.0125	0.0125	-0.0125	1.25	0
3438	triba	0	0.0125	0.0125	-0.0125	1.25	0
3440	famish	0	0.0125	0.0125	-0.0125	1.25	0
3441	zen	0	0.0125	0.0125	-0.0125	1.25	0
3442	ninja	0	0.0125	0.0125	-0.0125	1.25	0
3443	robe	0	0.0125	0.0125	-0.0125	1.25	0
3444	sandals	0	0.0125	0.0125	-0.0125	1.25	0
3445	fertile	0	0.0125	0.0125	-0.0125	1.25	0
3446	content	0	0.0125	0.0125	-0.0125	1.25	0
3447	driven	0	0.0125	0.0125	-0.0125	1.25	0
3448	dinosaur	0	0.0125	0.0125	-0.0125	1.25	0
3449	cartoon	0	0.0125	0.0125	-0.0125	1.25	0
3450	toy	0	0.0125	0.0125	-0.0125	1.25	0
3451	bully	0	0.0125	0.0125	-0.0125	1.25	0
3452	torment	0	0.0125	0.0125	-0.0125	1.25	0
3453	anorexic	0	0.0125	0.0125	-0.0125	1.25	0
3454	adjust	0	0.0125	0.0125	-0.0125	1.25	0
3456	retreat	0	0.0125	0.0125	-0.0125	1.25	0
3458	concerts	0	0.0125	0.0125	-0.0125	1.25	0
3459	bands	0	0.0125	0.0125	-0.0125	1.25	0
3460	talent	0	0.0125	0.0125	-0.0125	1.25	0
3461	record	0	0.0125	0.0125	-0.0125	1.25	0
3462	player	0	0.0125	0.0125	-0.0125	1.25	0
3463	spooky	0	0.0125	0.0125	-0.0125	1.25	0
3464	halloween	0	0.0125	0.0125	-0.0125	1.25	0
3466	chrit	0	0.0125	0.0125	-0.0125	1.25	0
3467	israel	0	0.0125	0.0125	-0.0125	1.25	0
3468	egypt	0	0.0125	0.0125	-0.0125	1.25	0
3469	rome	0	0.0125	0.0125	-0.0125	1.25	0
3470	priest	0	0.0125	0.0125	-0.0125	1.25	0
3472	mosque	0	0.0125	0.0125	-0.0125	1.25	0
3473	bomb	0	0.0125	0.0125	-0.0125	1.25	0
3474	nad	0	0.0125	0.0125	-0.0125	1.25	0
3475	beeautiful	0	0.0125	0.0125	-0.0125	1.25	0
3476	mmovie	0	0.0125	0.0125	-0.0125	1.25	0
3477	awards	0	0.0125	0.0125	-0.0125	1.25	0
3478	academy	0	0.0125	0.0125	-0.0125	1.25	0
3479	lockdown	0	0.0125	0.0125	-0.0125	1.25	0
3480	hollywood	0	0.0125	0.0125	-0.0125	1.25	0
3481	la	0	0.0125	0.0125	-0.0125	1.25	0
3483	carbohydrates	0	0.0125	0.0125	-0.0125	1.25	0
3484	protiens	0	0.0125	0.0125	-0.0125	1.25	0
3485	bodybuilding	0	0.0125	0.0125	-0.0125	1.25	0
3487	bulb	0	0.0125	0.0125	-0.0125	1.25	0
3488	edison	0	0.0125	0.0125	-0.0125	1.25	0
3489	newton	0	0.0125	0.0125	-0.0125	1.25	0
3490	uk	0	0.0125	0.0125	-0.0125	1.25	0
3491	brexit	0	0.0125	0.0125	-0.0125	1.25	0
3492	europe	0	0.0125	0.0125	-0.0125	1.25	0
3493	countries	0	0.0125	0.0125	-0.0125	1.25	0
3494	countryside	0	0.0125	0.0125	-0.0125	1.25	0
3495	crowd	0	0.0125	0.0125	-0.0125	1.25	0
3496	similar	0	0.0125	0.0125	-0.0125	1.25	0
3497	congruent	0	0.0125	0.0125	-0.0125	1.25	0
3498	angles	0	0.0125	0.0125	-0.0125	1.25	0
3499	triangle	0	0.0125	0.0125	-0.0125	1.25	0
3500	musceteers	0	0.0125	0.0125	-0.0125	1.25	0
3501	lye	0	0.0125	0.0125	-0.0125	1.25	0
3502	torch	0	0.0125	0.0125	-0.0125	1.25	0
3503	photon	0	0.0125	0.0125	-0.0125	1.25	0
3504	humanity	0	0.0125	0.0125	-0.0125	1.25	0
3505	steel	0	0.0125	0.0125	-0.0125	1.25	0
3506	reflections	0	0.0125	0.0125	-0.0125	1.25	0
3507	mirror	0	0.0125	0.0125	-0.0125	1.25	0
3509	photograph	0	0.0125	0.0125	-0.0125	1.25	0
3510	combination	0	0.0125	0.0125	-0.0125	1.25	0
3511	puzzles	0	0.0125	0.0125	-0.0125	1.25	0
3512	riddles	0	0.0125	0.0125	-0.0125	1.25	0
3513	steady	0	0.0125	0.0125	-0.0125	1.25	0
3514	patterns	0	0.0125	0.0125	-0.0125	1.25	0
3515	fabric	0	0.0125	0.0125	-0.0125	1.25	0
3516	fireplace	0	0.0125	0.0125	-0.0125	1.25	0
3517	cabin	0	0.0125	0.0125	-0.0125	1.25	0
3518	scent	0	0.0125	0.0125	-0.0125	1.25	0
3519	candle	0	0.0125	0.0125	-0.0125	1.25	0
3520	wick	0	0.0125	0.0125	-0.0125	1.25	0
3521	withdraw	0	0.0125	0.0125	-0.0125	1.25	0
3522	deposit	0	0.0125	0.0125	-0.0125	1.25	0
3523	fraction	0	0.0125	0.0125	-0.0125	1.25	0
3524	multiplication	0	0.0125	0.0125	-0.0125	1.25	0
3525	propogate	0	0.0125	0.0125	-0.0125	1.25	0
3526	hormones	0	0.0125	0.0125	-0.0125	1.25	0
3527	pursuit	0	0.0125	0.0125	-0.0125	1.25	0
3528	chase	0	0.0125	0.0125	-0.0125	1.25	0
3529	twerp	0	0.0125	0.0125	-0.0125	1.25	0
3530	exterminate	0	0.0125	0.0125	-0.0125	1.25	0
3531	proof	0	0.0125	0.0125	-0.0125	1.25	0
3532	ugly	0	0.0125	0.0125	-0.0125	1.25	0
3534	shelve	0	0.0125	0.0125	-0.0125	1.25	0
3535	speck	0	0.0125	0.0125	-0.0125	1.25	0
3536	orbit	0	0.0125	0.0125	-0.0125	1.25	0
3537	tesla	0	0.0125	0.0125	-0.0125	1.25	0
3538	engineer	0	0.0125	0.0125	-0.0125	1.25	0
3539	farenheigt	0	0.0125	0.0125	-0.0125	1.25	0
3540	spelling	0	0.0125	0.0125	-0.0125	1.25	0
3541	typo	0	0.0125	0.0125	-0.0125	1.25	0
3542	mistake	0	0.0125	0.0125	-0.0125	1.25	0
3543	imperfect	0	0.0125	0.0125	-0.0125	1.25	0
3544	abnormal	0	0.0125	0.0125	-0.0125	1.25	0
3545	odd	0	0.0125	0.0125	-0.0125	1.25	0
3546	misfit	0	0.0125	0.0125	-0.0125	1.25	0
3547	grope	0	0.0125	0.0125	-0.0125	1.25	0
3548	harass	0	0.0125	0.0125	-0.0125	1.25	0
3549	lawsuit	0	0.0125	0.0125	-0.0125	1.25	0
3550	metoo	0	0.0125	0.0125	-0.0125	1.25	0
3551	penetrate	0	0.0125	0.0125	-0.0125	1.25	0
3552	concrete	0	0.0125	0.0125	-0.0125	1.25	0
3554	hispanic	0	0.0125	0.0125	-0.0125	1.25	0
3555	mexico	0	0.0125	0.0125	-0.0125	1.25	0
3556	bolivia	0	0.0125	0.0125	-0.0125	1.25	0
3557	hemisphere	0	0.0125	0.0125	-0.0125	1.25	0
3558	equator	0	0.0125	0.0125	-0.0125	1.25	0
3559	equador	0	0.0125	0.0125	-0.0125	1.25	0
3560	democrat	0	0.0125	0.0125	-0.0125	1.25	0
3561	republican	0	0.0125	0.0125	-0.0125	1.25	0
3562	racist	0	0.0125	0.0125	-0.0125	1.25	0
3563	misogynist	0	0.0125	0.0125	-0.0125	1.25	0
3564	rapist	0	0.0125	0.0125	-0.0125	1.25	0
3565	teen	0	0.0125	0.0125	-0.0125	1.25	0
3566	furnace	0	0.0125	0.0125	-0.0125	1.25	0
3567	protazoa	0	0.0125	0.0125	-0.0125	1.25	0
3568	fungi	0	0.0125	0.0125	-0.0125	1.25	0
3569	kingdom	0	0.0125	0.0125	-0.0125	1.25	0
3570	chemisty	0	0.0125	0.0125	-0.0125	1.25	0
3571	calculus	0	0.0125	0.0125	-0.0125	1.25	0
3572	kinesiology	0	0.0125	0.0125	-0.0125	1.25	0
3573	antidisestablishmentarianism	0	0.0125	0.0125	-0.0125	1.25	0
3574	dong	0	0.0125	0.0125	-0.0125	1.25	0
3575	crab	0	0.0125	0.0125	-0.0125	1.25	0
3576	lobster	0	0.0125	0.0125	-0.0125	1.25	0
3577	lice	0	0.0125	0.0125	-0.0125	1.25	0
3578	pubic	0	0.0125	0.0125	-0.0125	1.25	0
3579	nasty	0	0.0125	0.0125	-0.0125	1.25	0
3580	bruise	0	0.0125	0.0125	-0.0125	1.25	0
3581	contusion	0	0.0125	0.0125	-0.0125	1.25	0
3583	muddy	0	0.0125	0.0125	-0.0125	1.25	0
3584	slippery	0	0.0125	0.0125	-0.0125	1.25	0
3585	tubing	0	0.0125	0.0125	-0.0125	1.25	0
3586	watermellon	0	0.0125	0.0125	-0.0125	1.25	0
3587	boiling	0	0.0125	0.0125	-0.0125	1.25	0
3588	hydrant	0	0.0125	0.0125	-0.0125	1.25	0
3589	vapor	0	0.0125	0.0125	-0.0125	1.25	0
3590	percipitation	0	0.0125	0.0125	-0.0125	1.25	0
3591	reptiles	0	0.0125	0.0125	-0.0125	1.25	0
3592	snakes	0	0.0125	0.0125	-0.0125	1.25	0
3593	lizard	0	0.0125	0.0125	-0.0125	1.25	0
3594	molting	0	0.0125	0.0125	-0.0125	1.25	0
3595	restart	0	0.0125	0.0125	-0.0125	1.25	0
3596	loose	0	0.0125	0.0125	-0.0125	1.25	0
3598	unmotivated	0	0.0125	0.0125	-0.0125	1.25	0
3599	levity	0	0.0125	0.0125	-0.0125	1.25	0
3600	enthusiasim	0	0.0125	0.0125	-0.0125	1.25	0
3601	interests	0	0.0125	0.0125	-0.0125	1.25	0
3602	hobbies	0	0.0125	0.0125	-0.0125	1.25	0
3603	paiting	0	0.0125	0.0125	-0.0125	1.25	0
3604	sculpt	0	0.0125	0.0125	-0.0125	1.25	0
3605	mulit-dimensional	0	0.0125	0.0125	-0.0125	1.25	0
3606	hallmark	0	0.0125	0.0125	-0.0125	1.25	0
3607	lifetime	0	0.0125	0.0125	-0.0125	1.25	0
3608	eyeliner	0	0.0125	0.0125	-0.0125	1.25	0
3609	sweating	0	0.0125	0.0125	-0.0125	1.25	0
3610	stinking	0	0.0125	0.0125	-0.0125	1.25	0
3611	refreshed	0	0.0125	0.0125	-0.0125	1.25	0
3614	definition	0	0.0125	0.0125	-0.0125	1.25	0
3615	classroom	0	0.0125	0.0125	-0.0125	1.25	0
3616	contentment	0	0.0125	0.0125	-0.0125	1.25	0
3617	grateful	0	0.0125	0.0125	-0.0125	1.25	0
3618	thankful	0	0.0125	0.0125	-0.0125	1.25	0
3619	blessings	0	0.0125	0.0125	-0.0125	1.25	0
3620	praise	0	0.0125	0.0125	-0.0125	1.25	0
3622	jokes	0	0.0125	0.0125	-0.0125	1.25	0
3623	yearning	0	0.0125	0.0125	-0.0125	1.25	0
3624	bittersweet	0	0.0125	0.0125	-0.0125	1.25	0
3626	finding	0	0.0125	0.0125	-0.0125	1.25	0
3629	continual	0	0.0125	0.0125	-0.0125	1.25	0
3630	scales	0	0.0125	0.0125	-0.0125	1.25	0
3631	serious	0	0.0125	0.0125	-0.0125	1.25	0
3632	silly	0	0.0125	0.0125	-0.0125	1.25	0
3633	villain	0	0.0125	0.0125	-0.0125	1.25	0
3634	superhero	0	0.0125	0.0125	-0.0125	1.25	0
3635	superman	0	0.0125	0.0125	-0.0125	1.25	0
3636	noodle	0	0.0125	0.0125	-0.0125	1.25	0
3638	none	0	0.0125	0.0125	-0.0125	1.25	0
3639	two	0	0.0125	0.0125	-0.0125	1.25	0
3640	mammal	0	0.0125	0.0125	-0.0125	1.25	0
3641	growl	0	0.0125	0.0125	-0.0125	1.25	0
3642	rabies	0	0.0125	0.0125	-0.0125	1.25	0
3643	antibiotic	0	0.0125	0.0125	-0.0125	1.25	0
3644	antidepressants	0	0.0125	0.0125	-0.0125	1.25	0
3645	imbalance	0	0.0125	0.0125	-0.0125	1.25	0
3646	off	0	0.0125	0.0125	-0.0125	1.25	0
3647	on	0	0.0125	0.0125	-0.0125	1.25	0
3648	willing	0	0.0125	0.0125	-0.0125	1.25	0
3649	helpful	0	0.0125	0.0125	-0.0125	1.25	0
3650	amicable	0	0.0125	0.0125	-0.0125	1.25	0
3651	responsible	0	0.0125	0.0125	-0.0125	1.25	0
3652	reliable	0	0.0125	0.0125	-0.0125	1.25	0
3653	neverending	0	0.0125	0.0125	-0.0125	1.25	0
3654	typical	0	0.0125	0.0125	-0.0125	1.25	0
3655	consistent	0	0.0125	0.0125	-0.0125	1.25	0
3656	thorough	0	0.0125	0.0125	-0.0125	1.25	0
3657	investigative	0	0.0125	0.0125	-0.0125	1.25	0
3658	curious	0	0.0125	0.0125	-0.0125	1.25	0
3659	detention	0	0.0125	0.0125	-0.0125	1.25	0
3660	misbehavior	0	0.0125	0.0125	-0.0125	1.25	0
3661	punishment	0	0.0125	0.0125	-0.0125	1.25	0
3662	forgery	0	0.0125	0.0125	-0.0125	1.25	0
3663	whiskey	0	0.0125	0.0125	-0.0125	1.25	0
3665	freinds	0	0.0125	0.0125	-0.0125	1.25	0
3666	friednship	0	0.0125	0.0125	-0.0125	1.25	0
3667	payday	0	0.0125	0.0125	-0.0125	1.25	0
3668	bonus	0	0.0125	0.0125	-0.0125	1.25	0
3670	eyebrow	0	0.0125	0.0125	-0.0125	1.25	0
3671	hi	0	0.0125	0.0125	-0.0125	1.25	0
3672	dont	0	0.0125	0.0125	-0.0125	1.25	0
3673	chciken	0	0.0125	0.0125	-0.0125	1.25	0
3674	kfc	0	0.0125	0.0125	-0.0125	1.25	0
3675	fried	0	0.0125	0.0125	-0.0125	1.25	0
3676	and	0	0.0125	0.0125	-0.0125	1.25	0
3677	ethnicity	0	0.0125	0.0125	-0.0125	1.25	0
3678	nourish	0	0.0125	0.0125	-0.0125	1.25	0
3679	knowing	0	0.0125	0.0125	-0.0125	1.25	0
3680	goo	0	0.0125	0.0125	-0.0125	1.25	0
3682	alertness	0	0.0125	0.0125	-0.0125	1.25	0
3683	on-guard	0	0.0125	0.0125	-0.0125	1.25	0
3684	hesitant	0	0.0125	0.0125	-0.0125	1.25	0
3685	individuals	0	0.0125	0.0125	-0.0125	1.25	0
3686	worthiness	0	0.0125	0.0125	-0.0125	1.25	0
3687	loyal	0	0.0125	0.0125	-0.0125	1.25	0
3688	set-free	0	0.0125	0.0125	-0.0125	1.25	0
3689	pack	0	0.0125	0.0125	-0.0125	1.25	0
3691	valuable	0	0.0125	0.0125	-0.0125	1.25	0
3692	cherish	0	0.0125	0.0125	-0.0125	1.25	0
3693	belonging	0	0.0125	0.0125	-0.0125	1.25	0
3694	integration	0	0.0125	0.0125	-0.0125	1.25	0
3696	oneness	0	0.0125	0.0125	-0.0125	1.25	0
3698	afterlife	0	0.0125	0.0125	-0.0125	1.25	0
3699	reincarnation	0	0.0125	0.0125	-0.0125	1.25	0
3700	crystals	0	0.0125	0.0125	-0.0125	1.25	0
3701	fulfilling	0	0.0125	0.0125	-0.0125	1.25	0
3702	pleased	0	0.0125	0.0125	-0.0125	1.25	0
3703	assignment	0	0.0125	0.0125	-0.0125	1.25	0
3704	winding	0	0.0125	0.0125	-0.0125	1.25	0
3705	leads	0	0.0125	0.0125	-0.0125	1.25	0
3706	toys	0	0.0125	0.0125	-0.0125	1.25	0
3707	he-man	0	0.0125	0.0125	-0.0125	1.25	0
3708	collections	0	0.0125	0.0125	-0.0125	1.25	0
3709	comics	0	0.0125	0.0125	-0.0125	1.25	0
3710	x-men	0	0.0125	0.0125	-0.0125	1.25	0
3711	clairmont	0	0.0125	0.0125	-0.0125	1.25	0
3712	collosus	0	0.0125	0.0125	-0.0125	1.25	0
3713	university	0	0.0125	0.0125	-0.0125	1.25	0
3714	professor	0	0.0125	0.0125	-0.0125	1.25	0
3715	wondering	0	0.0125	0.0125	-0.0125	1.25	0
3717	insecure	0	0.0125	0.0125	-0.0125	1.25	0
3718	ashamed	0	0.0125	0.0125	-0.0125	1.25	0
3719	stronger	0	0.0125	0.0125	-0.0125	1.25	0
3721	knobs	0	0.0125	0.0125	-0.0125	1.25	0
3722	buttons	0	0.0125	0.0125	-0.0125	1.25	0
3723	levers	0	0.0125	0.0125	-0.0125	1.25	0
3725	moisture	0	0.0125	0.0125	-0.0125	1.25	0
3726	cling	0	0.0125	0.0125	-0.0125	1.25	0
3727	toddler	0	0.0125	0.0125	-0.0125	1.25	0
3729	depend	0	0.0125	0.0125	-0.0125	1.25	0
3730	worldwide	0	0.0125	0.0125	-0.0125	1.25	0
3731	sunrise	0	0.0125	0.0125	-0.0125	1.25	0
3732	straw	0	0.0125	0.0125	-0.0125	1.25	0
3733	plastic	0	0.0125	0.0125	-0.0125	1.25	0
3734	recycle	0	0.0125	0.0125	-0.0125	1.25	0
3735	turtles	0	0.0125	0.0125	-0.0125	1.25	0
3736	minecraft	0	0.0125	0.0125	-0.0125	1.25	0
3737	nitrogen	0	0.0125	0.0125	-0.0125	1.25	0
3739	diseases	0	0.0125	0.0125	-0.0125	1.25	0
3740	ambulance	0	0.0125	0.0125	-0.0125	1.25	0
3741	drivers	0	0.0125	0.0125	-0.0125	1.25	0
3742	treatment	0	0.0125	0.0125	-0.0125	1.25	0
3743	mediciness	0	0.0125	0.0125	-0.0125	1.25	0
3744	xray	0	0.0125	0.0125	-0.0125	1.25	0
3745	scan	0	0.0125	0.0125	-0.0125	1.25	0
3746	operation	0	0.0125	0.0125	-0.0125	1.25	0
3747	bypass	0	0.0125	0.0125	-0.0125	1.25	0
3748	surgical	0	0.0125	0.0125	-0.0125	1.25	0
3749	bandage	0	0.0125	0.0125	-0.0125	1.25	0
3750	tonic	0	0.0125	0.0125	-0.0125	1.25	0
3751	gulcose	0	0.0125	0.0125	-0.0125	1.25	0
3752	wanderlust	0	0.0125	0.0125	-0.0125	1.25	0
3753	gamble	0	0.0125	0.0125	-0.0125	1.25	0
3754	strings	0	0.0125	0.0125	-0.0125	1.25	0
3755	chords	0	0.0125	0.0125	-0.0125	1.25	0
3756	concert	0	0.0125	0.0125	-0.0125	1.25	0
3757	buddy	0	0.0125	0.0125	-0.0125	1.25	0
3758	unfair	0	0.0125	0.0125	-0.0125	1.25	0
3759	heartbroken	0	0.0125	0.0125	-0.0125	1.25	0
3761	past	0	0.0125	0.0125	-0.0125	1.25	0
3762	unforgiven	0	0.0125	0.0125	-0.0125	1.25	0
3763	stupid	0	0.0125	0.0125	-0.0125	1.25	0
3764	choices	0	0.0125	0.0125	-0.0125	1.25	0
3765	questions	0	0.0125	0.0125	-0.0125	1.25	0
3766	relentless	0	0.0125	0.0125	-0.0125	1.25	0
3767	snowman	0	0.0125	0.0125	-0.0125	1.25	0
3768	conversing	0	0.0125	0.0125	-0.0125	1.25	0
3770	homework	0	0.0125	0.0125	-0.0125	1.25	0
3771	resilient	0	0.0125	0.0125	-0.0125	1.25	0
3772	observing	0	0.0125	0.0125	-0.0125	1.25	0
3773	or	0	0.0125	0.0125	-0.0125	1.25	0
3774	siut	0	0.0125	0.0125	-0.0125	1.25	0
3775	match	0	0.0125	0.0125	-0.0125	1.25	0
3776	caroon	0	0.0125	0.0125	-0.0125	1.25	0
3777	courage	0	0.0125	0.0125	-0.0125	1.25	0
3778	rabbit	0	0.0125	0.0125	-0.0125	1.25	0
3779	news	0	0.0125	0.0125	-0.0125	1.25	0
3780	doorr	0	0.0125	0.0125	-0.0125	1.25	0
3781	poem	0	0.0125	0.0125	-0.0125	1.25	0
3782	lazy	0	0.0125	0.0125	-0.0125	1.25	0
3783	pepsi	0	0.0125	0.0125	-0.0125	1.25	0
3784	mtndew	0	0.0125	0.0125	-0.0125	1.25	0
3785	orangejuice	0	0.0125	0.0125	-0.0125	1.25	0
3786	pineapplejuice	0	0.0125	0.0125	-0.0125	1.25	0
3787	grapejuice	0	0.0125	0.0125	-0.0125	1.25	0
3788	drpepper	0	0.0125	0.0125	-0.0125	1.25	0
3789	creamsoda	0	0.0125	0.0125	-0.0125	1.25	0
3790	cranberryjuice	0	0.0125	0.0125	-0.0125	1.25	0
3791	mangojuice	0	0.0125	0.0125	-0.0125	1.25	0
3792	kombucha	0	0.0125	0.0125	-0.0125	1.25	0
3793	kefir	0	0.0125	0.0125	-0.0125	1.25	0
3794	peaches	0	0.0125	0.0125	-0.0125	1.25	0
3795	watermelon	0	0.0125	0.0125	-0.0125	1.25	0
3796	butterpecan	0	0.0125	0.0125	-0.0125	1.25	0
3797	margarita	0	0.0125	0.0125	-0.0125	1.25	0
3798	slushie	0	0.0125	0.0125	-0.0125	1.25	0
3799	cherry	0	0.0125	0.0125	-0.0125	1.25	0
3800	bubblegum	0	0.0125	0.0125	-0.0125	1.25	0
3801	drying	0	0.0125	0.0125	-0.0125	1.25	0
3802	dehydrator	0	0.0125	0.0125	-0.0125	1.25	0
3803	web	0	0.0125	0.0125	-0.0125	1.25	0
3804	browser	0	0.0125	0.0125	-0.0125	1.25	0
3805	streaming	0	0.0125	0.0125	-0.0125	1.25	0
3806	australia	0	0.0125	0.0125	-0.0125	1.25	0
3807	firstsight	0	0.0125	0.0125	-0.0125	1.25	0
3808	arranged	0	0.0125	0.0125	-0.0125	1.25	0
3809	ratings	0	0.0125	0.0125	-0.0125	1.25	0
3810	batshit	0	0.0125	0.0125	-0.0125	1.25	0
3811	beth	0	0.0125	0.0125	-0.0125	1.25	0
3812	charlotte	0	0.0125	0.0125	-0.0125	1.25	0
3813	southern	0	0.0125	0.0125	-0.0125	1.25	0
3814	charleston	0	0.0125	0.0125	-0.0125	1.25	0
3816	unattainable	0	0.0125	0.0125	-0.0125	1.25	0
3818	carriage	0	0.0125	0.0125	-0.0125	1.25	0
3819	historic	0	0.0125	0.0125	-0.0125	1.25	0
3820	monroe	0	0.0125	0.0125	-0.0125	1.25	0
3821	platation	0	0.0125	0.0125	-0.0125	1.25	0
3822	civil	0	0.0125	0.0125	-0.0125	1.25	0
3823	bias	0	0.0125	0.0125	-0.0125	1.25	0
3824	idiocy	0	0.0125	0.0125	-0.0125	1.25	0
3825	exhausted	0	0.0125	0.0125	-0.0125	1.25	0
3826	treason	0	0.0125	0.0125	-0.0125	1.25	0
3827	unconstitutional	0	0.0125	0.0125	-0.0125	1.25	0
3828	impeach	0	0.0125	0.0125	-0.0125	1.25	0
3830	insane	0	0.0125	0.0125	-0.0125	1.25	0
3831	dictator	0	0.0125	0.0125	-0.0125	1.25	0
3832	madman	0	0.0125	0.0125	-0.0125	1.25	0
3833	baboon	0	0.0125	0.0125	-0.0125	1.25	0
3834	mitch	0	0.0125	0.0125	-0.0125	1.25	0
3835	k	0	0.0125	0.0125	-0.0125	1.25	0
3836	heavenly	0	0.0125	0.0125	-0.0125	1.25	0
3837	shock	0	0.0125	0.0125	-0.0125	1.25	0
3839	company	0	0.0125	0.0125	-0.0125	1.25	0
3840	drinking	0	0.0125	0.0125	-0.0125	1.25	0
3841	drugs	0	0.0125	0.0125	-0.0125	1.25	0
3842	addiction	0	0.0125	0.0125	-0.0125	1.25	0
3843	grief	0	0.0125	0.0125	-0.0125	1.25	0
3845	search	0	0.0125	0.0125	-0.0125	1.25	0
3846	confused	0	0.0125	0.0125	-0.0125	1.25	0
3847	unclear	0	0.0125	0.0125	-0.0125	1.25	0
3848	hazy	0	0.0125	0.0125	-0.0125	1.25	0
3849	certain	0	0.0125	0.0125	-0.0125	1.25	0
3850	changed	0	0.0125	0.0125	-0.0125	1.25	0
3852	harness	0	0.0125	0.0125	-0.0125	1.25	0
3853	streets	0	0.0125	0.0125	-0.0125	1.25	0
3855	noises	0	0.0125	0.0125	-0.0125	1.25	0
3856	shingles	0	0.0125	0.0125	-0.0125	1.25	0
3857	dresser	0	0.0125	0.0125	-0.0125	1.25	0
3858	handsome	0	0.0125	0.0125	-0.0125	1.25	0
3859	picture	0	0.0125	0.0125	-0.0125	1.25	0
3860	trials	0	0.0125	0.0125	-0.0125	1.25	0
3861	paid	0	0.0125	0.0125	-0.0125	1.25	0
3862	ponies	0	0.0125	0.0125	-0.0125	1.25	0
3863	today	0	0.0125	0.0125	-0.0125	1.25	0
3864	yesterday	0	0.0125	0.0125	-0.0125	1.25	0
3865	jury	0	0.0125	0.0125	-0.0125	1.25	0
3867	giraffe	0	0.0125	0.0125	-0.0125	1.25	0
3868	bears	0	0.0125	0.0125	-0.0125	1.25	0
3869	angels	0	0.0125	0.0125	-0.0125	1.25	0
3870	moist	0	0.0125	0.0125	-0.0125	1.25	0
3871	fate	0	0.0125	0.0125	-0.0125	1.25	0
3872	teamwork	0	0.0125	0.0125	-0.0125	1.25	0
3873	gossip	0	0.0125	0.0125	-0.0125	1.25	0
3874	insult	0	0.0125	0.0125	-0.0125	1.25	0
3875	consequence	0	0.0125	0.0125	-0.0125	1.25	0
3876	prison	0	0.0125	0.0125	-0.0125	1.25	0
3878	isolation	0	0.0125	0.0125	-0.0125	1.25	0
3879	vivid	0	0.0125	0.0125	-0.0125	1.25	0
3880	unseen	0	0.0125	0.0125	-0.0125	1.25	0
3881	betrayal	0	0.0125	0.0125	-0.0125	1.25	0
3882	deceit	0	0.0125	0.0125	-0.0125	1.25	0
3883	untrusting	0	0.0125	0.0125	-0.0125	1.25	0
3884	doubt	0	0.0125	0.0125	-0.0125	1.25	0
3885	hinest	0	0.0125	0.0125	-0.0125	1.25	0
3886	selfworth	0	0.0125	0.0125	-0.0125	1.25	0
3887	proud	0	0.0125	0.0125	-0.0125	1.25	0
3888	beli	0	0.0125	0.0125	-0.0125	1.25	0
3890	youes	0	0.0125	0.0125	-0.0125	1.25	0
3891	scarred	0	0.0125	0.0125	-0.0125	1.25	0
3892	roaming	0	0.0125	0.0125	-0.0125	1.25	0
3893	given	0	0.0125	0.0125	-0.0125	1.25	0
3894	reach	0	0.0125	0.0125	-0.0125	1.25	0
3895	elder	0	0.0125	0.0125	-0.0125	1.25	0
3896	muder	0	0.0125	0.0125	-0.0125	1.25	0
3897	smallboy	0	0.0125	0.0125	-0.0125	1.25	0
3898	giveup	0	0.0125	0.0125	-0.0125	1.25	0
3899	oppose	0	0.0125	0.0125	-0.0125	1.25	0
3900	searching	0	0.0125	0.0125	-0.0125	1.25	0
3901	electron	0	0.0125	0.0125	-0.0125	1.25	0
3902	scinece	0	0.0125	0.0125	-0.0125	1.25	0
3903	invention	0	0.0125	0.0125	-0.0125	1.25	0
3904	pulb	0	0.0125	0.0125	-0.0125	1.25	0
3905	edition	0	0.0125	0.0125	-0.0125	1.25	0
3906	scienctist	0	0.0125	0.0125	-0.0125	1.25	0
3907	about	0	0.0125	0.0125	-0.0125	1.25	0
3908	studnet	0	0.0125	0.0125	-0.0125	1.25	0
3909	badthing	0	0.0125	0.0125	-0.0125	1.25	0
3911	stau	0	0.0125	0.0125	-0.0125	1.25	0
3912	seal	0	0.0125	0.0125	-0.0125	1.25	0
3913	litter	0	0.0125	0.0125	-0.0125	1.25	0
3914	blowhole	0	0.0125	0.0125	-0.0125	1.25	0
3915	gills	0	0.0125	0.0125	-0.0125	1.25	0
3916	winder	0	0.0125	0.0125	-0.0125	1.25	0
3918	spicy	0	0.0125	0.0125	-0.0125	1.25	0
3919	fregrance	0	0.0125	0.0125	-0.0125	1.25	0
3920	clarity	0	0.0125	0.0125	-0.0125	1.25	0
3921	intelligence	0	0.0125	0.0125	-0.0125	1.25	0
3922	purity	0	0.0125	0.0125	-0.0125	1.25	0
3923	scholar	0	0.0125	0.0125	-0.0125	1.25	0
3924	cloister	0	0.0125	0.0125	-0.0125	1.25	0
3925	monastery	0	0.0125	0.0125	-0.0125	1.25	0
3926	monk	0	0.0125	0.0125	-0.0125	1.25	0
3927	solitude	0	0.0125	0.0125	-0.0125	1.25	0
3928	embrace	0	0.0125	0.0125	-0.0125	1.25	0
3929	centerline	0	0.0125	0.0125	-0.0125	1.25	0
3930	perfect	0	0.0125	0.0125	-0.0125	1.25	0
3931	skill	0	0.0125	0.0125	-0.0125	1.25	0
3932	recover	0	0.0125	0.0125	-0.0125	1.25	0
3933	rebuild	0	0.0125	0.0125	-0.0125	1.25	0
3934	programming	0	0.0125	0.0125	-0.0125	1.25	0
3935	superior	0	0.0125	0.0125	-0.0125	1.25	0
3936	be	0	0.0125	0.0125	-0.0125	1.25	0
3937	practice	0	0.0125	0.0125	-0.0125	1.25	0
3938	irrelevance	0	0.0125	0.0125	-0.0125	1.25	0
3939	distraction	0	0.0125	0.0125	-0.0125	1.25	0
3940	ivory	0	0.0125	0.0125	-0.0125	1.25	0
3941	culture	0	0.0125	0.0125	-0.0125	1.25	0
3942	fearless	0	0.0125	0.0125	-0.0125	1.25	0
3944	centered	0	0.0125	0.0125	-0.0125	1.25	0
3945	inner	0	0.0125	0.0125	-0.0125	1.25	0
3946	strengthen	0	0.0125	0.0125	-0.0125	1.25	0
3947	basics	0	0.0125	0.0125	-0.0125	1.25	0
3948	funda	0	0.0125	0.0125	-0.0125	1.25	0
3949	drowned	0	0.0125	0.0125	-0.0125	1.25	0
3950	molest	0	0.0125	0.0125	-0.0125	1.25	0
3951	mutilate	0	0.0125	0.0125	-0.0125	1.25	0
3952	casket	0	0.0125	0.0125	-0.0125	1.25	0
3953	burial	0	0.0125	0.0125	-0.0125	1.25	0
3954	wakekeep	0	0.0125	0.0125	-0.0125	1.25	0
3955	humiliate	0	0.0125	0.0125	-0.0125	1.25	0
3956	hang	0	0.0125	0.0125	-0.0125	1.25	0
3957	discovered	0	0.0125	0.0125	-0.0125	1.25	0
3958	wow	0	0.0125	0.0125	-0.0125	1.25	0
3959	hated	0	0.0125	0.0125	-0.0125	1.25	0
3960	dumbfounded	0	0.0125	0.0125	-0.0125	1.25	0
3961	whew	0	0.0125	0.0125	-0.0125	1.25	0
3962	chopped	0	0.0125	0.0125	-0.0125	1.25	0
3963	injured	0	0.0125	0.0125	-0.0125	1.25	0
3964	wounded	0	0.0125	0.0125	-0.0125	1.25	0
3965	peeled	0	0.0125	0.0125	-0.0125	1.25	0
3966	afraid	0	0.0125	0.0125	-0.0125	1.25	0
3967	furious	0	0.0125	0.0125	-0.0125	1.25	0
3968	annoyed	0	0.0125	0.0125	-0.0125	1.25	0
3969	prepare	0	0.0125	0.0125	-0.0125	1.25	0
3970	knows	0	0.0125	0.0125	-0.0125	1.25	0
3971	identity	0	0.0125	0.0125	-0.0125	1.25	0
3972	identified	0	0.0125	0.0125	-0.0125	1.25	0
3973	treat	0	0.0125	0.0125	-0.0125	1.25	0
3974	rivers	0	0.0125	0.0125	-0.0125	1.25	0
3975	bloodbank	0	0.0125	0.0125	-0.0125	1.25	0
3976	donate	0	0.0125	0.0125	-0.0125	1.25	0
3977	pin	0	0.0125	0.0125	-0.0125	1.25	0
3979	fought	0	0.0125	0.0125	-0.0125	1.25	0
3980	loaf	0	0.0125	0.0125	-0.0125	1.25	0
3981	dare	0	0.0125	0.0125	-0.0125	1.25	0
3982	pasthaa	0	0.0125	0.0125	-0.0125	1.25	0
3983	intestine	0	0.0125	0.0125	-0.0125	1.25	0
3984	mount	0	0.0125	0.0125	-0.0125	1.25	0
3985	charge	0	0.0125	0.0125	-0.0125	1.25	0
3986	affa	0	0.0125	0.0125	-0.0125	1.25	0
3987	john	0	0.0125	0.0125	-0.0125	1.25	0
3988	tried	0	0.0125	0.0125	-0.0125	1.25	0
3989	innocent	0	0.0125	0.0125	-0.0125	1.25	0
3990	discharged	0	0.0125	0.0125	-0.0125	1.25	0
3991	michael	0	0.0125	0.0125	-0.0125	1.25	0
3992	scold	0	0.0125	0.0125	-0.0125	1.25	0
3993	blury	0	0.0125	0.0125	-0.0125	1.25	0
3994	factual	0	0.0125	0.0125	-0.0125	1.25	0
3995	spectacular	0	0.0125	0.0125	-0.0125	1.25	0
3996	ahead	0	0.0125	0.0125	-0.0125	1.25	0
3997	behavior	0	0.0125	0.0125	-0.0125	1.25	0
3998	rail	0	0.0125	0.0125	-0.0125	1.25	0
3999	pushed	0	0.0125	0.0125	-0.0125	1.25	0
4000	nobody	0	0.0125	0.0125	-0.0125	1.25	0
4001	framed	0	0.0125	0.0125	-0.0125	1.25	0
4002	investigate	0	0.0125	0.0125	-0.0125	1.25	0
4003	remotely	0	0.0125	0.0125	-0.0125	1.25	0
4004	distance	0	0.0125	0.0125	-0.0125	1.25	0
4005	mile	0	0.0125	0.0125	-0.0125	1.25	0
4006	length	0	0.0125	0.0125	-0.0125	1.25	0
4007	separate	0	0.0125	0.0125	-0.0125	1.25	0
4008	sights	0	0.0125	0.0125	-0.0125	1.25	0
4009	ignorance	0	0.0125	0.0125	-0.0125	1.25	0
4010	willful	0	0.0125	0.0125	-0.0125	1.25	0
4011	mighty	0	0.0125	0.0125	-0.0125	1.25	0
4012	organic	0	0.0125	0.0125	-0.0125	1.25	0
4013	organism	0	0.0125	0.0125	-0.0125	1.25	0
4014	chop	0	0.0125	0.0125	-0.0125	1.25	0
4015	karate	0	0.0125	0.0125	-0.0125	1.25	0
4016	belt	0	0.0125	0.0125	-0.0125	1.25	0
4017	leggings	0	0.0125	0.0125	-0.0125	1.25	0
4018	personalize	0	0.0125	0.0125	-0.0125	1.25	0
4019	customize	0	0.0125	0.0125	-0.0125	1.25	0
4020	unique	0	0.0125	0.0125	-0.0125	1.25	0
4021	unhappy	0	0.0125	0.0125	-0.0125	1.25	0
4022	misery	0	0.0125	0.0125	-0.0125	1.25	0
4023	viral	0	0.0125	0.0125	-0.0125	1.25	0
4024	collaborative	0	0.0125	0.0125	-0.0125	1.25	0
4025	togetherness	0	0.0125	0.0125	-0.0125	1.25	0
4026	connected	0	0.0125	0.0125	-0.0125	1.25	0
4027	successful	0	0.0125	0.0125	-0.0125	1.25	0
4028	skilled	0	0.0125	0.0125	-0.0125	1.25	0
4029	useful	0	0.0125	0.0125	-0.0125	1.25	0
4030	practical	0	0.0125	0.0125	-0.0125	1.25	0
4031	logical	0	0.0125	0.0125	-0.0125	1.25	0
4032	effortful	0	0.0125	0.0125	-0.0125	1.25	0
4033	annoying	0	0.0125	0.0125	-0.0125	1.25	0
4034	irritating	0	0.0125	0.0125	-0.0125	1.25	0
4035	irritant	0	0.0125	0.0125	-0.0125	1.25	0
4036	irksome	0	0.0125	0.0125	-0.0125	1.25	0
4037	racism	0	0.0125	0.0125	-0.0125	1.25	0
4038	strenghth	0	0.0125	0.0125	-0.0125	1.25	0
4039	expanse	0	0.0125	0.0125	-0.0125	1.25	0
4040	unlimited	0	0.0125	0.0125	-0.0125	1.25	0
4041	infinity	0	0.0125	0.0125	-0.0125	1.25	0
4042	mineral	0	0.0125	0.0125	-0.0125	1.25	0
4043	gallon	0	0.0125	0.0125	-0.0125	1.25	0
4044	quarter	0	0.0125	0.0125	-0.0125	1.25	0
4045	carry	0	0.0125	0.0125	-0.0125	1.25	0
4046	chemicals	0	0.0125	0.0125	-0.0125	1.25	0
4047	sodium	0	0.0125	0.0125	-0.0125	1.25	0
4048	pipes	0	0.0125	0.0125	-0.0125	1.25	0
4049	tanker	0	0.0125	0.0125	-0.0125	1.25	0
4050	backet	0	0.0125	0.0125	-0.0125	1.25	0
4051	can	0	0.0125	0.0125	-0.0125	1.25	0
4052	gp	0	0.0125	0.0125	-0.0125	1.25	0
4053	urgent	0	0.0125	0.0125	-0.0125	1.25	0
4054	core	0	0.0125	0.0125	-0.0125	1.25	0
4055	sold	0	0.0125	0.0125	-0.0125	1.25	0
4056	self	0	0.0125	0.0125	-0.0125	1.25	0
4057	quit	0	0.0125	0.0125	-0.0125	1.25	0
4058	theft	0	0.0125	0.0125	-0.0125	1.25	0
4059	arroe	0	0.0125	0.0125	-0.0125	1.25	0
4060	zebra	0	0.0125	0.0125	-0.0125	1.25	0
4061	jaguar	0	0.0125	0.0125	-0.0125	1.25	0
4062	imagi	0	0.0125	0.0125	-0.0125	1.25	0
3	cup	0.0375	0.0375	0	0	1	1
5	pencil	0.025	0.025	0	0	1	1
9	book	0.0625	0.0625	0	0	1	1
11	new	0.05	0.05	0	0	1	1
20	clean	0.15	0.15	0	0	1	1
25	people	0.1125	0.1125	0	0	1	1
44	future	0.025	0.025	0	0	1	1
81	balloon	0.0125	0.0125	0	0	1	1
85	puddle	0.0125	0.0125	0	0	1	1
88	well	0.0375	0.0375	0	0	1	1
97	lake	0.1125	0.1125	0	0	1	1
101	tears	0.0375	0.0375	0	0	1	1
108	wine	0.0375	0.0375	0	0	1	1
110	grapes	0.0125	0.0125	0	0	1	1
112	diving	0.0125	0.0125	0	0	1	1
114	scuba	0.0125	0.0125	0	0	1	1
121	peace	0.05	0.05	0	0	1	1
122	renewal	0.0125	0.0125	0	0	1	1
128	prisons	0.0125	0.0125	0	0	1	1
130	slavery	0.0125	0.0125	0	0	1	1
155	chair	0.05	0.05	0	0	1	1
158	target	0.0125	0.0125	0	0	1	1
167	stick	0.0125	0.0125	0	0	1	1
170	branch	0.0125	0.0125	0	0	1	1
172	flower	0.05	0.05	0	0	1	1
193	watch	0.0375	0.0375	0	0	1	1
206	messy	0.0125	0.0125	0	0	1	1
211	hands	0.025	0.025	0	0	1	1
213	elevate	0.0125	0.0125	0	0	1	1
220	recall	0.0125	0.0125	0	0	1	1
238	smoke	0.025	0.025	0	0	1	1
252	injury	0.0375	0.0375	0	0	1	1
263	shoes	0.025	0.025	0	0	1	1
264	laces	0.0125	0.0125	0	0	1	1
280	unhealthy	0.025	0.025	0	0	1	1
294	hook	0.0125	0.0125	0	0	1	1
301	ache	0.025	0.025	0	0	1	1
302	sprain	0.0125	0.0125	0	0	1	1
317	temperature	0.0375	0.0375	0	0	1	1
318	heat	0.05	0.05	0	0	1	1
323	heaven	0.0375	0.0375	0	0	1	1
329	tractor	0.0125	0.0125	0	0	1	1
333	broke	0.0125	0.0125	0	0	1	1
347	pest	0.0125	0.0125	0	0	1	1
348	brother	0.05	0.05	0	0	1	1
349	momma	0.0125	0.0125	0	0	1	1
362	icecream	0.05	0.05	0	0	1	1
364	melt	0.0375	0.0375	0	0	1	1
384	dogs	0.025	0.025	0	0	1	1
399	dream	0.0625	0.0625	0	0	1	1
429	jar	0.0125	0.0125	0	0	1	1
439	three	0.0125	0.0125	0	0	1	1
441	phone	0.0625	0.0625	0	0	1	1
447	steam	0.0125	0.0125	0	0	1	1
448	game	0.0875	0.0875	0	0	1	1
456	secret	0.0125	0.0125	0	0	1	1
460	like	0.05	0.05	0	0	1	1
461	want	0.0125	0.0125	0	0	1	1
466	far	0.025	0.025	0	0	1	1
467	near	0.025	0.025	0	0	1	1
473	win	0.025	0.025	0	0	1	1
491	muscles	0.0375	0.0375	0	0	1	1
511	saint	0.0125	0.0125	0	0	1	1
513	house	0.1	0.1	0	0	1	1
514	home	0.075	0.075	0	0	1	1
517	enter	0.025	0.025	0	0	1	1
520	clothes	0.05	0.05	0	0	1	1
522	size	0.0125	0.0125	0	0	1	1
524	cotton	0.0125	0.0125	0	0	1	1
527	farm	0.0375	0.0375	0	0	1	1
539	date	0.0125	0.0125	0	0	1	1
545	stairs	0.0125	0.0125	0	0	1	1
546	climb	0.0125	0.0125	0	0	1	1
547	rocky	0.0125	0.0125	0	0	1	1
549	tough	0.0125	0.0125	0	0	1	1
556	left	0.0125	0.0125	0	0	1	1
559	away	0.025	0.025	0	0	1	1
564	raise	0.0125	0.0125	0	0	1	1
565	lower	0.0125	0.0125	0	0	1	1
572	evening	0.0125	0.0125	0	0	1	1
581	cut	0.025	0.025	0	0	1	1
582	scissors	0.0125	0.0125	0	0	1	1
584	enemy	0.0125	0.0125	0	0	1	1
588	funny	0.0375	0.0375	0	0	1	1
[truncated: 2,063 more rows]
