# Supplementary material for: Narrative thinking lingers in spontaneous thought
Source: Nat Commun. 2022 Aug 6;13:4585. doi: 10.1038/s41467-022-32113-6 (PMC9357042; doi:10.1038/s41467-022-32113-6)
Supplement: Supplementary file 4 — Source Data [file 41467_2022_32113_MOESM4_ESM.zip › Source Data/Supplement/FigureS12&18/exp_4/carver_proofreadxemotion/emotion_fa_bias.csv]

	word	fa1_p	fa2_p	fa2_bias	fa1_bias	fa2_oddsratio	fa1_oddsratio
1	river	0.075	0.25	0.175	-0.175	3.333333333	0.3
2	funeral	0	0.1375	0.1375	-0.1375	13.75	0
3	murder	0.025	0.15	0.125	-0.125	6	0.166666667
4	water	0.2125	0.325	0.1125	-0.1125	1.529411765	0.653846154
5	sun	0.1625	0.275	0.1125	-0.1125	1.692307692	0.590909091
6	warm	0.1375	0.25	0.1125	-0.1125	1.818181818	0.55
7	hurt	0.0125	0.125	0.1125	-0.1125	10	0.1
8	fruit	0.075	0.175	0.1	-0.1	2.333333333	0.428571429
9	fall	0.075	0.175	0.1	-0.1	2.333333333	0.428571429
10	night	0.05	0.15	0.1	-0.1	3	0.333333333
11	home	0.075	0.1625	0.0875	-0.0875	2.166666667	0.461538462
12	feet	0.025	0.1125	0.0875	-0.0875	4.5	0.222222222
13	fear	0.0125	0.1	0.0875	-0.0875	8	0.125
14	bright	0	0.0875	0.0875	-0.0875	8.75	0
15	clean	0.0625	0.1375	0.075	-0.075	2.2	0.454545455
16	healthy	0.0375	0.1125	0.075	-0.075	3	0.333333333
17	fresh	0.025	0.1	0.075	-0.075	4	0.25
18	house	0.15	0.225	0.075	-0.075	1.5	0.666666667
19	down	0.025	0.1	0.075	-0.075	4	0.25
20	pain	0.075	0.15	0.075	-0.075	2	0.5
21	hope	0.0375	0.1125	0.075	-0.075	3	0.333333333
22	large	0.0125	0.0875	0.075	-0.075	7	0.142857143
23	space	0.025	0.1	0.075	-0.075	4	0.25
24	air	0.025	0.1	0.075	-0.075	4	0.25
25	soap	0	0.075	0.075	-0.075	7.5	0
26	lake	0.025	0.0875	0.0625	-0.0625	3.5	0.285714286
27	morning	0.0125	0.075	0.0625	-0.0625	6	0.166666667
28	relax	0.05	0.1125	0.0625	-0.0625	2.25	0.444444444
29	time	0.1375	0.2	0.0625	-0.0625	1.454545455	0.6875
30	calm	0.0375	0.1	0.0625	-0.0625	2.666666667	0.375
31	out	0.0375	0.1	0.0625	-0.0625	2.666666667	0.375
32	slow	0.0125	0.075	0.0625	-0.0625	6	0.166666667
33	trip	0.0375	0.1	0.0625	-0.0625	2.666666667	0.375
34	warmth	0.0125	0.075	0.0625	-0.0625	6	0.166666667
35	run	0.0875	0.15	0.0625	-0.0625	1.714285714	0.583333333
36	sadness	0.0125	0.075	0.0625	-0.0625	6	0.166666667
37	small	0.0375	0.1	0.0625	-0.0625	2.666666667	0.375
38	country	0.025	0.0875	0.0625	-0.0625	3.5	0.285714286
39	camp	0	0.0625	0.0625	-0.0625	6.25	0
40	fish	0.1875	0.2375	0.05	-0.05	1.266666667	0.789473684
41	hospital	0.0625	0.1125	0.05	-0.05	1.8	0.555555556
42	wife	0.0125	0.0625	0.05	-0.05	5	0.2
43	love	0.1625	0.2125	0.05	-0.05	1.307692308	0.764705882
44	cake	0.0375	0.0875	0.05	-0.05	2.333333333	0.428571429
45	exercise	0.0375	0.0875	0.05	-0.05	2.333333333	0.428571429
46	garden	0.075	0.125	0.05	-0.05	1.666666667	0.6
47	scared	0.0375	0.0875	0.05	-0.05	2.333333333	0.428571429
48	death	0.0875	0.1375	0.05	-0.05	1.571428571	0.636363636
49	heat	0.05	0.1	0.05	-0.05	2	0.5
50	fast	0.05	0.1	0.05	-0.05	2	0.5
51	loud	0.0375	0.0875	0.05	-0.05	2.333333333	0.428571429
52	news	0.0125	0.0625	0.05	-0.05	5	0.2
53	drive	0.025	0.075	0.05	-0.05	3	0.333333333
54	child	0.075	0.125	0.05	-0.05	1.666666667	0.6
55	wheel	0.025	0.075	0.05	-0.05	3	0.333333333
56	kitchen	0.0125	0.0625	0.05	-0.05	5	0.2
57	hole	0.025	0.075	0.05	-0.05	3	0.333333333
58	over	0.0125	0.0625	0.05	-0.05	5	0.2
59	bush	0.0125	0.0625	0.05	-0.05	5	0.2
60	expensive	0.0125	0.0625	0.05	-0.05	5	0.2
61	drown	0.0125	0.0625	0.05	-0.05	5	0.2
62	full	0	0.05	0.05	-0.05	5	0
63	marriage	0	0.05	0.05	-0.05	5	0
64	shave	0	0.05	0.05	-0.05	5	0
65	whiskey	0	0.05	0.05	-0.05	5	0
66	breathe	0	0.05	0.05	-0.05	5	0
67	above	0	0.05	0.05	-0.05	5	0
68	when	0	0.05	0.05	-0.05	5	0
69	boots	0	0.05	0.05	-0.05	5	0
70	different	0	0.05	0.05	-0.05	5	0
71	yard	0	0.05	0.05	-0.05	5	0
72	planets	0	0.05	0.05	-0.05	5	0
73	boat	0.0625	0.1	0.0375	-0.0375	1.6	0.625
74	tired	0.05	0.0875	0.0375	-0.0375	1.75	0.571428571
75	beer	0.05	0.0875	0.0375	-0.0375	1.75	0.571428571
76	wet	0.1125	0.15	0.0375	-0.0375	1.333333333	0.75
77	dress	0.025	0.0625	0.0375	-0.0375	2.5	0.4
78	train	0.05	0.0875	0.0375	-0.0375	1.75	0.571428571
79	find	0.0375	0.075	0.0375	-0.0375	2	0.5
80	swim	0.075	0.1125	0.0375	-0.0375	1.5	0.666666667
81	energy	0.0375	0.075	0.0375	-0.0375	2	0.5
82	summer	0.075	0.1125	0.0375	-0.0375	1.5	0.666666667
83	shoes	0.05	0.0875	0.0375	-0.0375	1.75	0.571428571
84	wedding	0.0375	0.075	0.0375	-0.0375	2	0.5
85	birds	0.025	0.0625	0.0375	-0.0375	2.5	0.4
86	gin	0.0125	0.05	0.0375	-0.0375	4	0.25
87	police	0.05	0.0875	0.0375	-0.0375	1.75	0.571428571
88	tears	0.05	0.0875	0.0375	-0.0375	1.75	0.571428571
89	flowers	0.1	0.1375	0.0375	-0.0375	1.375	0.727272727
90	black	0.075	0.1125	0.0375	-0.0375	1.5	0.666666667
91	emotion	0.05	0.0875	0.0375	-0.0375	1.75	0.571428571
92	away	0.025	0.0625	0.0375	-0.0375	2.5	0.4
93	race	0.025	0.0625	0.0375	-0.0375	2.5	0.4
94	kind	0.0125	0.05	0.0375	-0.0375	4	0.25
95	big	0.05	0.0875	0.0375	-0.0375	1.75	0.571428571
96	cry	0.0375	0.075	0.0375	-0.0375	2	0.5
97	rat	0.0125	0.05	0.0375	-0.0375	4	0.25
98	television	0.025	0.0625	0.0375	-0.0375	2.5	0.4
99	windows	0.025	0.0625	0.0375	-0.0375	2.5	0.4
100	quiet	0.0125	0.05	0.0375	-0.0375	4	0.25
101	void	0.0125	0.05	0.0375	-0.0375	4	0.25
102	mine	0.0125	0.05	0.0375	-0.0375	4	0.25
103	bark	0.0125	0.05	0.0375	-0.0375	4	0.25
104	continent	0.0125	0.05	0.0375	-0.0375	4	0.25
105	storm	0.025	0.0625	0.0375	-0.0375	2.5	0.4
106	lost	0.0125	0.05	0.0375	-0.0375	4	0.25
107	kill	0.0125	0.05	0.0375	-0.0375	4	0.25
108	dead	0.0125	0.05	0.0375	-0.0375	4	0.25
109	tiny	0.0125	0.05	0.0375	-0.0375	4	0.25
110	couple	0.0125	0.05	0.0375	-0.0375	4	0.25
111	information	0	0.0375	0.0375	-0.0375	3.75	0
112	nest	0	0.0375	0.0375	-0.0375	3.75	0
113	forward	0	0.0375	0.0375	-0.0375	3.75	0
114	gathering	0	0.0375	0.0375	-0.0375	3.75	0
115	memories	0	0.0375	0.0375	-0.0375	3.75	0
116	shoot	0	0.0375	0.0375	-0.0375	3.75	0
117	gas	0	0.0375	0.0375	-0.0375	3.75	0
118	lawn	0	0.0375	0.0375	-0.0375	3.75	0
119	bedroom	0	0.0375	0.0375	-0.0375	3.75	0
120	towel	0	0.0375	0.0375	-0.0375	3.75	0
121	bitter	0	0.0375	0.0375	-0.0375	3.75	0
122	joke	0	0.0375	0.0375	-0.0375	3.75	0
123	fair	0	0.0375	0.0375	-0.0375	3.75	0
124	whale	0	0.0375	0.0375	-0.0375	3.75	0
125	stage	0	0.0375	0.0375	-0.0375	3.75	0
126	roses	0	0.0375	0.0375	-0.0375	3.75	0
127	roll	0	0.0375	0.0375	-0.0375	3.75	0
128	facts	0	0.0375	0.0375	-0.0375	3.75	0
129	strawberry	0	0.0375	0.0375	-0.0375	3.75	0
130	high	0	0.0375	0.0375	-0.0375	3.75	0
131	feelings	0	0.0375	0.0375	-0.0375	3.75	0
132	frog	0	0.0375	0.0375	-0.0375	3.75	0
133	cruise	0	0.0375	0.0375	-0.0375	3.75	0
134	speed	0	0.0375	0.0375	-0.0375	3.75	0
135	toddler	0	0.0375	0.0375	-0.0375	3.75	0
136	early	0	0.0375	0.0375	-0.0375	3.75	0
137	solid	0	0.0375	0.0375	-0.0375	3.75	0
138	blank	0	0.0375	0.0375	-0.0375	3.75	0
139	jumper	0	0.0375	0.0375	-0.0375	3.75	0
140	little	0	0.0375	0.0375	-0.0375	3.75	0
141	xbox	0	0.0375	0.0375	-0.0375	3.75	0
142	pot	0	0.0375	0.0375	-0.0375	3.75	0
143	abroad	0	0.0375	0.0375	-0.0375	3.75	0
144	shower	0.05	0.075	0.025	-0.025	1.5	0.666666667
145	coffee	0.0875	0.1125	0.025	-0.025	1.285714286	0.777777778
146		0.6	0.625	0.025	-0.025	1.041666667	0.96
147	husband	0.025	0.05	0.025	-0.025	2	0.5
148	creek	0.0125	0.0375	0.025	-0.025	3	0.333333333
149	clothes	0.1125	0.1375	0.025	-0.025	1.222222222	0.818181818
150	money	0.15	0.175	0.025	-0.025	1.166666667	0.857142857
151	alive	0.0125	0.0375	0.025	-0.025	3	0.333333333
152	wave	0.025	0.05	0.025	-0.025	2	0.5
153	bottle	0.025	0.05	0.025	-0.025	2	0.5
154	break	0.0375	0.0625	0.025	-0.025	1.666666667	0.6
155	cut	0.05	0.075	0.025	-0.025	1.5	0.666666667
156	happiness	0.0375	0.0625	0.025	-0.025	1.666666667	0.6
157	fit	0.025	0.05	0.025	-0.025	2	0.5
158	help	0.0625	0.0875	0.025	-0.025	1.4	0.714285714
159	holiday	0.1625	0.1875	0.025	-0.025	1.153846154	0.866666667
160	transport	0.025	0.05	0.025	-0.025	2	0.5
161	cinema	0.0125	0.0375	0.025	-0.025	3	0.333333333
162	danger	0.0125	0.0375	0.025	-0.025	3	0.333333333
163	fat	0.0375	0.0625	0.025	-0.025	1.666666667	0.6
164	fiction	0.0125	0.0375	0.025	-0.025	3	0.333333333
165	blood	0.1	0.125	0.025	-0.025	1.25	0.8
166	frightened	0.0125	0.0375	0.025	-0.025	3	0.333333333
167	bear	0.025	0.05	0.025	-0.025	2	0.5
168	star	0.025	0.05	0.025	-0.025	2	0.5
169	cattle	0.0125	0.0375	0.025	-0.025	3	0.333333333
170	community	0.0125	0.0375	0.025	-0.025	3	0.333333333
171	games	0.05	0.075	0.025	-0.025	1.5	0.666666667
172	hair	0.1125	0.1375	0.025	-0.025	1.222222222	0.818181818
173	snacks	0.025	0.05	0.025	-0.025	2	0.5
174	awake	0.0125	0.0375	0.025	-0.025	3	0.333333333
175	church	0.0625	0.0875	0.025	-0.025	1.4	0.714285714
176	ring	0.075	0.1	0.025	-0.025	1.333333333	0.75
177	helicopter	0.0125	0.0375	0.025	-0.025	3	0.333333333
178	bow	0.0125	0.0375	0.025	-0.025	3	0.333333333
179	up	0.0375	0.0625	0.025	-0.025	1.666666667	0.6
180	dark	0.1125	0.1375	0.025	-0.025	1.222222222	0.818181818
181	tent	0.0125	0.0375	0.025	-0.025	3	0.333333333
182	secret	0.0125	0.0375	0.025	-0.025	3	0.333333333
183	waves	0.025	0.05	0.025	-0.025	2	0.5
184	meal	0.025	0.05	0.025	-0.025	2	0.5
185	loss	0.025	0.05	0.025	-0.025	2	0.5
186	grief	0.0125	0.0375	0.025	-0.025	3	0.333333333
187	yellow	0.0625	0.0875	0.025	-0.025	1.4	0.714285714
188	flying	0.0125	0.0375	0.025	-0.025	3	0.333333333
189	movement	0.0125	0.0375	0.025	-0.025	3	0.333333333
190	make	0.0125	0.0375	0.025	-0.025	3	0.333333333
191	road	0.05	0.075	0.025	-0.025	1.5	0.666666667
192	want	0.025	0.05	0.025	-0.025	2	0.5
193	free	0.0125	0.0375	0.025	-0.025	3	0.333333333
194	day	0.05	0.075	0.025	-0.025	1.5	0.666666667
195	fields	0.0125	0.0375	0.025	-0.025	3	0.333333333
196	triangle	0.0125	0.0375	0.025	-0.025	3	0.333333333
197	long	0.0625	0.0875	0.025	-0.025	1.4	0.714285714
198	oil	0.0125	0.0375	0.025	-0.025	3	0.333333333
199	bike	0.0125	0.0375	0.025	-0.025	3	0.333333333
200	note	0.0125	0.0375	0.025	-0.025	3	0.333333333
201	salad	0.0125	0.0375	0.025	-0.025	3	0.333333333
202	past	0.025	0.05	0.025	-0.025	2	0.5
203	baby	0.1	0.125	0.025	-0.025	1.25	0.8
204	clear	0.0625	0.0875	0.025	-0.025	1.4	0.714285714
205	broken	0.0125	0.0375	0.025	-0.025	3	0.333333333
206	plants	0.0375	0.0625	0.025	-0.025	1.666666667	0.6
207	step	0.0125	0.0375	0.025	-0.025	3	0.333333333
208	then	0.0125	0.0375	0.025	-0.025	3	0.333333333
209	alcohol	0.0375	0.0625	0.025	-0.025	1.666666667	0.6
210	ghost	0.0125	0.0375	0.025	-0.025	3	0.333333333
211	now	0.0125	0.0375	0.025	-0.025	3	0.333333333
212	clock	0.025	0.05	0.025	-0.025	2	0.5
213	africa	0.0125	0.0375	0.025	-0.025	3	0.333333333
214	mountains	0.0125	0.0375	0.025	-0.025	3	0.333333333
215	tasty	0.025	0.05	0.025	-0.025	2	0.5
216	purple	0.0125	0.0375	0.025	-0.025	3	0.333333333
217	hands	0.025	0.05	0.025	-0.025	2	0.5
218	control	0.025	0.05	0.025	-0.025	2	0.5
219	entertainment	0.0125	0.0375	0.025	-0.025	3	0.333333333
220	ride	0.0125	0.0375	0.025	-0.025	3	0.333333333
221	week	0.0125	0.0375	0.025	-0.025	3	0.333333333
222	icecream	0.025	0.05	0.025	-0.025	2	0.5
223	beef	0.0125	0.0375	0.025	-0.025	3	0.333333333
224	planet	0.0375	0.0625	0.025	-0.025	1.666666667	0.6
225	legs	0.0125	0.0375	0.025	-0.025	3	0.333333333
226	warning	0.0125	0.0375	0.025	-0.025	3	0.333333333
227	salt	0.0125	0.0375	0.025	-0.025	3	0.333333333
228	vegetable	0.0125	0.0375	0.025	-0.025	3	0.333333333
229	loop	0.0125	0.0375	0.025	-0.025	3	0.333333333
230	sharp	0.0125	0.0375	0.025	-0.025	3	0.333333333
231	town	0.0125	0.0375	0.025	-0.025	3	0.333333333
232	pond	0.0125	0.0375	0.025	-0.025	3	0.333333333
233	empty	0.0125	0.0375	0.025	-0.025	3	0.333333333
234	exciting	0.0125	0.0375	0.025	-0.025	3	0.333333333
235	arms	0.0125	0.0375	0.025	-0.025	3	0.333333333
236	street	0.0125	0.0375	0.025	-0.025	3	0.333333333
237	fly	0.0125	0.0375	0.025	-0.025	3	0.333333333
238	bug	0.0125	0.0375	0.025	-0.025	3	0.333333333
239	track	0.0125	0.0375	0.025	-0.025	3	0.333333333
240	damp	0.0125	0.0375	0.025	-0.025	3	0.333333333
241	mail	0.0125	0.0375	0.025	-0.025	3	0.333333333
242	breast	0	0.025	0.025	-0.025	2.5	0
243	jewellery	0	0.025	0.025	-0.025	2.5	0
244	freckles	0	0.025	0.025	-0.025	2.5	0
245	own	0	0.025	0.025	-0.025	2.5	0
246	strangers	0	0.025	0.025	-0.025	2.5	0
247	oven	0	0.025	0.025	-0.025	2.5	0
248	dam	0	0.025	0.025	-0.025	2.5	0
249	forgiveness	0	0.025	0.025	-0.025	2.5	0
250	collection	0	0.025	0.025	-0.025	2.5	0
251	meditate	0	0.025	0.025	-0.025	2.5	0
252	yoga	0	0.025	0.025	-0.025	2.5	0
253	injure	0	0.025	0.025	-0.025	2.5	0
254	feeling	0	0.025	0.025	-0.025	2.5	0
255	razor	0	0.025	0.025	-0.025	2.5	0
256	cruel	0	0.025	0.025	-0.025	2.5	0
257	satisfied	0	0.025	0.025	-0.025	2.5	0
258	shout	0	0.025	0.025	-0.025	2.5	0
259	argue	0	0.025	0.025	-0.025	2.5	0
260	climb	0	0.025	0.025	-0.025	2.5	0
261	explore	0	0.025	0.025	-0.025	2.5	0
262	ballet	0	0.025	0.025	-0.025	2.5	0
263	bait	0	0.025	0.025	-0.025	2.5	0
264	pray	0	0.025	0.025	-0.025	2.5	0
265	gifts	0	0.025	0.025	-0.025	2.5	0
266	content	0	0.025	0.025	-0.025	2.5	0
267	grapefruit	0	0.025	0.025	-0.025	2.5	0
268	rural	0	0.025	0.025	-0.025	2.5	0
269	van	0	0.025	0.025	-0.025	2.5	0
270	fail	0	0.025	0.025	-0.025	2.5	0
271	dusk	0	0.025	0.025	-0.025	2.5	0
272	her	0	0.025	0.025	-0.025	2.5	0
273	done	0	0.025	0.025	-0.025	2.5	0
274	complete	0	0.025	0.025	-0.025	2.5	0
275	question	0	0.025	0.025	-0.025	2.5	0
276	machine	0	0.025	0.025	-0.025	2.5	0
277	cleaner	0	0.025	0.025	-0.025	2.5	0
278	headache	0	0.025	0.025	-0.025	2.5	0
279	buy	0	0.025	0.025	-0.025	2.5	0
280	plan	0	0.025	0.025	-0.025	2.5	0
281	seaweed	0	0.025	0.025	-0.025	2.5	0
282	just	0	0.025	0.025	-0.025	2.5	0
283	statistics	0	0.025	0.025	-0.025	2.5	0
284	aeroplane	0	0.025	0.025	-0.025	2.5	0
285	hike	0	0.025	0.025	-0.025	2.5	0
286	backyard	0	0.025	0.025	-0.025	2.5	0
287	creep	0	0.025	0.025	-0.025	2.5	0
288	pane	0	0.025	0.025	-0.025	2.5	0
289	seaside	0	0.025	0.025	-0.025	2.5	0
290	in	0	0.025	0.025	-0.025	2.5	0
291	stairs	0	0.025	0.025	-0.025	2.5	0
292	why	0	0.025	0.025	-0.025	2.5	0
293	quiz	0	0.025	0.025	-0.025	2.5	0
294	nothing	0	0.025	0.025	-0.025	2.5	0
295	open	0	0.025	0.025	-0.025	2.5	0
296	sale	0	0.025	0.025	-0.025	2.5	0
297	guide	0	0.025	0.025	-0.025	2.5	0
298	tone	0	0.025	0.025	-0.025	2.5	0
299	fake	0	0.025	0.025	-0.025	2.5	0
300	first	0	0.025	0.025	-0.025	2.5	0
301	emergency	0	0.025	0.025	-0.025	2.5	0
302	presents	0	0.025	0.025	-0.025	2.5	0
303	steam	0	0.025	0.025	-0.025	2.5	0
304	cloudy	0	0.025	0.025	-0.025	2.5	0
305	misty	0	0.025	0.025	-0.025	2.5	0
306	build	0	0.025	0.025	-0.025	2.5	0
307	growl	0	0.025	0.025	-0.025	2.5	0
308	s	0	0.025	0.025	-0.025	2.5	0
309	virus	0	0.025	0.025	-0.025	2.5	0
310	moss	0	0.025	0.025	-0.025	2.5	0
311	pebble	0	0.025	0.025	-0.025	2.5	0
312	accident	0	0.025	0.025	-0.025	2.5	0
313	message	0	0.025	0.025	-0.025	2.5	0
314	address	0	0.025	0.025	-0.025	2.5	0
315	casket	0	0.025	0.025	-0.025	2.5	0
316	anger	0	0.025	0.025	-0.025	2.5	0
317	careful	0	0.025	0.025	-0.025	2.5	0
318	caution	0	0.025	0.025	-0.025	2.5	0
319	pace	0	0.025	0.025	-0.025	2.5	0
320	wales	0	0.025	0.025	-0.025	2.5	0
321	pasta	0	0.025	0.025	-0.025	2.5	0
322	crisps	0	0.025	0.025	-0.025	2.5	0
323	bored	0	0.025	0.025	-0.025	2.5	0
324	aisle	0	0.025	0.025	-0.025	2.5	0
325	calories	0	0.025	0.025	-0.025	2.5	0
326	app	0	0.025	0.025	-0.025	2.5	0
327	alphabet	0	0.025	0.025	-0.025	2.5	0
328	evening	0	0.025	0.025	-0.025	2.5	0
329	late	0	0.025	0.025	-0.025	2.5	0
330	b	0	0.025	0.025	-0.025	2.5	0
331	balloon	0	0.025	0.025	-0.025	2.5	0
332	united	0	0.025	0.025	-0.025	2.5	0
333	branches	0	0.025	0.025	-0.025	2.5	0
334	knee	0	0.025	0.025	-0.025	2.5	0
335	cuddle	0	0.025	0.025	-0.025	2.5	0
336	notification	0	0.025	0.025	-0.025	2.5	0
337	laces	0	0.025	0.025	-0.025	2.5	0
338	pieces	0	0.025	0.025	-0.025	2.5	0
339	effort	0	0.025	0.025	-0.025	2.5	0
340	movies	0	0.025	0.025	-0.025	2.5	0
341	trap	0	0.025	0.025	-0.025	2.5	0
342	beast	0	0.025	0.025	-0.025	2.5	0
343	sickness	0	0.025	0.025	-0.025	2.5	0
344	drugs	0	0.025	0.025	-0.025	2.5	0
345	princess	0	0.025	0.025	-0.025	2.5	0
346	cutter	0	0.025	0.025	-0.025	2.5	0
347	store	0	0.025	0.025	-0.025	2.5	0
348	remote	0	0.025	0.025	-0.025	2.5	0
349	boring	0	0.025	0.025	-0.025	2.5	0
350	follow	0	0.025	0.025	-0.025	2.5	0
351	you	0	0.025	0.025	-0.025	2.5	0
352	attack	0	0.025	0.025	-0.025	2.5	0
353	defence	0	0.025	0.025	-0.025	2.5	0
354	medium	0	0.025	0.025	-0.025	2.5	0
355	massage	0	0.025	0.025	-0.025	2.5	0
356	today	0	0.025	0.025	-0.025	2.5	0
357	next	0	0.025	0.025	-0.025	2.5	0
358	for	0	0.025	0.025	-0.025	2.5	0
359	organs	0	0.025	0.025	-0.025	2.5	0
360	giant	0	0.025	0.025	-0.025	2.5	0
361	kindness	0	0.025	0.025	-0.025	2.5	0
362	map	0	0.025	0.025	-0.025	2.5	0
363	drizzle	0	0.025	0.025	-0.025	2.5	0
364	times	0	0.025	0.025	-0.025	2.5	0
365	raw	0	0.025	0.025	-0.025	2.5	0
366	thing	0	0.025	0.025	-0.025	2.5	0
367	scene	0	0.025	0.025	-0.025	2.5	0
368	after	0	0.025	0.025	-0.025	2.5	0
369	england	0	0.025	0.025	-0.025	2.5	0
370	comedian	0	0.025	0.025	-0.025	2.5	0
371	grateful	0	0.025	0.025	-0.025	2.5	0
372	wear	0	0.025	0.025	-0.025	2.5	0
373	scotland	0	0.025	0.025	-0.025	2.5	0
374	chinese	0	0.025	0.025	-0.025	2.5	0
375	crab	0	0.025	0.025	-0.025	2.5	0
376	films	0	0.025	0.025	-0.025	2.5	0
377	playstation	0	0.025	0.025	-0.025	2.5	0
378	injury	0	0.025	0.025	-0.025	2.5	0
379	pick	0	0.025	0.025	-0.025	2.5	0
380	golf	0	0.025	0.025	-0.025	2.5	0
381	team	0	0.025	0.025	-0.025	2.5	0
382	mist	0	0.025	0.025	-0.025	2.5	0
383	prayer	0	0.025	0.025	-0.025	2.5	0
384	splashing	0	0.025	0.025	-0.025	2.5	0
385	kid	0	0.025	0.025	-0.025	2.5	0
386	actors	0	0.025	0.025	-0.025	2.5	0
387	last	0	0.025	0.025	-0.025	2.5	0
388	weeds	0	0.025	0.025	-0.025	2.5	0
389	armour	0	0.025	0.025	-0.025	2.5	0
390	corpse	0	0.025	0.025	-0.025	2.5	0
391	whole	0	0.025	0.025	-0.025	2.5	0
392	mould	0	0.025	0.025	-0.025	2.5	0
393	jog	0	0.025	0.025	-0.025	2.5	0
394	frankenstein	0	0.025	0.025	-0.025	2.5	0
395	jungle	0	0.025	0.025	-0.025	2.5	0
396	diamond	0	0.025	0.025	-0.025	2.5	0
397	coming	0	0.025	0.025	-0.025	2.5	0
398	wolf	0	0.025	0.025	-0.025	2.5	0
399	smoke	0	0.025	0.025	-0.025	2.5	0
400	going	0	0.025	0.025	-0.025	2.5	0
401	rush	0	0.025	0.025	-0.025	2.5	0
402	broke	0	0.025	0.025	-0.025	2.5	0
403	plug	0	0.025	0.025	-0.025	2.5	0
404	mushroom	0	0.025	0.025	-0.025	2.5	0
405	canoe	0	0.025	0.025	-0.025	2.5	0
406	fluid	0.0125	0.025	0.0125	-0.0125	2	0.5
407	health	0.0625	0.075	0.0125	-0.0125	1.2	0.833333333
408	body	0.0625	0.075	0.0125	-0.0125	1.2	0.833333333
409	future	0.025	0.0375	0.0125	-0.0125	1.5	0.666666667
410	pay	0.0125	0.025	0.0125	-0.0125	2	0.5
411	bank	0.0625	0.075	0.0125	-0.0125	1.2	0.833333333
412	sport	0.0625	0.075	0.0125	-0.0125	1.2	0.833333333
413	enjoyment	0.0125	0.025	0.0125	-0.0125	2	0.5
414	comfort	0.025	0.0375	0.0125	-0.0125	1.5	0.666666667
415	trees	0.0875	0.1	0.0125	-0.0125	1.142857143	0.875
416	assist	0.0125	0.025	0.0125	-0.0125	2	0.5
417	socks	0.0375	0.05	0.0125	-0.0125	1.333333333	0.75
418	spain	0.0125	0.025	0.0125	-0.0125	2	0.5
419	travel	0.075	0.0875	0.0125	-0.0125	1.166666667	0.857142857
420	liquid	0.0375	0.05	0.0125	-0.0125	1.333333333	0.75
421	burn	0.05	0.0625	0.0125	-0.0125	1.25	0.8
422	far	0.0375	0.05	0.0125	-0.0125	1.333333333	0.75
423	stop	0.025	0.0375	0.0125	-0.0125	1.5	0.666666667
424	ocean	0.1375	0.15	0.0125	-0.0125	1.090909091	0.916666667
425	story	0.05	0.0625	0.0125	-0.0125	1.25	0.8
426	part	0.05	0.0625	0.0125	-0.0125	1.25	0.8
427	board	0.025	0.0375	0.0125	-0.0125	1.5	0.666666667
428	joy	0.075	0.0875	0.0125	-0.0125	1.166666667	0.857142857
429	sad	0.15	0.1625	0.0125	-0.0125	1.083333333	0.923076923
430	moon	0.075	0.0875	0.0125	-0.0125	1.166666667	0.857142857
431	hail	0.0125	0.025	0.0125	-0.0125	2	0.5
432	goat	0.0125	0.025	0.0125	-0.0125	2	0.5
433	rig	0.0125	0.025	0.0125	-0.0125	2	0.5
434	limit	0.0125	0.025	0.0125	-0.0125	2	0.5
435	vulnerable	0.0125	0.025	0.0125	-0.0125	2	0.5
436	smart	0.025	0.0375	0.0125	-0.0125	1.5	0.666666667
437	group	0.025	0.0375	0.0125	-0.0125	1.5	0.666666667
438	cash	0.025	0.0375	0.0125	-0.0125	1.5	0.666666667
439	thought	0.0125	0.025	0.0125	-0.0125	2	0.5
440	me	0.025	0.0375	0.0125	-0.0125	1.5	0.666666667
441	action	0.0125	0.025	0.0125	-0.0125	2	0.5
442	chat	0.0125	0.025	0.0125	-0.0125	2	0.5
443	talk	0.0375	0.05	0.0125	-0.0125	1.333333333	0.75
444	desire	0.0125	0.025	0.0125	-0.0125	2	0.5
445	great	0.0125	0.025	0.0125	-0.0125	2	0.5
446	soda	0.0125	0.025	0.0125	-0.0125	2	0.5
447	stove	0.025	0.0375	0.0125	-0.0125	1.5	0.666666667
448	piercing	0.0125	0.025	0.0125	-0.0125	2	0.5
449	culture	0.0125	0.025	0.0125	-0.0125	2	0.5
450	pop	0.025	0.0375	0.0125	-0.0125	1.5	0.666666667
451	faucet	0.0125	0.025	0.0125	-0.0125	2	0.5
452	toy	0.0125	0.025	0.0125	-0.0125	2	0.5
453	right	0.0375	0.05	0.0125	-0.0125	1.333333333	0.75
454	stars	0.0625	0.075	0.0125	-0.0125	1.2	0.833333333
455	sheets	0.0125	0.025	0.0125	-0.0125	2	0.5
456	cook	0.025	0.0375	0.0125	-0.0125	1.5	0.666666667
457	ship	0.025	0.0375	0.0125	-0.0125	1.5	0.666666667
458	off	0.0125	0.025	0.0125	-0.0125	2	0.5
459	upset	0.0375	0.05	0.0125	-0.0125	1.333333333	0.75
460	glasses	0.0375	0.05	0.0125	-0.0125	1.333333333	0.75
461	safety	0.0125	0.025	0.0125	-0.0125	2	0.5
462	protection	0.0125	0.025	0.0125	-0.0125	2	0.5
463	mend	0.0125	0.025	0.0125	-0.0125	2	0.5
464	city	0.0375	0.05	0.0125	-0.0125	1.333333333	0.75
465	business	0.025	0.0375	0.0125	-0.0125	1.5	0.666666667
466	snake	0.0125	0.025	0.0125	-0.0125	2	0.5
467	volcano	0.0125	0.025	0.0125	-0.0125	2	0.5
468	cloud	0.05	0.0625	0.0125	-0.0125	1.25	0.8
469	coat	0.0375	0.05	0.0125	-0.0125	1.333333333	0.75
470	pie	0.0125	0.025	0.0125	-0.0125	2	0.5
471	bracelet	0.0125	0.025	0.0125	-0.0125	2	0.5
472	cows	0.0125	0.025	0.0125	-0.0125	2	0.5
473	sweet	0.075	0.0875	0.0125	-0.0125	1.166666667	0.857142857
474	deaf	0.0125	0.025	0.0125	-0.0125	2	0.5
475	blind	0.0125	0.025	0.0125	-0.0125	2	0.5
476	pretty	0.025	0.0375	0.0125	-0.0125	1.5	0.666666667
477	sit	0.025	0.0375	0.0125	-0.0125	1.5	0.666666667
478	university	0.0375	0.05	0.0125	-0.0125	1.333333333	0.75
479	degree	0.025	0.0375	0.0125	-0.0125	1.5	0.666666667
480	flat	0.0125	0.025	0.0125	-0.0125	2	0.5
481	style	0.0125	0.025	0.0125	-0.0125	2	0.5
482	strength	0.025	0.0375	0.0125	-0.0125	1.5	0.666666667
483	lazy	0.0125	0.025	0.0125	-0.0125	2	0.5
484	brick	0.0125	0.025	0.0125	-0.0125	2	0.5
485	atmosphere	0.0125	0.025	0.0125	-0.0125	2	0.5
486	supermarket	0.0125	0.025	0.0125	-0.0125	2	0.5
487	picture	0.0125	0.025	0.0125	-0.0125	2	0.5
488	lens	0.0125	0.025	0.0125	-0.0125	2	0.5
489	gloves	0.0125	0.025	0.0125	-0.0125	2	0.5
490	countries	0.0125	0.025	0.0125	-0.0125	2	0.5
491	driver	0.0125	0.025	0.0125	-0.0125	2	0.5
492	bullet	0.0125	0.025	0.0125	-0.0125	2	0.5
493	polish	0.025	0.0375	0.0125	-0.0125	1.5	0.666666667
494	soup	0.025	0.0375	0.0125	-0.0125	1.5	0.666666667
495	type	0.0125	0.025	0.0125	-0.0125	2	0.5
496	lettuce	0.0125	0.025	0.0125	-0.0125	2	0.5
497	gone	0.0125	0.025	0.0125	-0.0125	2	0.5
498	cards	0.0125	0.025	0.0125	-0.0125	2	0.5
499	coins	0.0125	0.025	0.0125	-0.0125	2	0.5
500	flame	0.0125	0.025	0.0125	-0.0125	2	0.5
501	mirror	0.0125	0.025	0.0125	-0.0125	2	0.5
502	dreams	0.025	0.0375	0.0125	-0.0125	1.5	0.666666667
503	rough	0.0125	0.025	0.0125	-0.0125	2	0.5
504	zero	0.0125	0.025	0.0125	-0.0125	2	0.5
505	sound	0.025	0.0375	0.0125	-0.0125	1.5	0.666666667
506	stress	0.0125	0.025	0.0125	-0.0125	2	0.5
507	pasture	0.0125	0.025	0.0125	-0.0125	2	0.5
508	jokes	0.0125	0.025	0.0125	-0.0125	2	0.5
509	close	0.025	0.0375	0.0125	-0.0125	1.5	0.666666667
510	laugh	0.05	0.0625	0.0125	-0.0125	1.25	0.8
511	violence	0.0125	0.025	0.0125	-0.0125	2	0.5
512	stone	0.0125	0.025	0.0125	-0.0125	2	0.5
513	suit	0.025	0.0375	0.0125	-0.0125	1.5	0.666666667
514	state	0.0125	0.025	0.0125	-0.0125	2	0.5
515	toilet	0.0125	0.025	0.0125	-0.0125	2	0.5
516	boy	0.0375	0.05	0.0125	-0.0125	1.333333333	0.75
517	gym	0.0375	0.05	0.0125	-0.0125	1.333333333	0.75
518	olympics	0.025	0.0375	0.0125	-0.0125	1.5	0.666666667
519	jumping	0.0125	0.025	0.0125	-0.0125	2	0.5
520	coke	0.0125	0.025	0.0125	-0.0125	2	0.5
521	sugar	0.05	0.0625	0.0125	-0.0125	1.25	0.8
522	sour	0.0125	0.025	0.0125	-0.0125	2	0.5
523	innocent	0.0125	0.025	0.0125	-0.0125	2	0.5
524	bees	0.025	0.0375	0.0125	-0.0125	1.5	0.666666667
525	bowl	0.0125	0.025	0.0125	-0.0125	2	0.5
526	man	0.0375	0.05	0.0125	-0.0125	1.333333333	0.75
527	america	0.0125	0.025	0.0125	-0.0125	2	0.5
528	excitement	0.0125	0.025	0.0125	-0.0125	2	0.5
529	depression	0.0125	0.025	0.0125	-0.0125	2	0.5
530	psychology	0.0125	0.025	0.0125	-0.0125	2	0.5
531	airplane	0.025	0.0375	0.0125	-0.0125	1.5	0.666666667
532	cool	0.025	0.0375	0.0125	-0.0125	1.5	0.666666667
533	quick	0.0125	0.025	0.0125	-0.0125	2	0.5
534	hate	0.0125	0.025	0.0125	-0.0125	2	0.5
535	theatre	0.025	0.0375	0.0125	-0.0125	1.5	0.666666667
536	doors	0.0125	0.025	0.0125	-0.0125	2	0.5
537	puzzle	0.0125	0.025	0.0125	-0.0125	2	0.5
538	minutes	0.0125	0.025	0.0125	-0.0125	2	0.5
539	guilty	0.0125	0.025	0.0125	-0.0125	2	0.5
540	smell	0.0375	0.05	0.0125	-0.0125	1.333333333	0.75
541	square	0.0125	0.025	0.0125	-0.0125	2	0.5
542	eating	0.025	0.0375	0.0125	-0.0125	1.5	0.666666667
543	cloth	0.0125	0.025	0.0125	-0.0125	2	0.5
544	celebration	0.0125	0.025	0.0125	-0.0125	2	0.5
545	pictures	0.0125	0.025	0.0125	-0.0125	2	0.5
546	listen	0.0125	0.025	0.0125	-0.0125	2	0.5
547	grapes	0.0125	0.025	0.0125	-0.0125	2	0.5
548	breeze	0.0125	0.025	0.0125	-0.0125	2	0.5
549	dive	0.0125	0.025	0.0125	-0.0125	2	0.5
550	screen	0.0125	0.025	0.0125	-0.0125	2	0.5
551	netflix	0.0125	0.025	0.0125	-0.0125	2	0.5
552	soldier	0.0125	0.025	0.0125	-0.0125	2	0.5
553	germany	0.0125	0.025	0.0125	-0.0125	2	0.5
554	leave	0.0125	0.025	0.0125	-0.0125	2	0.5
555	tennis	0.025	0.0375	0.0125	-0.0125	1.5	0.666666667
556	sign	0.0125	0.025	0.0125	-0.0125	2	0.5
557	wildlife	0.0125	0.025	0.0125	-0.0125	2	0.5
558	sounds	0.0125	0.025	0.0125	-0.0125	2	0.5
559	growth	0.0125	0.025	0.0125	-0.0125	2	0.5
560	comfy	0.0125	0.025	0.0125	-0.0125	2	0.5
561	rainbow	0.0125	0.025	0.0125	-0.0125	2	0.5
562	blade	0.0125	0.025	0.0125	-0.0125	2	0.5
563	found	0.0125	0.025	0.0125	-0.0125	2	0.5
564	what	0.0125	0.025	0.0125	-0.0125	2	0.5
565	many	0.0125	0.025	0.0125	-0.0125	2	0.5
566	coal	0.0125	0.025	0.0125	-0.0125	2	0.5
567	go	0.0125	0.025	0.0125	-0.0125	2	0.5
568	sin	0.0125	0.025	0.0125	-0.0125	2	0.5
569	comfortable	0.0125	0.025	0.0125	-0.0125	2	0.5
570	frown	0.0125	0.025	0.0125	-0.0125	2	0.5
571	dangerous	0.0125	0.025	0.0125	-0.0125	2	0.5
572	buzz	0.0125	0.025	0.0125	-0.0125	2	0.5
573	jacket	0.0125	0.025	0.0125	-0.0125	2	0.5
574	slippery	0.0125	0.025	0.0125	-0.0125	2	0.5
575	chase	0.0125	0.025	0.0125	-0.0125	2	0.5
576	lightning	0.0125	0.025	0.0125	-0.0125	2	0.5
577	relaxed	0.0125	0.025	0.0125	-0.0125	2	0.5
578	skinny	0	0.0125	0.0125	-0.0125	1.25	0
579	overweight	0	0.0125	0.0125	-0.0125	1.25	0
580	personal	0	0.0125	0.0125	-0.0125	1.25	0
581	coveredup	0	0.0125	0.0125	-0.0125	1.25	0
582	suntan	0	0.0125	0.0125	-0.0125	1.25	0
583	moles	0	0.0125	0.0125	-0.0125	1.25	0
584	tattoos	0	0.0125	0.0125	-0.0125	1.25	0
585	ailments	0	0.0125	0.0125	-0.0125	1.25	0
586	engagement	0	0.0125	0.0125	-0.0125	1.25	0
587	shelter	0	0.0125	0.0125	-0.0125	1.25	0
588	garage	0	0.0125	0.0125	-0.0125	1.25	0
589	passengers	0	0.0125	0.0125	-0.0125	1.25	0
590	builders	0	0.0125	0.0125	-0.0125	1.25	0
591	labor	0	0.0125	0.0125	-0.0125	1.25	0
592	birth	0	0.0125	0.0125	-0.0125	1.25	0
593	biology	0	0.0125	0.0125	-0.0125	1.25	0
594	fixed	0	0.0125	0.0125	-0.0125	1.25	0
595	working	0	0.0125	0.0125	-0.0125	1.25	0
596	tides	0	0.0125	0.0125	-0.0125	1.25	0
597	currents	0	0.0125	0.0125	-0.0125	1.25	0
598	morbid	0	0.0125	0.0125	-0.0125	1.25	0
599	wake	0	0.0125	0.0125	-0.0125	1.25	0
600	sombre	0	0.0125	0.0125	-0.0125	1.25	0
601	regret	0	0.0125	0.0125	-0.0125	1.25	0
602	uncertainty	0	0.0125	0.0125	-0.0125	1.25	0
603	miss	0	0.0125	0.0125	-0.0125	1.25	0
604	holdiday	0	0.0125	0.0125	-0.0125	1.25	0
605	tranquilty	0	0.0125	0.0125	-0.0125	1.25	0
606	whisky	0	0.0125	0.0125	-0.0125	1.25	0
607	scottish	0	0.0125	0.0125	-0.0125	1.25	0
608	tartan	0	0.0125	0.0125	-0.0125	1.25	0
609	clans	0	0.0125	0.0125	-0.0125	1.25	0
610	haggis	0	0.0125	0.0125	-0.0125	1.25	0
611	poetry	0	0.0125	0.0125	-0.0125	1.25	0
612	foreign	0	0.0125	0.0125	-0.0125	1.25	0
613	watches	0	0.0125	0.0125	-0.0125	1.25	0
614	antiques	0	0.0125	0.0125	-0.0125	1.25	0
615	portraits	0	0.0125	0.0125	-0.0125	1.25	0
616	futre	0	0.0125	0.0125	-0.0125	1.25	0
617	scientific	0	0.0125	0.0125	-0.0125	1.25	0
618	wonderful	0	0.0125	0.0125	-0.0125	1.25	0
619	injured	0	0.0125	0.0125	-0.0125	1.25	0
620	winners	0	0.0125	0.0125	-0.0125	1.25	0
621	lovers	0	0.0125	0.0125	-0.0125	1.25	0
622	grind	0	0.0125	0.0125	-0.0125	1.25	0
623	see-through	0	0.0125	0.0125	-0.0125	1.25	0
624	reflect	0	0.0125	0.0125	-0.0125	1.25	0
625	dodge	0	0.0125	0.0125	-0.0125	1.25	0
626	bleach	0	0.0125	0.0125	-0.0125	1.25	0
627	blonde	0	0.0125	0.0125	-0.0125	1.25	0
628	suffer	0	0.0125	0.0125	-0.0125	1.25	0
629	volunteer	0	0.0125	0.0125	-0.0125	1.25	0
630	gluttony	0	0.0125	0.0125	-0.0125	1.25	0
631	greed	0	0.0125	0.0125	-0.0125	1.25	0
632	painkiller	0	0.0125	0.0125	-0.0125	1.25	0
633	tablet	0	0.0125	0.0125	-0.0125	1.25	0
634	ipad	0	0.0125	0.0125	-0.0125	1.25	0
635	communicate	0	0.0125	0.0125	-0.0125	1.25	0
636	accuse	0	0.0125	0.0125	-0.0125	1.25	0
637	pretend	0	0.0125	0.0125	-0.0125	1.25	0
638	deceive	0	0.0125	0.0125	-0.0125	1.25	0
639	manipulate	0	0.0125	0.0125	-0.0125	1.25	0
640	tidy	0	0.0125	0.0125	-0.0125	1.25	0
641	organised	0	0.0125	0.0125	-0.0125	1.25	0
642	prepared	0	0.0125	0.0125	-0.0125	1.25	0
643	maim	0	0.0125	0.0125	-0.0125	1.25	0
644	plead	0	0.0125	0.0125	-0.0125	1.25	0
645	beg	0	0.0125	0.0125	-0.0125	1.25	0
646	priest	0	0.0125	0.0125	-0.0125	1.25	0
647	pew	0	0.0125	0.0125	-0.0125	1.25	0
648	collected	0	0.0125	0.0125	-0.0125	1.25	0
649	stamps	0	0.0125	0.0125	-0.0125	1.25	0
650	poker	0	0.0125	0.0125	-0.0125	1.25	0
651	vodka	0	0.0125	0.0125	-0.0125	1.25	0
652	rum	0	0.0125	0.0125	-0.0125	1.25	0
653	absinthe	0	0.0125	0.0125	-0.0125	1.25	0
654	mug	0	0.0125	0.0125	-0.0125	1.25	0
655	vineger	0	0.0125	0.0125	-0.0125	1.25	0
656	cherries	0	0.0125	0.0125	-0.0125	1.25	0
657	tangerine	0	0.0125	0.0125	-0.0125	1.25	0
658	teal	0	0.0125	0.0125	-0.0125	1.25	0
659	mauve	0	0.0125	0.0125	-0.0125	1.25	0
660	charcoal	0	0.0125	0.0125	-0.0125	1.25	0
661	county	0	0.0125	0.0125	-0.0125	1.25	0
662	suburban	0	0.0125	0.0125	-0.0125	1.25	0
663	skybird	0	0.0125	0.0125	-0.0125	1.25	0
664	refrigerator	0	0.0125	0.0125	-0.0125	1.25	0
665	cellar	0	0.0125	0.0125	-0.0125	1.25	0
666	bedcloset	0	0.0125	0.0125	-0.0125	1.25	0
667	drawer	0	0.0125	0.0125	-0.0125	1.25	0
668	sweater	0	0.0125	0.0125	-0.0125	1.25	0
669	earring	0	0.0125	0.0125	-0.0125	1.25	0
670	pantyhose	0	0.0125	0.0125	-0.0125	1.25	0
671	panties	0	0.0125	0.0125	-0.0125	1.25	0
672	bra	0	0.0125	0.0125	-0.0125	1.25	0
673	nightie	0	0.0125	0.0125	-0.0125	1.25	0
674	deed	0	0.0125	0.0125	-0.0125	1.25	0
675	carrier	0	0.0125	0.0125	-0.0125	1.25	0
676	package	0	0.0125	0.0125	-0.0125	1.25	0
677	meow	0	0.0125	0.0125	-0.0125	1.25	0
678	stay	0	0.0125	0.0125	-0.0125	1.25	0
679	process	0	0.0125	0.0125	-0.0125	1.25	0
680	fade	0	0.0125	0.0125	-0.0125	1.25	0
681	curtain	0	0.0125	0.0125	-0.0125	1.25	0
682	orbit	0	0.0125	0.0125	-0.0125	1.25	0
683	tend	0	0.0125	0.0125	-0.0125	1.25	0
684	connect	0	0.0125	0.0125	-0.0125	1.25	0
685	bond	0	0.0125	0.0125	-0.0125	1.25	0
686	gel	0	0.0125	0.0125	-0.0125	1.25	0
687	tin	0	0.0125	0.0125	-0.0125	1.25	0
688	finished	0	0.0125	0.0125	-0.0125	1.25	0
689	stain	0	0.0125	0.0125	-0.0125	1.25	0
690	robot	0	0.0125	0.0125	-0.0125	1.25	0
691	sense	0	0.0125	0.0125	-0.0125	1.25	0
692	dread	0	0.0125	0.0125	-0.0125	1.25	0
693	puchase	0	0.0125	0.0125	-0.0125	1.25	0
694	reproduce	0	0.0125	0.0125	-0.0125	1.25	0
695	vitamins	0	0.0125	0.0125	-0.0125	1.25	0
696	pharmacy	0	0.0125	0.0125	-0.0125	1.25	0
697	spend	0	0.0125	0.0125	-0.0125	1.25	0
698	dumbells	0	0.0125	0.0125	-0.0125	1.25	0
699	jellyfish	0	0.0125	0.0125	-0.0125	1.25	0
700	bikini	0	0.0125	0.0125	-0.0125	1.25	0
701	spongebob	0	0.0125	0.0125	-0.0125	1.25	0
702	ch	0	0.0125	0.0125	-0.0125	1.25	0
703	farming	0	0.0125	0.0125	-0.0125	1.25	0
704	livestock	0	0.0125	0.0125	-0.0125	1.25	0
705	soya	0	0.0125	0.0125	-0.0125	1.25	0
706	vegan	0	0.0125	0.0125	-0.0125	1.25	0
707	athletic	0	0.0125	0.0125	-0.0125	1.25	0
708	prestigious	0	0.0125	0.0125	-0.0125	1.25	0
709	powerful	0	0.0125	0.0125	-0.0125	1.25	0
710	politicians	0	0.0125	0.0125	-0.0125	1.25	0
711	corruption	0	0.0125	0.0125	-0.0125	1.25	0
712	sleaze	0	0.0125	0.0125	-0.0125	1.25	0
713	dodgy	0	0.0125	0.0125	-0.0125	1.25	0
714	banks	0	0.0125	0.0125	-0.0125	1.25	0
715	recession	0	0.0125	0.0125	-0.0125	1.25	0
716	mortgages	0	0.0125	0.0125	-0.0125	1.25	0
717	homelessnes	0	0.0125	0.0125	-0.0125	1.25	0
718	poverty	0	0.0125	0.0125	-0.0125	1.25	0
719	begging	0	0.0125	0.0125	-0.0125	1.25	0
720	shelters	0	0.0125	0.0125	-0.0125	1.25	0
721	limited	0	0.0125	0.0125	-0.0125	1.25	0
722	funding	0	0.0125	0.0125	-0.0125	1.25	0
723	grants	0	0.0125	0.0125	-0.0125	1.25	0
724	equality	0	0.0125	0.0125	-0.0125	1.25	0
725	democratic	0	0.0125	0.0125	-0.0125	1.25	0
726	hight	0	0.0125	0.0125	-0.0125	1.25	0
727	mat	0	0.0125	0.0125	-0.0125	1.25	0
728	creature	0	0.0125	0.0125	-0.0125	1.25	0
729	economics	0	0.0125	0.0125	-0.0125	1.25	0
730	management	0	0.0125	0.0125	-0.0125	1.25	0
731	melody	0	0.0125	0.0125	-0.0125	1.25	0
732	response	0	0.0125	0.0125	-0.0125	1.25	0
733	linguistics	0	0.0125	0.0125	-0.0125	1.25	0
734	excavation	0	0.0125	0.0125	-0.0125	1.25	0
735	monument	0	0.0125	0.0125	-0.0125	1.25	0
736	settler	0	0.0125	0.0125	-0.0125	1.25	0
737	colony	0	0.0125	0.0125	-0.0125	1.25	0
738	evacuation	0	0.0125	0.0125	-0.0125	1.25	0
739	reserve	0	0.0125	0.0125	-0.0125	1.25	0
740	financial	0	0.0125	0.0125	-0.0125	1.25	0
741	equity	0	0.0125	0.0125	-0.0125	1.25	0
742	secondary	0	0.0125	0.0125	-0.0125	1.25	0
743	kinetics	0	0.0125	0.0125	-0.0125	1.25	0
744	robotics	0	0.0125	0.0125	-0.0125	1.25	0
745	amphatemine	0	0.0125	0.0125	-0.0125	1.25	0
746	hover	0	0.0125	0.0125	-0.0125	1.25	0
747	gradual	0	0.0125	0.0125	-0.0125	1.25	0
748	xenophobia	0	0.0125	0.0125	-0.0125	1.25	0
749	xylophone	0	0.0125	0.0125	-0.0125	1.25	0
750	tactic	0	0.0125	0.0125	-0.0125	1.25	0
751	octopus	0	0.0125	0.0125	-0.0125	1.25	0
752	ph	0	0.0125	0.0125	-0.0125	1.25	0
753	claire	0	0.0125	0.0125	-0.0125	1.25	0
754	intense	0	0.0125	0.0125	-0.0125	1.25	0
755	sticks	0	0.0125	0.0125	-0.0125	1.25	0
756	scramble	0	0.0125	0.0125	-0.0125	1.25	0
757	disoriented	0	0.0125	0.0125	-0.0125	1.25	0
758	orchids	0	0.0125	0.0125	-0.0125	1.25	0
759	vent	0	0.0125	0.0125	-0.0125	1.25	0
760	heartbeat	0	0.0125	0.0125	-0.0125	1.25	0
761	tale	0	0.0125	0.0125	-0.0125	1.25	0
762	tell	0	0.0125	0.0125	-0.0125	1.25	0
763	disguise	0	0.0125	0.0125	-0.0125	1.25	0
764	charred	0	0.0125	0.0125	-0.0125	1.25	0
765	floating	0	0.0125	0.0125	-0.0125	1.25	0
766	porch	0	0.0125	0.0125	-0.0125	1.25	0
767	attic	0	0.0125	0.0125	-0.0125	1.25	0
768	basement	0	0.0125	0.0125	-0.0125	1.25	0
769	abuse	0	0.0125	0.0125	-0.0125	1.25	0
770	ar	0	0.0125	0.0125	-0.0125	1.25	0
771	works	0	0.0125	0.0125	-0.0125	1.25	0
772	outing	0	0.0125	0.0125	-0.0125	1.25	0
773	rhyl	0	0.0125	0.0125	-0.0125	1.25	0
774	arcades	0	0.0125	0.0125	-0.0125	1.25	0
775	drawing	0	0.0125	0.0125	-0.0125	1.25	0
776	classes	0	0.0125	0.0125	-0.0125	1.25	0
777	thatre	0	0.0125	0.0125	-0.0125	1.25	0
778	submarine	0	0.0125	0.0125	-0.0125	1.25	0
779	whiskers	0	0.0125	0.0125	-0.0125	1.25	0
780	tickle	0	0.0125	0.0125	-0.0125	1.25	0
781	prize	0	0.0125	0.0125	-0.0125	1.25	0
782	seperate	0	0.0125	0.0125	-0.0125	1.25	0
783	factory	0	0.0125	0.0125	-0.0125	1.25	0
784	debt	0	0.0125	0.0125	-0.0125	1.25	0
785	owe	0	0.0125	0.0125	-0.0125	1.25	0
786	foundation	0	0.0125	0.0125	-0.0125	1.25	0
787	dressing	0	0.0125	0.0125	-0.0125	1.25	0
788	caesar	0	0.0125	0.0125	-0.0125	1.25	0
789	sides	0	0.0125	0.0125	-0.0125	1.25	0
790	stations	0	0.0125	0.0125	-0.0125	1.25	0
791	price	0	0.0125	0.0125	-0.0125	1.25	0
792	hone	0	0.0125	0.0125	-0.0125	1.25	0
793	skill	0	0.0125	0.0125	-0.0125	1.25	0
794	based	0	0.0125	0.0125	-0.0125	1.25	0
795	burglar	0	0.0125	0.0125	-0.0125	1.25	0
796	alarm	0	0.0125	0.0125	-0.0125	1.25	0
797	edition	0	0.0125	0.0125	-0.0125	1.25	0
798	reflection	0	0.0125	0.0125	-0.0125	1.25	0
799	armbands	0	0.0125	0.0125	-0.0125	1.25	0
800	sunglasses	0	0.0125	0.0125	-0.0125	1.25	0
801	fireengine	0	0.0125	0.0125	-0.0125	1.25	0
802	chef	0	0.0125	0.0125	-0.0125	1.25	0
803	lawnmower	0	0.0125	0.0125	-0.0125	1.25	0
804	haunted	0	0.0125	0.0125	-0.0125	1.25	0
805	ghosttrain	0	0.0125	0.0125	-0.0125	1.25	0
806	funfair	0	0.0125	0.0125	-0.0125	1.25	0
807	candyfloss	0	0.0125	0.0125	-0.0125	1.25	0
808	wrappingpaper	0	0.0125	0.0125	-0.0125	1.25	0
809	iron	0	0.0125	0.0125	-0.0125	1.25	0
810	tomatoes	0	0.0125	0.0125	-0.0125	1.25	0
811	moist	0	0.0125	0.0125	-0.0125	1.25	0
812	voupor	0	0.0125	0.0125	-0.0125	1.25	0
813	beam	0	0.0125	0.0125	-0.0125	1.25	0
814	overcast	0	0.0125	0.0125	-0.0125	1.25	0
815	snowy	0	0.0125	0.0125	-0.0125	1.25	0
816	bricks	0	0.0125	0.0125	-0.0125	1.25	0
817	notes	0	0.0125	0.0125	-0.0125	1.25	0
818	pounds	0	0.0125	0.0125	-0.0125	1.25	0
819	pennies	0	0.0125	0.0125	-0.0125	1.25	0
820	diaminds	0	0.0125	0.0125	-0.0125	1.25	0
821	crystal	0	0.0125	0.0125	-0.0125	1.25	0
822	petal	0	0.0125	0.0125	-0.0125	1.25	0
823	stem	0	0.0125	0.0125	-0.0125	1.25	0
824	furry	0	0.0125	0.0125	-0.0125	1.25	0
825	unwell	0	0.0125	0.0125	-0.0125	1.25	0
826	covid	0	0.0125	0.0125	-0.0125	1.25	0
827	isolation	0	0.0125	0.0125	-0.0125	1.25	0
828	tissues	0	0.0125	0.0125	-0.0125	1.25	0
829	playground	0	0.0125	0.0125	-0.0125	1.25	0
830	swings	0	0.0125	0.0125	-0.0125	1.25	0
831	cliff	0	0.0125	0.0125	-0.0125	1.25	0
832	rays	0	0.0125	0.0125	-0.0125	1.25	0
833	wish	0	0.0125	0.0125	-0.0125	1.25	0
834	tricycle	0	0.0125	0.0125	-0.0125	1.25	0
835	statue	0	0.0125	0.0125	-0.0125	1.25	0
836	insurance	0	0.0125	0.0125	-0.0125	1.25	0
837	payment	0	0.0125	0.0125	-0.0125	1.25	0
838	deduction	0	0.0125	0.0125	-0.0125	1.25	0
839	grocery	0	0.0125	0.0125	-0.0125	1.25	0
840	coupon	0	0.0125	0.0125	-0.0125	1.25	0
841	communication	0	0.0125	0.0125	-0.0125	1.25	0
842	shipping	0	0.0125	0.0125	-0.0125	1.25	0
843	courier	0	0.0125	0.0125	-0.0125	1.25	0
844	harmony	0	0.0125	0.0125	-0.0125	1.25	0
845	try	0	0.0125	0.0125	-0.0125	1.25	0
846	sane	0	0.0125	0.0125	-0.0125	1.25	0
847	seen	0	0.0125	0.0125	-0.0125	1.25	0
848	fip	0	0.0125	0.0125	-0.0125	1.25	0
849	dose	0	0.0125	0.0125	-0.0125	1.25	0
850	let	0	0.0125	0.0125	-0.0125	1.25	0
851	okay	0	0.0125	0.0125	-0.0125	1.25	0
852	covers	0	0.0125	0.0125	-0.0125	1.25	0
853	mourning	0	0.0125	0.0125	-0.0125	1.25	0
854	mystery	0	0.0125	0.0125	-0.0125	1.25	0
855	channel	0	0.0125	0.0125	-0.0125	1.25	0
856	places	0	0.0125	0.0125	-0.0125	1.25	0
857	roads	0	0.0125	0.0125	-0.0125	1.25	0
858	bicycle	0	0.0125	0.0125	-0.0125	1.25	0
859	gat	0	0.0125	0.0125	-0.0125	1.25	0
860	rides	0	0.0125	0.0125	-0.0125	1.25	0
861	planned	0	0.0125	0.0125	-0.0125	1.25	0
862	hummmm	0	0.0125	0.0125	-0.0125	1.25	0
863	lightyear	0	0.0125	0.0125	-0.0125	1.25	0
864	toystory	0	0.0125	0.0125	-0.0125	1.25	0
865	woody	0	0.0125	0.0125	-0.0125	1.25	0
866	greenwoodland	0	0.0125	0.0125	-0.0125	1.25	0
867	bluebells	0	0.0125	0.0125	-0.0125	1.25	0
868	wildflowers	0	0.0125	0.0125	-0.0125	1.25	0
869	moutains	0	0.0125	0.0125	-0.0125	1.25	0
870	unfit	0	0.0125	0.0125	-0.0125	1.25	0
871	cheesecake	0	0.0125	0.0125	-0.0125	1.25	0
872	puddings	0	0.0125	0.0125	-0.0125	1.25	0
873	eatingout	0	0.0125	0.0125	-0.0125	1.25	0
874	italian	0	0.0125	0.0125	-0.0125	1.25	0
875	change	0	0.0125	0.0125	-0.0125	1.25	0
876	transactions	0	0.0125	0.0125	-0.0125	1.25	0
877	deposit	0	0.0125	0.0125	-0.0125	1.25	0
878	rented	0	0.0125	0.0125	-0.0125	1.25	0
879	comfty	0	0.0125	0.0125	-0.0125	1.25	0
880	massive	0	0.0125	0.0125	-0.0125	1.25	0
881	notenough	0	0.0125	0.0125	-0.0125	1.25	0
882	doesnt	0	0.0125	0.0125	-0.0125	1.25	0
883	staystill	0	0.0125	0.0125	-0.0125	1.25	0
884	earpierce	0	0.0125	0.0125	-0.0125	1.25	0
885	drunk	0	0.0125	0.0125	-0.0125	1.25	0
886	videos	0	0.0125	0.0125	-0.0125	1.25	0
887	sleepy	0	0.0125	0.0125	-0.0125	1.25	0
888	stressful	0	0.0125	0.0125	-0.0125	1.25	0
889	pill	0	0.0125	0.0125	-0.0125	1.25	0
890	swallow	0	0.0125	0.0125	-0.0125	1.25	0
891	vomit	0	0.0125	0.0125	-0.0125	1.25	0
892	cork	0	0.0125	0.0125	-0.0125	1.25	0
893	vending	0	0.0125	0.0125	-0.0125	1.25	0
894	cocktail	0	0.0125	0.0125	-0.0125	1.25	0
895	obese	0	0.0125	0.0125	-0.0125	1.25	0
896	guns	0	0.0125	0.0125	-0.0125	1.25	0
897	zombies	0	0.0125	0.0125	-0.0125	1.25	0
898	undead	0	0.0125	0.0125	-0.0125	1.25	0
899	dawn	0	0.0125	0.0125	-0.0125	1.25	0
900	fog	0	0.0125	0.0125	-0.0125	1.25	0
901	dim	0	0.0125	0.0125	-0.0125	1.25	0
902	ignorant	0	0.0125	0.0125	-0.0125	1.25	0
903	alert	0	0.0125	0.0125	-0.0125	1.25	0
904	daycare	0	0.0125	0.0125	-0.0125	1.25	0
905	rugged	0	0.0125	0.0125	-0.0125	1.25	0
906	shart	0	0.0125	0.0125	-0.0125	1.25	0
907	measure	0	0.0125	0.0125	-0.0125	1.25	0
908	lemon	0	0.0125	0.0125	-0.0125	1.25	0
909	acid	0	0.0125	0.0125	-0.0125	1.25	0
910	blunt	0	0.0125	0.0125	-0.0125	1.25	0
911	slic	0	0.0125	0.0125	-0.0125	1.25	0
912	slice	0	0.0125	0.0125	-0.0125	1.25	0
913	repaur	0	0.0125	0.0125	-0.0125	1.25	0
914	thread	0	0.0125	0.0125	-0.0125	1.25	0
915	prick	0	0.0125	0.0125	-0.0125	1.25	0
916	monochrome	0	0.0125	0.0125	-0.0125	1.25	0
917	smiling	0	0.0125	0.0125	-0.0125	1.25	0
918	cleebration	0	0.0125	0.0125	-0.0125	1.25	0
919	vegtables	0	0.0125	0.0125	-0.0125	1.25	0
920	sweety	0	0.0125	0.0125	-0.0125	1.25	0
921	giggling	0	0.0125	0.0125	-0.0125	1.25	0
922	mates	0	0.0125	0.0125	-0.0125	1.25	0
923	nationality	0	0.0125	0.0125	-0.0125	1.25	0
924	flavoursome	0	0.0125	0.0125	-0.0125	1.25	0
925	enjoyable	0	0.0125	0.0125	-0.0125	1.25	0
926	sizes	0	0.0125	0.0125	-0.0125	1.25	0
927	soothe	0	0.0125	0.0125	-0.0125	1.25	0
928	height	0	0.0125	0.0125	-0.0125	1.25	0
929	te	0	0.0125	0.0125	-0.0125	1.25	0
930	clippers	0	0.0125	0.0125	-0.0125	1.25	0
931	shampoo]	0	0.0125	0.0125	-0.0125	1.25	0
932	hairdryer	0	0.0125	0.0125	-0.0125	1.25	0
933	toothbrush	0	0.0125	0.0125	-0.0125	1.25	0
934	plumbing	0	0.0125	0.0125	-0.0125	1.25	0
935	cable	0	0.0125	0.0125	-0.0125	1.25	0
936	mindless	0	0.0125	0.0125	-0.0125	1.25	0
937	reply	0	0.0125	0.0125	-0.0125	1.25	0
938	conversation	0	0.0125	0.0125	-0.0125	1.25	0
939	familiar	0	0.0125	0.0125	-0.0125	1.25	0
940	repeated	0	0.0125	0.0125	-0.0125	1.25	0
941	monotonous	0	0.0125	0.0125	-0.0125	1.25	0
942	borin	0	0.0125	0.0125	-0.0125	1.25	0
943	hunt	0	0.0125	0.0125	-0.0125	1.25	0
944	advancement	0	0.0125	0.0125	-0.0125	1.25	0
945	crutch	0	0.0125	0.0125	-0.0125	1.25	0
946	pandemic]	0	0.0125	0.0125	-0.0125	1.25	0
947	eerie	0	0.0125	0.0125	-0.0125	1.25	0
948	other	0	0.0125	0.0125	-0.0125	1.25	0
949	enemy	0	0.0125	0.0125	-0.0125	1.25	0
950	grunt	0	0.0125	0.0125	-0.0125	1.25	0
951	society	0	0.0125	0.0125	-0.0125	1.25	0
952	projector	0	0.0125	0.0125	-0.0125	1.25	0
953	shadow	0	0.0125	0.0125	-0.0125	1.25	0
954	clown]	0	0.0125	0.0125	-0.0125	1.25	0
955	mucus	0	0.0125	0.0125	-0.0125	1.25	0
956	recovery	0	0.0125	0.0125	-0.0125	1.25	0
957	rehabilitation	0	0.0125	0.0125	-0.0125	1.25	0
958	illicet	0	0.0125	0.0125	-0.0125	1.25	0
959	fairlytale	0	0.0125	0.0125	-0.0125	1.25	0
960	bedtime	0	0.0125	0.0125	-0.0125	1.25	0
961	clicks	0	0.0125	0.0125	-0.0125	1.25	0
962	blurry	0	0.0125	0.0125	-0.0125	1.25	0
963	fingerprints	0	0.0125	0.0125	-0.0125	1.25	0
964	polich	0	0.0125	0.0125	-0.0125	1.25	0
965	veggies	0	0.0125	0.0125	-0.0125	1.25	0
966	bouncer	0	0.0125	0.0125	-0.0125	1.25	0
967	mouldy	0	0.0125	0.0125	-0.0125	1.25	0
968	mower	0	0.0125	0.0125	-0.0125	1.25	0
969	discount	0	0.0125	0.0125	-0.0125	1.25	0
970	bargain	0	0.0125	0.0125	-0.0125	1.25	0
971	hold	0	0.0125	0.0125	-0.0125	1.25	0
972	maintain	0	0.0125	0.0125	-0.0125	1.25	0
973	grip	0	0.0125	0.0125	-0.0125	1.25	0
974	tanker	0	0.0125	0.0125	-0.0125	1.25	0
975	distant	0	0.0125	0.0125	-0.0125	1.25	0
976	direct	0	0.0125	0.0125	-0.0125	1.25	0
977	boot	0	0.0125	0.0125	-0.0125	1.25	0
978	holder	0	0.0125	0.0125	-0.0125	1.25	0
979	keeper	0	0.0125	0.0125	-0.0125	1.25	0
980	gate	0	0.0125	0.0125	-0.0125	1.25	0
981	entry	0	0.0125	0.0125	-0.0125	1.25	0
982	hall	0	0.0125	0.0125	-0.0125	1.25	0
983	concert	0	0.0125	0.0125	-0.0125	1.25	0
984	higher	0	0.0125	0.0125	-0.0125	1.25	0
985	lower	0	0.0125	0.0125	-0.0125	1.25	0
986	reduce	0	0.0125	0.0125	-0.0125	1.25	0
987	shri	0	0.0125	0.0125	-0.0125	1.25	0
988	combine	0	0.0125	0.0125	-0.0125	1.25	0
989	harvester	0	0.0125	0.0125	-0.0125	1.25	0
990	cube	0	0.0125	0.0125	-0.0125	1.25	0
991	annoy	0	0.0125	0.0125	-0.0125	1.25	0
992	aggravate	0	0.0125	0.0125	-0.0125	1.25	0
993	pester	0	0.0125	0.0125	-0.0125	1.25	0
994	your	0	0.0125	0.0125	-0.0125	1.25	0
995	display	0	0.0125	0.0125	-0.0125	1.25	0
996	pastry	0	0.0125	0.0125	-0.0125	1.25	0
997	filled	0	0.0125	0.0125	-0.0125	1.25	0
998	flour	0	0.0125	0.0125	-0.0125	1.25	0
999	sift	0	0.0125	0.0125	-0.0125	1.25	0
1000	seive	0	0.0125	0.0125	-0.0125	1.25	0
1001	dropout	0	0.0125	0.0125	-0.0125	1.25	0
1002	begin	0	0.0125	0.0125	-0.0125	1.25	0
1003	adam	0	0.0125	0.0125	-0.0125	1.25	0
1004	eve	0	0.0125	0.0125	-0.0125	1.25	0
1005	pear	0	0.0125	0.0125	-0.0125	1.25	0
1006	surround	0	0.0125	0.0125	-0.0125	1.25	0
1007	explain	0	0.0125	0.0125	-0.0125	1.25	0
1008	breathing	0	0.0125	0.0125	-0.0125	1.25	0
1009	exist	0	0.0125	0.0125	-0.0125	1.25	0
1010	threaten	0	0.0125	0.0125	-0.0125	1.25	0
1011	screm	0	0.0125	0.0125	-0.0125	1.25	0
1012	deafening	0	0.0125	0.0125	-0.0125	1.25	0
1013	musci	0	0.0125	0.0125	-0.0125	1.25	0
1014	lane	0	0.0125	0.0125	-0.0125	1.25	0
1015	driving	0	0.0125	0.0125	-0.0125	1.25	0
1016	protect	0	0.0125	0.0125	-0.0125	1.25	0
1017	resource	0	0.0125	0.0125	-0.0125	1.25	0
1018	constant	0	0.0125	0.0125	-0.0125	1.25	0
1019	obituary	0	0.0125	0.0125	-0.0125	1.25	0
1020	solo	0	0.0125	0.0125	-0.0125	1.25	0
1021	grave	0	0.0125	0.0125	-0.0125	1.25	0
1022	dust	0	0.0125	0.0125	-0.0125	1.25	0
1023	remains	0	0.0125	0.0125	-0.0125	1.25	0
1024	cremate	0	0.0125	0.0125	-0.0125	1.25	0
1025	hawaii	0	0.0125	0.0125	-0.0125	1.25	0
1026	islands	0	0.0125	0.0125	-0.0125	1.25	0
1027	winning	0	0.0125	0.0125	-0.0125	1.25	0
1028	losing	0	0.0125	0.0125	-0.0125	1.25	0
1029	medals	0	0.0125	0.0125	-0.0125	1.25	0
1030	honour	0	0.0125	0.0125	-0.0125	1.25	0
1031	dishonour	0	0.0125	0.0125	-0.0125	1.25	0
1032	theft	0	0.0125	0.0125	-0.0125	1.25	0
1033	deceit	0	0.0125	0.0125	-0.0125	1.25	0
1034	unforgiven	0	0.0125	0.0125	-0.0125	1.25	0
1035	redemption	0	0.0125	0.0125	-0.0125	1.25	0
1036	suicde	0	0.0125	0.0125	-0.0125	1.25	0
1037	separation	0	0.0125	0.0125	-0.0125	1.25	0
1038	togetherness	0	0.0125	0.0125	-0.0125	1.25	0
1039	helping	0	0.0125	0.0125	-0.0125	1.25	0
1040	scorer	0	0.0125	0.0125	-0.0125	1.25	0
1041	manage	0	0.0125	0.0125	-0.0125	1.25	0
1042	employees	0	0.0125	0.0125	-0.0125	1.25	0
1043	emplo	0	0.0125	0.0125	-0.0125	1.25	0
1044	dongle	0	0.0125	0.0125	-0.0125	1.25	0
1045	worse	0	0.0125	0.0125	-0.0125	1.25	0
1046	jack	0	0.0125	0.0125	-0.0125	1.25	0
1047	morrow	0	0.0125	0.0125	-0.0125	1.25	0
1048	send	0	0.0125	0.0125	-0.0125	1.25	0
1049	elder	0	0.0125	0.0125	-0.0125	1.25	0
1050	extra	0	0.0125	0.0125	-0.0125	1.25	0
1051	carful	0	0.0125	0.0125	-0.0125	1.25	0
1052	existence	0	0.0125	0.0125	-0.0125	1.25	0
1053	tension	0	0.0125	0.0125	-0.0125	1.25	0
1054	load	0	0.0125	0.0125	-0.0125	1.25	0
1055	valley	0	0.0125	0.0125	-0.0125	1.25	0
1056	occassion	0	0.0125	0.0125	-0.0125	1.25	0
1057	deldom	0	0.0125	0.0125	-0.0125	1.25	0
1058	radion	0	0.0125	0.0125	-0.0125	1.25	0
1059	kent	0	0.0125	0.0125	-0.0125	1.25	0
1060	gravity	0	0.0125	0.0125	-0.0125	1.25	0
1061	hunger	0	0.0125	0.0125	-0.0125	1.25	0
1062	excellent	0	0.0125	0.0125	-0.0125	1.25	0
1063	my	0	0.0125	0.0125	-0.0125	1.25	0
1064	extent	0	0.0125	0.0125	-0.0125	1.25	0
1065	dissapear	0	0.0125	0.0125	-0.0125	1.25	0
1066	blackpool	0	0.0125	0.0125	-0.0125	1.25	0
1067	claustraphobia	0	0.0125	0.0125	-0.0125	1.25	0
1068	passion	0	0.0125	0.0125	-0.0125	1.25	0
1069	special	0	0.0125	0.0125	-0.0125	1.25	0
1070	adoration	0	0.0125	0.0125	-0.0125	1.25	0
1071	positivity	0	0.0125	0.0125	-0.0125	1.25	0
1072	backwards	0	0.0125	0.0125	-0.0125	1.25	0
1073	direction	0	0.0125	0.0125	-0.0125	1.25	0
1074	navigation	0	0.0125	0.0125	-0.0125	1.25	0
1075	wilderness	0	0.0125	0.0125	-0.0125	1.25	0
1076	dreary	0	0.0125	0.0125	-0.0125	1.25	0
1077	stretches	0	0.0125	0.0125	-0.0125	1.25	0
1078	slinky	0	0.0125	0.0125	-0.0125	1.25	0
1079	colorful	0	0.0125	0.0125	-0.0125	1.25	0
1080	boundless	0	0.0125	0.0125	-0.0125	1.25	0
1081	salty	0	0.0125	0.0125	-0.0125	1.25	0
1082	count	0	0.0125	0.0125	-0.0125	1.25	0
1083	mushy	0	0.0125	0.0125	-0.0125	1.25	0
1084	grains	0	0.0125	0.0125	-0.0125	1.25	0
1085	sludge	0	0.0125	0.0125	-0.0125	1.25	0
1086	porridge	0	0.0125	0.0125	-0.0125	1.25	0
1087	bloody	0	0.0125	0.0125	-0.0125	1.25	0
1088	drips	0	0.0125	0.0125	-0.0125	1.25	0
1089	sprays	0	0.0125	0.0125	-0.0125	1.25	0
1090	pristine	0	0.0125	0.0125	-0.0125	1.25	0
1091	burner	0	0.0125	0.0125	-0.0125	1.25	0
1092	char	0	0.0125	0.0125	-0.0125	1.25	0
1093	blacken	0	0.0125	0.0125	-0.0125	1.25	0
1094	spices	0	0.0125	0.0125	-0.0125	1.25	0
1095	pecans	0	0.0125	0.0125	-0.0125	1.25	0
1096	nuts	0	0.0125	0.0125	-0.0125	1.25	0
1097	sways	0	0.0125	0.0125	-0.0125	1.25	0
1098	jumps	0	0.0125	0.0125	-0.0125	1.25	0
1099	jumprope	0	0.0125	0.0125	-0.0125	1.25	0
1100	scream	0	0.0125	0.0125	-0.0125	1.25	0
1101	gather	0	0.0125	0.0125	-0.0125	1.25	0
1102	blooms	0	0.0125	0.0125	-0.0125	1.25	0
1103	ugly	0	0.0125	0.0125	-0.0125	1.25	0
1104	drowning	0	0.0125	0.0125	-0.0125	1.25	0
1105	grieve	0	0.0125	0.0125	-0.0125	1.25	0
1106	disfunction	0	0.0125	0.0125	-0.0125	1.25	0
1107	unfitting	0	0.0125	0.0125	-0.0125	1.25	0
1108	blame	0	0.0125	0.0125	-0.0125	1.25	0
1109	tense	0	0.0125	0.0125	-0.0125	1.25	0
1110	awkward	0	0.0125	0.0125	-0.0125	1.25	0
1111	unspoken	0	0.0125	0.0125	-0.0125	1.25	0
1112	distrust	0	0.0125	0.0125	-0.0125	1.25	0
1113	fracture	0	0.0125	0.0125	-0.0125	1.25	0
1114	untold	0	0.0125	0.0125	-0.0125	1.25	0
1115	seek	0	0.0125	0.0125	-0.0125	1.25	0
1116	difficulty	0	0.0125	0.0125	-0.0125	1.25	0
1117	painful	0	0.0125	0.0125	-0.0125	1.25	0
1118	point	0	0.0125	0.0125	-0.0125	1.25	0
1119	landscape	0	0.0125	0.0125	-0.0125	1.25	0
1120	pleasent	0	0.0125	0.0125	-0.0125	1.25	0
1121	welcoming	0	0.0125	0.0125	-0.0125	1.25	0
1122	owl	0	0.0125	0.0125	-0.0125	1.25	0
1123	hoot	0	0.0125	0.0125	-0.0125	1.25	0
1124	shreak	0	0.0125	0.0125	-0.0125	1.25	0
1125	beadtime	0	0.0125	0.0125	-0.0125	1.25	0
1126	atease	0	0.0125	0.0125	-0.0125	1.25	0
1127	tyre	0	0.0125	0.0125	-0.0125	1.25	0
1128	hip	0	0.0125	0.0125	-0.0125	1.25	0
1129	coffin	0	0.0125	0.0125	-0.0125	1.25	0
1130	hairdresser	0	0.0125	0.0125	-0.0125	1.25	0
1131	trail	0	0.0125	0.0125	-0.0125	1.25	0
1132	giggle	0	0.0125	0.0125	-0.0125	1.25	0
1133	army	0	0.0125	0.0125	-0.0125	1.25	0
1134	regimented	0	0.0125	0.0125	-0.0125	1.25	0
1135	discipline	0	0.0125	0.0125	-0.0125	1.25	0
1136	australia	0	0.0125	0.0125	-0.0125	1.25	0
1137	kangaroo	0	0.0125	0.0125	-0.0125	1.25	0
1138	wrestling	0	0.0125	0.0125	-0.0125	1.25	0
1139	fighting	0	0.0125	0.0125	-0.0125	1.25	0
1140	independance	0	0.0125	0.0125	-0.0125	1.25	0
1141	stumble	0	0.0125	0.0125	-0.0125	1.25	0
1142	graze	0	0.0125	0.0125	-0.0125	1.25	0
1143	half	0	0.0125	0.0125	-0.0125	1.25	0
1144	trowsers	0	0.0125	0.0125	-0.0125	1.25	0
1145	sandals	0	0.0125	0.0125	-0.0125	1.25	0
1146	spade	0	0.0125	0.0125	-0.0125	1.25	0
1147	palace	0	0.0125	0.0125	-0.0125	1.25	0
1148	robes	0	0.0125	0.0125	-0.0125	1.25	0
1149	crown	0	0.0125	0.0125	-0.0125	1.25	0
1150	darby	0	0.0125	0.0125	-0.0125	1.25	0
1151	china	0	0.0125	0.0125	-0.0125	1.25	0
1152	ireland	0	0.0125	0.0125	-0.0125	1.25	0
1153	portion	0	0.0125	0.0125	-0.0125	1.25	0
1154	carry	0	0.0125	0.0125	-0.0125	1.25	0
1155	u	0	0.0125	0.0125	-0.0125	1.25	0
1156	ambidextrous	0	0.0125	0.0125	-0.0125	1.25	0
1157	handed	0	0.0125	0.0125	-0.0125	1.25	0
1158	material	0	0.0125	0.0125	-0.0125	1.25	0
1159	senile	0	0.0125	0.0125	-0.0125	1.25	0
1160	sensible	0	0.0125	0.0125	-0.0125	1.25	0
1161	remember	0	0.0125	0.0125	-0.0125	1.25	0
1162	transparent	0	0.0125	0.0125	-0.0125	1.25	0
1163	rivers	0	0.0125	0.0125	-0.0125	1.25	0
1164	prawns	0	0.0125	0.0125	-0.0125	1.25	0
1165	oily	0	0.0125	0.0125	-0.0125	1.25	0
1166	pilates	0	0.0125	0.0125	-0.0125	1.25	0
1167	cardio	0	0.0125	0.0125	-0.0125	1.25	0
1168	inspiration	0	0.0125	0.0125	-0.0125	1.25	0
1169	hardwork	0	0.0125	0.0125	-0.0125	1.25	0
1170	earning	0	0.0125	0.0125	-0.0125	1.25	0
1171	provide	0	0.0125	0.0125	-0.0125	1.25	0
1172	guarantee	0	0.0125	0.0125	-0.0125	1.25	0
1173	spritual	0	0.0125	0.0125	-0.0125	1.25	0
1174	blessings	0	0.0125	0.0125	-0.0125	1.25	0
1175	harmful	0	0.0125	0.0125	-0.0125	1.25	0
1176	sales	0	0.0125	0.0125	-0.0125	1.25	0
1177	classy	0	0.0125	0.0125	-0.0125	1.25	0
1178	brands	0	0.0125	0.0125	-0.0125	1.25	0
1179	breat	0	0.0125	0.0125	-0.0125	1.25	0
1180	hardworking	0	0.0125	0.0125	-0.0125	1.25	0
1181	loving	0	0.0125	0.0125	-0.0125	1.25	0
1182	generation	0	0.0125	0.0125	-0.0125	1.25	0
1183	sustainability	0	0.0125	0.0125	-0.0125	1.25	0
1184	plasticuse	0	0.0125	0.0125	-0.0125	1.25	0
1185	glassbottles	0	0.0125	0.0125	-0.0125	1.25	0
1186	socks]	0	0.0125	0.0125	-0.0125	1.25	0
1187	choir	0	0.0125	0.0125	-0.0125	1.25	0
1188	sang	0	0.0125	0.0125	-0.0125	1.25	0
1189	loudly	0	0.0125	0.0125	-0.0125	1.25	0
1190	quietly	0	0.0125	0.0125	-0.0125	1.25	0
1191	softly	0	0.0125	0.0125	-0.0125	1.25	0
1192	firm	0	0.0125	0.0125	-0.0125	1.25	0
1193	striong	0	0.0125	0.0125	-0.0125	1.25	0
1194	livid	0	0.0125	0.0125	-0.0125	1.25	0
1195	horizon	0	0.0125	0.0125	-0.0125	1.25	0
1196	unkind	0	0.0125	0.0125	-0.0125	1.25	0
1197	cucumber	0	0.0125	0.0125	-0.0125	1.25	0
1198	guineapig	0	0.0125	0.0125	-0.0125	1.25	0
1199	charlie	0	0.0125	0.0125	-0.0125	1.25	0
1200	delicious	0	0.0125	0.0125	-0.0125	1.25	0
1201	lasagna	0	0.0125	0.0125	-0.0125	1.25	0
1202	greece	0	0.0125	0.0125	-0.0125	1.25	0
1203	med	0	0.0125	0.0125	-0.0125	1.25	0
1204	farflung	0	0.0125	0.0125	-0.0125	1.25	0
1205	daring	0	0.0125	0.0125	-0.0125	1.25	0
1206	beauty	0	0.0125	0.0125	-0.0125	1.25	0
1207	sleet	0	0.0125	0.0125	-0.0125	1.25	0
1208	sledge	0	0.0125	0.0125	-0.0125	1.25	0
1209	killer	0	0.0125	0.0125	-0.0125	1.25	0
1210	disney	0	0.0125	0.0125	-0.0125	1.25	0
1211	character	0	0.0125	0.0125	-0.0125	1.25	0
1212	royality	0	0.0125	0.0125	-0.0125	1.25	0
1213	investments	0	0.0125	0.0125	-0.0125	1.25	0
1214	monsters	0	0.0125	0.0125	-0.0125	1.25	0
1215	cyclopse	0	0.0125	0.0125	-0.0125	1.25	0
1216	data	0	0.0125	0.0125	-0.0125	1.25	0
1217	analysis	0	0.0125	0.0125	-0.0125	1.25	0
1218	overthinking	0	0.0125	0.0125	-0.0125	1.25	0
1219	complex	0	0.0125	0.0125	-0.0125	1.25	0
1220	console	0	0.0125	0.0125	-0.0125	1.25	0
1221	hitting	0	0.0125	0.0125	-0.0125	1.25	0
1222	boarder	0	0.0125	0.0125	-0.0125	1.25	0
1223	return	0	0.0125	0.0125	-0.0125	1.25	0
1224	much	0	0.0125	0.0125	-0.0125	1.25	0
1225	agree	0	0.0125	0.0125	-0.0125	1.25	0
1226	permit	0	0.0125	0.0125	-0.0125	1.25	0
1227	rebuild	0	0.0125	0.0125	-0.0125	1.25	0
1228	tangeant	0	0.0125	0.0125	-0.0125	1.25	0
1229	continue	0	0.0125	0.0125	-0.0125	1.25	0
1230	jumb	0	0.0125	0.0125	-0.0125	1.25	0
1231	never	0	0.0125	0.0125	-0.0125	1.25	0
1232	shifted	0	0.0125	0.0125	-0.0125	1.25	0
1233	govern	0	0.0125	0.0125	-0.0125	1.25	0
1234	helped	0	0.0125	0.0125	-0.0125	1.25	0
1235	mold	0	0.0125	0.0125	-0.0125	1.25	0
1236	troy	0	0.0125	0.0125	-0.0125	1.25	0
1237	figure	0	0.0125	0.0125	-0.0125	1.25	0
1238	whereabouts	0	0.0125	0.0125	-0.0125	1.25	0
1239	zeal	0	0.0125	0.0125	-0.0125	1.25	0
1240	native	0	0.0125	0.0125	-0.0125	1.25	0
1241	making	0	0.0125	0.0125	-0.0125	1.25	0
1242	deteriorate	0	0.0125	0.0125	-0.0125	1.25	0
1243	he	0	0.0125	0.0125	-0.0125	1.25	0
1244	harden	0	0.0125	0.0125	-0.0125	1.25	0
1245	happen	0	0.0125	0.0125	-0.0125	1.25	0
1246	agriculture	0	0.0125	0.0125	-0.0125	1.25	0
1247	permanent	0	0.0125	0.0125	-0.0125	1.25	0
1248	physical	0	0.0125	0.0125	-0.0125	1.25	0
1249	desserts	0	0.0125	0.0125	-0.0125	1.25	0
1250	si	0	0.0125	0.0125	-0.0125	1.25	0
1251	uppor	0	0.0125	0.0125	-0.0125	1.25	0
1252	shared	0	0.0125	0.0125	-0.0125	1.25	0
1253	coping	0	0.0125	0.0125	-0.0125	1.25	0
1254	disability	0	0.0125	0.0125	-0.0125	1.25	0
1255	tests	0	0.0125	0.0125	-0.0125	1.25	0
1256	results	0	0.0125	0.0125	-0.0125	1.25	0
1257	rent	0	0.0125	0.0125	-0.0125	1.25	0
1258	accommodation	0	0.0125	0.0125	-0.0125	1.25	0
1259	savings	0	0.0125	0.0125	-0.0125	1.25	0
1260	earn	0	0.0125	0.0125	-0.0125	1.25	0
1261	retirement	0	0.0125	0.0125	-0.0125	1.25	0
1262	highland	0	0.0125	0.0125	-0.0125	1.25	0
1263	cocktails	0	0.0125	0.0125	-0.0125	1.25	0
1264	umberella	0	0.0125	0.0125	-0.0125	1.25	0
1265	signs	0	0.0125	0.0125	-0.0125	1.25	0
1266	pedestrian	0	0.0125	0.0125	-0.0125	1.25	0
1267	roadtrip	0	0.0125	0.0125	-0.0125	1.25	0
1268	cols	0	0.0125	0.0125	-0.0125	1.25	0
1269	carols	0	0.0125	0.0125	-0.0125	1.25	0
1270	bible	0	0.0125	0.0125	-0.0125	1.25	0
1271	pastor	0	0.0125	0.0125	-0.0125	1.25	0
1272	congregation	0	0.0125	0.0125	-0.0125	1.25	0
1273	fifa	0	0.0125	0.0125	-0.0125	1.25	0
1274	destination	0	0.0125	0.0125	-0.0125	1.25	0
1275	scenic	0	0.0125	0.0125	-0.0125	1.25	0
1276	wellfare	0	0.0125	0.0125	-0.0125	1.25	0
1277	neighbours	0	0.0125	0.0125	-0.0125	1.25	0
1278	interactions	0	0.0125	0.0125	-0.0125	1.25	0
1279	gossip	0	0.0125	0.0125	-0.0125	1.25	0
1280	exaggerations	0	0.0125	0.0125	-0.0125	1.25	0
1281	w	0	0.0125	0.0125	-0.0125	1.25	0
1282	gash	0	0.0125	0.0125	-0.0125	1.25	0
1283	acquaintances	0	0.0125	0.0125	-0.0125	1.25	0
1284	know	0	0.0125	0.0125	-0.0125	1.25	0
1285	clogs	0	0.0125	0.0125	-0.0125	1.25	0
1286	dutch	0	0.0125	0.0125	-0.0125	1.25	0
1287	holland	0	0.0125	0.0125	-0.0125	1.25	0
1288	cycle	0	0.0125	0.0125	-0.0125	1.25	0
1289	rotten	0	0.0125	0.0125	-0.0125	1.25	0
1290	till	0	0.0125	0.0125	-0.0125	1.25	0
1291	fumes	0	0.0125	0.0125	-0.0125	1.25	0
1292	smoking	0	0.0125	0.0125	-0.0125	1.25	0
1293	cigarettes	0	0.0125	0.0125	-0.0125	1.25	0
1294	flashing	0	0.0125	0.0125	-0.0125	1.25	0
1295	jupiter	0	0.0125	0.0125	-0.0125	1.25	0
1296	jones	0	0.0125	0.0125	-0.0125	1.25	0
1297	booksfunyounger	0	0.0125	0.0125	-0.0125	1.25	0
1298	darkness	0	0.0125	0.0125	-0.0125	1.25	0
1299	afternoon	0	0.0125	0.0125	-0.0125	1.25	0
1300	digest	0	0.0125	0.0125	-0.0125	1.25	0
1301	readers	0	0.0125	0.0125	-0.0125	1.25	0
1302	unit	0	0.0125	0.0125	-0.0125	1.25	0
1303	franc	0	0.0125	0.0125	-0.0125	1.25	0
1304	paris	0	0.0125	0.0125	-0.0125	1.25	0
1305	london	0	0.0125	0.0125	-0.0125	1.25	0
1306	brightwar	0	0.0125	0.0125	-0.0125	1.25	0
1307	degrees	0	0.0125	0.0125	-0.0125	1.25	0
1308	deciding	0	0.0125	0.0125	-0.0125	1.25	0
1309	opinions	0	0.0125	0.0125	-0.0125	1.25	0
1310	ideas	0	0.0125	0.0125	-0.0125	1.25	0
1311	concepts	0	0.0125	0.0125	-0.0125	1.25	0
1312	systems	0	0.0125	0.0125	-0.0125	1.25	0
1313	engaged	0	0.0125	0.0125	-0.0125	1.25	0
1314	married	0	0.0125	0.0125	-0.0125	1.25	0
1315	divorced	0	0.0125	0.0125	-0.0125	1.25	0
1316	arguments	0	0.0125	0.0125	-0.0125	1.25	0
1317	shouting	0	0.0125	0.0125	-0.0125	1.25	0
1318	swearing	0	0.0125	0.0125	-0.0125	1.25	0
1319	disregard	0	0.0125	0.0125	-0.0125	1.25	0
1320	hateful	0	0.0125	0.0125	-0.0125	1.25	0
1321	deaths	0	0.0125	0.0125	-0.0125	1.25	0
1322	meaningless	0	0.0125	0.0125	-0.0125	1.25	0
1323	doing	0	0.0125	0.0125	-0.0125	1.25	0
1324	distorted	0	0.0125	0.0125	-0.0125	1.25	0
1325	mister	0	0.0125	0.0125	-0.0125	1.25	0
1326	crusades	0	0.0125	0.0125	-0.0125	1.25	0
1327	oppresion	0	0.0125	0.0125	-0.0125	1.25	0
1328	forceful	0	0.0125	0.0125	-0.0125	1.25	0
1329	arrogant	0	0.0125	0.0125	-0.0125	1.25	0
1330	du	0	0.0125	0.0125	-0.0125	1.25	0
1331	layed	0	0.0125	0.0125	-0.0125	1.25	0
1332	moodead	0	0.0125	0.0125	-0.0125	1.25	0
1333	risk	0	0.0125	0.0125	-0.0125	1.25	0
1334	there	0	0.0125	0.0125	-0.0125	1.25	0
1335	temperd	0	0.0125	0.0125	-0.0125	1.25	0
1336	rape	0	0.0125	0.0125	-0.0125	1.25	0
1337	eath	0	0.0125	0.0125	-0.0125	1.25	0
1338	heated	0	0.0125	0.0125	-0.0125	1.25	0
1339	make-up	0	0.0125	0.0125	-0.0125	1.25	0
1340	issues	0	0.0125	0.0125	-0.0125	1.25	0
1341	happend	0	0.0125	0.0125	-0.0125	1.25	0
1342	anything	0	0.0125	0.0125	-0.0125	1.25	0
1343	c	0	0.0125	0.0125	-0.0125	1.25	0
1344	bones	0	0.0125	0.0125	-0.0125	1.25	0
1345	woof	0	0.0125	0.0125	-0.0125	1.25	0
1346	disco	0	0.0125	0.0125	-0.0125	1.25	0
1347	horses	0	0.0125	0.0125	-0.0125	1.25	0
1348	racing	0	0.0125	0.0125	-0.0125	1.25	0
1349	bets	0	0.0125	0.0125	-0.0125	1.25	0
1350	archeolog	0	0.0125	0.0125	-0.0125	1.25	0
1351	pyramids	0	0.0125	0.0125	-0.0125	1.25	0
1352	triangles	0	0.0125	0.0125	-0.0125	1.25	0
1353	angles	0	0.0125	0.0125	-0.0125	1.25	0
1354	shields	0	0.0125	0.0125	-0.0125	1.25	0
1355	abc	0	0.0125	0.0125	-0.0125	1.25	0
1356	cbs	0	0.0125	0.0125	-0.0125	1.25	0
1357	headlines	0	0.0125	0.0125	-0.0125	1.25	0
1358	newspapers	0	0.0125	0.0125	-0.0125	1.25	0
1359	kindle	0	0.0125	0.0125	-0.0125	1.25	0
1360	autopsy	0	0.0125	0.0125	-0.0125	1.25	0
1361	sos	0	0.0125	0.0125	-0.0125	1.25	0
1362	morsecode	0	0.0125	0.0125	-0.0125	1.25	0
1363	beep	0	0.0125	0.0125	-0.0125	1.25	0
1364	unicorn	0	0.0125	0.0125	-0.0125	1.25	0
1365	fable	0	0.0125	0.0125	-0.0125	1.25	0
1366	aesop	0	0.0125	0.0125	-0.0125	1.25	0
1367	gods	0	0.0125	0.0125	-0.0125	1.25	0
1368	neptune	0	0.0125	0.0125	-0.0125	1.25	0
1369	pacific	0	0.0125	0.0125	-0.0125	1.25	0
1370	noon	0	0.0125	0.0125	-0.0125	1.25	0
1371	twelve	0	0.0125	0.0125	-0.0125	1.25	0
1372	dozen	0	0.0125	0.0125	-0.0125	1.25	0
1373	baker	0	0.0125	0.0125	-0.0125	1.25	0
1374	dough	0	0.0125	0.0125	-0.0125	1.25	0
1375	paypal	0	0.0125	0.0125	-0.0125	1.25	0
1376	treatment	0	0.0125	0.0125	-0.0125	1.25	0
1377	donation	0	0.0125	0.0125	-0.0125	1.25	0
1378	vaccine	0	0.0125	0.0125	-0.0125	1.25	0
1379	bacteria	0	0.0125	0.0125	-0.0125	1.25	0
1380	ambulance	0	0.0125	0.0125	-0.0125	1.25	0
1381	parking	0	0.0125	0.0125	-0.0125	1.25	0
1382	furnitures	0	0.0125	0.0125	-0.0125	1.25	0
1383	ecology	0	0.0125	0.0125	-0.0125	1.25	0
1384	ditch	0	0.0125	0.0125	-0.0125	1.25	0
1385	bin	0	0.0125	0.0125	-0.0125	1.25	0
1386	licorice	0	0.0125	0.0125	-0.0125	1.25	0
1387	whip	0	0.0125	0.0125	-0.0125	1.25	0
1388	cowboy	0	0.0125	0.0125	-0.0125	1.25	0
1389	cowgirl	0	0.0125	0.0125	-0.0125	1.25	0
1390	thriller	0	0.0125	0.0125	-0.0125	1.25	0
1391	blinding	0	0.0125	0.0125	-0.0125	1.25	0
1392	overwhelm	0	0.0125	0.0125	-0.0125	1.25	0
1393	null	0	0.0125	0.0125	-0.0125	1.25	0
1394	worthless	0	0.0125	0.0125	-0.0125	1.25	0
1395	rooms	0	0.0125	0.0125	-0.0125	1.25	0
1396	chill	0	0.0125	0.0125	-0.0125	1.25	0
1397	royalty	0	0.0125	0.0125	-0.0125	1.25	0
1398	queens	0	0.0125	0.0125	-0.0125	1.25	0
1399	max	0	0.0125	0.0125	-0.0125	1.25	0
1400	static	0	0.0125	0.0125	-0.0125	1.25	0
1401	healhy	0	0.0125	0.0125	-0.0125	1.25	0
1402	shrub	0	0.0125	0.0125	-0.0125	1.25	0
1403	greenery	0	0.0125	0.0125	-0.0125	1.25	0
1404	aging	0	0.0125	0.0125	-0.0125	1.25	0
1405	retired	0	0.0125	0.0125	-0.0125	1.25	0
1406	lefover	0	0.0125	0.0125	-0.0125	1.25	0
1407	remnant	0	0.0125	0.0125	-0.0125	1.25	0
1408	earl	0	0.0125	0.0125	-0.0125	1.25	0
1409	tepid	0	0.0125	0.0125	-0.0125	1.25	0
1410	raft	0	0.0125	0.0125	-0.0125	1.25	0
1411	pepper	0	0.0125	0.0125	-0.0125	1.25	0
1412	jalapeno	0	0.0125	0.0125	-0.0125	1.25	0
1413	savory	0	0.0125	0.0125	-0.0125	1.25	0
1414	ranch	0	0.0125	0.0125	-0.0125	1.25	0
1415	pesticide	0	0.0125	0.0125	-0.0125	1.25	0
1416	pest	0	0.0125	0.0125	-0.0125	1.25	0
1417	spikes	0	0.0125	0.0125	-0.0125	1.25	0
1418	impale	0	0.0125	0.0125	-0.0125	1.25	0
1419	confetti	0	0.0125	0.0125	-0.0125	1.25	0
1420	monocle	0	0.0125	0.0125	-0.0125	1.25	0
1421	mustache	0	0.0125	0.0125	-0.0125	1.25	0
1422	twirl	0	0.0125	0.0125	-0.0125	1.25	0
1423	tranfusion	0	0.0125	0.0125	-0.0125	1.25	0
1424	donate	0	0.0125	0.0125	-0.0125	1.25	0
1425	poison	0	0.0125	0.0125	-0.0125	1.25	0
1426	chemical	0	0.0125	0.0125	-0.0125	1.25	0
1427	sparkle	0	0.0125	0.0125	-0.0125	1.25	0
1428	saturn	0	0.0125	0.0125	-0.0125	1.25	0
1429	commitment	0	0.0125	0.0125	-0.0125	1.25	0
1430	meander	0	0.0125	0.0125	-0.0125	1.25	0
1431	amble	0	0.0125	0.0125	-0.0125	1.25	0
1432	bolt	0	0.0125	0.0125	-0.0125	1.25	0
1433	flood	0	0.0125	0.0125	-0.0125	1.25	0
1434	thor	0	0.0125	0.0125	-0.0125	1.25	0
1435	knocker	0	0.0125	0.0125	-0.0125	1.25	0
1436	northamerica	0	0.0125	0.0125	-0.0125	1.25	0
1437	5	0	0.0125	0.0125	-0.0125	1.25	0
1438	reception	0	0.0125	0.0125	-0.0125	1.25	0
1439	pupils	0	0.0125	0.0125	-0.0125	1.25	0
1440	investigation	0	0.0125	0.0125	-0.0125	1.25	0
1441	ripper	0	0.0125	0.0125	-0.0125	1.25	0
1442	victorian	0	0.0125	0.0125	-0.0125	1.25	0
1443	elizabeth	0	0.0125	0.0125	-0.0125	1.25	0
1444	jubilee	0	0.0125	0.0125	-0.0125	1.25	0
1445	nigeria	0	0.0125	0.0125	-0.0125	1.25	0
1446	leeds	0	0.0125	0.0125	-0.0125	1.25	0
1447	bamford	0	0.0125	0.0125	-0.0125	1.25	0
1448	jcb	0	0.0125	0.0125	-0.0125	1.25	0
1449	digger	0	0.0125	0.0125	-0.0125	1.25	0
1450	fullk	0	0.0125	0.0125	-0.0125	1.25	0
1451	werewolf	0	0.0125	0.0125	-0.0125	1.25	0
1452	shelley	0	0.0125	0.0125	-0.0125	1.25	0
1453	byron	0	0.0125	0.0125	-0.0125	1.25	0
1454	romantic	0	0.0125	0.0125	-0.0125	1.25	0
1455	anniversary	0	0.0125	0.0125	-0.0125	1.25	0
1456	25	0	0.0125	0.0125	-0.0125	1.25	0
1457	hea	0	0.0125	0.0125	-0.0125	1.25	0
1458	universe	0	0.0125	0.0125	-0.0125	1.25	0
1459	blackhole	0	0.0125	0.0125	-0.0125	1.25	0
1460	guitar	0	0.0125	0.0125	-0.0125	1.25	0
1461	bass	0	0.0125	0.0125	-0.0125	1.25	0
1462	drums	0	0.0125	0.0125	-0.0125	1.25	0
1463	sax	0	0.0125	0.0125	-0.0125	1.25	0
1464	flute	0	0.0125	0.0125	-0.0125	1.25	0
1465	trombone	0	0.0125	0.0125	-0.0125	1.25	0
1466	tuba	0	0.0125	0.0125	-0.0125	1.25	0
1467	classical	0	0.0125	0.0125	-0.0125	1.25	0
1468	blues	0	0.0125	0.0125	-0.0125	1.25	0
1469	handle	0	0.0125	0.0125	-0.0125	1.25	0
1470	stardew	0	0.0125	0.0125	-0.0125	1.25	0
1471	videogame	0	0.0125	0.0125	-0.0125	1.25	0
1472	switch	0	0.0125	0.0125	-0.0125	1.25	0
1473	gamecube	0	0.0125	0.0125	-0.0125	1.25	0
1474	controller	0	0.0125	0.0125	-0.0125	1.25	0
1475	cd	0	0.0125	0.0125	-0.0125	1.25	0
1476	theate	0	0.0125	0.0125	-0.0125	1.25	0
1477	theater	0	0.0125	0.0125	-0.0125	1.25	0
1478	rocket	0	0.0125	0.0125	-0.0125	1.25	0
1479	fireplace	0	0.0125	0.0125	-0.0125	1.25	0
1480	shampoo	0	0.0125	0.0125	-0.0125	1.25	0
1481	conditioner	0	0.0125	0.0125	-0.0125	1.25	0
1482	slick	0	0.0125	0.0125	-0.0125	1.25	0
1483	smoot	0	0.0125	0.0125	-0.0125	1.25	0
1484	odour	0	0.0125	0.0125	-0.0125	1.25	0
1485	defenders	0	0.0125	0.0125	-0.0125	1.25	0
1486	elements	0	0.0125	0.0125	-0.0125	1.25	0
1487	lifting	0	0.0125	0.0125	-0.0125	1.25	0
1488	carrying	0	0.0125	0.0125	-0.0125	1.25	0
1489	foreigners	0	0.0125	0.0125	-0.0125	1.25	0
1490	same	0	0.0125	0.0125	-0.0125	1.25	0
1491	still	0	0.0125	0.0125	-0.0125	1.25	0
1492	silent	0	0.0125	0.0125	-0.0125	1.25	0
1493	carol	0	0.0125	0.0125	-0.0125	1.25	0
1494	voice	0	0.0125	0.0125	-0.0125	1.25	0
1495	wa	0	0.0125	0.0125	-0.0125	1.25	0
1496	heron	0	0.0125	0.0125	-0.0125	1.25	0
1497	parrot	0	0.0125	0.0125	-0.0125	1.25	0
1498	exotic	0	0.0125	0.0125	-0.0125	1.25	0
1499	pineapple	0	0.0125	0.0125	-0.0125	1.25	0
1500	purpose	0	0.0125	0.0125	-0.0125	1.25	0
1501	stranger	0	0.0125	0.0125	-0.0125	1.25	0
1502	unfamiliar	0	0.0125	0.0125	-0.0125	1.25	0
1503	precious	0	0.0125	0.0125	-0.0125	1.25	0
1504	valuable	0	0.0125	0.0125	-0.0125	1.25	0
1505	silence	0	0.0125	0.0125	-0.0125	1.25	0
1506	brighten	0	0.0125	0.0125	-0.0125	1.25	0
1507	senses	0	0.0125	0.0125	-0.0125	1.25	0
1508	bonnet	0	0.0125	0.0125	-0.0125	1.25	0
1509	lambs	0	0.0125	0.0125	-0.0125	1.25	0
1510	puddles	0	0.0125	0.0125	-0.0125	1.25	0
1511	fascet	0	0.0125	0.0125	-0.0125	1.25	0
1512	armpit	0	0.0125	0.0125	-0.0125	1.25	0
1513	concentrate	0	0.0125	0.0125	-0.0125	1.25	0
1514	toothpaste	0	0.0125	0.0125	-0.0125	1.25	0
1515	rugby	0	0.0125	0.0125	-0.0125	1.25	0
1516	testimony	0	0.0125	0.0125	-0.0125	1.25	0
1517	harvey	0	0.0125	0.0125	-0.0125	1.25	0
1518	studio	0	0.0125	0.0125	-0.0125	1.25	0
1519	vault	0	0.0125	0.0125	-0.0125	1.25	0
1520	combination	0	0.0125	0.0125	-0.0125	1.25	0
1521	confession	0	0.0125	0.0125	-0.0125	1.25	0
1522	supply	0	0.0125	0.0125	-0.0125	1.25	0
1523	clam	0	0.0125	0.0125	-0.0125	1.25	0
1524	bake	0	0.0125	0.0125	-0.0125	1.25	0
1525	athon	0	0.0125	0.0125	-0.0125	1.25	0
1526	jerry	0	0.0125	0.0125	-0.0125	1.25	0
1527	huge	0	0.0125	0.0125	-0.0125	1.25	0
1528	magnificent	0	0.0125	0.0125	-0.0125	1.25	0
1529	milbury	0	0.0125	0.0125	-0.0125	1.25	0
1530	mayberry	0	0.0125	0.0125	-0.0125	1.25	0
1531	rfd	0	0.0125	0.0125	-0.0125	1.25	0
1532	soon	0	0.0125	0.0125	-0.0125	1.25	0
1533	attraction	0	0.0125	0.0125	-0.0125	1.25	0
1534	reckless	0	0.0125	0.0125	-0.0125	1.25	0
1535	steeple	0	0.0125	0.0125	-0.0125	1.25	0
1536	faster	0	0.0125	0.0125	-0.0125	1.25	0
1537	pussycat	0	0.0125	0.0125	-0.0125	1.25	0
1538	kills	0	0.0125	0.0125	-0.0125	1.25	0
1539	everyone	0	0.0125	0.0125	-0.0125	1.25	0
1540	listening	0	0.0125	0.0125	-0.0125	1.25	0
1541	was	0	0.0125	0.0125	-0.0125	1.25	0
1542	pier	0	0.0125	0.0125	-0.0125	1.25	0
1543	sixty-six	0	0.0125	0.0125	-0.0125	1.25	0
1544	strip	0	0.0125	0.0125	-0.0125	1.25	0
1545	georgia	0	0.0125	0.0125	-0.0125	1.25	0
1546	peach	0	0.0125	0.0125	-0.0125	1.25	0
1547	by	0	0.0125	0.0125	-0.0125	1.25	0
1548	too	0	0.0125	0.0125	-0.0125	1.25	0
1549	also	0	0.0125	0.0125	-0.0125	1.25	0
1550	ran	0	0.0125	0.0125	-0.0125	1.25	0
1551	beatnik	0	0.0125	0.0125	-0.0125	1.25	0
1552	beard	0	0.0125	0.0125	-0.0125	1.25	0
1553	prey	0	0.0125	0.0125	-0.0125	1.25	0
1554	sinners	0	0.0125	0.0125	-0.0125	1.25	0
1555	lament	0	0.0125	0.0125	-0.0125	1.25	0
1556	dir	0	0.0125	0.0125	-0.0125	1.25	0
1557	floweer	0	0.0125	0.0125	-0.0125	1.25	0
1558	hornet	0	0.0125	0.0125	-0.0125	1.25	0
1559	fetch	0	0.0125	0.0125	-0.0125	1.25	0
1560	mile	0	0.0125	0.0125	-0.0125	1.25	0
1561	disc	0	0.0125	0.0125	-0.0125	1.25	0
1562	lounge	0	0.0125	0.0125	-0.0125	1.25	0
1563	hooka	0	0.0125	0.0125	-0.0125	1.25	0
1564	walnut	0	0.0125	0.0125	-0.0125	1.25	0
1565	brake	0	0.0125	0.0125	-0.0125	1.25	0
1566	gender	0	0.0125	0.0125	-0.0125	1.25	0
1567	suffering	0	0.0125	0.0125	-0.0125	1.25	0
1568	hatred	0	0.0125	0.0125	-0.0125	1.25	0
1569	drifter	0	0.0125	0.0125	-0.0125	1.25	0
1570	drug	0	0.0125	0.0125	-0.0125	1.25	0
1571	cartel	0	0.0125	0.0125	-0.0125	1.25	0
1572	fencr	0	0.0125	0.0125	-0.0125	1.25	0
1573	stab;e	0	0.0125	0.0125	-0.0125	1.25	0
1574	deck	0	0.0125	0.0125	-0.0125	1.25	0
1575	atlanta	0	0.0125	0.0125	-0.0125	1.25	0
1576	falcons	0	0.0125	0.0125	-0.0125	1.25	0
1577	from	0	0.0125	0.0125	-0.0125	1.25	0
1578	some	0	0.0125	0.0125	-0.0125	1.25	0
1579	soma	0	0.0125	0.0125	-0.0125	1.25	0
1580	pile	0	0.0125	0.0125	-0.0125	1.25	0
1581	dont	0	0.0125	0.0125	-0.0125	1.25	0
1582	camel	0	0.0125	0.0125	-0.0125	1.25	0
1583	wonder	0	0.0125	0.0125	-0.0125	1.25	0
1584	quilt	0	0.0125	0.0125	-0.0125	1.25	0
1585	gopher	0	0.0125	0.0125	-0.0125	1.25	0
1586	groundhog	0	0.0125	0.0125	-0.0125	1.25	0
1587	loyal	0	0.0125	0.0125	-0.0125	1.25	0
1588	pope	0	0.0125	0.0125	-0.0125	1.25	0
1589	astronaut	0	0.0125	0.0125	-0.0125	1.25	0
1590	spacesuit	0	0.0125	0.0125	-0.0125	1.25	0
1591	congo	0	0.0125	0.0125	-0.0125	1.25	0
1592	atrocity	0	0.0125	0.0125	-0.0125	1.25	0
1593	textbook	0	0.0125	0.0125	-0.0125	1.25	0
1594	nostagia	0	0.0125	0.0125	-0.0125	1.25	0
1595	seinfeld	0	0.0125	0.0125	-0.0125	1.25	0
1596	mcdonalds	0	0.0125	0.0125	-0.0125	1.25	0
1597	tvshow	0	0.0125	0.0125	-0.0125	1.25	0
1598	cushions	0	0.0125	0.0125	-0.0125	1.25	0
1599	vivid	0	0.0125	0.0125	-0.0125	1.25	0
1600	nostalgia	0	0.0125	0.0125	-0.0125	1.25	0
1601	boiler	0	0.0125	0.0125	-0.0125	1.25	0
1602	duo	0	0.0125	0.0125	-0.0125	1.25	0
1603	bands	0	0.0125	0.0125	-0.0125	1.25	0
1604	singer	0	0.0125	0.0125	-0.0125	1.25	0
1605	songs	0	0.0125	0.0125	-0.0125	1.25	0
1606	temperaturw	0	0.0125	0.0125	-0.0125	1.25	0
1607	boilinh	0	0.0125	0.0125	-0.0125	1.25	0
1608	waterfall	0	0.0125	0.0125	-0.0125	1.25	0
1609	rive	0	0.0125	0.0125	-0.0125	1.25	0
1610	escape	0	0.0125	0.0125	-0.0125	1.25	0
1611	crash	0	0.0125	0.0125	-0.0125	1.25	0
1612	weirdo	0	0.0125	0.0125	-0.0125	1.25	0
1613	woods	0	0.0125	0.0125	-0.0125	1.25	0
1614	bugs	0	0.0125	0.0125	-0.0125	1.25	0
1615	flowing	0	0.0125	0.0125	-0.0125	1.25	0
1616	mourn	0	0.0125	0.0125	-0.0125	1.25	0
1617	unlock	0	0.0125	0.0125	-0.0125	1.25	0
1618	doo	0	0.0125	0.0125	-0.0125	1.25	0
1619	restless	0	0.0125	0.0125	-0.0125	1.25	0
1620	heating	0	0.0125	0.0125	-0.0125	1.25	0
1621	retire	0	0.0125	0.0125	-0.0125	1.25	0
1622	course	0	0.0125	0.0125	-0.0125	1.25	0
1623	masters	0	0.0125	0.0125	-0.0125	1.25	0
1624	fountain	0	0.0125	0.0125	-0.0125	1.25	0
1625	spray	0	0.0125	0.0125	-0.0125	1.25	0
1626	bypass	0	0.0125	0.0125	-0.0125	1.25	0
1627	pinpoint	0	0.0125	0.0125	-0.0125	1.25	0
1628	yapping	0	0.0125	0.0125	-0.0125	1.25	0
1629	stroke	0	0.0125	0.0125	-0.0125	1.25	0
1630	spirit	0	0.0125	0.0125	-0.0125	1.25	0
1631	fizz	0	0.0125	0.0125	-0.0125	1.25	0
1632	suds	0	0.0125	0.0125	-0.0125	1.25	0
1633	foam	0	0.0125	0.0125	-0.0125	1.25	0
1634	tots	0	0.0125	0.0125	-0.0125	1.25	0
1635	r	0	0.0125	0.0125	-0.0125	1.25	0
1636	retreat	0	0.0125	0.0125	-0.0125	1.25	0
1637	lines	0	0.0125	0.0125	-0.0125	1.25	0
1638	tracks	0	0.0125	0.0125	-0.0125	1.25	0
1639	sails	0	0.0125	0.0125	-0.0125	1.25	0
1640	mast	0	0.0125	0.0125	-0.0125	1.25	0
1641	hiding	0	0.0125	0.0125	-0.0125	1.25	0
1642	hose	0	0.0125	0.0125	-0.0125	1.25	0
1643	goosebumps	0	0.0125	0.0125	-0.0125	1.25	0
1644	hostile	0	0.0125	0.0125	-0.0125	1.25	0
1645	pity	0	0.0125	0.0125	-0.0125	1.25	0
1646	limp	0	0.0125	0.0125	-0.0125	1.25	0
1647	push	0	0.0125	0.0125	-0.0125	1.25	0
1648	fell	0	0.0125	0.0125	-0.0125	1.25	0
1649	sheriff	0	0.0125	0.0125	-0.0125	1.25	0
1650	involved	0	0.0125	0.0125	-0.0125	1.25	0
1651	phonecall	0	0.0125	0.0125	-0.0125	1.25	0
1652	forced	0	0.0125	0.0125	-0.0125	1.25	0
1653	motive	0	0.0125	0.0125	-0.0125	1.25	0
1654	naked	0	0.0125	0.0125	-0.0125	1.25	0
1655	balm	0	0.0125	0.0125	-0.0125	1.25	0
1656	insect	0	0.0125	0.0125	-0.0125	1.25	0
1657	spider	0	0.0125	0.0125	-0.0125	1.25	0
1658	gross	0	0.0125	0.0125	-0.0125	1.25	0
1659	cozy	0	0.0125	0.0125	-0.0125	1.25	0
1660	bodypillow	0	0.0125	0.0125	-0.0125	1.25	0
1661	through	0	0.0125	0.0125	-0.0125	1.25	0
1662	sprite	0	0.0125	0.0125	-0.0125	1.25	0
1663	gummy	0	0.0125	0.0125	-0.0125	1.25	0
1664	howl	0	0.0125	0.0125	-0.0125	1.25	0
1665	hyenna	0	0.0125	0.0125	-0.0125	1.25	0
1666	infinite	0	0.0125	0.0125	-0.0125	1.25	0
1667	symbol	0	0.0125	0.0125	-0.0125	1.25	0
1668	jupsuit	0	0.0125	0.0125	-0.0125	1.25	0
1669	drum	0	0.0125	0.0125	-0.0125	1.25	0
1670	thorn	0	0.0125	0.0125	-0.0125	1.25	0
1671	bandaid	0	0.0125	0.0125	-0.0125	1.25	0
1672	bandage	0	0.0125	0.0125	-0.0125	1.25	0
1673	wrap	0	0.0125	0.0125	-0.0125	1.25	0
1674	wooly	0	0.0125	0.0125	-0.0125	1.25	0
1675	chickem	0	0.0125	0.0125	-0.0125	1.25	0
1676	wings	0	0.0125	0.0125	-0.0125	1.25	0
1677	festival	0	0.0125	0.0125	-0.0125	1.25	0
1678	sharpener	0	0.0125	0.0125	-0.0125	1.25	0
1679	elec	0	0.0125	0.0125	-0.0125	1.25	0
1680	fant	0	0.0125	0.0125	-0.0125	1.25	0
1681	fanta	0	0.0125	0.0125	-0.0125	1.25	0
1682	grandilla	0	0.0125	0.0125	-0.0125	1.25	0
1683	stoney	0	0.0125	0.0125	-0.0125	1.25	0
1684	milkshake	0	0.0125	0.0125	-0.0125	1.25	0
1685	brandy	0	0.0125	0.0125	-0.0125	1.25	0
1686	maroon	0	0.0125	0.0125	-0.0125	1.25	0
1687	dye	0	0.0125	0.0125	-0.0125	1.25	0
1688	counting	0	0.0125	0.0125	-0.0125	1.25	0
1689	sake	0	0.0125	0.0125	-0.0125	1.25	0
1690	took	0	0.0125	0.0125	-0.0125	1.25	0
1691	surburb	0	0.0125	0.0125	-0.0125	1.25	0
1692	later	0	0.0125	0.0125	-0.0125	1.25	0
1693	focus	0	0.0125	0.0125	-0.0125	1.25	0
1694	ruler	0	0.0125	0.0125	-0.0125	1.25	0
1695	fine	0	0.0125	0.0125	-0.0125	1.25	0
1696	complicated	0	0.0125	0.0125	-0.0125	1.25	0
1697	mauveer	0	0.0125	0.0125	-0.0125	1.25	0
1698	excuse	0	0.0125	0.0125	-0.0125	1.25	0
1699	where	0	0.0125	0.0125	-0.0125	1.25	0
1700	drained	0	0.0125	0.0125	-0.0125	1.25	0
1701	collective	0	0.0125	0.0125	-0.0125	1.25	0
1702	alot	0	0.0125	0.0125	-0.0125	1.25	0
1703	connected	0	0.0125	0.0125	-0.0125	1.25	0
1704	interdependent	0	0.0125	0.0125	-0.0125	1.25	0
1705	multiply	0	0.0125	0.0125	-0.0125	1.25	0
1706	cells	0	0.0125	0.0125	-0.0125	1.25	0
1707	peculiar	0	0.0125	0.0125	-0.0125	1.25	0
1708	share	0	0.0125	0.0125	-0.0125	1.25	0
1709	responsibility	0	0.0125	0.0125	-0.0125	1.25	0
1710	dependent	0	0.0125	0.0125	-0.0125	1.25	0
1711	onothers	0	0.0125	0.0125	-0.0125	1.25	0
1712	funtioning	0	0.0125	0.0125	-0.0125	1.25	0
1713	seahorse	0	0.0125	0.0125	-0.0125	1.25	0
1714	hurricaine	0	0.0125	0.0125	-0.0125	1.25	0
1715	fern	0	0.0125	0.0125	-0.0125	1.25	0
1716	lichen	0	0.0125	0.0125	-0.0125	1.25	0
1717	encampment	0	0.0125	0.0125	-0.0125	1.25	0
1718	tram	0	0.0125	0.0125	-0.0125	1.25	0
1719	racecar	0	0.0125	0.0125	-0.0125	1.25	0
1720	spin	0	0.0125	0.0125	-0.0125	1.25	0
1721	wing	0	0.0125	0.0125	-0.0125	1.25	0
1722	rotor	0	0.0125	0.0125	-0.0125	1.25	0
1723	container	0	0.0125	0.0125	-0.0125	1.25	0
1724	beaker	0	0.0125	0.0125	-0.0125	1.25	0
1725	pour	0	0.0125	0.0125	-0.0125	1.25	0
1726	savoury	0	0.0125	0.0125	-0.0125	1.25	0
1727	protein	0	0.0125	0.0125	-0.0125	1.25	0
1728	vitamin	0	0.0125	0.0125	-0.0125	1.25	0
1729	nutrient	0	0.0125	0.0125	-0.0125	1.25	0
1730	suck	0	0.0125	0.0125	-0.0125	1.25	0
1731	vampire	0	0.0125	0.0125	-0.0125	1.25	0
1732	ghoul	0	0.0125	0.0125	-0.0125	1.25	0
1733	spook	0	0.0125	0.0125	-0.0125	1.25	0
1734	creak	0	0.0125	0.0125	-0.0125	1.25	0
1735	drape	0	0.0125	0.0125	-0.0125	1.25	0
1736	magnify	0	0.0125	0.0125	-0.0125	1.25	0
1737	microscope	0	0.0125	0.0125	-0.0125	1.25	0
1738	grain	0	0.0125	0.0125	-0.0125	1.25	0
1739	zoom	0	0.0125	0.0125	-0.0125	1.25	0
1740	telescope	0	0.0125	0.0125	-0.0125	1.25	0
1741	gree	0	0.0125	0.0125	-0.0125	1.25	0
1742	lifejacket	0	0.0125	0.0125	-0.0125	1.25	0
1743	kayak	0	0.0125	0.0125	-0.0125	1.25	0
1744	calling	0	0.0125	0.0125	-0.0125	1.25	0
1745	migrating	0	0.0125	0.0125	-0.0125	1.25	0
1746	south	0	0.0125	0.0125	-0.0125	1.25	0
1747	florida	0	0.0125	0.0125	-0.0125	1.25	0
1748	alligator	0	0.0125	0.0125	-0.0125	1.25	0
1749	swamp	0	0.0125	0.0125	-0.0125	1.25	0
1750	mosquito	0	0.0125	0.0125	-0.0125	1.25	0
1751	malaria	0	0.0125	0.0125	-0.0125	1.25	0
1752	trill	0	0.0125	0.0125	-0.0125	1.25	0
1753	bullfrong	0	0.0125	0.0125	-0.0125	1.25	0
1754	minnow	0	0.0125	0.0125	-0.0125	1.25	0
1755	pole	0	0.0125	0.0125	-0.0125	1.25	0
1756	paddle	0	0.0125	0.0125	-0.0125	1.25	0
1757	oar	0	0.0125	0.0125	-0.0125	1.25	0
1758	mint	0	0.0125	0.0125	-0.0125	1.25	0
1759	recipe	0	0.0125	0.0125	-0.0125	1.25	0
1760	camper	0	0.0125	0.0125	-0.0125	1.25	0
1761	berry	0	0.0125	0.0125	-0.0125	1.25	0
1762	chowder	0	0.0125	0.0125	-0.0125	1.25	0
1763	celery	0	0.0125	0.0125	-0.0125	1.25	0
1764	broth	0	0.0125	0.0125	-0.0125	1.25	0
1765	blackberries	0	0.0125	0.0125	-0.0125	1.25	0
1766	apricots	0	0.0125	0.0125	-0.0125	1.25	0
1767	marigold	0	0.0125	0.0125	-0.0125	1.25	0
1768	rosemary	0	0.0125	0.0125	-0.0125	1.25	0
1769	parsley	0	0.0125	0.0125	-0.0125	1.25	0
1770	thyme	0	0.0125	0.0125	-0.0125	1.25	0
1771	oregano	0	0.0125	0.0125	-0.0125	1.25	0
1772	feedstore	0	0.0125	0.0125	-0.0125	1.25	0
1773	feedlot	0	0.0125	0.0125	-0.0125	1.25	0
1774	weed	0	0.0125	0.0125	-0.0125	1.25	0
1775	sativa	0	0.0125	0.0125	-0.0125	1.25	0
1776	indica	0	0.0125	0.0125	-0.0125	1.25	0
1777	edible	0	0.0125	0.0125	-0.0125	1.25	0
1778	colorado	0	0.0125	0.0125	-0.0125	1.25	0
1779	rockies	0	0.0125	0.0125	-0.0125	1.25	0
1780	drought	0	0.0125	0.0125	-0.0125	1.25	0
1781	reservoir	0	0.0125	0.0125	-0.0125	1.25	0
1782	hood	0	0.0125	0.0125	-0.0125	1.25	0
1783	double	0	0.0125	0.0125	-0.0125	1.25	0
1784	triple	0	0.0125	0.0125	-0.0125	1.25	0
1785	teachers	0	0.0125	0.0125	-0.0125	1.25	0
1786	students	0	0.0125	0.0125	-0.0125	1.25	0
1787	fuel	0	0.0125	0.0125	-0.0125	1.25	0
1788	bucolic	0	0.0125	0.0125	-0.0125	1.25	0
1789	breezy	0	0.0125	0.0125	-0.0125	1.25	0
1790	typhoon	0	0.0125	0.0125	-0.0125	1.25	0
1791	tropical	0	0.0125	0.0125	-0.0125	1.25	0
1792	rainforest	0	0.0125	0.0125	-0.0125	1.25	0
1793	humid	0	0.0125	0.0125	-0.0125	1.25	0
1794	clammy	0	0.0125	0.0125	-0.0125	1.25	0
1795	sweaty	0	0.0125	0.0125	-0.0125	1.25	0
1796	fungi	0	0.0125	0.0125	-0.0125	1.25	0
1797	toadstool	0	0.0125	0.0125	-0.0125	1.25	0
1798	elf	0	0.0125	0.0125	-0.0125	1.25	0
1799	sleigh	0	0.0125	0.0125	-0.0125	1.25	0
1800	marine	0	0.0125	0.0125	-0.0125	1.25	0
1801	drift	0	0.0125	0.0125	-0.0125	1.25	0
1802	ladder	0	0.0125	0.0125	-0.0125	1.25	0
1803	hype	0	0.0125	0.0125	-0.0125	1.25	0
1804	trailer	0	0.0125	0.0125	-0.0125	1.25	0
1805	dosk	0	0.0125	0.0125	-0.0125	1.25	0
1806	dock	0	0.0125	0.0125	-0.0125	1.25	0
1807	fairway	0	0.0125	0.0125	-0.0125	1.25	0
1808	cart	0	0.0125	0.0125	-0.0125	1.25	0
1809	chip	0	0.0125	0.0125	-0.0125	1.25	0
1810	put	0	0.0125	0.0125	-0.0125	1.25	0
1811	putt	0	0.0125	0.0125	-0.0125	1.25	0
1812	voluptuous	0	0.0125	0.0125	-0.0125	1.25	0
1813	rounded	0	0.0125	0.0125	-0.0125	1.25	0
1814	pleasing	0	0.0125	0.0125	-0.0125	1.25	0
1815	eye-catching	0	0.0125	0.0125	-0.0125	1.25	0
1816	sparkly	0	0.0125	0.0125	-0.0125	1.25	0
1817	invigorating	0	0.0125	0.0125	-0.0125	1.25	0
1818	neutral	0	0.0125	0.0125	-0.0125	1.25	0
1819	cleansed	0	0.0125	0.0125	-0.0125	1.25	0
1820	jacuzzi	0	0.0125	0.0125	-0.0125	1.25	0
1821	chained	0	0.0125	0.0125	-0.0125	1.25	0
1822	diversions	0	0.0125	0.0125	-0.0125	1.25	0
1823	drip	0.0125	0.0125	0	0	1	1
1824	splash	0.0125	0.0125	0	0	1	1
1825	bath	0.0375	0.0375	0	0	1	1
1826	tea	0.05	0.05	0	0	1	1
1827	juice	0.0375	0.0375	0	0	1	1
1828	rainfall	0.0125	0.0125	0	0	1	1
1829	lillypad	0.0125	0.0125	0	0	1	1
1830	tadpole	0.0125	0.0125	0	0	1	1
1831	shark	0.0625	0.0625	0	0	1	1
1832	father	0.0375	0.0375	0	0	1	1
1833	potatoes	0.0125	0.0125	0	0	1	1
1834	ground	0.0375	0.0375	0	0	1	1
1835	insects	0.0125	0.0125	0	0	1	1
1836	crops	0.0125	0.0125	0	0	1	1
1837	farm	0.1	0.1	0	0	1	1
1838	sunrise	0.0125	0.0125	0	0	1	1
1839	sky	0.175	0.175	0	0	1	1
1840	rain	0.1875	0.1875	0	0	1	1
1841	hills	0.0125	0.0125	0	0	1	1
1842	fishing	0.025	0.025	0	0	1	1
1843	education	0.05	0.05	0	0	1	1
1844	history	0.0375	0.0375	0	0	1	1
1845	belt	0.0125	0.0125	0	0	1	1
1846	sofa	0.0125	0.0125	0	0	1	1
1847	cushion	0.0125	0.0125	0	0	1	1
1848	duvet	0.0125	0.0125	0	0	1	1
1849	live	0.0125	0.0125	0	0	1	1
1850	chest	0.025	0.025	0	0	1	1
1851	muscle	0.0375	0.0375	0	0	1	1
1852	trust	0.025	0.025	0	0	1	1
1853	fitness	0.0375	0.0375	0	0	1	1
1854	fire	0.1875	0.1875	0	0	1	1
1855	log	0.0125	0.0125	0	0	1	1
1856	nice	0.025	0.025	0	0	1	1
1857	disaster	0.0125	0.0125	0	0	1	1
1858	elderly	0.0125	0.0125	0	0	1	1
1859	tight	0.0125	0.0125	0	0	1	1
1860	burger	0.0375	0.0375	0	0	1	1
1861	sunshine	0.0625	0.0625	0	0	1	1
1862	relaxing	0.0125	0.0125	0	0	1	1
1863	land	0.0375	0.0375	0	0	1	1
1864	ticket	0.0125	0.0125	0	0	1	1
1865	sink	0.0375	0.0375	0	0	1	1
1866	dishes	0.0375	0.0375	0	0	1	1
1867	distance	0.025	0.025	0	0	1	1
1868	apple	0.0875	0.0875	0	0	1	1
1869	lose	0.025	0.025	0	0	1	1
1870	missing	0.025	0.025	0	0	1	1
1871	gap	0.0125	0.0125	0	0	1	1
1872	tube	0.0125	0.0125	0	0	1	1
1873	station	0.0125	0.0125	0	0	1	1
1874	light	0.15	0.15	0	0	1	1
1875	horse	0.05	0.05	0	0	1	1
1876	royal	0.0125	0.0125	0	0	1	1
1877	pound	0.0125	0.0125	0	0	1	1
1878	weight	0.05	0.05	0	0	1	1
1879	unhealthy	0.025	0.025	0	0	1	1
1880	grease	0.0125	0.0125	0	0	1	1
1881	chips	0.0375	0.0375	0	0	1	1
1882	float	0.0125	0.0125	0	0	1	1
1883	walk	0.075	0.075	0	0	1	1
1884	wrinkle	0.0125	0.0125	0	0	1	1
1885	fairytale	0.0125	0.0125	0	0	1	1
1886	liver	0.0125	0.0125	0	0	1	1
1887	kidney	0.0125	0.0125	0	0	1	1
1888	nails	0.0125	0.0125	0	0	1	1
1889	depressed	0.025	0.025	0	0	1	1
1890	logs	0.0125	0.0125	0	0	1	1
1891	mate	0.0125	0.0125	0	0	1	1
1892	tornado	0.0125	0.0125	0	0	1	1
1893	desert	0.05	0.05	0	0	1	1
1894	sheep	0.0625	0.0625	0	0	1	1
1895	card	0.0125	0.0125	0	0	1	1
1896	being	0.0125	0.0125	0	0	1	1
1897	weak	0.0375	0.0375	0	0	1	1
1898	proud	0.0125	0.0125	0	0	1	1
1899	worn	0.0125	0.0125	0	0	1	1
1900	charity	0.025	0.025	0	0	1	1
1901	thirst	0.0125	0.0125	0	0	1	1
1902	care	0.0375	0.0375	0	0	1	1
1903	who	0.0125	0.0125	0	0	1	1
1904	alone	0.025	0.025	0	0	1	1
1905	number	0.025	0.025	0	0	1	1
1906	noise	0.075	0.075	0	0	1	1
1907	series	0.0125	0.0125	0	0	1	1
1908	play	0.125	0.125	0	0	1	1
1909	media	0.0125	0.0125	0	0	1	1
1910	famous	0.0125	0.0125	0	0	1	1
1911	art	0.025	0.025	0	0	1	1
1912	museum	0.0125	0.0125	0	0	1	1
1913	gallery	0.0125	0.0125	0	0	1	1
1914	ear	0.0375	0.0375	0	0	1	1
1915	gold	0.05	0.05	0	0	1	1
1916	needle	0.0125	0.0125	0	0	1	1
1917	sponge	0.0125	0.0125	0	0	1	1
1918	counter	0.0125	0.0125	0	0	1	1
1919	rock	0.0375	0.0375	0	0	1	1
1920	blinds	0.0125	0.0125	0	0	1	1
1921	keyboard	0.025	0.025	0	0	1	1
1922	hat	0.1	0.1	0	0	1	1
1923	fence	0.0125	0.0125	0	0	1	1
1924	rug	0.0125	0.0125	0	0	1	1
1925	mop	0.025	0.025	0	0	1	1
1926	jump	0.0375	0.0375	0	0	1	1
1927	left	0.025	0.025	0	0	1	1
1928	move	0.0375	0.0375	0	0	1	1
1929	pillows	0.0125	0.0125	0	0	1	1
1930	camping	0.0125	0.0125	0	0	1	1
1931	safe	0.025	0.025	0	0	1	1
1932	stamp	0.0125	0.0125	0	0	1	1
1933	burns	0.0125	0.0125	0	0	1	1
1934	book	0.075	0.075	0	0	1	1
1935	lift	0.0125	0.0125	0	0	1	1
1936	gun	0.025	0.025	0	0	1	1
1937	reader	0.0125	0.0125	0	0	1	1
1938	diet	0.05	0.05	0	0	1	1
1939	sandwich	0.0125	0.0125	0	0	1	1
1940	take	0.025	0.025	0	0	1	1
1941	give	0.025	0.025	0	0	1	1
1942	banana	0.05	0.05	0	0	1	1
1943	tempreture	0.0125	0.0125	0	0	1	1
1944	pink	0.025	0.025	0	0	1	1
1945	flamingo	0.0125	0.0125	0	0	1	1
1946	bag	0.0375	0.0375	0	0	1	1
1947	can	0.0125	0.0125	0	0	1	1
1948	wheels	0.0125	0.0125	0	0	1	1
1949	score	0.0125	0.0125	0	0	1	1
1950	laughter	0.025	0.025	0	0	1	1
1951	beat	0.0125	0.0125	0	0	1	1
1952	volume	0.0125	0.0125	0	0	1	1
1953	dove	0.0125	0.0125	0	0	1	1
1954	cafe	0.0125	0.0125	0	0	1	1
1955	sitting	0.0125	0.0125	0	0	1	1
1956	necklace	0.0125	0.0125	0	0	1	1
1957	silver	0.0375	0.0375	0	0	1	1
1958	stitch	0.0125	0.0125	0	0	1	1
1959	and	0.0125	0.0125	0	0	1	1
1960	keep	0.0125	0.0125	0	0	1	1
1961	well	0.025	0.025	0	0	1	1
1962	officer	0.0125	0.0125	0	0	1	1
1963	myself	0.0125	0.0125	0	0	1	1
1964	tunnel	0.0125	0.0125	0	0	1	1
1965	lizard	0.0125	0.0125	0	0	1	1
1966	lava	0.0125	0.0125	0	0	1	1
1967	umbrella	0.025	0.025	0	0	1	1
1968	event	0.0125	0.0125	0	0	1	1
1969	reindeer	0.0125	0.0125	0	0	1	1
1970	lies	0.0375	0.0375	0	0	1	1
1971	truth	0.025	0.025	0	0	1	1
1972	write	0.0375	0.0375	0	0	1	1
1973	sing	0.0375	0.0375	0	0	1	1
1974	puppet	0.0125	0.0125	0	0	1	1
1975	guests	0.0125	0.0125	0	0	1	1
1976	worship	0.0125	0.0125	0	0	1	1
1977	sweets	0.0375	0.0375	0	0	1	1
1978	pigs	0.0125	0.0125	0	0	1	1
1979	plane	0.075	0.075	0	0	1	1
1980	hearing	0.0125	0.0125	0	0	1	1
1981	holidays	0.0125	0.0125	0	0	1	1
1982	closed	0.0125	0.0125	0	0	1	1
1983	nights	0.0125	0.0125	0	0	1	1
1984	lights	0.0125	0.0125	0	0	1	1
1985	ribbons	0.0125	0.0125	0	0	1	1
1986	face	0.05	0.05	0	0	1	1
1987	scarf	0.0125	0.0125	0	0	1	1
1988	groceries	0.0125	0.0125	0	0	1	1
1989	bills	0.025	0.025	0	0	1	1
1990	takeaway	0.0125	0.0125	0	0	1	1
1991	park	0.025	0.025	0	0	1	1
1992	giraffe	0.0125	0.0125	0	0	1	1
1993	restaurant	0.025	0.025	0	0	1	1
1994	salary	0.0125	0.0125	0	0	1	1
1995	drain	0.0125	0.0125	0	0	1	1
1996	vehicle	0.025	0.025	0	0	1	1
1997	repair	0.0125	0.0125	0	0	1	1
1998	heal	0.0125	0.0125	0	0	1	1
1999	survive	0.0125	0.0125	0	0	1	1
[truncated: 1,974 more rows]
