# Supplementary material for: Narrative thinking lingers in spontaneous thought
Source: Nat Commun. 2022 Aug 6;13:4585. doi: 10.1038/s41467-022-32113-6 (PMC9357042; doi:10.1038/s41467-022-32113-6)
Supplement: Supplementary file 4 — Source Data [file 41467_2022_32113_MOESM4_ESM.zip › Source Data/Supplement/FigureS12&18/exp_4/carver_proofreadxemotion/proofread_fa_bias.csv]

	word	fa1_p	fa2_p	fa2_bias	fa1_bias	fa2_oddsratio	fa1_oddsratio
1	money	0.125	0.275	0.15	-0.15	2.2	0.454545455
2	person	0	0.1	0.1	-0.1	10	0
3	gold	0.0125	0.1	0.0875	-0.0875	8	0.125
4	river	0.0875	0.175	0.0875	-0.0875	2	0.5
5	dead	0.0125	0.1	0.0875	-0.0875	8	0.125
6	scared	0	0.0875	0.0875	-0.0875	8.75	0
7	body	0.0625	0.1375	0.075	-0.075	2.2	0.454545455
8	warm	0.1	0.175	0.075	-0.075	1.75	0.571428571
9	bag	0.0125	0.0875	0.075	-0.075	7	0.142857143
10	human	0.025	0.1	0.075	-0.075	4	0.25
11	hard	0.0625	0.125	0.0625	-0.0625	2	0.5
12	old	0.05	0.1125	0.0625	-0.0625	2.25	0.444444444
13	beauty	0.0125	0.075	0.0625	-0.0625	6	0.166666667
14	man	0.0625	0.125	0.0625	-0.0625	2	0.5
15	win	0.0125	0.075	0.0625	-0.0625	6	0.166666667
16	orange	0.025	0.0875	0.0625	-0.0625	3.5	0.285714286
17	together	0.0125	0.075	0.0625	-0.0625	6	0.166666667
18	honey	0.0125	0.075	0.0625	-0.0625	6	0.166666667
19	cup	0.0125	0.075	0.0625	-0.0625	6	0.166666667
20	cosy	0	0.0625	0.0625	-0.0625	6.25	0
21	forever	0	0.0625	0.0625	-0.0625	6.25	0
22	paint	0.0125	0.0625	0.05	-0.05	5	0.2
23	cold	0.2375	0.2875	0.05	-0.05	1.210526316	0.826086957
24	age	0.025	0.075	0.05	-0.05	3	0.333333333
25	trees	0.1	0.15	0.05	-0.05	1.5	0.666666667
26	train	0.025	0.075	0.05	-0.05	3	0.333333333
27	men	0.025	0.075	0.05	-0.05	3	0.333333333
28	woman	0.0625	0.1125	0.05	-0.05	1.8	0.555555556
29	shoes	0.075	0.125	0.05	-0.05	1.666666667	0.6
30	walking	0.025	0.075	0.05	-0.05	3	0.333333333
31	beer	0.05	0.1	0.05	-0.05	2	0.5
32	cows	0.025	0.075	0.05	-0.05	3	0.333333333
33	flowers	0.0375	0.0875	0.05	-0.05	2.333333333	0.428571429
34	god	0.0375	0.0875	0.05	-0.05	2.333333333	0.428571429
35	blood	0.05	0.1	0.05	-0.05	2	0.5
36	city	0.0125	0.0625	0.05	-0.05	5	0.2
37	halloween	0.0125	0.0625	0.05	-0.05	5	0.2
38	soft	0.05	0.1	0.05	-0.05	2	0.5
39	legs	0.025	0.075	0.05	-0.05	3	0.333333333
40	running	0.025	0.075	0.05	-0.05	3	0.333333333
41	lose	0.0125	0.0625	0.05	-0.05	5	0.2
42	murder	0.025	0.075	0.05	-0.05	3	0.333333333
43	hurt	0.025	0.075	0.05	-0.05	3	0.333333333
44	cook	0.0375	0.0875	0.05	-0.05	2.333333333	0.428571429
45	park	0.0125	0.0625	0.05	-0.05	5	0.2
46	pretty	0.0125	0.0625	0.05	-0.05	5	0.2
47	china	0	0.05	0.05	-0.05	5	0
48	london	0	0.05	0.05	-0.05	5	0
49	hotel	0	0.05	0.05	-0.05	5	0
50	building	0	0.05	0.05	-0.05	5	0
51	star	0	0.05	0.05	-0.05	5	0
52	evil	0	0.05	0.05	-0.05	5	0
53	drown	0	0.05	0.05	-0.05	5	0
54	mark	0	0.05	0.05	-0.05	5	0
55	polish	0	0.05	0.05	-0.05	5	0
56	living	0	0.05	0.05	-0.05	5	0
57	ambulance	0	0.05	0.05	-0.05	5	0
58	sleep	0.15	0.1875	0.0375	-0.0375	1.25	0.8
59	art	0.0375	0.075	0.0375	-0.0375	2	0.5
60	baby	0.075	0.1125	0.0375	-0.0375	1.5	0.666666667
61	laugh	0.025	0.0625	0.0375	-0.0375	2.5	0.4
62	smile	0.05	0.0875	0.0375	-0.0375	1.75	0.571428571
63	candle	0.0125	0.05	0.0375	-0.0375	4	0.25
64	wind	0.0625	0.1	0.0375	-0.0375	1.6	0.625
65	tea	0.0625	0.1	0.0375	-0.0375	1.6	0.625
66	empty	0.0125	0.05	0.0375	-0.0375	4	0.25
67	bath	0.05	0.0875	0.0375	-0.0375	1.75	0.571428571
68	dream	0.0375	0.075	0.0375	-0.0375	2	0.5
69	time	0.125	0.1625	0.0375	-0.0375	1.3	0.769230769
70	joy	0.0125	0.05	0.0375	-0.0375	4	0.25
71	feet	0.0625	0.1	0.0375	-0.0375	1.6	0.625
72	beans	0.0125	0.05	0.0375	-0.0375	4	0.25
73	bottle	0.0625	0.1	0.0375	-0.0375	1.6	0.625
74	slide	0.0125	0.05	0.0375	-0.0375	4	0.25
75	funny	0.025	0.0625	0.0375	-0.0375	2.5	0.4
76	study	0.025	0.0625	0.0375	-0.0375	2.5	0.4
77	leg	0.075	0.1125	0.0375	-0.0375	1.5	0.666666667
78	dark	0.0625	0.1	0.0375	-0.0375	1.6	0.625
79	sport	0.05	0.0875	0.0375	-0.0375	1.75	0.571428571
80	breathe	0.0125	0.05	0.0375	-0.0375	4	0.25
81	brush	0.025	0.0625	0.0375	-0.0375	2.5	0.4
82	wedding	0.025	0.0625	0.0375	-0.0375	2.5	0.4
83	movie	0.05	0.0875	0.0375	-0.0375	1.75	0.571428571
84	history	0.0125	0.05	0.0375	-0.0375	4	0.25
85	cards	0.0125	0.05	0.0375	-0.0375	4	0.25
86	monster	0.0125	0.05	0.0375	-0.0375	4	0.25
87	horror	0.0125	0.05	0.0375	-0.0375	4	0.25
88	planet	0.0375	0.075	0.0375	-0.0375	2	0.5
89	out	0.0125	0.05	0.0375	-0.0375	4	0.25
90	autumn	0.0375	0.075	0.0375	-0.0375	2	0.5
91	hairy	0.0125	0.05	0.0375	-0.0375	4	0.25
92	gas	0.0125	0.05	0.0375	-0.0375	4	0.25
93	juice	0.0125	0.05	0.0375	-0.0375	4	0.25
94	cut	0.05	0.0875	0.0375	-0.0375	1.75	0.571428571
95	pants	0.0125	0.05	0.0375	-0.0375	4	0.25
96	fitness	0.0125	0.05	0.0375	-0.0375	4	0.25
97	swimming	0.0125	0.05	0.0375	-0.0375	4	0.25
98	job	0.025	0.0625	0.0375	-0.0375	2.5	0.4
99	memories	0.0125	0.05	0.0375	-0.0375	4	0.25
100	laptop	0.0125	0.05	0.0375	-0.0375	4	0.25
101	bad	0.025	0.0625	0.0375	-0.0375	2.5	0.4
102	arms	0.025	0.0625	0.0375	-0.0375	2.5	0.4
103	mountains	0.0125	0.05	0.0375	-0.0375	4	0.25
104	wheel	0	0.0375	0.0375	-0.0375	3.75	0
105	vegetable	0	0.0375	0.0375	-0.0375	3.75	0
106	broccoli	0	0.0375	0.0375	-0.0375	3.75	0
107	team	0	0.0375	0.0375	-0.0375	3.75	0
108	eternal	0	0.0375	0.0375	-0.0375	3.75	0
109	explosion	0	0.0375	0.0375	-0.0375	3.75	0
110	busy	0	0.0375	0.0375	-0.0375	3.75	0
111	washing	0	0.0375	0.0375	-0.0375	3.75	0
112	underwear	0	0.0375	0.0375	-0.0375	3.75	0
113	neck	0	0.0375	0.0375	-0.0375	3.75	0
114	europe	0	0.0375	0.0375	-0.0375	3.75	0
115	umbrella	0	0.0375	0.0375	-0.0375	3.75	0
116	france	0	0.0375	0.0375	-0.0375	3.75	0
117	sweep	0	0.0375	0.0375	-0.0375	3.75	0
118	veggies	0	0.0375	0.0375	-0.0375	3.75	0
119	grapes	0	0.0375	0.0375	-0.0375	3.75	0
120	ticket	0	0.0375	0.0375	-0.0375	3.75	0
121	town	0	0.0375	0.0375	-0.0375	3.75	0
122	gardening	0	0.0375	0.0375	-0.0375	3.75	0
123	kill	0	0.0375	0.0375	-0.0375	3.75	0
124	mint	0	0.0375	0.0375	-0.0375	3.75	0
125	hotdogs	0	0.0375	0.0375	-0.0375	3.75	0
126	shadow	0	0.0375	0.0375	-0.0375	3.75	0
127	law	0	0.0375	0.0375	-0.0375	3.75	0
128	core	0	0.0375	0.0375	-0.0375	3.75	0
129	aware	0	0.0375	0.0375	-0.0375	3.75	0
130	medal	0	0.0375	0.0375	-0.0375	3.75	0
131	guide	0	0.0375	0.0375	-0.0375	3.75	0
132	whiskey	0	0.0375	0.0375	-0.0375	3.75	0
133	stick	0	0.0375	0.0375	-0.0375	3.75	0
134	casket	0	0.0375	0.0375	-0.0375	3.75	0
135	trying	0	0.0375	0.0375	-0.0375	3.75	0
136	swing	0	0.0375	0.0375	-0.0375	3.75	0
137	pattern	0	0.0375	0.0375	-0.0375	3.75	0
138	new	0	0.0375	0.0375	-0.0375	3.75	0
139	chaos	0	0.0375	0.0375	-0.0375	3.75	0
140	pharmacy	0	0.0375	0.0375	-0.0375	3.75	0
141	wound	0	0.0375	0.0375	-0.0375	3.75	0
142	season	0	0.0375	0.0375	-0.0375	3.75	0
143	white	0.0625	0.0875	0.025	-0.025	1.4	0.714285714
144	toast	0.0125	0.0375	0.025	-0.025	3	0.333333333
145	land	0.025	0.05	0.025	-0.025	2	0.5
146	hot	0.15	0.175	0.025	-0.025	1.166666667	0.857142857
147	plate	0.0375	0.0625	0.025	-0.025	1.666666667	0.6
148	green	0.2125	0.2375	0.025	-0.025	1.117647059	0.894736842
149	glass	0.0875	0.1125	0.025	-0.025	1.285714286	0.777777778
150	celebration	0.0125	0.0375	0.025	-0.025	3	0.333333333
151	oxygen	0.025	0.05	0.025	-0.025	2	0.5
152	nightmare	0.0125	0.0375	0.025	-0.025	3	0.333333333
153	life	0.1375	0.1625	0.025	-0.025	1.181818182	0.846153846
154	work	0.1375	0.1625	0.025	-0.025	1.181818182	0.846153846
155	summer	0.1	0.125	0.025	-0.025	1.25	0.8
156	shower	0.0375	0.0625	0.025	-0.025	1.666666667	0.6
157	children	0.1	0.125	0.025	-0.025	1.25	0.8
158	young	0.05	0.075	0.025	-0.025	1.5	0.666666667
159	clock	0.0625	0.0875	0.025	-0.025	1.4	0.714285714
160	bird	0.0375	0.0625	0.025	-0.025	1.666666667	0.6
161	safe	0.0125	0.0375	0.025	-0.025	3	0.333333333
162	coffee	0.0625	0.0875	0.025	-0.025	1.4	0.714285714
163	surgery	0.0125	0.0375	0.025	-0.025	3	0.333333333
164	cooking	0.0375	0.0625	0.025	-0.025	1.666666667	0.6
165	strong	0.0375	0.0625	0.025	-0.025	1.666666667	0.6
166	dress	0.025	0.05	0.025	-0.025	2	0.5
167	chicken	0.05	0.075	0.025	-0.025	1.5	0.666666667
168	ocean	0.1125	0.1375	0.025	-0.025	1.222222222	0.818181818
169	silver	0.0125	0.0375	0.025	-0.025	3	0.333333333
170	museum	0.0125	0.0375	0.025	-0.025	3	0.333333333
171	head	0.1	0.125	0.025	-0.025	1.25	0.8
172	hair	0.125	0.15	0.025	-0.025	1.2	0.833333333
173	hands	0.05	0.075	0.025	-0.025	1.5	0.666666667
174	grow	0.025	0.05	0.025	-0.025	2	0.5
175	relaxation	0.0125	0.0375	0.025	-0.025	3	0.333333333
176	hand	0.05	0.075	0.025	-0.025	1.5	0.666666667
177	rich	0.0375	0.0625	0.025	-0.025	1.666666667	0.6
178	greed	0.0125	0.0375	0.025	-0.025	3	0.333333333
179	church	0.025	0.05	0.025	-0.025	2	0.5
180	beautiful	0.025	0.05	0.025	-0.025	2	0.5
181	mate	0.0125	0.0375	0.025	-0.025	3	0.333333333
182	little	0.0125	0.0375	0.025	-0.025	3	0.333333333
183	unhappy	0.0125	0.0375	0.025	-0.025	3	0.333333333
184	lawn	0.0125	0.0375	0.025	-0.025	3	0.333333333
185	calm	0.0375	0.0625	0.025	-0.025	1.666666667	0.6
186	health	0.05	0.075	0.025	-0.025	1.5	0.666666667
187	scary	0.025	0.05	0.025	-0.025	2	0.5
188	foot	0.025	0.05	0.025	-0.025	2	0.5
189	socks	0.025	0.05	0.025	-0.025	2	0.5
190	office	0.025	0.05	0.025	-0.025	2	0.5
191	swim	0.0375	0.0625	0.025	-0.025	1.666666667	0.6
192	wool	0.0125	0.0375	0.025	-0.025	3	0.333333333
193	monkey	0.0125	0.0375	0.025	-0.025	3	0.333333333
194	whale	0.0125	0.0375	0.025	-0.025	3	0.333333333
195	carrot	0.0125	0.0375	0.025	-0.025	3	0.333333333
196	oven	0.0125	0.0375	0.025	-0.025	3	0.333333333
197	hate	0.0125	0.0375	0.025	-0.025	3	0.333333333
198	anger	0.0125	0.0375	0.025	-0.025	3	0.333333333
199	funeral	0.025	0.05	0.025	-0.025	2	0.5
200	worms	0.0125	0.0375	0.025	-0.025	3	0.333333333
201	gym	0.025	0.05	0.025	-0.025	2	0.5
202	supermarket	0.0125	0.0375	0.025	-0.025	3	0.333333333
203	lake	0.0375	0.0625	0.025	-0.025	1.666666667	0.6
204	icecream	0.025	0.05	0.025	-0.025	2	0.5
205	coke	0.0125	0.0375	0.025	-0.025	3	0.333333333
206	potato	0.025	0.05	0.025	-0.025	2	0.5
207	wire	0.0125	0.0375	0.025	-0.025	3	0.333333333
208	fabric	0.0125	0.0375	0.025	-0.025	3	0.333333333
209	sewing	0.0125	0.0375	0.025	-0.025	3	0.333333333
210	follow	0.0125	0.0375	0.025	-0.025	3	0.333333333
211	violence	0.0125	0.0375	0.025	-0.025	3	0.333333333
212	insect	0.0125	0.0375	0.025	-0.025	3	0.333333333
213	partner	0.025	0.05	0.025	-0.025	2	0.5
214	soup	0.0125	0.0375	0.025	-0.025	3	0.333333333
215	groceries	0.0125	0.0375	0.025	-0.025	3	0.333333333
216	card	0.025	0.05	0.025	-0.025	2	0.5
217	chips	0.0125	0.0375	0.025	-0.025	3	0.333333333
218	brave	0.0125	0.0375	0.025	-0.025	3	0.333333333
219	find	0.0125	0.0375	0.025	-0.025	3	0.333333333
220	world	0.0125	0.0375	0.025	-0.025	3	0.333333333
221	bar	0.0125	0.0375	0.025	-0.025	3	0.333333333
222	dish	0.0125	0.0375	0.025	-0.025	3	0.333333333
223	b	0.0125	0.0375	0.025	-0.025	3	0.333333333
224	happiness	0.0125	0.0375	0.025	-0.025	3	0.333333333
225	wake	0.0125	0.0375	0.025	-0.025	3	0.333333333
226	cookie	0.0125	0.0375	0.025	-0.025	3	0.333333333
227	test	0.0125	0.0375	0.025	-0.025	3	0.333333333
228	hose	0	0.025	0.025	-0.025	2.5	0
229	tire	0	0.025	0.025	-0.025	2.5	0
230	crown	0	0.025	0.025	-0.025	2.5	0
231	monopoly	0	0.025	0.025	-0.025	2.5	0
232	hotels	0	0.025	0.025	-0.025	2.5	0
233	arch	0	0.025	0.025	-0.025	2.5	0
234	answers	0	0.025	0.025	-0.025	2.5	0
235	poker	0	0.025	0.025	-0.025	2.5	0
236	honour	0	0.025	0.025	-0.025	2.5	0
237	cable	0	0.025	0.025	-0.025	2.5	0
238	hold	0	0.025	0.025	-0.025	2.5	0
239	freight	0	0.025	0.025	-0.025	2.5	0
240	base	0	0.025	0.025	-0.025	2.5	0
241	expedition	0	0.025	0.025	-0.025	2.5	0
242	saucer	0	0.025	0.025	-0.025	2.5	0
243	alien	0	0.025	0.025	-0.025	2.5	0
244	debris	0	0.025	0.025	-0.025	2.5	0
245	buttons	0	0.025	0.025	-0.025	2.5	0
246	parts	0	0.025	0.025	-0.025	2.5	0
247	luck	0	0.025	0.025	-0.025	2.5	0
248	activity	0	0.025	0.025	-0.025	2.5	0
249	loathing	0	0.025	0.025	-0.025	2.5	0
250	bars	0	0.025	0.025	-0.025	2.5	0
251	needle	0	0.025	0.025	-0.025	2.5	0
252	tip	0	0.025	0.025	-0.025	2.5	0
253	save	0	0.025	0.025	-0.025	2.5	0
254	farmer	0	0.025	0.025	-0.025	2.5	0
255	belt	0	0.025	0.025	-0.025	2.5	0
256	broom	0	0.025	0.025	-0.025	2.5	0
257	natural	0	0.025	0.025	-0.025	2.5	0
258	proud	0	0.025	0.025	-0.025	2.5	0
259	compost	0	0.025	0.025	-0.025	2.5	0
260	spray	0	0.025	0.025	-0.025	2.5	0
261	shout	0	0.025	0.025	-0.025	2.5	0
262	mechanic	0	0.025	0.025	-0.025	2.5	0
263	choices	0	0.025	0.025	-0.025	2.5	0
264	enjoy	0	0.025	0.025	-0.025	2.5	0
265	meditation	0	0.025	0.025	-0.025	2.5	0
266	continent	0	0.025	0.025	-0.025	2.5	0
267	knight	0	0.025	0.025	-0.025	2.5	0
268	fiction	0	0.025	0.025	-0.025	2.5	0
269	platform	0	0.025	0.025	-0.025	2.5	0
270	hoover	0	0.025	0.025	-0.025	2.5	0
271	rug	0	0.025	0.025	-0.025	2.5	0
272	jumper	0	0.025	0.025	-0.025	2.5	0
273	wardrobe	0	0.025	0.025	-0.025	2.5	0
274	hiking	0	0.025	0.025	-0.025	2.5	0
275	shot	0	0.025	0.025	-0.025	2.5	0
276	boy	0	0.025	0.025	-0.025	2.5	0
277	horses	0	0.025	0.025	-0.025	2.5	0
278	gravy	0	0.025	0.025	-0.025	2.5	0
279	toe	0	0.025	0.025	-0.025	2.5	0
280	spinach	0	0.025	0.025	-0.025	2.5	0
281	highschool	0	0.025	0.025	-0.025	2.5	0
282	carrots	0	0.025	0.025	-0.025	2.5	0
283	pets	0	0.025	0.025	-0.025	2.5	0
284	rat	0	0.025	0.025	-0.025	2.5	0
285	vodka	0	0.025	0.025	-0.025	2.5	0
286	slippery	0	0.025	0.025	-0.025	2.5	0
287	wax	0	0.025	0.025	-0.025	2.5	0
288	gone	0	0.025	0.025	-0.025	2.5	0
289	hints	0	0.025	0.025	-0.025	2.5	0
290	clues	0	0.025	0.025	-0.025	2.5	0
291	detective	0	0.025	0.025	-0.025	2.5	0
292	investigate	0	0.025	0.025	-0.025	2.5	0
293	laughs	0	0.025	0.025	-0.025	2.5	0
294	surf	0	0.025	0.025	-0.025	2.5	0
295	nike	0	0.025	0.025	-0.025	2.5	0
296	trainers	0	0.025	0.025	-0.025	2.5	0
297	career	0	0.025	0.025	-0.025	2.5	0
298	bite	0	0.025	0.025	-0.025	2.5	0
299	demon	0	0.025	0.025	-0.025	2.5	0
300	thief	0	0.025	0.025	-0.025	2.5	0
301	crazy	0	0.025	0.025	-0.025	2.5	0
302	cautious	0	0.025	0.025	-0.025	2.5	0
303	intimate	0	0.025	0.025	-0.025	2.5	0
304	limited	0	0.025	0.025	-0.025	2.5	0
305	takeaway	0	0.025	0.025	-0.025	2.5	0
306	scotland	0	0.025	0.025	-0.025	2.5	0
307	wealth	0	0.025	0.025	-0.025	2.5	0
308	mud	0	0.025	0.025	-0.025	2.5	0
309	weekend	0	0.025	0.025	-0.025	2.5	0
310	yummy	0	0.025	0.025	-0.025	2.5	0
311	rotten	0	0.025	0.025	-0.025	2.5	0
312	infinity	0	0.025	0.025	-0.025	2.5	0
313	steroids	0	0.025	0.025	-0.025	2.5	0
314	testosterone	0	0.025	0.025	-0.025	2.5	0
315	evolution	0	0.025	0.025	-0.025	2.5	0
316	gender	0	0.025	0.025	-0.025	2.5	0
317	neutral	0	0.025	0.025	-0.025	2.5	0
318	meeting	0	0.025	0.025	-0.025	2.5	0
319	waiting	0	0.025	0.025	-0.025	2.5	0
320	mo	0	0.025	0.025	-0.025	2.5	0
321	disease	0	0.025	0.025	-0.025	2.5	0
322	shame	0	0.025	0.025	-0.025	2.5	0
323	products	0	0.025	0.025	-0.025	2.5	0
324	wellness	0	0.025	0.025	-0.025	2.5	0
325	marry	0	0.025	0.025	-0.025	2.5	0
326	past	0	0.025	0.025	-0.025	2.5	0
327	draught	0	0.025	0.025	-0.025	2.5	0
328	shine	0	0.025	0.025	-0.025	2.5	0
329	compete	0	0.025	0.025	-0.025	2.5	0
330	husband	0	0.025	0.025	-0.025	2.5	0
331	ugly	0	0.025	0.025	-0.025	2.5	0
332	solution	0	0.025	0.025	-0.025	2.5	0
333	nothing	0	0.025	0.025	-0.025	2.5	0
334	frost	0	0.025	0.025	-0.025	2.5	0
335	coins	0	0.025	0.025	-0.025	2.5	0
336	decorate	0	0.025	0.025	-0.025	2.5	0
337	mushroom	0	0.025	0.025	-0.025	2.5	0
338	comfy	0	0.025	0.025	-0.025	2.5	0
339	spacious	0	0.025	0.025	-0.025	2.5	0
340	snack	0	0.025	0.025	-0.025	2.5	0
341	thriller	0	0.025	0.025	-0.025	2.5	0
342	knit	0	0.025	0.025	-0.025	2.5	0
343	thread	0	0.025	0.025	-0.025	2.5	0
344	pottery	0	0.025	0.025	-0.025	2.5	0
345	dolphins	0	0.025	0.025	-0.025	2.5	0
346	dangerous	0	0.025	0.025	-0.025	2.5	0
347	button	0	0.025	0.025	-0.025	2.5	0
348	festive	0	0.025	0.025	-0.025	2.5	0
349	entertaining	0	0.025	0.025	-0.025	2.5	0
350	special	0	0.025	0.025	-0.025	2.5	0
351	grandfather	0	0.025	0.025	-0.025	2.5	0
352	alive	0	0.025	0.025	-0.025	2.5	0
353	begin	0	0.025	0.025	-0.025	2.5	0
354	bass	0	0.025	0.025	-0.025	2.5	0
355	hug	0	0.025	0.025	-0.025	2.5	0
356	adult	0	0.025	0.025	-0.025	2.5	0
357	height	0	0.025	0.025	-0.025	2.5	0
358	saint	0	0.025	0.025	-0.025	2.5	0
359	farce	0	0.025	0.025	-0.025	2.5	0
360	gamble	0	0.025	0.025	-0.025	2.5	0
361	risk	0	0.025	0.025	-0.025	2.5	0
362	lust	0	0.025	0.025	-0.025	2.5	0
363	bible	0	0.025	0.025	-0.025	2.5	0
364	bomb	0	0.025	0.025	-0.025	2.5	0
365	ecology	0	0.025	0.025	-0.025	2.5	0
366	week	0	0.025	0.025	-0.025	2.5	0
367	loving	0	0.025	0.025	-0.025	2.5	0
368	christian	0	0.025	0.025	-0.025	2.5	0
369	pray	0	0.025	0.025	-0.025	2.5	0
370	worth	0	0.025	0.025	-0.025	2.5	0
371	seaweed	0	0.025	0.025	-0.025	2.5	0
372	whales	0	0.025	0.025	-0.025	2.5	0
373	knitting	0	0.025	0.025	-0.025	2.5	0
374	marathon	0	0.025	0.025	-0.025	2.5	0
375	prayer	0	0.025	0.025	-0.025	2.5	0
376	measure	0	0.025	0.025	-0.025	2.5	0
377	length	0	0.025	0.025	-0.025	2.5	0
378	gorilla	0	0.025	0.025	-0.025	2.5	0
379	england	0	0.025	0.025	-0.025	2.5	0
380	women	0	0.025	0.025	-0.025	2.5	0
381	witch	0	0.025	0.025	-0.025	2.5	0
382	unemployed	0	0.025	0.025	-0.025	2.5	0
383	others	0	0.025	0.025	-0.025	2.5	0
384	tasks	0	0.025	0.025	-0.025	2.5	0
385	workers	0	0.025	0.025	-0.025	2.5	0
386	sin	0	0.025	0.025	-0.025	2.5	0
387	cage	0	0.025	0.025	-0.025	2.5	0
388	chemistry	0	0.025	0.025	-0.025	2.5	0
389	rage	0	0.025	0.025	-0.025	2.5	0
390	year	0	0.025	0.025	-0.025	2.5	0
391	month	0	0.025	0.025	-0.025	2.5	0
392	fluffy	0	0.025	0.025	-0.025	2.5	0
393	design	0	0.025	0.025	-0.025	2.5	0
394	want	0	0.025	0.025	-0.025	2.5	0
395	dove	0	0.025	0.025	-0.025	2.5	0
396	window	0.0625	0.075	0.0125	-0.0125	1.2	0.833333333
397	wings	0.0125	0.025	0.0125	-0.0125	2	0.5
398	bat	0.025	0.0375	0.0125	-0.0125	1.5	0.666666667
399	water	0.2625	0.275	0.0125	-0.0125	1.047619048	0.954545455
400	colour	0.0625	0.075	0.0125	-0.0125	1.2	0.833333333
401	rainbow	0.0375	0.05	0.0125	-0.0125	1.333333333	0.75
402	dry	0.05	0.0625	0.0125	-0.0125	1.25	0.8
403	sand	0.1375	0.15	0.0125	-0.0125	1.090909091	0.916666667
404	shop	0.0375	0.05	0.0125	-0.0125	1.333333333	0.75
405	play	0.125	0.1375	0.0125	-0.0125	1.1	0.909090909
406	player	0.0125	0.025	0.0125	-0.0125	2	0.5
407	score	0.0125	0.025	0.0125	-0.0125	2	0.5
408	try	0.0125	0.025	0.0125	-0.0125	2	0.5
409	houses	0.0125	0.025	0.0125	-0.0125	2	0.5
410	pepper	0.025	0.0375	0.0125	-0.0125	1.5	0.666666667
411	pressure	0.0125	0.025	0.0125	-0.0125	2	0.5
412	champagne	0.0125	0.025	0.0125	-0.0125	2	0.5
413	dust	0.025	0.0375	0.0125	-0.0125	1.5	0.666666667
414	bed	0.1	0.1125	0.0125	-0.0125	1.125	0.888888889
415	tight	0.0125	0.025	0.0125	-0.0125	2	0.5
416	sweat	0.025	0.0375	0.0125	-0.0125	1.5	0.666666667
417	soap	0.025	0.0375	0.0125	-0.0125	1.5	0.666666667
418	couple	0.0125	0.025	0.0125	-0.0125	2	0.5
419	woods	0.0125	0.025	0.0125	-0.0125	2	0.5
420	us	0.0125	0.025	0.0125	-0.0125	2	0.5
421	jump	0.0375	0.05	0.0125	-0.0125	1.333333333	0.75
422	grass	0.125	0.1375	0.0125	-0.0125	1.1	0.909090909
423	cleaning	0.025	0.0375	0.0125	-0.0125	1.5	0.666666667
424	shake	0.0125	0.025	0.0125	-0.0125	2	0.5
425	duck	0.0125	0.025	0.0125	-0.0125	2	0.5
426	friend	0.05	0.0625	0.0125	-0.0125	1.25	0.8
427	stove	0.025	0.0375	0.0125	-0.0125	1.5	0.666666667
428	boil	0.0125	0.025	0.0125	-0.0125	2	0.5
429	fear	0.075	0.0875	0.0125	-0.0125	1.166666667	0.857142857
430	plastic	0.0125	0.025	0.0125	-0.0125	2	0.5
431	fork	0.025	0.0375	0.0125	-0.0125	1.5	0.666666667
432	garden	0.1	0.1125	0.0125	-0.0125	1.125	0.888888889
433	plants	0.0625	0.075	0.0125	-0.0125	1.2	0.833333333
434	shopping	0.05	0.0625	0.0125	-0.0125	1.25	0.8
435	flying	0.0375	0.05	0.0125	-0.0125	1.333333333	0.75
436	jokes	0.0125	0.025	0.0125	-0.0125	2	0.5
437	show	0.025	0.0375	0.0125	-0.0125	1.5	0.666666667
438	girl	0.0375	0.05	0.0125	-0.0125	1.333333333	0.75
439	healthy	0.05	0.0625	0.0125	-0.0125	1.25	0.8
440	dairy	0.025	0.0375	0.0125	-0.0125	1.5	0.666666667
441	lunch	0.05	0.0625	0.0125	-0.0125	1.25	0.8
442	paper	0.05	0.0625	0.0125	-0.0125	1.25	0.8
443	round	0.0125	0.025	0.0125	-0.0125	2	0.5
444	deep	0.025	0.0375	0.0125	-0.0125	1.5	0.666666667
445	bus	0.025	0.0375	0.0125	-0.0125	1.5	0.666666667
446	plant	0.025	0.0375	0.0125	-0.0125	1.5	0.666666667
447	like	0.0125	0.025	0.0125	-0.0125	2	0.5
448	pain	0.1	0.1125	0.0125	-0.0125	1.125	0.888888889
449	spa	0.025	0.0375	0.0125	-0.0125	1.5	0.666666667
450	bubbles	0.0125	0.025	0.0125	-0.0125	2	0.5
451	winner	0.025	0.0375	0.0125	-0.0125	1.5	0.666666667
452	queen	0.025	0.0375	0.0125	-0.0125	1.5	0.666666667
453	kiss	0.0125	0.025	0.0125	-0.0125	2	0.5
454	jesus	0.0125	0.025	0.0125	-0.0125	2	0.5
455	beard	0.0125	0.025	0.0125	-0.0125	2	0.5
456	america	0.025	0.0375	0.0125	-0.0125	1.5	0.666666667
457	arm	0.0625	0.075	0.0125	-0.0125	1.2	0.833333333
458	sweet	0.075	0.0875	0.0125	-0.0125	1.166666667	0.857142857
459	ears	0.0375	0.05	0.0125	-0.0125	1.333333333	0.75
460	shirt	0.0375	0.05	0.0125	-0.0125	1.333333333	0.75
461	animal	0.0625	0.075	0.0125	-0.0125	1.2	0.833333333
462	vampire	0.0125	0.025	0.0125	-0.0125	2	0.5
463	sweets	0.0125	0.025	0.0125	-0.0125	2	0.5
464	chase	0.0125	0.025	0.0125	-0.0125	2	0.5
465	sad	0.1125	0.125	0.0125	-0.0125	1.111111111	0.9
466	television	0.05	0.0625	0.0125	-0.0125	1.25	0.8
467	netflix	0.025	0.0375	0.0125	-0.0125	1.5	0.666666667
468	university	0.0375	0.05	0.0125	-0.0125	1.333333333	0.75
469	race	0.0375	0.05	0.0125	-0.0125	1.333333333	0.75
470	movies	0.025	0.0375	0.0125	-0.0125	1.5	0.666666667
471	cotton	0.0125	0.025	0.0125	-0.0125	2	0.5
472	heaven	0.0125	0.025	0.0125	-0.0125	2	0.5
473	christmas	0.075	0.0875	0.0125	-0.0125	1.166666667	0.857142857
474	toilet	0.0125	0.025	0.0125	-0.0125	2	0.5
475	bathroom	0.025	0.0375	0.0125	-0.0125	1.5	0.666666667
476	outdoors	0.0125	0.025	0.0125	-0.0125	2	0.5
477	newyork	0.0125	0.025	0.0125	-0.0125	2	0.5
478	hide	0.025	0.0375	0.0125	-0.0125	1.5	0.666666667
479	medicine	0.0375	0.05	0.0125	-0.0125	1.333333333	0.75
480	sadness	0.0125	0.025	0.0125	-0.0125	2	0.5
481	black	0.0625	0.075	0.0125	-0.0125	1.2	0.833333333
482	lights	0.0125	0.025	0.0125	-0.0125	2	0.5
483	path	0.0125	0.025	0.0125	-0.0125	2	0.5
484	turkey	0.0125	0.025	0.0125	-0.0125	2	0.5
485	tidy	0.0125	0.025	0.0125	-0.0125	2	0.5
486	sickness	0.0125	0.025	0.0125	-0.0125	2	0.5
487	hidden	0.0125	0.025	0.0125	-0.0125	2	0.5
488	shoe	0.0125	0.025	0.0125	-0.0125	2	0.5
489	suit	0.025	0.0375	0.0125	-0.0125	1.5	0.666666667
490	pool	0.025	0.0375	0.0125	-0.0125	1.5	0.666666667
491	comfortable	0.0125	0.025	0.0125	-0.0125	2	0.5
492	content	0.025	0.0375	0.0125	-0.0125	1.5	0.666666667
493	relaxed	0.0125	0.025	0.0125	-0.0125	2	0.5
494	flat	0.0125	0.025	0.0125	-0.0125	2	0.5
495	dresser	0.0125	0.025	0.0125	-0.0125	2	0.5
496	mirror	0.0125	0.025	0.0125	-0.0125	2	0.5
497	poor	0.025	0.0375	0.0125	-0.0125	1.5	0.666666667
498	skyscraper	0.0125	0.025	0.0125	-0.0125	2	0.5
499	ancient	0.0125	0.025	0.0125	-0.0125	2	0.5
500	magic	0.0125	0.025	0.0125	-0.0125	2	0.5
501	jungle	0.0125	0.025	0.0125	-0.0125	2	0.5
502	kitten	0.0125	0.025	0.0125	-0.0125	2	0.5
503	brown	0.0625	0.075	0.0125	-0.0125	1.2	0.833333333
504	tongue	0.0125	0.025	0.0125	-0.0125	2	0.5
505	toes	0.05	0.0625	0.0125	-0.0125	1.25	0.8
506	breath	0.0125	0.025	0.0125	-0.0125	2	0.5
507	stomach	0.025	0.0375	0.0125	-0.0125	1.5	0.666666667
508	scissors	0.0125	0.025	0.0125	-0.0125	2	0.5
509	sugar	0.0625	0.075	0.0125	-0.0125	1.2	0.833333333
510	exercise	0.075	0.0875	0.0125	-0.0125	1.166666667	0.857142857
511	bottom	0.025	0.0375	0.0125	-0.0125	1.5	0.666666667
512	maps	0.0125	0.025	0.0125	-0.0125	2	0.5
513	bake	0.0375	0.05	0.0125	-0.0125	1.333333333	0.75
514	king	0.025	0.0375	0.0125	-0.0125	1.5	0.666666667
515	heal	0.025	0.0375	0.0125	-0.0125	1.5	0.666666667
516	arid	0.0125	0.025	0.0125	-0.0125	2	0.5
517	lift	0.0125	0.025	0.0125	-0.0125	2	0.5
518	comedy	0.025	0.0375	0.0125	-0.0125	1.5	0.666666667
519	short	0.0125	0.025	0.0125	-0.0125	2	0.5
520	hunger	0.0125	0.025	0.0125	-0.0125	2	0.5
521	candy	0.0125	0.025	0.0125	-0.0125	2	0.5
522	ghost	0.0125	0.025	0.0125	-0.0125	2	0.5
523	sore	0.025	0.0375	0.0125	-0.0125	1.5	0.666666667
524	fishing	0.0125	0.025	0.0125	-0.0125	2	0.5
525	galaxy	0.0125	0.025	0.0125	-0.0125	2	0.5
526	lie	0.0125	0.025	0.0125	-0.0125	2	0.5
527	healing	0.0125	0.025	0.0125	-0.0125	2	0.5
528	clear	0.025	0.0375	0.0125	-0.0125	1.5	0.666666667
529	future	0.0125	0.025	0.0125	-0.0125	2	0.5
530	amazing	0.0125	0.025	0.0125	-0.0125	2	0.5
531	training	0.0125	0.025	0.0125	-0.0125	2	0.5
532	bark	0.0125	0.025	0.0125	-0.0125	2	0.5
533	whiskers	0.0125	0.025	0.0125	-0.0125	2	0.5
534	dirty	0.0125	0.025	0.0125	-0.0125	2	0.5
535	words	0.025	0.0375	0.0125	-0.0125	1.5	0.666666667
536	shorts	0.025	0.0375	0.0125	-0.0125	1.5	0.666666667
537	sound	0.0125	0.025	0.0125	-0.0125	2	0.5
538	match	0.0125	0.025	0.0125	-0.0125	2	0.5
539	spend	0.0125	0.025	0.0125	-0.0125	2	0.5
540	control	0.0125	0.025	0.0125	-0.0125	2	0.5
541	parents	0.0125	0.025	0.0125	-0.0125	2	0.5
542	tools	0.0125	0.025	0.0125	-0.0125	2	0.5
543	industry	0.0125	0.025	0.0125	-0.0125	2	0.5
544	environment	0.0125	0.025	0.0125	-0.0125	2	0.5
545	me	0.025	0.0375	0.0125	-0.0125	1.5	0.666666667
546	balance	0.0125	0.025	0.0125	-0.0125	2	0.5
547	level	0.0125	0.025	0.0125	-0.0125	2	0.5
548	fan	0.0125	0.025	0.0125	-0.0125	2	0.5
549	cars	0.0125	0.025	0.0125	-0.0125	2	0.5
550	furniture	0.0125	0.025	0.0125	-0.0125	2	0.5
551	farming	0.0125	0.025	0.0125	-0.0125	2	0.5
552	helmet	0.0125	0.025	0.0125	-0.0125	2	0.5
553	parrot	0.0125	0.025	0.0125	-0.0125	2	0.5
554	cure	0.0125	0.025	0.0125	-0.0125	2	0.5
555	phone	0.0125	0.025	0.0125	-0.0125	2	0.5
556	tennis	0.025	0.0375	0.0125	-0.0125	1.5	0.666666667
557	plaster	0.0125	0.025	0.0125	-0.0125	2	0.5
558	punch	0.0125	0.025	0.0125	-0.0125	2	0.5
559	many	0.0125	0.025	0.0125	-0.0125	2	0.5
560	birth	0.0125	0.025	0.0125	-0.0125	2	0.5
561	blonde	0.0125	0.025	0.0125	-0.0125	2	0.5
562	fake	0.0125	0.025	0.0125	-0.0125	2	0.5
563	girlfriend	0.0125	0.025	0.0125	-0.0125	2	0.5
564	you	0.0125	0.025	0.0125	-0.0125	2	0.5
565	skill	0.0125	0.025	0.0125	-0.0125	2	0.5
566	comedian	0.0125	0.025	0.0125	-0.0125	2	0.5
567	waist	0.0125	0.025	0.0125	-0.0125	2	0.5
568	congress	0.0125	0.025	0.0125	-0.0125	2	0.5
569	present	0.0125	0.025	0.0125	-0.0125	2	0.5
570	active	0.0125	0.025	0.0125	-0.0125	2	0.5
571	case	0.0125	0.025	0.0125	-0.0125	2	0.5
572	ride	0.025	0.0375	0.0125	-0.0125	1.5	0.666666667
573	shells	0.0125	0.025	0.0125	-0.0125	2	0.5
574	truck	0.0125	0.025	0.0125	-0.0125	2	0.5
575	apartment	0.0125	0.025	0.0125	-0.0125	2	0.5
576	lazy	0.0125	0.025	0.0125	-0.0125	2	0.5
577	edge	0.0125	0.025	0.0125	-0.0125	2	0.5
578	drip	0.0125	0.025	0.0125	-0.0125	2	0.5
579	rubbish	0.0125	0.025	0.0125	-0.0125	2	0.5
580	tide	0.0125	0.025	0.0125	-0.0125	2	0.5
581	tunnel	0.0125	0.025	0.0125	-0.0125	2	0.5
582	splash	0.0125	0.025	0.0125	-0.0125	2	0.5
583	bowl	0.0125	0.025	0.0125	-0.0125	2	0.5
584	pump	0	0.0125	0.0125	-0.0125	1.25	0
585	exam	0	0.0125	0.0125	-0.0125	1.25	0
586	driver	0	0.0125	0.0125	-0.0125	1.25	0
587	hive	0	0.0125	0.0125	-0.0125	1.25	0
588	throne	0	0.0125	0.0125	-0.0125	1.25	0
589	velvet	0	0.0125	0.0125	-0.0125	1.25	0
590	iceberg	0	0.0125	0.0125	-0.0125	1.25	0
591	penguin	0	0.0125	0.0125	-0.0125	1.25	0
592	ballgown	0	0.0125	0.0125	-0.0125	1.25	0
593	beak	0	0.0125	0.0125	-0.0125	1.25	0
594	policeman	0	0.0125	0.0125	-0.0125	1.25	0
595	enormous	0	0.0125	0.0125	-0.0125	1.25	0
596	trainer	0	0.0125	0.0125	-0.0125	1.25	0
597	gameshow	0	0.0125	0.0125	-0.0125	1.25	0
598	quiz	0	0.0125	0.0125	-0.0125	1.25	0
599	questions	0	0.0125	0.0125	-0.0125	1.25	0
600	results	0	0.0125	0.0125	-0.0125	1.25	0
601	certificate	0	0.0125	0.0125	-0.0125	1.25	0
602	award	0	0.0125	0.0125	-0.0125	1.25	0
603	competition	0	0.0125	0.0125	-0.0125	1.25	0
604	rummy	0	0.0125	0.0125	-0.0125	1.25	0
605	gauntlet	0	0.0125	0.0125	-0.0125	1.25	0
606	attitude	0	0.0125	0.0125	-0.0125	1.25	0
607	resilience	0	0.0125	0.0125	-0.0125	1.25	0
608	ready	0	0.0125	0.0125	-0.0125	1.25	0
609	kit	0	0.0125	0.0125	-0.0125	1.25	0
610	bergen	0	0.0125	0.0125	-0.0125	1.25	0
611	march	0	0.0125	0.0125	-0.0125	1.25	0
612	april	0	0.0125	0.0125	-0.0125	1.25	0
613	showers	0	0.0125	0.0125	-0.0125	1.25	0
614	torrential	0	0.0125	0.0125	-0.0125	1.25	0
615	steppe	0	0.0125	0.0125	-0.0125	1.25	0
616	dune	0	0.0125	0.0125	-0.0125	1.25	0
617	fort	0	0.0125	0.0125	-0.0125	1.25	0
618	arab	0	0.0125	0.0125	-0.0125	1.25	0
619	bedouin	0	0.0125	0.0125	-0.0125	1.25	0
620	camel	0	0.0125	0.0125	-0.0125	1.25	0
621	canal	0	0.0125	0.0125	-0.0125	1.25	0
622	bollard	0	0.0125	0.0125	-0.0125	1.25	0
623	stanchion	0	0.0125	0.0125	-0.0125	1.25	0
624	deck	0	0.0125	0.0125	-0.0125	1.25	0
625	porthole	0	0.0125	0.0125	-0.0125	1.25	0
626	freeboard	0	0.0125	0.0125	-0.0125	1.25	0
627	depth	0	0.0125	0.0125	-0.0125	1.25	0
628	cargo	0	0.0125	0.0125	-0.0125	1.25	0
629	siberia	0	0.0125	0.0125	-0.0125	1.25	0
630	express	0	0.0125	0.0125	-0.0125	1.25	0
631	mongolia	0	0.0125	0.0125	-0.0125	1.25	0
632	nepal	0	0.0125	0.0125	-0.0125	1.25	0
633	everest	0	0.0125	0.0125	-0.0125	1.25	0
634	sherpa	0	0.0125	0.0125	-0.0125	1.25	0
635	franlin	0	0.0125	0.0125	-0.0125	1.25	0
636	erebus	0	0.0125	0.0125	-0.0125	1.25	0
637	terror	0	0.0125	0.0125	-0.0125	1.25	0
638	missing	0	0.0125	0.0125	-0.0125	1.25	0
639	mysterious	0	0.0125	0.0125	-0.0125	1.25	0
640	independeceday	0	0.0125	0.0125	-0.0125	1.25	0
641	july	0	0.0125	0.0125	-0.0125	1.25	0
642	companion	0	0.0125	0.0125	-0.0125	1.25	0
643	saviour	0	0.0125	0.0125	-0.0125	1.25	0
644	underneath	0	0.0125	0.0125	-0.0125	1.25	0
645	undergrowth	0	0.0125	0.0125	-0.0125	1.25	0
646	mower	0	0.0125	0.0125	-0.0125	1.25	0
647	electic	0	0.0125	0.0125	-0.0125	1.25	0
648	duster	0	0.0125	0.0125	-0.0125	1.25	0
649	binge	0	0.0125	0.0125	-0.0125	1.25	0
650	recycle	0	0.0125	0.0125	-0.0125	1.25	0
651	bin	0	0.0125	0.0125	-0.0125	1.25	0
652	shops	0	0.0125	0.0125	-0.0125	1.25	0
653	tube	0	0.0125	0.0125	-0.0125	1.25	0
654	tourists	0	0.0125	0.0125	-0.0125	1.25	0
655	tablecloth	0	0.0125	0.0125	-0.0125	1.25	0
656	shirts	0	0.0125	0.0125	-0.0125	1.25	0
657	ironing	0	0.0125	0.0125	-0.0125	1.25	0
658	undo	0	0.0125	0.0125	-0.0125	1.25	0
659	undress	0	0.0125	0.0125	-0.0125	1.25	0
660	though	0	0.0125	0.0125	-0.0125	1.25	0
661	tires	0	0.0125	0.0125	-0.0125	1.25	0
662	battry	0	0.0125	0.0125	-0.0125	1.25	0
663	battery	0	0.0125	0.0125	-0.0125	1.25	0
664	windshield	0	0.0125	0.0125	-0.0125	1.25	0
665	wipers	0	0.0125	0.0125	-0.0125	1.25	0
666	rear	0	0.0125	0.0125	-0.0125	1.25	0
667	roof	0	0.0125	0.0125	-0.0125	1.25	0
668	bushes	0	0.0125	0.0125	-0.0125	1.25	0
669	mow	0	0.0125	0.0125	-0.0125	1.25	0
670	trim	0	0.0125	0.0125	-0.0125	1.25	0
671	sprinkler	0	0.0125	0.0125	-0.0125	1.25	0
672	sidewalk	0	0.0125	0.0125	-0.0125	1.25	0
673	driveway	0	0.0125	0.0125	-0.0125	1.25	0
674	mailbox	0	0.0125	0.0125	-0.0125	1.25	0
675	postman	0	0.0125	0.0125	-0.0125	1.25	0
676	postage	0	0.0125	0.0125	-0.0125	1.25	0
677	package	0	0.0125	0.0125	-0.0125	1.25	0
678	envelope	0	0.0125	0.0125	-0.0125	1.25	0
679	stamp	0	0.0125	0.0125	-0.0125	1.25	0
680	cancel	0	0.0125	0.0125	-0.0125	1.25	0
681	postmark	0	0.0125	0.0125	-0.0125	1.25	0
682	trucking	0	0.0125	0.0125	-0.0125	1.25	0
683	u	0	0.0125	0.0125	-0.0125	1.25	0
684	gates	0	0.0125	0.0125	-0.0125	1.25	0
685	tough	0	0.0125	0.0125	-0.0125	1.25	0
686	charm	0	0.0125	0.0125	-0.0125	1.25	0
687	matter	0	0.0125	0.0125	-0.0125	1.25	0
688	proposition	0	0.0125	0.0125	-0.0125	1.25	0
689	speech	0	0.0125	0.0125	-0.0125	1.25	0
690	difficulty	0	0.0125	0.0125	-0.0125	1.25	0
691	issue	0	0.0125	0.0125	-0.0125	1.25	0
692	solved	0	0.0125	0.0125	-0.0125	1.25	0
693	situation	0	0.0125	0.0125	-0.0125	1.25	0
694	discussion	0	0.0125	0.0125	-0.0125	1.25	0
695	pending	0	0.0125	0.0125	-0.0125	1.25	0
696	ongoing	0	0.0125	0.0125	-0.0125	1.25	0
697	opened	0	0.0125	0.0125	-0.0125	1.25	0
698	medicines	0	0.0125	0.0125	-0.0125	1.25	0
699	fever	0	0.0125	0.0125	-0.0125	1.25	0
700	antibodies	0	0.0125	0.0125	-0.0125	1.25	0
701	energetic	0	0.0125	0.0125	-0.0125	1.25	0
702	wallstreet	0	0.0125	0.0125	-0.0125	1.25	0
703	bussiness	0	0.0125	0.0125	-0.0125	1.25	0
704	maid	0	0.0125	0.0125	-0.0125	1.25	0
705	lager	0	0.0125	0.0125	-0.0125	1.25	0
706	cork	0	0.0125	0.0125	-0.0125	1.25	0
707	latch	0	0.0125	0.0125	-0.0125	1.25	0
708	cliff	0	0.0125	0.0125	-0.0125	1.25	0
709	rim	0	0.0125	0.0125	-0.0125	1.25	0
710	descend	0	0.0125	0.0125	-0.0125	1.25	0
711	staple	0	0.0125	0.0125	-0.0125	1.25	0
712	pliers	0	0.0125	0.0125	-0.0125	1.25	0
713	toolbox	0	0.0125	0.0125	-0.0125	1.25	0
714	screwdriver	0	0.0125	0.0125	-0.0125	1.25	0
715	spanner	0	0.0125	0.0125	-0.0125	1.25	0
716	bolt	0	0.0125	0.0125	-0.0125	1.25	0
717	threads	0	0.0125	0.0125	-0.0125	1.25	0
718	twine	0	0.0125	0.0125	-0.0125	1.25	0
719	stitches	0	0.0125	0.0125	-0.0125	1.25	0
720	stereo	0	0.0125	0.0125	-0.0125	1.25	0
721	lens	0	0.0125	0.0125	-0.0125	1.25	0
722	focus	0	0.0125	0.0125	-0.0125	1.25	0
723	bur	0	0.0125	0.0125	-0.0125	1.25	0
724	astronaut	0	0.0125	0.0125	-0.0125	1.25	0
725	sheets	0	0.0125	0.0125	-0.0125	1.25	0
726	theater	0	0.0125	0.0125	-0.0125	1.25	0
727	tax	0	0.0125	0.0125	-0.0125	1.25	0
728	waiter	0	0.0125	0.0125	-0.0125	1.25	0
729	paycheck	0	0.0125	0.0125	-0.0125	1.25	0
730	invest	0	0.0125	0.0125	-0.0125	1.25	0
731	bond	0	0.0125	0.0125	-0.0125	1.25	0
732	fields	0	0.0125	0.0125	-0.0125	1.25	0
733	gmae	0	0.0125	0.0125	-0.0125	1.25	0
734	aunts	0	0.0125	0.0125	-0.0125	1.25	0
735	uncles	0	0.0125	0.0125	-0.0125	1.25	0
736	cousins	0	0.0125	0.0125	-0.0125	1.25	0
737	extended	0	0.0125	0.0125	-0.0125	1.25	0
738	fold	0	0.0125	0.0125	-0.0125	1.25	0
739	shampoo	0	0.0125	0.0125	-0.0125	1.25	0
740	roads	0	0.0125	0.0125	-0.0125	1.25	0
741	expense	0	0.0125	0.0125	-0.0125	1.25	0
742	modern	0	0.0125	0.0125	-0.0125	1.25	0
743	contemporary	0	0.0125	0.0125	-0.0125	1.25	0
744	impressionism	0	0.0125	0.0125	-0.0125	1.25	0
745	pointalism	0	0.0125	0.0125	-0.0125	1.25	0
746	barcelona	0	0.0125	0.0125	-0.0125	1.25	0
747	current	0	0.0125	0.0125	-0.0125	1.25	0
748	cuts	0	0.0125	0.0125	-0.0125	1.25	0
749	stain	0	0.0125	0.0125	-0.0125	1.25	0
750	washer	0	0.0125	0.0125	-0.0125	1.25	0
751	dryer	0	0.0125	0.0125	-0.0125	1.25	0
752	rack	0	0.0125	0.0125	-0.0125	1.25	0
753	heater	0	0.0125	0.0125	-0.0125	1.25	0
754	ash	0	0.0125	0.0125	-0.0125	1.25	0
755	floors	0	0.0125	0.0125	-0.0125	1.25	0
756	apron	0	0.0125	0.0125	-0.0125	1.25	0
757	waterpark	0	0.0125	0.0125	-0.0125	1.25	0
758	logflume	0	0.0125	0.0125	-0.0125	1.25	0
759	lid	0	0.0125	0.0125	-0.0125	1.25	0
760	twist	0	0.0125	0.0125	-0.0125	1.25	0
761	scream	0	0.0125	0.0125	-0.0125	1.25	0
762	machinery	0	0.0125	0.0125	-0.0125	1.25	0
763	operator	0	0.0125	0.0125	-0.0125	1.25	0
764	clipboard	0	0.0125	0.0125	-0.0125	1.25	0
765	lecture	0	0.0125	0.0125	-0.0125	1.25	0
766	graduation	0	0.0125	0.0125	-0.0125	1.25	0
767	dorms	0	0.0125	0.0125	-0.0125	1.25	0
768	potential	0	0.0125	0.0125	-0.0125	1.25	0
769	options	0	0.0125	0.0125	-0.0125	1.25	0
770	unwritten	0	0.0125	0.0125	-0.0125	1.25	0
771	script	0	0.0125	0.0125	-0.0125	1.25	0
772	acting	0	0.0125	0.0125	-0.0125	1.25	0
773	shows	0	0.0125	0.0125	-0.0125	1.25	0
774	pantomime	0	0.0125	0.0125	-0.0125	1.25	0
775	cheesy	0	0.0125	0.0125	-0.0125	1.25	0
776	immature	0	0.0125	0.0125	-0.0125	1.25	0
777	escapism	0	0.0125	0.0125	-0.0125	1.25	0
778	predictable	0	0.0125	0.0125	-0.0125	1.25	0
779	calmness	0	0.0125	0.0125	-0.0125	1.25	0
780	appreciation	0	0.0125	0.0125	-0.0125	1.25	0
781	manifestation	0	0.0125	0.0125	-0.0125	1.25	0
782	overthinking	0	0.0125	0.0125	-0.0125	1.25	0
783	clearance	0	0.0125	0.0125	-0.0125	1.25	0
784	awareness	0	0.0125	0.0125	-0.0125	1.25	0
785	understanding	0	0.0125	0.0125	-0.0125	1.25	0
786	listening	0	0.0125	0.0125	-0.0125	1.25	0
787	appreciating	0	0.0125	0.0125	-0.0125	1.25	0
788	hearing	0	0.0125	0.0125	-0.0125	1.25	0
789	goals	0	0.0125	0.0125	-0.0125	1.25	0
790	intimidation	0	0.0125	0.0125	-0.0125	1.25	0
791	confidence	0	0.0125	0.0125	-0.0125	1.25	0
792	smoothy	0	0.0125	0.0125	-0.0125	1.25	0
793	software	0	0.0125	0.0125	-0.0125	1.25	0
794	spreadsheet	0	0.0125	0.0125	-0.0125	1.25	0
795	gambling	0	0.0125	0.0125	-0.0125	1.25	0
796	vegas	0	0.0125	0.0125	-0.0125	1.25	0
797	speakers	0	0.0125	0.0125	-0.0125	1.25	0
798	inspector	0	0.0125	0.0125	-0.0125	1.25	0
799	hygiene	0	0.0125	0.0125	-0.0125	1.25	0
800	crowded	0	0.0125	0.0125	-0.0125	1.25	0
801	gathering	0	0.0125	0.0125	-0.0125	1.25	0
802	cheap	0	0.0125	0.0125	-0.0125	1.25	0
803	ikea	0	0.0125	0.0125	-0.0125	1.25	0
804	flatpack	0	0.0125	0.0125	-0.0125	1.25	0
805	diy	0	0.0125	0.0125	-0.0125	1.25	0
806	screws	0	0.0125	0.0125	-0.0125	1.25	0
807	shelves	0	0.0125	0.0125	-0.0125	1.25	0
808	knitted	0	0.0125	0.0125	-0.0125	1.25	0
809	pillows	0	0.0125	0.0125	-0.0125	1.25	0
810	noisy	0	0.0125	0.0125	-0.0125	1.25	0
811	membership	0	0.0125	0.0125	-0.0125	1.25	0
812	working	0	0.0125	0.0125	-0.0125	1.25	0
813	chilled	0	0.0125	0.0125	-0.0125	1.25	0
814	facemask	0	0.0125	0.0125	-0.0125	1.25	0
815	selfcare	0	0.0125	0.0125	-0.0125	1.25	0
816	pam	0	0.0125	0.0125	-0.0125	1.25	0
817	floating	0	0.0125	0.0125	-0.0125	1.25	0
818	facedown	0	0.0125	0.0125	-0.0125	1.25	0
819	shoot	0	0.0125	0.0125	-0.0125	1.25	0
820	gross	0	0.0125	0.0125	-0.0125	1.25	0
821	turtle	0	0.0125	0.0125	-0.0125	1.25	0
822	shell	0	0.0125	0.0125	-0.0125	1.25	0
823	poke	0	0.0125	0.0125	-0.0125	1.25	0
824	dot	0	0.0125	0.0125	-0.0125	1.25	0
825	grandma	0	0.0125	0.0125	-0.0125	1.25	0
826	plums	0	0.0125	0.0125	-0.0125	1.25	0
827	grandpa	0	0.0125	0.0125	-0.0125	1.25	0
828	formica	0	0.0125	0.0125	-0.0125	1.25	0
829	sputter	0	0.0125	0.0125	-0.0125	1.25	0
830	chariot	0	0.0125	0.0125	-0.0125	1.25	0
831	hooves	0	0.0125	0.0125	-0.0125	1.25	0
832	bandana	0	0.0125	0.0125	-0.0125	1.25	0
833	limp	0	0.0125	0.0125	-0.0125	1.25	0
834	skirt	0	0.0125	0.0125	-0.0125	1.25	0
835	thighs	0	0.0125	0.0125	-0.0125	1.25	0
836	lipstick	0	0.0125	0.0125	-0.0125	1.25	0
837	nailpolish	0	0.0125	0.0125	-0.0125	1.25	0
838	valentines	0	0.0125	0.0125	-0.0125	1.25	0
839	chantilly	0	0.0125	0.0125	-0.0125	1.25	0
840	greenbeans	0	0.0125	0.0125	-0.0125	1.25	0
841	thanksgiving	0	0.0125	0.0125	-0.0125	1.25	0
842	dip	0	0.0125	0.0125	-0.0125	1.25	0
843	spicanch	0	0.0125	0.0125	-0.0125	1.25	0
844	popeye	0	0.0125	0.0125	-0.0125	1.25	0
845	yams	0	0.0125	0.0125	-0.0125	1.25	0
846	hams	0	0.0125	0.0125	-0.0125	1.25	0
847	nutmeg	0	0.0125	0.0125	-0.0125	1.25	0
848	hercules	0	0.0125	0.0125	-0.0125	1.25	0
849	hades	0	0.0125	0.0125	-0.0125	1.25	0
850	goatee	0	0.0125	0.0125	-0.0125	1.25	0
851	budgie	0	0.0125	0.0125	-0.0125	1.25	0
852	bagel	0	0.0125	0.0125	-0.0125	1.25	0
853	woodworking	0	0.0125	0.0125	-0.0125	1.25	0
854	chisel	0	0.0125	0.0125	-0.0125	1.25	0
855	gouge	0	0.0125	0.0125	-0.0125	1.25	0
856	hunter	0	0.0125	0.0125	-0.0125	1.25	0
857	scampi	0	0.0125	0.0125	-0.0125	1.25	0
858	onions	0	0.0125	0.0125	-0.0125	1.25	0
859	vinegar	0	0.0125	0.0125	-0.0125	1.25	0
860	bunnies	0	0.0125	0.0125	-0.0125	1.25	0
861	marshmellow	0	0.0125	0.0125	-0.0125	1.25	0
862	smores	0	0.0125	0.0125	-0.0125	1.25	0
863	sprite	0	0.0125	0.0125	-0.0125	1.25	0
864	lemn	0	0.0125	0.0125	-0.0125	1.25	0
865	citrus	0	0.0125	0.0125	-0.0125	1.25	0
866	creamsicle	0	0.0125	0.0125	-0.0125	1.25	0
867	sunscreen	0	0.0125	0.0125	-0.0125	1.25	0
868	lotion	0	0.0125	0.0125	-0.0125	1.25	0
869	moisturize	0	0.0125	0.0125	-0.0125	1.25	0
870	retinol	0	0.0125	0.0125	-0.0125	1.25	0
871	serum	0	0.0125	0.0125	-0.0125	1.25	0
872	aromatherapy	0	0.0125	0.0125	-0.0125	1.25	0
873	eucalyptus	0	0.0125	0.0125	-0.0125	1.25	0
874	herbal	0	0.0125	0.0125	-0.0125	1.25	0
875	sage	0	0.0125	0.0125	-0.0125	1.25	0
876	lavender	0	0.0125	0.0125	-0.0125	1.25	0
877	strawberries	0	0.0125	0.0125	-0.0125	1.25	0
878	rasbperries	0	0.0125	0.0125	-0.0125	1.25	0
879	blueberries	0	0.0125	0.0125	-0.0125	1.25	0
880	blackberries	0	0.0125	0.0125	-0.0125	1.25	0
881	kale	0	0.0125	0.0125	-0.0125	1.25	0
882	suds	0	0.0125	0.0125	-0.0125	1.25	0
883	sneaky	0	0.0125	0.0125	-0.0125	1.25	0
884	swords	0	0.0125	0.0125	-0.0125	1.25	0
885	nib	0	0.0125	0.0125	-0.0125	1.25	0
886	bleed	0	0.0125	0.0125	-0.0125	1.25	0
887	smudge	0	0.0125	0.0125	-0.0125	1.25	0
888	crayon	0	0.0125	0.0125	-0.0125	1.25	0
889	blip	0	0.0125	0.0125	-0.0125	1.25	0
890	beep	0	0.0125	0.0125	-0.0125	1.25	0
891	droid	0	0.0125	0.0125	-0.0125	1.25	0
892	ships	0	0.0125	0.0125	-0.0125	1.25	0
893	distant	0	0.0125	0.0125	-0.0125	1.25	0
894	leads	0	0.0125	0.0125	-0.0125	1.25	0
895	solve	0	0.0125	0.0125	-0.0125	1.25	0
896	riddle	0	0.0125	0.0125	-0.0125	1.25	0
897	trap	0	0.0125	0.0125	-0.0125	1.25	0
898	trick	0	0.0125	0.0125	-0.0125	1.25	0
899	sneak	0	0.0125	0.0125	-0.0125	1.25	0
900	dagger	0	0.0125	0.0125	-0.0125	1.25	0
901	fwip	0	0.0125	0.0125	-0.0125	1.25	0
902	oracle	0	0.0125	0.0125	-0.0125	1.25	0
903	know	0	0.0125	0.0125	-0.0125	1.25	0
904	omnipotent	0	0.0125	0.0125	-0.0125	1.25	0
905	hubris	0	0.0125	0.0125	-0.0125	1.25	0
906	downfall	0	0.0125	0.0125	-0.0125	1.25	0
907	slapstick	0	0.0125	0.0125	-0.0125	1.25	0
908	comdey	0	0.0125	0.0125	-0.0125	1.25	0
909	humor	0	0.0125	0.0125	-0.0125	1.25	0
910	puns	0	0.0125	0.0125	-0.0125	1.25	0
911	dads	0	0.0125	0.0125	-0.0125	1.25	0
912	mermaid	0	0.0125	0.0125	-0.0125	1.25	0
913	fable	0	0.0125	0.0125	-0.0125	1.25	0
914	volvic	0	0.0125	0.0125	-0.0125	1.25	0
915	brand	0	0.0125	0.0125	-0.0125	1.25	0
916	worldcup	0	0.0125	0.0125	-0.0125	1.25	0
917	tournament	0	0.0125	0.0125	-0.0125	1.25	0
918	rules	0	0.0125	0.0125	-0.0125	1.25	0
919	amuptate	0	0.0125	0.0125	-0.0125	1.25	0
920	paralympic	0	0.0125	0.0125	-0.0125	1.25	0
921	endurance	0	0.0125	0.0125	-0.0125	1.25	0
922	record	0	0.0125	0.0125	-0.0125	1.25	0
923	maternity	0	0.0125	0.0125	-0.0125	1.25	0
924	tropics	0	0.0125	0.0125	-0.0125	1.25	0
925	monsoon	0	0.0125	0.0125	-0.0125	1.25	0
926	wisemen	0	0.0125	0.0125	-0.0125	1.25	0
927	nativity	0	0.0125	0.0125	-0.0125	1.25	0
928	lemsip	0	0.0125	0.0125	-0.0125	1.25	0
929	swollen	0	0.0125	0.0125	-0.0125	1.25	0
930	sooth	0	0.0125	0.0125	-0.0125	1.25	0
931	wirk	0	0.0125	0.0125	-0.0125	1.25	0
932	hell	0	0.0125	0.0125	-0.0125	1.25	0
933	burgarly	0	0.0125	0.0125	-0.0125	1.25	0
934	beatdown	0	0.0125	0.0125	-0.0125	1.25	0
935	knockout	0	0.0125	0.0125	-0.0125	1.25	0
936	numb	0	0.0125	0.0125	-0.0125	1.25	0
937	ruthless	0	0.0125	0.0125	-0.0125	1.25	0
938	abortion	0	0.0125	0.0125	-0.0125	1.25	0
939	corrupt	0	0.0125	0.0125	-0.0125	1.25	0
940	bias	0	0.0125	0.0125	-0.0125	1.25	0
941	rare	0	0.0125	0.0125	-0.0125	1.25	0
942	vault	0	0.0125	0.0125	-0.0125	1.25	0
943	gymnastics	0	0.0125	0.0125	-0.0125	1.25	0
944	nurture	0	0.0125	0.0125	-0.0125	1.25	0
945	stunning	0	0.0125	0.0125	-0.0125	1.25	0
946	expansive	0	0.0125	0.0125	-0.0125	1.25	0
947	off	0	0.0125	0.0125	-0.0125	1.25	0
948	on	0	0.0125	0.0125	-0.0125	1.25	0
949	ache	0	0.0125	0.0125	-0.0125	1.25	0
950	ethnicity	0	0.0125	0.0125	-0.0125	1.25	0
951	appropriation	0	0.0125	0.0125	-0.0125	1.25	0
952	indigenous	0	0.0125	0.0125	-0.0125	1.25	0
953	indian	0	0.0125	0.0125	-0.0125	1.25	0
954	merry	0	0.0125	0.0125	-0.0125	1.25	0
955	cocaine	0	0.0125	0.0125	-0.0125	1.25	0
956	seven	0	0.0125	0.0125	-0.0125	1.25	0
957	fate	0	0.0125	0.0125	-0.0125	1.25	0
958	prediction	0	0.0125	0.0125	-0.0125	1.25	0
959	ness	0	0.0125	0.0125	-0.0125	1.25	0
960	loch	0	0.0125	0.0125	-0.0125	1.25	0
961	kilt	0	0.0125	0.0125	-0.0125	1.25	0
962	cul-de-sac	0	0.0125	0.0125	-0.0125	1.25	0
963	drenched	0	0.0125	0.0125	-0.0125	1.25	0
964	laps	0	0.0125	0.0125	-0.0125	1.25	0
965	loser	0	0.0125	0.0125	-0.0125	1.25	0
966	fame	0	0.0125	0.0125	-0.0125	1.25	0
967	famous	0	0.0125	0.0125	-0.0125	1.25	0
968	celebrity	0	0.0125	0.0125	-0.0125	1.25	0
969	popularity	0	0.0125	0.0125	-0.0125	1.25	0
970	clique	0	0.0125	0.0125	-0.0125	1.25	0
971	twister	0	0.0125	0.0125	-0.0125	1.25	0
972	colors	0	0.0125	0.0125	-0.0125	1.25	0
973	fairy	0	0.0125	0.0125	-0.0125	1.25	0
974	mushrooms	0	0.0125	0.0125	-0.0125	1.25	0
975	steal	0	0.0125	0.0125	-0.0125	1.25	0
976	creeping	0	0.0125	0.0125	-0.0125	1.25	0
977	murderer	0	0.0125	0.0125	-0.0125	1.25	0
978	promise	0	0.0125	0.0125	-0.0125	1.25	0
979	adventure	0	0.0125	0.0125	-0.0125	1.25	0
980	kar	0	0.0125	0.0125	-0.0125	1.25	0
981	squat	0	0.0125	0.0125	-0.0125	1.25	0
982	deadlift	0	0.0125	0.0125	-0.0125	1.25	0
983	glutes	0	0.0125	0.0125	-0.0125	1.25	0
984	buttocks	0	0.0125	0.0125	-0.0125	1.25	0
985	bodybuilder	0	0.0125	0.0125	-0.0125	1.25	0
986	hormone	0	0.0125	0.0125	-0.0125	1.25	0
987	biology	0	0.0125	0.0125	-0.0125	1.25	0
988	darwin	0	0.0125	0.0125	-0.0125	1.25	0
989	magellan	0	0.0125	0.0125	-0.0125	1.25	0
990	explorer	0	0.0125	0.0125	-0.0125	1.25	0
991	australia	0	0.0125	0.0125	-0.0125	1.25	0
992	sahara	0	0.0125	0.0125	-0.0125	1.25	0
993	tuareg	0	0.0125	0.0125	-0.0125	1.25	0
994	berber	0	0.0125	0.0125	-0.0125	1.25	0
995	morocco	0	0.0125	0.0125	-0.0125	1.25	0
996	algeria	0	0.0125	0.0125	-0.0125	1.25	0
997	tunisia	0	0.0125	0.0125	-0.0125	1.25	0
998	carthage	0	0.0125	0.0125	-0.0125	1.25	0
999	hannibal	0	0.0125	0.0125	-0.0125	1.25	0
1000	scipio	0	0.0125	0.0125	-0.0125	1.25	0
1001	rome	0	0.0125	0.0125	-0.0125	1.25	0
1002	caesar	0	0.0125	0.0125	-0.0125	1.25	0
1003	augustus	0	0.0125	0.0125	-0.0125	1.25	0
1004	colonization	0	0.0125	0.0125	-0.0125	1.25	0
1005	americas	0	0.0125	0.0125	-0.0125	1.25	0
1006	cuba	0	0.0125	0.0125	-0.0125	1.25	0
1007	slaves	0	0.0125	0.0125	-0.0125	1.25	0
1008	course	0	0.0125	0.0125	-0.0125	1.25	0
1009	everywhere	0	0.0125	0.0125	-0.0125	1.25	0
1010	nowhere	0	0.0125	0.0125	-0.0125	1.25	0
1011	agenda	0	0.0125	0.0125	-0.0125	1.25	0
1012	minds	0	0.0125	0.0125	-0.0125	1.25	0
1013	around	0	0.0125	0.0125	-0.0125	1.25	0
1014	member	0	0.0125	0.0125	-0.0125	1.25	0
1015	repeats	0	0.0125	0.0125	-0.0125	1.25	0
1016	butt	0	0.0125	0.0125	-0.0125	1.25	0
1017	pinky	0	0.0125	0.0125	-0.0125	1.25	0
1018	works	0	0.0125	0.0125	-0.0125	1.25	0
1019	thing	0	0.0125	0.0125	-0.0125	1.25	0
1020	pub	0	0.0125	0.0125	-0.0125	1.25	0
1021	marshmallows	0	0.0125	0.0125	-0.0125	1.25	0
1022	neighbour	0	0.0125	0.0125	-0.0125	1.25	0
1023	cardboard	0	0.0125	0.0125	-0.0125	1.25	0
1024	luxury	0	0.0125	0.0125	-0.0125	1.25	0
1025	posh	0	0.0125	0.0125	-0.0125	1.25	0
1026	unwrap	0	0.0125	0.0125	-0.0125	1.25	0
1027	o	0	0.0125	0.0125	-0.0125	1.25	0
1028	cheerful	0	0.0125	0.0125	-0.0125	1.25	0
1029	thirty	0	0.0125	0.0125	-0.0125	1.25	0
1030	nostalgic	0	0.0125	0.0125	-0.0125	1.25	0
1031	bladerunner	0	0.0125	0.0125	-0.0125	1.25	0
1032	synthwave	0	0.0125	0.0125	-0.0125	1.25	0
1033	vaporwave	0	0.0125	0.0125	-0.0125	1.25	0
1034	youtube	0	0.0125	0.0125	-0.0125	1.25	0
1035	starwars	0	0.0125	0.0125	-0.0125	1.25	0
1036	boba	0	0.0125	0.0125	-0.0125	1.25	0
1037	boardgame	0	0.0125	0.0125	-0.0125	1.25	0
1038	battleship	0	0.0125	0.0125	-0.0125	1.25	0
1039	illustrate	0	0.0125	0.0125	-0.0125	1.25	0
1040	draw	0	0.0125	0.0125	-0.0125	1.25	0
1041	scribble	0	0.0125	0.0125	-0.0125	1.25	0
1042	echo	0	0.0125	0.0125	-0.0125	1.25	0
1043	join	0	0.0125	0.0125	-0.0125	1.25	0
1044	seam	0	0.0125	0.0125	-0.0125	1.25	0
1045	flap	0	0.0125	0.0125	-0.0125	1.25	0
1046	neuter	0	0.0125	0.0125	-0.0125	1.25	0
1047	howl	0	0.0125	0.0125	-0.0125	1.25	0
1048	wolf	0	0.0125	0.0125	-0.0125	1.25	0
1049	shaves	0	0.0125	0.0125	-0.0125	1.25	0
1050	sniff	0	0.0125	0.0125	-0.0125	1.25	0
1051	pong	0	0.0125	0.0125	-0.0125	1.25	0
1052	racquet	0	0.0125	0.0125	-0.0125	1.25	0
1053	lipped	0	0.0125	0.0125	-0.0125	1.25	0
1054	skirting	0	0.0125	0.0125	-0.0125	1.25	0
1055	ledge	0	0.0125	0.0125	-0.0125	1.25	0
1056	hefty	0	0.0125	0.0125	-0.0125	1.25	0
1057	size	0	0.0125	0.0125	-0.0125	1.25	0
1058	description	0	0.0125	0.0125	-0.0125	1.25	0
1059	elicit	0	0.0125	0.0125	-0.0125	1.25	0
1060	explain	0	0.0125	0.0125	-0.0125	1.25	0
1061	describe	0	0.0125	0.0125	-0.0125	1.25	0
1062	features	0	0.0125	0.0125	-0.0125	1.25	0
1063	contains	0	0.0125	0.0125	-0.0125	1.25	0
1064	shroud	0	0.0125	0.0125	-0.0125	1.25	0
1065	vibrate	0	0.0125	0.0125	-0.0125	1.25	0
1066	wobble	0	0.0125	0.0125	-0.0125	1.25	0
1067	sitting	0	0.0125	0.0125	-0.0125	1.25	0
1068	cabbage	0	0.0125	0.0125	-0.0125	1.25	0
1069	sheriff	0	0.0125	0.0125	-0.0125	1.25	0
1070	crimes	0	0.0125	0.0125	-0.0125	1.25	0
1071	attacks	0	0.0125	0.0125	-0.0125	1.25	0
1072	murders	0	0.0125	0.0125	-0.0125	1.25	0
1073	reporters	0	0.0125	0.0125	-0.0125	1.25	0
1074	coverage	0	0.0125	0.0125	-0.0125	1.25	0
1075	suspicion	0	0.0125	0.0125	-0.0125	1.25	0
1076	suspects	0	0.0125	0.0125	-0.0125	1.25	0
1077	criminals	0	0.0125	0.0125	-0.0125	1.25	0
1078	sentencing	0	0.0125	0.0125	-0.0125	1.25	0
1079	arrests	0	0.0125	0.0125	-0.0125	1.25	0
1080	grief	0	0.0125	0.0125	-0.0125	1.25	0
1081	guests	0	0.0125	0.0125	-0.0125	1.25	0
1082	grievance	0	0.0125	0.0125	-0.0125	1.25	0
1083	mourners	0	0.0125	0.0125	-0.0125	1.25	0
1084	capture	0	0.0125	0.0125	-0.0125	1.25	0
1085	arrested	0	0.0125	0.0125	-0.0125	1.25	0
1086	caught	0	0.0125	0.0125	-0.0125	1.25	0
1087	blamed	0	0.0125	0.0125	-0.0125	1.25	0
1088	confession	0	0.0125	0.0125	-0.0125	1.25	0
1089	confesses	0	0.0125	0.0125	-0.0125	1.25	0
1090	consiouse	0	0.0125	0.0125	-0.0125	1.25	0
1091	paranoid	0	0.0125	0.0125	-0.0125	1.25	0
1092	suspectful	0	0.0125	0.0125	-0.0125	1.25	0
1093	chased	0	0.0125	0.0125	-0.0125	1.25	0
1094	harassed	0	0.0125	0.0125	-0.0125	1.25	0
1095	bothered	0	0.0125	0.0125	-0.0125	1.25	0
1096	irritated	0	0.0125	0.0125	-0.0125	1.25	0
1097	fearful	0	0.0125	0.0125	-0.0125	1.25	0
1098	risks	0	0.0125	0.0125	-0.0125	1.25	0
1099	scare	0	0.0125	0.0125	-0.0125	1.25	0
1100	knowing	0	0.0125	0.0125	-0.0125	1.25	0
1101	stubborn	0	0.0125	0.0125	-0.0125	1.25	0
1102	possesive	0	0.0125	0.0125	-0.0125	1.25	0
1103	smashed	0	0.0125	0.0125	-0.0125	1.25	0
1104	blades	0	0.0125	0.0125	-0.0125	1.25	0
1105	scraps	0	0.0125	0.0125	-0.0125	1.25	0
1106	scavage	0	0.0125	0.0125	-0.0125	1.25	0
1107	idenitify	0	0.0125	0.0125	-0.0125	1.25	0
1108	guess	0	0.0125	0.0125	-0.0125	1.25	0
1109	secrets	0	0.0125	0.0125	-0.0125	1.25	0
1110	protective	0	0.0125	0.0125	-0.0125	1.25	0
1111	uncaring	0	0.0125	0.0125	-0.0125	1.25	0
1112	unbothered	0	0.0125	0.0125	-0.0125	1.25	0
1113	form	0	0.0125	0.0125	-0.0125	1.25	0
1114	louvre	0	0.0125	0.0125	-0.0125	1.25	0
1115	distraught	0	0.0125	0.0125	-0.0125	1.25	0
1116	sculpture	0	0.0125	0.0125	-0.0125	1.25	0
1117	samothrace	0	0.0125	0.0125	-0.0125	1.25	0
1118	yearning	0	0.0125	0.0125	-0.0125	1.25	0
1119	longing	0	0.0125	0.0125	-0.0125	1.25	0
1120	wistful	0	0.0125	0.0125	-0.0125	1.25	0
1121	outsider	0	0.0125	0.0125	-0.0125	1.25	0
1122	stuck	0	0.0125	0.0125	-0.0125	1.25	0
1123	blocked	0	0.0125	0.0125	-0.0125	1.25	0
1124	airplane	0	0.0125	0.0125	-0.0125	1.25	0
1125	greeks	0	0.0125	0.0125	-0.0125	1.25	0
1126	ungrateful	0	0.0125	0.0125	-0.0125	1.25	0
1127	childish	0	0.0125	0.0125	-0.0125	1.25	0
1128	contentment	0	0.0125	0.0125	-0.0125	1.25	0
1129	unavailable	0	0.0125	0.0125	-0.0125	1.25	0
1130	desperate	0	0.0125	0.0125	-0.0125	1.25	0
1131	freefall	0	0.0125	0.0125	-0.0125	1.25	0
1132	discovering	0	0.0125	0.0125	-0.0125	1.25	0
1133	strive	0	0.0125	0.0125	-0.0125	1.25	0
1134	wallet	0	0.0125	0.0125	-0.0125	1.25	0
1135	abandoned	0	0.0125	0.0125	-0.0125	1.25	0
1136	motherless	0	0.0125	0.0125	-0.0125	1.25	0
1137	fatherless	0	0.0125	0.0125	-0.0125	1.25	0
1138	unwanted	0	0.0125	0.0125	-0.0125	1.25	0
1139	unsexual	0	0.0125	0.0125	-0.0125	1.25	0
1140	underlying	0	0.0125	0.0125	-0.0125	1.25	0
1141	unaware	0	0.0125	0.0125	-0.0125	1.25	0
1142	facing	0	0.0125	0.0125	-0.0125	1.25	0
1143	wrath	0	0.0125	0.0125	-0.0125	1.25	0
1144	persecution	0	0.0125	0.0125	-0.0125	1.25	0
1145	awaken	0	0.0125	0.0125	-0.0125	1.25	0
1146	scrape	0	0.0125	0.0125	-0.0125	1.25	0
1147	bruise	0	0.0125	0.0125	-0.0125	1.25	0
1148	bump	0	0.0125	0.0125	-0.0125	1.25	0
1149	bench	0	0.0125	0.0125	-0.0125	1.25	0
1150	deposit	0	0.0125	0.0125	-0.0125	1.25	0
1151	mortgage	0	0.0125	0.0125	-0.0125	1.25	0
1152	wallpaper	0	0.0125	0.0125	-0.0125	1.25	0
1153	satellite	0	0.0125	0.0125	-0.0125	1.25	0
1154	chef	0	0.0125	0.0125	-0.0125	1.25	0
1155	serve	0	0.0125	0.0125	-0.0125	1.25	0
1156	lawyer	0	0.0125	0.0125	-0.0125	1.25	0
1157	presentation	0	0.0125	0.0125	-0.0125	1.25	0
1158	powerpoint	0	0.0125	0.0125	-0.0125	1.25	0
1159	excel	0	0.0125	0.0125	-0.0125	1.25	0
1160	microsoft	0	0.0125	0.0125	-0.0125	1.25	0
1161	xbox	0	0.0125	0.0125	-0.0125	1.25	0
1162	playstation	0	0.0125	0.0125	-0.0125	1.25	0
1163	breezy	0	0.0125	0.0125	-0.0125	1.25	0
1164	gusty	0	0.0125	0.0125	-0.0125	1.25	0
1165	princess	0	0.0125	0.0125	-0.0125	1.25	0
1166	prince	0	0.0125	0.0125	-0.0125	1.25	0
1167	ruler	0	0.0125	0.0125	-0.0125	1.25	0
1168	sharpener	0	0.0125	0.0125	-0.0125	1.25	0
1169	stationery	0	0.0125	0.0125	-0.0125	1.25	0
1170	stationary	0	0.0125	0.0125	-0.0125	1.25	0
1171	slap	0	0.0125	0.0125	-0.0125	1.25	0
1172	stab	0	0.0125	0.0125	-0.0125	1.25	0
1173	parasite	0	0.0125	0.0125	-0.0125	1.25	0
1174	bacteria	0	0.0125	0.0125	-0.0125	1.25	0
1175	soothe	0	0.0125	0.0125	-0.0125	1.25	0
1176	calming	0	0.0125	0.0125	-0.0125	1.25	0
1177	figure	0	0.0125	0.0125	-0.0125	1.25	0
1178	addition	0	0.0125	0.0125	-0.0125	1.25	0
1179	subtraction	0	0.0125	0.0125	-0.0125	1.25	0
1180	fractions	0	0.0125	0.0125	-0.0125	1.25	0
1181	stories	0	0.0125	0.0125	-0.0125	1.25	0
1182	bedtime	0	0.0125	0.0125	-0.0125	1.25	0
1183	livingroom	0	0.0125	0.0125	-0.0125	1.25	0
1184	trails	0	0.0125	0.0125	-0.0125	1.25	0
1185	granola	0	0.0125	0.0125	-0.0125	1.25	0
1186	zucchini	0	0.0125	0.0125	-0.0125	1.25	0
1187	filler	0	0.0125	0.0125	-0.0125	1.25	0
1188	botox	0	0.0125	0.0125	-0.0125	1.25	0
1189	historical	0	0.0125	0.0125	-0.0125	1.25	0
1190	documentary	0	0.0125	0.0125	-0.0125	1.25	0
1191	suspense	0	0.0125	0.0125	-0.0125	1.25	0
1192	preview	0	0.0125	0.0125	-0.0125	1.25	0
1193	tag	0	0.0125	0.0125	-0.0125	1.25	0
1194	bought	0	0.0125	0.0125	-0.0125	1.25	0
1195	purchase	0	0.0125	0.0125	-0.0125	1.25	0
1196	boyfriend	0	0.0125	0.0125	-0.0125	1.25	0
1197	soak	0	0.0125	0.0125	-0.0125	1.25	0
1198	sponge	0	0.0125	0.0125	-0.0125	1.25	0
1199	ooze	0	0.0125	0.0125	-0.0125	1.25	0
1200	sludge	0	0.0125	0.0125	-0.0125	1.25	0
1201	distress	0	0.0125	0.0125	-0.0125	1.25	0
1202	creep	0	0.0125	0.0125	-0.0125	1.25	0
1203	shiver	0	0.0125	0.0125	-0.0125	1.25	0
1204	weightless	0	0.0125	0.0125	-0.0125	1.25	0
1205	gravity	0	0.0125	0.0125	-0.0125	1.25	0
1206	heavy	0	0.0125	0.0125	-0.0125	1.25	0
1207	sedentary	0	0.0125	0.0125	-0.0125	1.25	0
1208	crawl	0	0.0125	0.0125	-0.0125	1.25	0
1209	vibration	0	0.0125	0.0125	-0.0125	1.25	0
1210	earthquake	0	0.0125	0.0125	-0.0125	1.25	0
1211	plough	0	0.0125	0.0125	-0.0125	1.25	0
1212	cyst	0	0.0125	0.0125	-0.0125	1.25	0
1213	pus	0	0.0125	0.0125	-0.0125	1.25	0
1214	illness	0	0.0125	0.0125	-0.0125	1.25	0
1215	boar	0	0.0125	0.0125	-0.0125	1.25	0
1216	truffle	0	0.0125	0.0125	-0.0125	1.25	0
1217	unpleasant	0	0.0125	0.0125	-0.0125	1.25	0
1218	recoil	0	0.0125	0.0125	-0.0125	1.25	0
1219	slick	0	0.0125	0.0125	-0.0125	1.25	0
1220	cabin	0	0.0125	0.0125	-0.0125	1.25	0
1221	yarn	0	0.0125	0.0125	-0.0125	1.25	0
1222	scent	0	0.0125	0.0125	-0.0125	1.25	0
1223	pigment	0	0.0125	0.0125	-0.0125	1.25	0
1224	orchard	0	0.0125	0.0125	-0.0125	1.25	0
1225	herbs	0	0.0125	0.0125	-0.0125	1.25	0
1226	dumpling	0	0.0125	0.0125	-0.0125	1.25	0
1227	wok	0	0.0125	0.0125	-0.0125	1.25	0
1228	gourmet	0	0.0125	0.0125	-0.0125	1.25	0
1229	michelin	0	0.0125	0.0125	-0.0125	1.25	0
1230	fancy	0	0.0125	0.0125	-0.0125	1.25	0
1231	collar	0	0.0125	0.0125	-0.0125	1.25	0
1232	brie	0	0.0125	0.0125	-0.0125	1.25	0
1233	camembert	0	0.0125	0.0125	-0.0125	1.25	0
1234	gruyere	0	0.0125	0.0125	-0.0125	1.25	0
1235	feta	0	0.0125	0.0125	-0.0125	1.25	0
1236	greek	0	0.0125	0.0125	-0.0125	1.25	0
1237	yogurt	0	0.0125	0.0125	-0.0125	1.25	0
1238	clay	0	0.0125	0.0125	-0.0125	1.25	0
1239	glaze	0	0.0125	0.0125	-0.0125	1.25	0
1240	canvas	0	0.0125	0.0125	-0.0125	1.25	0
1241	brushes	0	0.0125	0.0125	-0.0125	1.25	0
1242	jar	0	0.0125	0.0125	-0.0125	1.25	0
1243	cleopatra	0	0.0125	0.0125	-0.0125	1.25	0
1244	curly	0	0.0125	0.0125	-0.0125	1.25	0
1245	sephora	0	0.0125	0.0125	-0.0125	1.25	0
1246	palette	0	0.0125	0.0125	-0.0125	1.25	0
1247	eyeshadow	0	0.0125	0.0125	-0.0125	1.25	0
1248	ocen	0	0.0125	0.0125	-0.0125	1.25	0
1249	waterfall	0	0.0125	0.0125	-0.0125	1.25	0
1250	refreshing	0	0.0125	0.0125	-0.0125	1.25	0
1251	foams	0	0.0125	0.0125	-0.0125	1.25	0
1252	crash	0	0.0125	0.0125	-0.0125	1.25	0
1253	shore	0	0.0125	0.0125	-0.0125	1.25	0
1254	gentle	0	0.0125	0.0125	-0.0125	1.25	0
1255	lapping	0	0.0125	0.0125	-0.0125	1.25	0
1256	rod	0	0.0125	0.0125	-0.0125	1.25	0
1257	jetski	0	0.0125	0.0125	-0.0125	1.25	0
1258	swimwear	0	0.0125	0.0125	-0.0125	1.25	0
1259	peirs	0	0.0125	0.0125	-0.0125	1.25	0
1260	lighthouse	0	0.0125	0.0125	-0.0125	1.25	0
1261	rocky	0	0.0125	0.0125	-0.0125	1.25	0
1262	rockpools	0	0.0125	0.0125	-0.0125	1.25	0
1263	shellfish	0	0.0125	0.0125	-0.0125	1.25	0
1264	scrimps	0	0.0125	0.0125	-0.0125	1.25	0
1265	rains	0	0.0125	0.0125	-0.0125	1.25	0
1266	mostiure	0	0.0125	0.0125	-0.0125	1.25	0
1267	salts	0	0.0125	0.0125	-0.0125	1.25	0
1268	washpower	0	0.0125	0.0125	-0.0125	1.25	0
1269	wheelhouse	0	0.0125	0.0125	-0.0125	1.25	0
1270	creek	0	0.0125	0.0125	-0.0125	1.25	0
1271	odour	0	0.0125	0.0125	-0.0125	1.25	0
1272	smelly	0	0.0125	0.0125	-0.0125	1.25	0
1273	snooker	0	0.0125	0.0125	-0.0125	1.25	0
1274	pointy	0	0.0125	0.0125	-0.0125	1.25	0
1275	ivy	0	0.0125	0.0125	-0.0125	1.25	0
1276	wizard	0	0.0125	0.0125	-0.0125	1.25	0
1277	shave	0	0.0125	0.0125	-0.0125	1.25	0
1278	razor	0	0.0125	0.0125	-0.0125	1.25	0
1279	ponytail	0	0.0125	0.0125	-0.0125	1.25	0
1280	tornado	0	0.0125	0.0125	-0.0125	1.25	0
1281	spiral	0	0.0125	0.0125	-0.0125	1.25	0
1282	tasteless	0	0.0125	0.0125	-0.0125	1.25	0
1283	murky	0	0.0125	0.0125	-0.0125	1.25	0
1284	wavy	0	0.0125	0.0125	-0.0125	1.25	0
1285	tumultuous	0	0.0125	0.0125	-0.0125	1.25	0
1286	slimy	0	0.0125	0.0125	-0.0125	1.25	0
1287	crabs	0	0.0125	0.0125	-0.0125	1.25	0
1288	bait	0	0.0125	0.0125	-0.0125	1.25	0
1289	cricket	0	0.0125	0.0125	-0.0125	1.25	0
1290	puck	0	0.0125	0.0125	-0.0125	1.25	0
1291	coach	0	0.0125	0.0125	-0.0125	1.25	0
1292	hip-hop	0	0.0125	0.0125	-0.0125	1.25	0
1293	ballet	0	0.0125	0.0125	-0.0125	1.25	0
1294	naked	0	0.0125	0.0125	-0.0125	1.25	0
1295	dressed	0	0.0125	0.0125	-0.0125	1.25	0
1296	bra	0	0.0125	0.0125	-0.0125	1.25	0
1297	decorative	0	0.0125	0.0125	-0.0125	1.25	0
1298	suede	0	0.0125	0.0125	-0.0125	1.25	0
1299	tulle	0	0.0125	0.0125	-0.0125	1.25	0
1300	amusing	0	0.0125	0.0125	-0.0125	1.25	0
1301	photos	0	0.0125	0.0125	-0.0125	1.25	0
1302	adults	0	0.0125	0.0125	-0.0125	1.25	0
1303	daughter	0	0.0125	0.0125	-0.0125	1.25	0
1304	siblings	0	0.0125	0.0125	-0.0125	1.25	0
1305	nephew	0	0.0125	0.0125	-0.0125	1.25	0
1306	grandmother	0	0.0125	0.0125	-0.0125	1.25	0
1307	generations	0	0.0125	0.0125	-0.0125	1.25	0
1308	graveyard	0	0.0125	0.0125	-0.0125	1.25	0
1309	tombstone	0	0.0125	0.0125	-0.0125	1.25	0
1310	melancholy	0	0.0125	0.0125	-0.0125	1.25	0
1311	everybody	0	0.0125	0.0125	-0.0125	1.25	0
1312	keeprungap	0	0.0125	0.0125	-0.0125	1.25	0
1313	darkeness	0	0.0125	0.0125	-0.0125	1.25	0
1314	here	0	0.0125	0.0125	-0.0125	1.25	0
1315	convoy	0	0.0125	0.0125	-0.0125	1.25	0
1316	luxurious	0	0.0125	0.0125	-0.0125	1.25	0
1317	lamborgini	0	0.0125	0.0125	-0.0125	1.25	0
1318	rol;sroyce	0	0.0125	0.0125	-0.0125	1.25	0
1319	omit	0	0.0125	0.0125	-0.0125	1.25	0
1320	perfume	0	0.0125	0.0125	-0.0125	1.25	0
1321	records	0	0.0125	0.0125	-0.0125	1.25	0
1322	hundred	0	0.0125	0.0125	-0.0125	1.25	0
1323	ignore	0	0.0125	0.0125	-0.0125	1.25	0
1324	can	0	0.0125	0.0125	-0.0125	1.25	0
1325	desire	0	0.0125	0.0125	-0.0125	1.25	0
1326	gigher	0	0.0125	0.0125	-0.0125	1.25	0
1327	retire	0	0.0125	0.0125	-0.0125	1.25	0
1328	trial	0	0.0125	0.0125	-0.0125	1.25	0
1329	grownup	0	0.0125	0.0125	-0.0125	1.25	0
1330	enemy	0	0.0125	0.0125	-0.0125	1.25	0
1331	trusting	0	0.0125	0.0125	-0.0125	1.25	0
1332	fool	0	0.0125	0.0125	-0.0125	1.25	0
1333	victim	0	0.0125	0.0125	-0.0125	1.25	0
1334	pity	0	0.0125	0.0125	-0.0125	1.25	0
1335	caress	0	0.0125	0.0125	-0.0125	1.25	0
1336	existing	0	0.0125	0.0125	-0.0125	1.25	0
1337	feeling	0	0.0125	0.0125	-0.0125	1.25	0
1338	pretend	0	0.0125	0.0125	-0.0125	1.25	0
1339	transparent	0	0.0125	0.0125	-0.0125	1.25	0
1340	compassion	0	0.0125	0.0125	-0.0125	1.25	0
1341	devil	0	0.0125	0.0125	-0.0125	1.25	0
1342	cupcake	0	0.0125	0.0125	-0.0125	1.25	0
1343	scout	0	0.0125	0.0125	-0.0125	1.25	0
1344	reveal	0	0.0125	0.0125	-0.0125	1.25	0
1345	signature	0	0.0125	0.0125	-0.0125	1.25	0
1346	dementia	0	0.0125	0.0125	-0.0125	1.25	0
1347	sandal	0	0.0125	0.0125	-0.0125	1.25	0
1348	nation	0	0.0125	0.0125	-0.0125	1.25	0
1349	viscous	0	0.0125	0.0125	-0.0125	1.25	0
1350	invitro	0	0.0125	0.0125	-0.0125	1.25	0
1351	fertile	0	0.0125	0.0125	-0.0125	1.25	0
1352	lingerie	0	0.0125	0.0125	-0.0125	1.25	0
1353	violent	0	0.0125	0.0125	-0.0125	1.25	0
1354	niche	0	0.0125	0.0125	-0.0125	1.25	0
1355	medalion	0	0.0125	0.0125	-0.0125	1.25	0
1356	incident	0	0.0125	0.0125	-0.0125	1.25	0
1357	massive	0	0.0125	0.0125	-0.0125	1.25	0
1358	regal	0	0.0125	0.0125	-0.0125	1.25	0
1359	annulment	0	0.0125	0.0125	-0.0125	1.25	0
1360	fender	0	0.0125	0.0125	-0.0125	1.25	0
1361	vitamin	0	0.0125	0.0125	-0.0125	1.25	0
1362	negative	0	0.0125	0.0125	-0.0125	1.25	0
1363	respect	0	0.0125	0.0125	-0.0125	1.25	0
1364	surreal	0	0.0125	0.0125	-0.0125	1.25	0
1365	insurance	0	0.0125	0.0125	-0.0125	1.25	0
1366	friction	0	0.0125	0.0125	-0.0125	1.25	0
1367	embalm	0	0.0125	0.0125	-0.0125	1.25	0
1368	umbra	0	0.0125	0.0125	-0.0125	1.25	0
1369	halo	0	0.0125	0.0125	-0.0125	1.25	0
1370	pillar	0	0.0125	0.0125	-0.0125	1.25	0
1371	void	0	0.0125	0.0125	-0.0125	1.25	0
1372	transition	0	0.0125	0.0125	-0.0125	1.25	0
1373	deviant	0	0.0125	0.0125	-0.0125	1.25	0
1374	practice	0	0.0125	0.0125	-0.0125	1.25	0
1375	jewis	0	0.0125	0.0125	-0.0125	1.25	0
1376	lined	0	0.0125	0.0125	-0.0125	1.25	0
1377	laced	0	0.0125	0.0125	-0.0125	1.25	0
1378	corset	0	0.0125	0.0125	-0.0125	1.25	0
1379	zip	0	0.0125	0.0125	-0.0125	1.25	0
1380	adrineline	0	0.0125	0.0125	-0.0125	1.25	0
1381	junkie	0	0.0125	0.0125	-0.0125	1.25	0
1382	heroin	0	0.0125	0.0125	-0.0125	1.25	0
1383	stitch	0	0.0125	0.0125	-0.0125	1.25	0
1384	beeps	0	0.0125	0.0125	-0.0125	1.25	0
1385	currency	0	0.0125	0.0125	-0.0125	1.25	0
1386	bronze	0	0.0125	0.0125	-0.0125	1.25	0
1387	loose	0	0.0125	0.0125	-0.0125	1.25	0
1388	parking	0	0.0125	0.0125	-0.0125	1.25	0
1389	petal	0	0.0125	0.0125	-0.0125	1.25	0
1390	confetti	0	0.0125	0.0125	-0.0125	1.25	0
1391	married	0	0.0125	0.0125	-0.0125	1.25	0
1392	interesting	0	0.0125	0.0125	-0.0125	1.25	0
1393	curiousity	0	0.0125	0.0125	-0.0125	1.25	0
1394	gown	0	0.0125	0.0125	-0.0125	1.25	0
1395	lamps	0	0.0125	0.0125	-0.0125	1.25	0
1396	tender	0	0.0125	0.0125	-0.0125	1.25	0
1397	paradise	0	0.0125	0.0125	-0.0125	1.25	0
1398	glow	0	0.0125	0.0125	-0.0125	1.25	0
1399	loneli	0	0.0125	0.0125	-0.0125	1.25	0
1400	filling	0	0.0125	0.0125	-0.0125	1.25	0
1401	injecton	0	0.0125	0.0125	-0.0125	1.25	0
1402	scapel	0	0.0125	0.0125	-0.0125	1.25	0
1403	cucumer	0	0.0125	0.0125	-0.0125	1.25	0
1404	guts	0	0.0125	0.0125	-0.0125	1.25	0
1405	john	0	0.0125	0.0125	-0.0125	1.25	0
1406	years	0	0.0125	0.0125	-0.0125	1.25	0
1407	decades	0	0.0125	0.0125	-0.0125	1.25	0
1408	newyear	0	0.0125	0.0125	-0.0125	1.25	0
1409	firworks	0	0.0125	0.0125	-0.0125	1.25	0
1410	bang	0	0.0125	0.0125	-0.0125	1.25	0
1411	nazis	0	0.0125	0.0125	-0.0125	1.25	0
1412	holocaust	0	0.0125	0.0125	-0.0125	1.25	0
1413	hitler	0	0.0125	0.0125	-0.0125	1.25	0
1414	poland	0	0.0125	0.0125	-0.0125	1.25	0
1415	jews	0	0.0125	0.0125	-0.0125	1.25	0
1416	unfair	0	0.0125	0.0125	-0.0125	1.25	0
1417	mattress	0	0.0125	0.0125	-0.0125	1.25	0
1418	tatsy	0	0.0125	0.0125	-0.0125	1.25	0
1419	vegetation	0	0.0125	0.0125	-0.0125	1.25	0
1420	blodd	0	0.0125	0.0125	-0.0125	1.25	0
1421	egality	0	0.0125	0.0125	-0.0125	1.25	0
1422	backbone	0	0.0125	0.0125	-0.0125	1.25	0
1423	uterus	0	0.0125	0.0125	-0.0125	1.25	0
1424	womp	0	0.0125	0.0125	-0.0125	1.25	0
1425	navous	0	0.0125	0.0125	-0.0125	1.25	0
1426	naive	0	0.0125	0.0125	-0.0125	1.25	0
1427	sleepless	0	0.0125	0.0125	-0.0125	1.25	0
1428	thinking	0	0.0125	0.0125	-0.0125	1.25	0
1429	introvet	0	0.0125	0.0125	-0.0125	1.25	0
1430	caring	0	0.0125	0.0125	-0.0125	1.25	0
1431	handsome	0	0.0125	0.0125	-0.0125	1.25	0
1432	hears	0	0.0125	0.0125	-0.0125	1.25	0
1433	wisper	0	0.0125	0.0125	-0.0125	1.25	0
1434	believe	0	0.0125	0.0125	-0.0125	1.25	0
1435	worring	0	0.0125	0.0125	-0.0125	1.25	0
1436	somebody	0	0.0125	0.0125	-0.0125	1.25	0
1437	consistance	0	0.0125	0.0125	-0.0125	1.25	0
1438	ask	0	0.0125	0.0125	-0.0125	1.25	0
1439	given	0	0.0125	0.0125	-0.0125	1.25	0
1440	boats	0	0.0125	0.0125	-0.0125	1.25	0
1441	sharks	0	0.0125	0.0125	-0.0125	1.25	0
1442	families	0	0.0125	0.0125	-0.0125	1.25	0
1443	beachball	0	0.0125	0.0125	-0.0125	1.25	0
1444	coolers	0	0.0125	0.0125	-0.0125	1.25	0
1445	summertime	0	0.0125	0.0125	-0.0125	1.25	0
1446	wamrth	0	0.0125	0.0125	-0.0125	1.25	0
1447	convertible	0	0.0125	0.0125	-0.0125	1.25	0
1448	watermelon	0	0.0125	0.0125	-0.0125	1.25	0
1449	tailgate	0	0.0125	0.0125	-0.0125	1.25	0
1450	parties	0	0.0125	0.0125	-0.0125	1.25	0
1451	freetime	0	0.0125	0.0125	-0.0125	1.25	0
1452	crafts	0	0.0125	0.0125	-0.0125	1.25	0
1453	seaworld	0	0.0125	0.0125	-0.0125	1.25	0
1454	whatles	0	0.0125	0.0125	-0.0125	1.25	0
1455	craving	0	0.0125	0.0125	-0.0125	1.25	0
1456	satisfied	0	0.0125	0.0125	-0.0125	1.25	0
1457	fulfilled	0	0.0125	0.0125	-0.0125	1.25	0
1458	appreciate	0	0.0125	0.0125	-0.0125	1.25	0
1459	gratitude	0	0.0125	0.0125	-0.0125	1.25	0
1460	accomplish	0	0.0125	0.0125	-0.0125	1.25	0
1461	firends	0	0.0125	0.0125	-0.0125	1.25	0
1462	theft	0	0.0125	0.0125	-0.0125	1.25	0
1463	network	0	0.0125	0.0125	-0.0125	1.25	0
1464	interent	0	0.0125	0.0125	-0.0125	1.25	0
1465	growing	0	0.0125	0.0125	-0.0125	1.25	0
1466	personal	0	0.0125	0.0125	-0.0125	1.25	0
1467	always	0	0.0125	0.0125	-0.0125	1.25	0
1468	constant	0	0.0125	0.0125	-0.0125	1.25	0
1469	era	0	0.0125	0.0125	-0.0125	1.25	0
1470	scale	0	0.0125	0.0125	-0.0125	1.25	0
1471	compounding	0	0.0125	0.0125	-0.0125	1.25	0
1472	persevere	0	0.0125	0.0125	-0.0125	1.25	0
1473	consistant	0	0.0125	0.0125	-0.0125	1.25	0
1474	worthy	0	0.0125	0.0125	-0.0125	1.25	0
1475	superior	0	0.0125	0.0125	-0.0125	1.25	0
1476	better	0	0.0125	0.0125	-0.0125	1.25	0
1477	pushing	0	0.0125	0.0125	-0.0125	1.25	0
1478	upgrade	0	0.0125	0.0125	-0.0125	1.25	0
1479	snowball	0	0.0125	0.0125	-0.0125	1.25	0
1480	rolex	0	0.0125	0.0125	-0.0125	1.25	0
1481	bonds	0	0.0125	0.0125	-0.0125	1.25	0
1482	property	0	0.0125	0.0125	-0.0125	1.25	0
1483	floods	0	0.0125	0.0125	-0.0125	1.25	0
1484	protein	0	0.0125	0.0125	-0.0125	1.25	0
1485	gyn	0	0.0125	0.0125	-0.0125	1.25	0
1486	lifting	0	0.0125	0.0125	-0.0125	1.25	0
1487	bottles	0	0.0125	0.0125	-0.0125	1.25	0
1488	falling	0	0.0125	0.0125	-0.0125	1.25	0
1489	patients	0	0.0125	0.0125	-0.0125	1.25	0
1490	buddhist	0	0.0125	0.0125	-0.0125	1.25	0
1491	priest	0	0.0125	0.0125	-0.0125	1.25	0
1492	monk	0	0.0125	0.0125	-0.0125	1.25	0
1493	nun	0	0.0125	0.0125	-0.0125	1.25	0
1494	bulidin	0	0.0125	0.0125	-0.0125	1.25	0
1495	avocado	0	0.0125	0.0125	-0.0125	1.25	0
1496	barn	0	0.0125	0.0125	-0.0125	1.25	0
1497	online	0	0.0125	0.0125	-0.0125	1.25	0
1498	werewolf	0	0.0125	0.0125	-0.0125	1.25	0
1499	slee	0	0.0125	0.0125	-0.0125	1.25	0
1500	sleet	0	0.0125	0.0125	-0.0125	1.25	0
1501	hail	0	0.0125	0.0125	-0.0125	1.25	0
1502	col	0	0.0125	0.0125	-0.0125	1.25	0
1503	frigid	0	0.0125	0.0125	-0.0125	1.25	0
1504	width	0	0.0125	0.0125	-0.0125	1.25	0
1505	giant	0	0.0125	0.0125	-0.0125	1.25	0
1506	ferret	0	0.0125	0.0125	-0.0125	1.25	0
1507	gerbil	0	0.0125	0.0125	-0.0125	1.25	0
1508	rhino	0	0.0125	0.0125	-0.0125	1.25	0
1509	ape	0	0.0125	0.0125	-0.0125	1.25	0
1510	orangutan	0	0.0125	0.0125	-0.0125	1.25	0
1511	root	0	0.0125	0.0125	-0.0125	1.25	0
1512	skeleton	0	0.0125	0.0125	-0.0125	1.25	0
1513	torso	0	0.0125	0.0125	-0.0125	1.25	0
1514	peas	0	0.0125	0.0125	-0.0125	1.25	0
1515	cauliflower	0	0.0125	0.0125	-0.0125	1.25	0
1516	pram	0	0.0125	0.0125	-0.0125	1.25	0
1517	pushchair	0	0.0125	0.0125	-0.0125	1.25	0
1518	pans	0	0.0125	0.0125	-0.0125	1.25	0
1519	carry	0	0.0125	0.0125	-0.0125	1.25	0
1520	storage	0	0.0125	0.0125	-0.0125	1.25	0
1521	tiger	0	0.0125	0.0125	-0.0125	1.25	0
1522	sweater	0	0.0125	0.0125	-0.0125	1.25	0
1523	homicide	0	0.0125	0.0125	-0.0125	1.25	0
1524	holmes	0	0.0125	0.0125	-0.0125	1.25	0
1525	victorian	0	0.0125	0.0125	-0.0125	1.25	0
1526	victoria	0	0.0125	0.0125	-0.0125	1.25	0
1527	albert	0	0.0125	0.0125	-0.0125	1.25	0
1528	monarchy	0	0.0125	0.0125	-0.0125	1.25	0
1529	uk	0	0.0125	0.0125	-0.0125	1.25	0
1530	snp	0	0.0125	0.0125	-0.0125	1.25	0
1531	nationalism	0	0.0125	0.0125	-0.0125	1.25	0
1532	separatism	0	0.0125	0.0125	-0.0125	1.25	0
1533	referendum	0	0.0125	0.0125	-0.0125	1.25	0
1534	defeat	0	0.0125	0.0125	-0.0125	1.25	0
1535	treaty	0	0.0125	0.0125	-0.0125	1.25	0
1536	molotov	0	0.0125	0.0125	-0.0125	1.25	0
1537	cocktail	0	0.0125	0.0125	-0.0125	1.25	0
1538	mohito	0	0.0125	0.0125	-0.0125	1.25	0
1539	thyme	0	0.0125	0.0125	-0.0125	1.25	0
1540	rosemary	0	0.0125	0.0125	-0.0125	1.25	0
1541	actress	0	0.0125	0.0125	-0.0125	1.25	0
1542	breasts!	0	0.0125	0.0125	-0.0125	1.25	0
1543	ass!	0	0.0125	0.0125	-0.0125	1.25	0
1544	intercourse!	0	0.0125	0.0125	-0.0125	1.25	0
1545	playing!	0	0.0125	0.0125	-0.0125	1.25	0
1546	pol	0	0.0125	0.0125	-0.0125	1.25	0
1547	flowing	0	0.0125	0.0125	-0.0125	1.25	0
1548	crossing	0	0.0125	0.0125	-0.0125	1.25	0
1549	pedestrian	0	0.0125	0.0125	-0.0125	1.25	0
1550	accident	0	0.0125	0.0125	-0.0125	1.25	0
1551	wond	0	0.0125	0.0125	-0.0125	1.25	0
1552	firstaid	0	0.0125	0.0125	-0.0125	1.25	0
1553	bandage	0	0.0125	0.0125	-0.0125	1.25	0
1554	paramedic	0	0.0125	0.0125	-0.0125	1.25	0
1555	siren	0	0.0125	0.0125	-0.0125	1.25	0
1556	wail	0	0.0125	0.0125	-0.0125	1.25	0
1557	spooky	0	0.0125	0.0125	-0.0125	1.25	0
1558	october	0	0.0125	0.0125	-0.0125	1.25	0
1559	pumpkins	0	0.0125	0.0125	-0.0125	1.25	0
1560	hotchocolate	0	0.0125	0.0125	-0.0125	1.25	0
1561	comforting	0	0.0125	0.0125	-0.0125	1.25	0
1562	cafe	0	0.0125	0.0125	-0.0125	1.25	0
1563	muffin	0	0.0125	0.0125	-0.0125	1.25	0
1564	customer	0	0.0125	0.0125	-0.0125	1.25	0
1565	croissant	0	0.0125	0.0125	-0.0125	1.25	0
1566	syrup	0	0.0125	0.0125	-0.0125	1.25	0
1567	pancake	0	0.0125	0.0125	-0.0125	1.25	0
1568	shrove	0	0.0125	0.0125	-0.0125	1.25	0
1569	agnostic	0	0.0125	0.0125	-0.0125	1.25	0
1570	atheist	0	0.0125	0.0125	-0.0125	1.25	0
1571	beliefs	0	0.0125	0.0125	-0.0125	1.25	0
1572	morals	0	0.0125	0.0125	-0.0125	1.25	0
1573	focused	0	0.0125	0.0125	-0.0125	1.25	0
1574	hardworking	0	0.0125	0.0125	-0.0125	1.25	0
1575	educated	0	0.0125	0.0125	-0.0125	1.25	0
1576	lecturer	0	0.0125	0.0125	-0.0125	1.25	0
1577	courses	0	0.0125	0.0125	-0.0125	1.25	0
1578	struggling	0	0.0125	0.0125	-0.0125	1.25	0
1579	rely	0	0.0125	0.0125	-0.0125	1.25	0
1580	community	0	0.0125	0.0125	-0.0125	1.25	0
1581	tvseries	0	0.0125	0.0125	-0.0125	1.25	0
1582	time-pass	0	0.0125	0.0125	-0.0125	1.25	0
1583	garbage	0	0.0125	0.0125	-0.0125	1.25	0
1584	excess	0	0.0125	0.0125	-0.0125	1.25	0
1585	explusion	0	0.0125	0.0125	-0.0125	1.25	0
1586	uncertain	0	0.0125	0.0125	-0.0125	1.25	0
1587	responsibilities	0	0.0125	0.0125	-0.0125	1.25	0
1588	panda	0	0.0125	0.0125	-0.0125	1.25	0
1589	ev	0	0.0125	0.0125	-0.0125	1.25	0
1590	kidney	0	0.0125	0.0125	-0.0125	1.25	0
1591	wig	0	0.0125	0.0125	-0.0125	1.25	0
1592	jeans	0	0.0125	0.0125	-0.0125	1.25	0
1593	accidents	0	0.0125	0.0125	-0.0125	1.25	0
1594	explosives	0	0.0125	0.0125	-0.0125	1.25	0
1595	exploitation	0	0.0125	0.0125	-0.0125	1.25	0
1596	deforestation	0	0.0125	0.0125	-0.0125	1.25	0
1597	disruption	0	0.0125	0.0125	-0.0125	1.25	0
1598	unnatural	0	0.0125	0.0125	-0.0125	1.25	0
1599	resources	0	0.0125	0.0125	-0.0125	1.25	0
1600	manegement	0	0.0125	0.0125	-0.0125	1.25	0
1601	taxes	0	0.0125	0.0125	-0.0125	1.25	0
1602	incentives	0	0.0125	0.0125	-0.0125	1.25	0
1603	emissions	0	0.0125	0.0125	-0.0125	1.25	0
1604	biological	0	0.0125	0.0125	-0.0125	1.25	0
1605	photosynthesis	0	0.0125	0.0125	-0.0125	1.25	0
1606	nitrogen	0	0.0125	0.0125	-0.0125	1.25	0
1607	fertilizers	0	0.0125	0.0125	-0.0125	1.25	0
1608	chemicals	0	0.0125	0.0125	-0.0125	1.25	0
1609	disposal	0	0.0125	0.0125	-0.0125	1.25	0
1610	harmful	0	0.0125	0.0125	-0.0125	1.25	0
1611	poisioning	0	0.0125	0.0125	-0.0125	1.25	0
1612	er	0	0.0125	0.0125	-0.0125	1.25	0
1613	obligation	0	0.0125	0.0125	-0.0125	1.25	0
1614	protestors	0	0.0125	0.0125	-0.0125	1.25	0
1615	riots	0	0.0125	0.0125	-0.0125	1.25	0
1616	military	0	0.0125	0.0125	-0.0125	1.25	0
1617	intervention	0	0.0125	0.0125	-0.0125	1.25	0
1618	supermarkets	0	0.0125	0.0125	-0.0125	1.25	0
1619	restaurants	0	0.0125	0.0125	-0.0125	1.25	0
1620	regional	0	0.0125	0.0125	-0.0125	1.25	0
1621	rural	0	0.0125	0.0125	-0.0125	1.25	0
1622	soothing	0	0.0125	0.0125	-0.0125	1.25	0
1623	fam	0	0.0125	0.0125	-0.0125	1.25	0
1624	sewage	0	0.0125	0.0125	-0.0125	1.25	0
1625	dying	0	0.0125	0.0125	-0.0125	1.25	0
1626	last	0	0.0125	0.0125	-0.0125	1.25	0
1627	tot	0	0.0125	0.0125	-0.0125	1.25	0
1628	pwer	0	0.0125	0.0125	-0.0125	1.25	0
1629	coward	0	0.0125	0.0125	-0.0125	1.25	0
1630	crowd	0	0.0125	0.0125	-0.0125	1.25	0
1631	hourly	0	0.0125	0.0125	-0.0125	1.25	0
1632	cowardly	0	0.0125	0.0125	-0.0125	1.25	0
1633	fatherly	0	0.0125	0.0125	-0.0125	1.25	0
1634	motherly	0	0.0125	0.0125	-0.0125	1.25	0
1635	grew	0	0.0125	0.0125	-0.0125	1.25	0
1636	galifinakis	0	0.0125	0.0125	-0.0125	1.25	0
1637	pulledover	0	0.0125	0.0125	-0.0125	1.25	0
1638	vaegas	0	0.0125	0.0125	-0.0125	1.25	0
1639	owe	0	0.0125	0.0125	-0.0125	1.25	0
1640	bust	0	0.0125	0.0125	-0.0125	1.25	0
1641	gust	0	0.0125	0.0125	-0.0125	1.25	0
1642	and	0	0.0125	0.0125	-0.0125	1.25	0
1643	band	0	0.0125	0.0125	-0.0125	1.25	0
1644	strand	0	0.0125	0.0125	-0.0125	1.25	0
1645	our	0	0.0125	0.0125	-0.0125	1.25	0
1646	chipped	0	0.0125	0.0125	-0.0125	1.25	0
1647	cracked	0	0.0125	0.0125	-0.0125	1.25	0
1648	fact	0	0.0125	0.0125	-0.0125	1.25	0
1649	opinion	0	0.0125	0.0125	-0.0125	1.25	0
1650	guilt	0	0.0125	0.0125	-0.0125	1.25	0
1651	socialmedia	0	0.0125	0.0125	-0.0125	1.25	0
1652	facebook	0	0.0125	0.0125	-0.0125	1.25	0
1653	metaverse	0	0.0125	0.0125	-0.0125	1.25	0
1654	worst	0	0.0125	0.0125	-0.0125	1.25	0
1655	cursed	0	0.0125	0.0125	-0.0125	1.25	0
1656	durst	0	0.0125	0.0125	-0.0125	1.25	0
1657	spiderman	0	0.0125	0.0125	-0.0125	1.25	0
1658	groovy	0	0.0125	0.0125	-0.0125	1.25	0
1659	austinpowe	0	0.0125	0.0125	-0.0125	1.25	0
1660	beverage	0	0.0125	0.0125	-0.0125	1.25	0
1661	parched	0	0.0125	0.0125	-0.0125	1.25	0
1662	expanse	0	0.0125	0.0125	-0.0125	1.25	0
1663	wide	0	0.0125	0.0125	-0.0125	1.25	0
1664	narrow	0	0.0125	0.0125	-0.0125	1.25	0
1665	miniature	0	0.0125	0.0125	-0.0125	1.25	0
1666	impressive	0	0.0125	0.0125	-0.0125	1.25	0
1667	astounding	0	0.0125	0.0125	-0.0125	1.25	0
1668	shocking	0	0.0125	0.0125	-0.0125	1.25	0
1669	puzzling	0	0.0125	0.0125	-0.0125	1.25	0
1670	confusing	0	0.0125	0.0125	-0.0125	1.25	0
1671	disoriented	0	0.0125	0.0125	-0.0125	1.25	0
1672	chord	0	0.0125	0.0125	-0.0125	1.25	0
1673	buttonfair	0	0.0125	0.0125	-0.0125	1.25	0
1674	keep	0	0.0125	0.0125	-0.0125	1.25	0
1675	ark	0	0.0125	0.0125	-0.0125	1.25	0
1676	dimples	0	0.0125	0.0125	-0.0125	1.25	0
1677	thick	0	0.0125	0.0125	-0.0125	1.25	0
1678	coomand	0	0.0125	0.0125	-0.0125	1.25	0
1679	command	0	0.0125	0.0125	-0.0125	1.25	0
1680	clip	0	0.0125	0.0125	-0.0125	1.25	0
1681	elongate	0	0.0125	0.0125	-0.0125	1.25	0
1682	push	0	0.0125	0.0125	-0.0125	1.25	0
1683	drag	0	0.0125	0.0125	-0.0125	1.25	0
1684	message	0	0.0125	0.0125	-0.0125	1.25	0
1685	li	0	0.0125	0.0125	-0.0125	1.25	0
1686	ducks	0	0.0125	0.0125	-0.0125	1.25	0
1687	feed	0	0.0125	0.0125	-0.0125	1.25	0
1688	twig	0	0.0125	0.0125	-0.0125	1.25	0
1689	branch	0	0.0125	0.0125	-0.0125	1.25	0
1690	organise	0	0.0125	0.0125	-0.0125	1.25	0
1691	system	0	0.0125	0.0125	-0.0125	1.25	0
1692	tabs	0	0.0125	0.0125	-0.0125	1.25	0
1693	beetle	0	0.0125	0.0125	-0.0125	1.25	0
1694	cell	0	0.0125	0.0125	-0.0125	1.25	0
1695	elf	0	0.0125	0.0125	-0.0125	1.25	0
1696	shelf	0	0.0125	0.0125	-0.0125	1.25	0
1697	needy	0	0.0125	0.0125	-0.0125	1.25	0
1698	clingy	0	0.0125	0.0125	-0.0125	1.25	0
1699	responsibility	0	0.0125	0.0125	-0.0125	1.25	0
1700	dread	0	0.0125	0.0125	-0.0125	1.25	0
1701	potion	0	0.0125	0.0125	-0.0125	1.25	0
1702	alchemy	0	0.0125	0.0125	-0.0125	1.25	0
1703	fortune	0	0.0125	0.0125	-0.0125	1.25	0
1704	lemonade	0	0.0125	0.0125	-0.0125	1.25	0
1705	palm	0	0.0125	0.0125	-0.0125	1.25	0
1706	saucepan	0	0.0125	0.0125	-0.0125	1.25	0
1707	pipes	0	0.0125	0.0125	-0.0125	1.25	0
1708	radiator	0	0.0125	0.0125	-0.0125	1.25	0
1709	cocoa	0	0.0125	0.0125	-0.0125	1.25	0
1710	tulips	0	0.0125	0.0125	-0.0125	1.25	0
1711	daffodils	0	0.0125	0.0125	-0.0125	1.25	0
1712	trowel	0	0.0125	0.0125	-0.0125	1.25	0
1713	hymn	0	0.0125	0.0125	-0.0125	1.25	0
1714	monks	0	0.0125	0.0125	-0.0125	1.25	0
1715	chanting	0	0.0125	0.0125	-0.0125	1.25	0
1716	monastery	0	0.0125	0.0125	-0.0125	1.25	0
1717	cartographers	0	0.0125	0.0125	-0.0125	1.25	0
1718	archaeologists	0	0.0125	0.0125	-0.0125	1.25	0
1719	mosaic	0	0.0125	0.0125	-0.0125	1.25	0
1720	mansions	0	0.0125	0.0125	-0.0125	1.25	0
1721	baths	0	0.0125	0.0125	-0.0125	1.25	0
1722	thermal	0	0.0125	0.0125	-0.0125	1.25	0
1723	potassium	0	0.0125	0.0125	-0.0125	1.25	0
1724	reaction	0	0.0125	0.0125	-0.0125	1.25	0
1725	bombs	0	0.0125	0.0125	-0.0125	1.25	0
1726	terrorism	0	0.0125	0.0125	-0.0125	1.25	0
1727	postbox	0	0.0125	0.0125	-0.0125	1.25	0
1728	letters	0	0.0125	0.0125	-0.0125	1.25	0
1729	gifting	0	0.0125	0.0125	-0.0125	1.25	0
1730	ribbon	0	0.0125	0.0125	-0.0125	1.25	0
1731	wrapping	0	0.0125	0.0125	-0.0125	1.25	0
1732	excitement	0	0.0125	0.0125	-0.0125	1.25	0
1733	carols	0	0.0125	0.0125	-0.0125	1.25	0
1734	element	0	0.0125	0.0125	-0.0125	1.25	0
1735	tin	0	0.0125	0.0125	-0.0125	1.25	0
1736	nourishment	0	0.0125	0.0125	-0.0125	1.25	0
1737	consumerism	0	0.0125	0.0125	-0.0125	1.25	0
1738	argument	0	0.0125	0.0125	-0.0125	1.25	0
1739	paddle	0	0.0125	0.0125	-0.0125	1.25	0
1740	oar	0	0.0125	0.0125	-0.0125	1.25	0
1741	joker	0	0.0125	0.0125	-0.0125	1.25	0
1742	victory	0	0.0125	0.0125	-0.0125	1.25	0
1743	melon	0	0.0125	0.0125	-0.0125	1.25	0
1744	taco	0	0.0125	0.0125	-0.0125	1.25	0
1745	nachos	0	0.0125	0.0125	-0.0125	1.25	0
1746	ladder	0	0.0125	0.0125	-0.0125	1.25	0
1747	send	0	0.0125	0.0125	-0.0125	1.25	0
1748	deliver	0	0.0125	0.0125	-0.0125	1.25	0
1749	recharge	0	0.0125	0.0125	-0.0125	1.25	0
1750	unwind	0	0.0125	0.0125	-0.0125	1.25	0
1751	disconnect	0	0.0125	0.0125	-0.0125	1.25	0
1752	networking	0	0.0125	0.0125	-0.0125	1.25	0
1753	grind	0	0.0125	0.0125	-0.0125	1.25	0
1754	unmotivated	0	0.0125	0.0125	-0.0125	1.25	0
1755	motivated	0	0.0125	0.0125	-0.0125	1.25	0
1756	fantasy	0	0.0125	0.0125	-0.0125	1.25	0
1757	kindle	0	0.0125	0.0125	-0.0125	1.25	0
1758	capitalism	0	0.0125	0.0125	-0.0125	1.25	0
1759	plumbing	0	0.0125	0.0125	-0.0125	1.25	0
1760	electrical	0	0.0125	0.0125	-0.0125	1.25	0
1761	contracting	0	0.0125	0.0125	-0.0125	1.25	0
1762	yawn	0	0.0125	0.0125	-0.0125	1.25	0
1763	singing	0	0.0125	0.0125	-0.0125	1.25	0
1764	rub	0	0.0125	0.0125	-0.0125	1.25	0
1765	grape	0	0.0125	0.0125	-0.0125	1.25	0
1766	healthcare	0	0.0125	0.0125	-0.0125	1.25	0
1767	reform	0	0.0125	0.0125	-0.0125	1.25	0
1768	improve	0	0.0125	0.0125	-0.0125	1.25	0
1769	evolve	0	0.0125	0.0125	-0.0125	1.25	0
1770	dan	0	0.0125	0.0125	-0.0125	1.25	0
1771	melting	0	0.0125	0.0125	-0.0125	1.25	0
1772	candels	0	0.0125	0.0125	-0.0125	1.25	0
1773	vicar	0	0.0125	0.0125	-0.0125	1.25	0
1774	robes	0	0.0125	0.0125	-0.0125	1.25	0
1775	bedding	0	0.0125	0.0125	-0.0125	1.25	0
1776	lists	0	0.0125	0.0125	-0.0125	1.25	0
1777	aching	0	0.0125	0.0125	-0.0125	1.25	0
1778	feathers	0	0.0125	0.0125	-0.0125	1.25	0
1779	astronaught	0	0.0125	0.0125	-0.0125	1.25	0
1780	bears	0	0.0125	0.0125	-0.0125	1.25	0
1781	pointed	0	0.0125	0.0125	-0.0125	1.25	0
1782	marshmallow	0	0.0125	0.0125	-0.0125	1.25	0
1783	electricity	0	0.0125	0.0125	-0.0125	1.25	0
1784	bri	0	0.0125	0.0125	-0.0125	1.25	0
1785	cape	0	0.0125	0.0125	-0.0125	1.25	0
1786	pumpkin	0	0.0125	0.0125	-0.0125	1.25	0
1787	mash	0	0.0125	0.0125	-0.0125	1.25	0
1788	vegan	0	0.0125	0.0125	-0.0125	1.25	0
1789	item	0	0.0125	0.0125	-0.0125	1.25	0
1790	feets	0	0.0125	0.0125	-0.0125	1.25	0
1791	varnish	0	0.0125	0.0125	-0.0125	1.25	0
1792	profession	0	0.0125	0.0125	-0.0125	1.25	0
1793	stability	0	0.0125	0.0125	-0.0125	1.25	0
1794	measurements	0	0.0125	0.0125	-0.0125	1.25	0
1795	cakes	0	0.0125	0.0125	-0.0125	1.25	0
1796	instructions	0	0.0125	0.0125	-0.0125	1.25	0
1797	meow	0	0.0125	0.0125	-0.0125	1.25	0
1798	mobility	0	0.0125	0.0125	-0.0125	1.25	0
1799	mend	0	0.0125	0.0125	-0.0125	1.25	0
1800	replace	0	0.0125	0.0125	-0.0125	1.25	0
1801	irriplacea	0	0.0125	0.0125	-0.0125	1.25	0
1802	oats	0	0.0125	0.0125	-0.0125	1.25	0
1803	oatmeal	0	0.0125	0.0125	-0.0125	1.25	0
1804	fattening	0	0.0125	0.0125	-0.0125	1.25	0
1805	indifferent	0	0.0125	0.0125	-0.0125	1.25	0
1806	either	0	0.0125	0.0125	-0.0125	1.25	0
1807	neither	0	0.0125	0.0125	-0.0125	1.25	0
1808	both	0	0.0125	0.0125	-0.0125	1.25	0
1809	fixins	0	0.0125	0.0125	-0.0125	1.25	0
1810	sightsee	0	0.0125	0.0125	-0.0125	1.25	0
1811	beaches	0	0.0125	0.0125	-0.0125	1.25	0
1812	rivers	0	0.0125	0.0125	-0.0125	1.25	0
1813	streams	0	0.0125	0.0125	-0.0125	1.25	0
1814	lakes	0	0.0125	0.0125	-0.0125	1.25	0
1815	liquor	0	0.0125	0.0125	-0.0125	1.25	0
1816	rum	0	0.0125	0.0125	-0.0125	1.25	0
1817	scotch	0	0.0125	0.0125	-0.0125	1.25	0
1818	limoncello	0	0.0125	0.0125	-0.0125	1.25	0
1819	lemons	0	0.0125	0.0125	-0.0125	1.25	0
1820	italian	0	0.0125	0.0125	-0.0125	1.25	0
1821	fastfood	0	0.0125	0.0125	-0.0125	1.25	0
1822	medication	0	0.0125	0.0125	-0.0125	1.25	0
1823	pills	0	0.0125	0.0125	-0.0125	1.25	0
1824	happyness	0	0.0125	0.0125	-0.0125	1.25	0
1825	self	0	0.0125	0.0125	-0.0125	1.25	0
1826	her	0	0.0125	0.0125	-0.0125	1.25	0
1827	needs	0	0.0125	0.0125	-0.0125	1.25	0
1828	pineapple	0	0.0125	0.0125	-0.0125	1.25	0
1829	fuits	0	0.0125	0.0125	-0.0125	1.25	0
1830	vegtables	0	0.0125	0.0125	-0.0125	1.25	0
1831	aderenaline	0	0.0125	0.0125	-0.0125	1.25	0
1832	my	0	0.0125	0.0125	-0.0125	1.25	0
1833	killer	0	0.0125	0.0125	-0.0125	1.25	0
1834	banks	0	0.0125	0.0125	-0.0125	1.25	0
1835	damage	0	0.0125	0.0125	-0.0125	1.25	0
1836	attack	0	0.0125	0.0125	-0.0125	1.25	0
1837	blister	0	0.0125	0.0125	-0.0125	1.25	0
1838	physical	0	0.0125	0.0125	-0.0125	1.25	0
1839	contact	0	0.0125	0.0125	-0.0125	1.25	0
1840	single	0	0.0125	0.0125	-0.0125	1.25	0
1841	strike	0	0.0125	0.0125	-0.0125	1.25	0
1842	warning	0	0.0125	0.0125	-0.0125	1.25	0
1843	sandcastle	0	0.0125	0.0125	-0.0125	1.25	0
1844	hazy	0	0.0125	0.0125	-0.0125	1.25	0
1845	barbecue	0	0.0125	0.0125	-0.0125	1.25	0
1846	lunchtime	0	0.0125	0.0125	-0.0125	1.25	0
1847	endangered	0	0.0125	0.0125	-0.0125	1.25	0
1848	spoilt	0	0.0125	0.0125	-0.0125	1.25	0
1849	sunday	0	0.0125	0.0125	-0.0125	1.25	0
1850	robin	0	0.0125	0.0125	-0.0125	1.25	0
1851	cloudy	0	0.0125	0.0125	-0.0125	1.25	0
1852	mew	0	0.0125	0.0125	-0.0125	1.25	0
1853	minature	0	0.0125	0.0125	-0.0125	1.25	0
1854	shred	0	0.0125	0.0125	-0.0125	1.25	0
1855	llama	0	0.0125	0.0125	-0.0125	1.25	0
1856	lower	0	0.0125	0.0125	-0.0125	1.25	0
1857	same	0	0.0125	0.0125	-0.0125	1.25	0
1858	identical	0	0.0125	0.0125	-0.0125	1.25	0
1859	twin	0	0.0125	0.0125	-0.0125	1.25	0
1860	towers	0	0.0125	0.0125	-0.0125	1.25	0
1861	blast	0	0.0125	0.0125	-0.0125	1.25	0
1862	urine	0	0.0125	0.0125	-0.0125	1.25	0
1863	pokemon	0	0.0125	0.0125	-0.0125	1.25	0
1864	pikachu	0	0.0125	0.0125	-0.0125	1.25	0
1865	eletric	0	0.0125	0.0125	-0.0125	1.25	0
1866	saving	0	0.0125	0.0125	-0.0125	1.25	0
1867	index	0	0.0125	0.0125	-0.0125	1.25	0
1868	tonned	0	0.0125	0.0125	-0.0125	1.25	0
1869	enhanced	0	0.0125	0.0125	-0.0125	1.25	0
1870	chesating	0	0.0125	0.0125	-0.0125	1.25	0
1871	vice	0	0.0125	0.0125	-0.0125	1.25	0
1872	decisions	0	0.0125	0.0125	-0.0125	1.25	0
1873	adulthood	0	0.0125	0.0125	-0.0125	1.25	0
1874	harmony	0	0.0125	0.0125	-0.0125	1.25	0
1875	sunset	0	0.0125	0.0125	-0.0125	1.25	0
1876	experiencing	0	0.0125	0.0125	-0.0125	1.25	0
1877	boiling	0	0.0125	0.0125	-0.0125	1.25	0
1878	frying	0	0.0125	0.0125	-0.0125	1.25	0
1879	grilling	0	0.0125	0.0125	-0.0125	1.25	0
1880	tomatoe	0	0.0125	0.0125	-0.0125	1.25	0
1881	euros	0	0.0125	0.0125	-0.0125	1.25	0
1882	rooney	0	0.0125	0.0125	-0.0125	1.25	0
1883	ronaldo	0	0.0125	0.0125	-0.0125	1.25	0
1884	christiano	0	0.0125	0.0125	-0.0125	1.25	0
1885	portugual	0	0.0125	0.0125	-0.0125	1.25	0
1886	periperi	0	0.0125	0.0125	-0.0125	1.25	0
1887	vegitarian	0	0.0125	0.0125	-0.0125	1.25	0
1888	flexitarian	0	0.0125	0.0125	-0.0125	1.25	0
1889	oceans	0	0.0125	0.0125	-0.0125	1.25	0
1890	manities	0	0.0125	0.0125	-0.0125	1.25	0
1891	extinct	0	0.0125	0.0125	-0.0125	1.25	0
1892	dinosaurs	0	0.0125	0.0125	-0.0125	1.25	0
1893	trex	0	0.0125	0.0125	-0.0125	1.25	0
1894	roses	0	0.0125	0.0125	-0.0125	1.25	0
1895	innercore	0	0.0125	0.0125	-0.0125	1.25	0
1896	geograph	0	0.0125	0.0125	-0.0125	1.25	0
1897	them	0	0.0125	0.0125	-0.0125	1.25	0
1898	folk	0	0.0125	0.0125	-0.0125	1.25	0
1899	portrait	0	0.0125	0.0125	-0.0125	1.25	0
1900	beating	0	0.0125	0.0125	-0.0125	1.25	0
1901	catholic	0	0.0125	0.0125	-0.0125	1.25	0
1902	protestant	0	0.0125	0.0125	-0.0125	1.25	0
1903	satire	0	0.0125	0.0125	-0.0125	1.25	0
1904	progeny	0	0.0125	0.0125	-0.0125	1.25	0
1905	yours	0	0.0125	0.0125	-0.0125	1.25	0
1906	possesion	0	0.0125	0.0125	-0.0125	1.25	0
1907	angel	0	0.0125	0.0125	-0.0125	1.25	0
1908	yhwh	0	0.0125	0.0125	-0.0125	1.25	0
1909	shock	0	0.0125	0.0125	-0.0125	1.25	0
1910	awe	0	0.0125	0.0125	-0.0125	1.25	0
1911	smash	0	0.0125	0.0125	-0.0125	1.25	0
1912	kitkat	0	0.0125	0.0125	-0.0125	1.25	0
1913	full	0	0.0125	0.0125	-0.0125	1.25	0
1914	bestie	0	0.0125	0.0125	-0.0125	1.25	0
1915	united	0	0.0125	0.0125	-0.0125	1.25	0
1916	everything	0	0.0125	0.0125	-0.0125	1.25	0
1917	apes	0	0.0125	0.0125	-0.0125	1.25	0
1918	notes	0	0.0125	0.0125	-0.0125	1.25	0
1919	collection	0	0.0125	0.0125	-0.0125	1.25	0
1920	classes	0	0.0125	0.0125	-0.0125	1.25	0
1921	operation	0	0.0125	0.0125	-0.0125	1.25	0
1922	recovery	0	0.0125	0.0125	-0.0125	1.25	0
1923	expert	0	0.0125	0.0125	-0.0125	1.25	0
1924	share	0	0.0125	0.0125	-0.0125	1.25	0
1925	barter	0	0.0125	0.0125	-0.0125	1.25	0
1926	exchange	0	0.0125	0.0125	-0.0125	1.25	0
1927	casserole	0	0.0125	0.0125	-0.0125	1.25	0
1928	barrel	0	0.0125	0.0125	-0.0125	1.25	0
1929	pranks	0	0.0125	0.0125	-0.0125	1.25	0
1930	aussie	0	0.0125	0.0125	-0.0125	1.25	0
1931	pole	0	0.0125	0.0125	-0.0125	1.25	0
1932	stripper	0	0.0125	0.0125	-0.0125	1.25	0
1933	need	0	0.0125	0.0125	-0.0125	1.25	0
1934	less	0	0.0125	0.0125	-0.0125	1.25	0
1935	pay	0	0.0125	0.0125	-0.0125	1.25	0
1936	lives	0	0.0125	0.0125	-0.0125	1.25	0
1937	few	0	0.0125	0.0125	-0.0125	1.25	0
1938	dollars	0	0.0125	0.0125	-0.0125	1.25	0
1939	har	0	0.0125	0.0125	-0.0125	1.25	0
1940	feather	0	0.0125	0.0125	-0.0125	1.25	0
1941	petting	0	0.0125	0.0125	-0.0125	1.25	0
1942	booze	0	0.0125	0.0125	-0.0125	1.25	0
1943	pipe	0	0.0125	0.0125	-0.0125	1.25	0
1944	peppers	0	0.0125	0.0125	-0.0125	1.25	0
1945	snowy	0	0.0125	0.0125	-0.0125	1.25	0
1946	december	0	0.0125	0.0125	-0.0125	1.25	0
1947	tuesday	0	0.0125	0.0125	-0.0125	1.25	0
1948	sweaty	0	0.0125	0.0125	-0.0125	1.25	0
1949	orbit	0	0.0125	0.0125	-0.0125	1.25	0
1950	doughnut	0	0.0125	0.0125	-0.0125	1.25	0
1951	toaster	0	0.0125	0.0125	-0.0125	1.25	0
1952	spices	0	0.0125	0.0125	-0.0125	1.25	0
1953	turmeric	0	0.0125	0.0125	-0.0125	1.25	0
1954	raincoat	0	0.0125	0.0125	-0.0125	1.25	0
1955	chop	0	0.0125	0.0125	-0.0125	1.25	0
1956	moo	0	0.0125	0.0125	-0.0125	1.25	0
1957	ray	0	0.0125	0.0125	-0.0125	1.25	0
1958	molar	0	0.0125	0.0125	-0.0125	1.25	0
1959	wipe	0	0.0125	0.0125	-0.0125	1.25	0
1960	sew	0	0.0125	0.0125	-0.0125	1.25	0
1961	give	0	0.0125	0.0125	-0.0125	1.25	0
1962	take	0	0.0125	0.0125	-0.0125	1.25	0
1963	chew	0	0.0125	0.0125	-0.0125	1.25	0
1964	icicle	0	0.0125	0.0125	-0.0125	1.25	0
1965	point	0	0.0125	0.0125	-0.0125	1.25	0
1966	seek	0	0.0125	0.0125	-0.0125	1.25	0
1967	careful	0	0.0125	0.0125	-0.0125	1.25	0
1968	image	0.0125	0.0125	0	0	1	1
1969	camera	0.0125	0.0125	0	0	1	1
1970	bee	0.0375	0.0375	0	0	1	1
1971	apple	0.0625	0.0625	0	0	1	1
1972	cattle	0.0125	0.0125	0	0	1	1
1973	mouse	0.0375	0.0375	0	0	1	1
1974	claws	0.0125	0.0125	0	0	1	1
1975	drill	0.0125	0.0125	0	0	1	1
1976	door	0.0625	0.0625	0	0	1	1
1977	ruby	0.0125	0.0125	0	0	1	1
1978	hunt	0.025	0.025	0	0	1	1
1979	wine	0.05	0.05	0	0	1	1
1980	boat	0.0625	0.0625	0	0	1	1
1981	rifle	0.0125	0.0125	0	0	1	1
1982	mortar	0.0125	0.0125	0	0	1	1
1983	balloon	0.0125	0.0125	0	0	1	1
1984	board	0.025	0.025	0	0	1	1
1985	ring	0.025	0.025	0	0	1	1
1986	sail	0.025	0.025	0	0	1	1
1987	hull	0.0125	0.0125	0	0	1	1
1988	jam	0.0125	0.0125	0	0	1	1
1989	easter	0.0125	0.0125	0	0	1	1
1990	cross	0.025	0.025	0	0	1	1
1991	gift	0.0375	0.0375	0	0	1	1
1992	road	0.05	0.05	0	0	1	1
1993	windows	0.025	0.025	0	0	1	1
1994	broken	0.0125	0.0125	0	0	1	1
1995	complete	0.0125	0.0125	0	0	1	1
1996	finish	0.025	0.025	0	0	1	1
1997	end	0.0375	0.0375	0	0	1	1
1998	start	0.0125	0.0125	0	0	1	1
1999	vegetables	0.075	0.075	0	0	1	1
[truncated: 2,269 more rows]
