# Supplementary material for: Narrative thinking lingers in spontaneous thought
Source: Nat Commun. 2022 Aug 6;13:4585. doi: 10.1038/s41467-022-32113-6 (PMC9357042; doi:10.1038/s41467-022-32113-6)
Supplement: Supplementary file 4 — Source Data [file 41467_2022_32113_MOESM4_ESM.zip › Source Data/Supplement/FigureS12&18/exp_3/carver_neutralcue/intact_fa_bias.csv]

	word	fa1_p	fa2_p	fa2_bias	fa1_bias	fa2_oddsratio	fa1_oddsratio
1	murder	0.025	0.25	0.225	-0.225	10	0.1
2	story	0	0.1625	0.1625	-0.1625	16.25	0
3	river	0.075	0.2125	0.1375	-0.1375	2.833333333	0.352941176
4	funeral	0	0.1375	0.1375	-0.1375	13.75	0
5	death	0.0875	0.2125	0.125	-0.125	2.428571429	0.411764706
6	life	0.075	0.1875	0.1125	-0.1125	2.5	0.4
7	girl	0.0625	0.175	0.1125	-0.1125	2.8	0.357142857
8	child	0.0875	0.2	0.1125	-0.1125	2.285714286	0.4375
9	police	0	0.1125	0.1125	-0.1125	11.25	0
10	woman	0.025	0.1125	0.0875	-0.0875	4.5	0.222222222
11	breakfast	0.0125	0.1	0.0875	-0.0875	8	0.125
12	lights	0	0.0875	0.0875	-0.0875	8.75	0
13	eyes	0.05	0.125	0.075	-0.075	2.5	0.4
14	chain	0	0.075	0.075	-0.075	7.5	0
15	drinking	0	0.075	0.075	-0.075	7.5	0
16	far	0.0125	0.075	0.0625	-0.0625	6	0.166666667
17	mountains	0.025	0.0875	0.0625	-0.0625	3.5	0.285714286
18	together	0.0125	0.075	0.0625	-0.0625	6	0.166666667
19	god	0.025	0.0875	0.0625	-0.0625	3.5	0.285714286
20	under	0.0125	0.075	0.0625	-0.0625	6	0.166666667
21	help	0.0375	0.1	0.0625	-0.0625	2.666666667	0.375
22	forever	0.0125	0.075	0.0625	-0.0625	6	0.166666667
23	eggs	0.025	0.0875	0.0625	-0.0625	3.5	0.285714286
24	scared	0.0375	0.1	0.0625	-0.0625	2.666666667	0.375
25	freedom	0.05	0.1125	0.0625	-0.0625	2.25	0.444444444
26	drive	0.0375	0.1	0.0625	-0.0625	2.666666667	0.375
27	marriage	0.025	0.0875	0.0625	-0.0625	3.5	0.285714286
28	jesus	0.0125	0.075	0.0625	-0.0625	6	0.166666667
29	camping	0	0.0625	0.0625	-0.0625	6.25	0
30	son	0.0375	0.0875	0.05	-0.05	2.333333333	0.428571429
31	crime	0.025	0.075	0.05	-0.05	3	0.333333333
32	alone	0.0625	0.1125	0.05	-0.05	1.8	0.555555556
33	fire	0.1125	0.1625	0.05	-0.05	1.444444444	0.692307692
34	fear	0.0625	0.1125	0.05	-0.05	1.8	0.555555556
35	scary	0.025	0.075	0.05	-0.05	3	0.333333333
36	clothes	0.0375	0.0875	0.05	-0.05	2.333333333	0.428571429
37	man	0.0875	0.1375	0.05	-0.05	1.571428571	0.636363636
38	wife	0.025	0.075	0.05	-0.05	3	0.333333333
39	hate	0.025	0.075	0.05	-0.05	3	0.333333333
40	legs	0.0125	0.0625	0.05	-0.05	5	0.2
41	hearing	0.0125	0.0625	0.05	-0.05	5	0.2
42	window	0.025	0.075	0.05	-0.05	3	0.333333333
43	toast	0.0375	0.0875	0.05	-0.05	2.333333333	0.428571429
44	driving	0.0125	0.0625	0.05	-0.05	5	0.2
45	head	0.025	0.075	0.05	-0.05	3	0.333333333
46	lake	0.0125	0.0625	0.05	-0.05	5	0.2
47	more	0.025	0.075	0.05	-0.05	3	0.333333333
48	watch	0.0125	0.0625	0.05	-0.05	5	0.2
49	clever	0	0.05	0.05	-0.05	5	0
50	fishing	0	0.05	0.05	-0.05	5	0
51	better	0	0.05	0.05	-0.05	5	0
52	suspense	0	0.05	0.05	-0.05	5	0
53	focus	0	0.05	0.05	-0.05	5	0
54	drowning	0	0.05	0.05	-0.05	5	0
55	wheels	0	0.05	0.05	-0.05	5	0
56	loss	0	0.05	0.05	-0.05	5	0
57	presents	0	0.05	0.05	-0.05	5	0
58	sex	0	0.05	0.05	-0.05	5	0
59	drain	0	0.05	0.05	-0.05	5	0
60	black	0.1	0.1375	0.0375	-0.0375	1.375	0.727272727
61	car	0.175	0.2125	0.0375	-0.0375	1.214285714	0.823529412
62	truck	0.025	0.0625	0.0375	-0.0375	2.5	0.4
63	mystery	0.025	0.0625	0.0375	-0.0375	2.5	0.4
64	mum	0.0125	0.05	0.0375	-0.0375	4	0.25
65	husband	0.0375	0.075	0.0375	-0.0375	2	0.5
66	lonely	0.025	0.0625	0.0375	-0.0375	2.5	0.4
67	boy	0.0625	0.1	0.0375	-0.0375	1.6	0.625
68	washing	0.0125	0.05	0.0375	-0.0375	4	0.25
69	hurt	0.0125	0.05	0.0375	-0.0375	4	0.25
70	cream	0.025	0.0625	0.0375	-0.0375	2.5	0.4
71	maths	0.0125	0.05	0.0375	-0.0375	4	0.25
72	hold	0.0125	0.05	0.0375	-0.0375	4	0.25
73	place	0.025	0.0625	0.0375	-0.0375	2.5	0.4
74	fashion	0.025	0.0625	0.0375	-0.0375	2.5	0.4
75	lamp	0.0125	0.05	0.0375	-0.0375	4	0.25
76	church	0.0125	0.05	0.0375	-0.0375	4	0.25
77	milk	0.0625	0.1	0.0375	-0.0375	1.6	0.625
78	pain	0.0625	0.1	0.0375	-0.0375	1.6	0.625
79	live	0.0125	0.05	0.0375	-0.0375	4	0.25
80	round	0.0125	0.05	0.0375	-0.0375	4	0.25
81	old	0.075	0.1125	0.0375	-0.0375	1.5	0.666666667
82	tears	0.0125	0.05	0.0375	-0.0375	4	0.25
83	shoulder	0.0125	0.05	0.0375	-0.0375	4	0.25
84	toes	0.0125	0.05	0.0375	-0.0375	4	0.25
85	divorce	0.025	0.0625	0.0375	-0.0375	2.5	0.4
86	shop	0.0125	0.05	0.0375	-0.0375	4	0.25
87	english	0.0375	0.075	0.0375	-0.0375	2	0.5
88	store	0.0125	0.05	0.0375	-0.0375	4	0.25
89	first	0.025	0.0625	0.0375	-0.0375	2.5	0.4
90	gone	0.025	0.0625	0.0375	-0.0375	2.5	0.4
91	whiskey	0.0125	0.05	0.0375	-0.0375	4	0.25
92	daughter	0.0125	0.05	0.0375	-0.0375	4	0.25
93	men	0.0125	0.05	0.0375	-0.0375	4	0.25
94	shine	0	0.0375	0.0375	-0.0375	3.75	0
95	idea	0	0.0375	0.0375	-0.0375	3.75	0
96	rose	0	0.0375	0.0375	-0.0375	3.75	0
97	tent	0	0.0375	0.0375	-0.0375	3.75	0
98	foot	0	0.0375	0.0375	-0.0375	3.75	0
99	blouse	0	0.0375	0.0375	-0.0375	3.75	0
100	van	0	0.0375	0.0375	-0.0375	3.75	0
101	dean	0	0.0375	0.0375	-0.0375	3.75	0
102	claire	0	0.0375	0.0375	-0.0375	3.75	0
103	sunset	0	0.0375	0.0375	-0.0375	3.75	0
104	stage	0	0.0375	0.0375	-0.0375	3.75	0
105	innocent	0	0.0375	0.0375	-0.0375	3.75	0
106	stroke	0	0.0375	0.0375	-0.0375	3.75	0
107	interesting	0	0.0375	0.0375	-0.0375	3.75	0
108	hand	0	0.0375	0.0375	-0.0375	3.75	0
109	regret	0	0.0375	0.0375	-0.0375	3.75	0
110	wonder	0	0.0375	0.0375	-0.0375	3.75	0
111	want	0	0.0375	0.0375	-0.0375	3.75	0
112	scream	0	0.0375	0.0375	-0.0375	3.75	0
113	wall	0	0.0375	0.0375	-0.0375	3.75	0
114	blank	0	0.0375	0.0375	-0.0375	3.75	0
115	next	0	0.0375	0.0375	-0.0375	3.75	0
116	behind	0	0.0375	0.0375	-0.0375	3.75	0
117	devil	0	0.0375	0.0375	-0.0375	3.75	0
118	grief	0	0.0375	0.0375	-0.0375	3.75	0
119	american	0	0.0375	0.0375	-0.0375	3.75	0
120	vile	0	0.0375	0.0375	-0.0375	3.75	0
121	playing	0	0.0375	0.0375	-0.0375	3.75	0
122	deer	0	0.0375	0.0375	-0.0375	3.75	0
123	sunday	0	0.0375	0.0375	-0.0375	3.75	0
124	rage	0	0.0375	0.0375	-0.0375	3.75	0
125	easy	0	0.0375	0.0375	-0.0375	3.75	0
126	irritating	0	0.0375	0.0375	-0.0375	3.75	0
127	melon	0	0.0375	0.0375	-0.0375	3.75	0
128	left	0	0.0375	0.0375	-0.0375	3.75	0
129	save	0	0.0375	0.0375	-0.0375	3.75	0
130	tire	0	0.0375	0.0375	-0.0375	3.75	0
131	casket	0	0.0375	0.0375	-0.0375	3.75	0
132	bake	0	0.0375	0.0375	-0.0375	3.75	0
133	novel	0	0.0375	0.0375	-0.0375	3.75	0
134	author	0	0.0375	0.0375	-0.0375	3.75	0
135	easter	0	0.0375	0.0375	-0.0375	3.75	0
136	none	0	0.0375	0.0375	-0.0375	3.75	0
137	bent	0	0.0375	0.0375	-0.0375	3.75	0
138	gears	0	0.0375	0.0375	-0.0375	3.75	0
139	driver	0	0.0375	0.0375	-0.0375	3.75	0
140	asleep	0	0.0375	0.0375	-0.0375	3.75	0
141	geography	0	0.0375	0.0375	-0.0375	3.75	0
142	languages	0	0.0375	0.0375	-0.0375	3.75	0
143	hammer	0.0125	0.0375	0.025	-0.025	3	0.333333333
144	tea	0.075	0.1	0.025	-0.025	1.333333333	0.75
145	young	0.0375	0.0625	0.025	-0.025	1.666666667	0.6
146	kitchen	0.025	0.05	0.025	-0.025	2	0.5
147	jumping	0.0125	0.0375	0.025	-0.025	3	0.333333333
148	games	0.025	0.05	0.025	-0.025	2	0.5
149	me	0.025	0.05	0.025	-0.025	2	0.5
150	dark	0.15	0.175	0.025	-0.025	1.166666667	0.857142857
151	short	0.0125	0.0375	0.025	-0.025	3	0.333333333
152	rich	0.0125	0.0375	0.025	-0.025	3	0.333333333
153	away	0.0375	0.0625	0.025	-0.025	1.666666667	0.6
154	power	0.05	0.075	0.025	-0.025	1.5	0.666666667
155	train	0.025	0.05	0.025	-0.025	2	0.5
156	broken	0.0125	0.0375	0.025	-0.025	3	0.333333333
157	cars	0.025	0.05	0.025	-0.025	2	0.5
158	prayer	0.025	0.05	0.025	-0.025	2	0.5
159	nose	0.025	0.05	0.025	-0.025	2	0.5
160	words	0.0375	0.0625	0.025	-0.025	1.666666667	0.6
161	angry	0.0375	0.0625	0.025	-0.025	1.666666667	0.6
162	school	0.125	0.15	0.025	-0.025	1.2	0.833333333
163	expensive	0.0625	0.0875	0.025	-0.025	1.4	0.714285714
164	rock	0.025	0.05	0.025	-0.025	2	0.5
165	run	0.0625	0.0875	0.025	-0.025	1.4	0.714285714
166	morning	0.025	0.05	0.025	-0.025	2	0.5
167	wool	0.0125	0.0375	0.025	-0.025	3	0.333333333
168	pole	0.0125	0.0375	0.025	-0.025	3	0.333333333
169	future	0.025	0.05	0.025	-0.025	2	0.5
170	game	0.0375	0.0625	0.025	-0.025	1.666666667	0.6
171	glass	0.05	0.075	0.025	-0.025	1.5	0.666666667
172	whisky	0.025	0.05	0.025	-0.025	2	0.5
173	air	0.05	0.075	0.025	-0.025	1.5	0.666666667
174	nice	0.0125	0.0375	0.025	-0.025	3	0.333333333
175	fiction	0.025	0.05	0.025	-0.025	2	0.5
176	dead	0.075	0.1	0.025	-0.025	1.333333333	0.75
177	skin	0.025	0.05	0.025	-0.025	2	0.5
178	illness	0.025	0.05	0.025	-0.025	2	0.5
179	arms	0.0125	0.0375	0.025	-0.025	3	0.333333333
180	lost	0.025	0.05	0.025	-0.025	2	0.5
181	dying	0.0125	0.0375	0.025	-0.025	3	0.333333333
182	justice	0.0125	0.0375	0.025	-0.025	3	0.333333333
183	truth	0.0125	0.0375	0.025	-0.025	3	0.333333333
184	park	0.0125	0.0375	0.025	-0.025	3	0.333333333
185	slide	0.0125	0.0375	0.025	-0.025	3	0.333333333
186	engine	0.025	0.05	0.025	-0.025	2	0.5
187	link	0.0125	0.0375	0.025	-0.025	3	0.333333333
188	trip	0.0125	0.0375	0.025	-0.025	3	0.333333333
189	anger	0.0625	0.0875	0.025	-0.025	1.4	0.714285714
190	funny	0.0375	0.0625	0.025	-0.025	1.666666667	0.6
191	real	0.0125	0.0375	0.025	-0.025	3	0.333333333
192	song	0.025	0.05	0.025	-0.025	2	0.5
193	high	0.025	0.05	0.025	-0.025	2	0.5
194	circle	0.025	0.05	0.025	-0.025	2	0.5
195	weird	0.025	0.05	0.025	-0.025	2	0.5
196	box	0.05	0.075	0.025	-0.025	1.5	0.666666667
197	smooth	0.0125	0.0375	0.025	-0.025	3	0.333333333
198	drop	0.0125	0.0375	0.025	-0.025	3	0.333333333
199	disease	0.0125	0.0375	0.025	-0.025	3	0.333333333
200	look	0.0125	0.0375	0.025	-0.025	3	0.333333333
201	camp	0.0125	0.0375	0.025	-0.025	3	0.333333333
202	cook	0.025	0.05	0.025	-0.025	2	0.5
203	dad	0.025	0.05	0.025	-0.025	2	0.5
204	roast	0.0125	0.0375	0.025	-0.025	3	0.333333333
205	paris	0.0125	0.0375	0.025	-0.025	3	0.333333333
206	income	0.0125	0.0375	0.025	-0.025	3	0.333333333
207	working	0.0125	0.0375	0.025	-0.025	3	0.333333333
208	age	0.0375	0.0625	0.025	-0.025	1.666666667	0.6
209	theatre	0.0125	0.0375	0.025	-0.025	3	0.333333333
210	fat	0.025	0.05	0.025	-0.025	2	0.5
211	show	0.025	0.05	0.025	-0.025	2	0.5
212	deep	0.0125	0.0375	0.025	-0.025	3	0.333333333
213	burn	0.0125	0.0375	0.025	-0.025	3	0.333333333
214	path	0.025	0.05	0.025	-0.025	2	0.5
215	team	0.0125	0.0375	0.025	-0.025	3	0.333333333
216	adventure	0.0375	0.0625	0.025	-0.025	1.666666667	0.6
217	sentence	0.0125	0.0375	0.025	-0.025	3	0.333333333
218	log	0.0125	0.0375	0.025	-0.025	3	0.333333333
219	oven	0.0125	0.0375	0.025	-0.025	3	0.333333333
220	dairy	0.0125	0.0375	0.025	-0.025	3	0.333333333
221	race	0.025	0.05	0.025	-0.025	2	0.5
222	commitment	0.0125	0.0375	0.025	-0.025	3	0.333333333
223	struggle	0.0125	0.0375	0.025	-0.025	3	0.333333333
224	films	0.0125	0.0375	0.025	-0.025	3	0.333333333
225	balloon	0.0125	0.0375	0.025	-0.025	3	0.333333333
226	buttons	0.0125	0.0375	0.025	-0.025	3	0.333333333
227	in	0.0125	0.0375	0.025	-0.025	3	0.333333333
228	meditation	0.0125	0.0375	0.025	-0.025	3	0.333333333
229	lines	0	0.025	0.025	-0.025	2.5	0
230	thought	0	0.025	0.025	-0.025	2.5	0
231	vault	0	0.025	0.025	-0.025	2.5	0
232	gymnast	0	0.025	0.025	-0.025	2.5	0
233	weed	0	0.025	0.025	-0.025	2.5	0
234	society	0	0.025	0.025	-0.025	2.5	0
235	town	0	0.025	0.025	-0.025	2.5	0
236	figure	0	0.025	0.025	-0.025	2.5	0
237	reaction	0	0.025	0.025	-0.025	2.5	0
238	tough	0	0.025	0.025	-0.025	2.5	0
239	skipping	0	0.025	0.025	-0.025	2.5	0
240	if	0	0.025	0.025	-0.025	2.5	0
241	do	0	0.025	0.025	-0.025	2.5	0
242	german	0	0.025	0.025	-0.025	2.5	0
243	belly	0	0.025	0.025	-0.025	2.5	0
244	develop	0	0.025	0.025	-0.025	2.5	0
245	lounge	0	0.025	0.025	-0.025	2.5	0
246	ikea	0	0.025	0.025	-0.025	2.5	0
247	improvement	0	0.025	0.025	-0.025	2.5	0
248	joints	0	0.025	0.025	-0.025	2.5	0
249	seaweed	0	0.025	0.025	-0.025	2.5	0
250	houses	0	0.025	0.025	-0.025	2.5	0
251	market	0	0.025	0.025	-0.025	2.5	0
252	boys	0	0.025	0.025	-0.025	2.5	0
253	views	0	0.025	0.025	-0.025	2.5	0
254	cocktail	0	0.025	0.025	-0.025	2.5	0
255	killed	0	0.025	0.025	-0.025	2.5	0
256	ugly	0	0.025	0.025	-0.025	2.5	0
257	hidden	0	0.025	0.025	-0.025	2.5	0
258	fearful	0	0.025	0.025	-0.025	2.5	0
259	rape	0	0.025	0.025	-0.025	2.5	0
260	arrest	0	0.025	0.025	-0.025	2.5	0
261	helpful	0	0.025	0.025	-0.025	2.5	0
262	report	0	0.025	0.025	-0.025	2.5	0
263	target	0	0.025	0.025	-0.025	2.5	0
264	wild	0	0.025	0.025	-0.025	2.5	0
265	helpless	0	0.025	0.025	-0.025	2.5	0
266	overwhelmed	0	0.025	0.025	-0.025	2.5	0
267	sneeze	0	0.025	0.025	-0.025	2.5	0
268	chest	0	0.025	0.025	-0.025	2.5	0
269	lightbulb	0	0.025	0.025	-0.025	2.5	0
270	subjects	0	0.025	0.025	-0.025	2.5	0
271	media	0	0.025	0.025	-0.025	2.5	0
272	comments	0	0.025	0.025	-0.025	2.5	0
273	action	0	0.025	0.025	-0.025	2.5	0
274	justification	0	0.025	0.025	-0.025	2.5	0
275	hurricane	0	0.025	0.025	-0.025	2.5	0
276	meaning	0	0.025	0.025	-0.025	2.5	0
277	indigo	0	0.025	0.025	-0.025	2.5	0
278	wishing	0	0.025	0.025	-0.025	2.5	0
279	cookies	0	0.025	0.025	-0.025	2.5	0
280	whatever	0	0.025	0.025	-0.025	2.5	0
281	distant	0	0.025	0.025	-0.025	2.5	0
282	granny	0	0.025	0.025	-0.025	2.5	0
283	monster	0	0.025	0.025	-0.025	2.5	0
284	choice	0	0.025	0.025	-0.025	2.5	0
285	permission	0	0.025	0.025	-0.025	2.5	0
286	neglect	0	0.025	0.025	-0.025	2.5	0
287	stuck	0	0.025	0.025	-0.025	2.5	0
288	need	0	0.025	0.025	-0.025	2.5	0
289	desire	0	0.025	0.025	-0.025	2.5	0
290	value	0	0.025	0.025	-0.025	2.5	0
291	yogurt	0	0.025	0.025	-0.025	2.5	0
292	stir	0	0.025	0.025	-0.025	2.5	0
293	sunscreen	0	0.025	0.025	-0.025	2.5	0
294	poop	0	0.025	0.025	-0.025	2.5	0
295	busy	0	0.025	0.025	-0.025	2.5	0
296	fox	0	0.025	0.025	-0.025	2.5	0
297	escape	0	0.025	0.025	-0.025	2.5	0
298	hide	0	0.025	0.025	-0.025	2.5	0
299	highway	0	0.025	0.025	-0.025	2.5	0
300	bedroom	0	0.025	0.025	-0.025	2.5	0
301	sitting	0	0.025	0.025	-0.025	2.5	0
302	current	0	0.025	0.025	-0.025	2.5	0
303	depth	0	0.025	0.025	-0.025	2.5	0
304	pretty	0	0.025	0.025	-0.025	2.5	0
305	recover	0	0.025	0.025	-0.025	2.5	0
306	tied	0	0.025	0.025	-0.025	2.5	0
307	talking	0	0.025	0.025	-0.025	2.5	0
308	baked	0	0.025	0.025	-0.025	2.5	0
309	drama	0	0.025	0.025	-0.025	2.5	0
310	scratch	0	0.025	0.025	-0.025	2.5	0
311	spelling	0	0.025	0.025	-0.025	2.5	0
312	seats	0	0.025	0.025	-0.025	2.5	0
313	musical	0	0.025	0.025	-0.025	2.5	0
314	broadway	0	0.025	0.025	-0.025	2.5	0
315	supernatural	0	0.025	0.025	-0.025	2.5	0
316	names	0	0.025	0.025	-0.025	2.5	0
317	soulful	0	0.025	0.025	-0.025	2.5	0
318	intelligence	0	0.025	0.025	-0.025	2.5	0
319	deaf	0	0.025	0.025	-0.025	2.5	0
320	sin	0	0.025	0.025	-0.025	2.5	0
321	waste	0	0.025	0.025	-0.025	2.5	0
322	peru	0	0.025	0.025	-0.025	2.5	0
323	vase	0	0.025	0.025	-0.025	2.5	0
324	plumber	0	0.025	0.025	-0.025	2.5	0
325	yacht	0	0.025	0.025	-0.025	2.5	0
326	trainers	0	0.025	0.025	-0.025	2.5	0
327	misery	0	0.025	0.025	-0.025	2.5	0
328	return	0	0.025	0.025	-0.025	2.5	0
329	nap	0	0.025	0.025	-0.025	2.5	0
330	tale	0	0.025	0.025	-0.025	2.5	0
331	annoying	0	0.025	0.025	-0.025	2.5	0
332	piercing	0	0.025	0.025	-0.025	2.5	0
333	uncertain	0	0.025	0.025	-0.025	2.5	0
334	roadtrip	0	0.025	0.025	-0.025	2.5	0
335	clothing	0	0.025	0.025	-0.025	2.5	0
336	mouth	0	0.025	0.025	-0.025	2.5	0
337	hiding	0	0.025	0.025	-0.025	2.5	0
338	therapy	0	0.025	0.025	-0.025	2.5	0
339	vaccination	0	0.025	0.025	-0.025	2.5	0
340	blind	0	0.025	0.025	-0.025	2.5	0
341	killing	0	0.025	0.025	-0.025	2.5	0
342	forgiveness	0	0.025	0.025	-0.025	2.5	0
343	ouch	0	0.025	0.025	-0.025	2.5	0
344	holes	0	0.025	0.025	-0.025	2.5	0
345	detective	0	0.025	0.025	-0.025	2.5	0
346	massage	0	0.025	0.025	-0.025	2.5	0
347	competition	0	0.025	0.025	-0.025	2.5	0
348	detail	0	0.025	0.025	-0.025	2.5	0
349	dispose	0	0.025	0.025	-0.025	2.5	0
350	contain	0	0.025	0.025	-0.025	2.5	0
351	trap	0	0.025	0.025	-0.025	2.5	0
352	fighting	0	0.025	0.025	-0.025	2.5	0
353	dangerous	0	0.025	0.025	-0.025	2.5	0
354	rake	0	0.025	0.025	-0.025	2.5	0
355	reality	0	0.025	0.025	-0.025	2.5	0
356	mane	0	0.025	0.025	-0.025	2.5	0
357	gain	0	0.025	0.025	-0.025	2.5	0
358	harsh	0	0.025	0.025	-0.025	2.5	0
359	operation	0	0.025	0.025	-0.025	2.5	0
360	pump	0	0.025	0.025	-0.025	2.5	0
361	tablets	0	0.025	0.025	-0.025	2.5	0
362	chemicals	0	0.025	0.025	-0.025	2.5	0
363	playstation	0	0.025	0.025	-0.025	2.5	0
364	strange	0	0.025	0.025	-0.025	2.5	0
365	west	0	0.025	0.025	-0.025	2.5	0
366	opposite	0	0.025	0.025	-0.025	2.5	0
367	poor	0	0.025	0.025	-0.025	2.5	0
368	sleeping	0	0.025	0.025	-0.025	2.5	0
369	excitment	0	0.025	0.025	-0.025	2.5	0
370	rectangle	0	0.025	0.025	-0.025	2.5	0
371	navy	0	0.025	0.025	-0.025	2.5	0
372	connect	0	0.025	0.025	-0.025	2.5	0
373	chick	0	0.025	0.025	-0.025	2.5	0
374	fried	0	0.025	0.025	-0.025	2.5	0
375	d	0	0.025	0.025	-0.025	2.5	0
376	porn	0	0.025	0.025	-0.025	2.5	0
377	leader	0	0.025	0.025	-0.025	2.5	0
378	deliver	0	0.025	0.025	-0.025	2.5	0
379	carousel	0	0.025	0.025	-0.025	2.5	0
380	rug	0	0.025	0.025	-0.025	2.5	0
381	side	0	0.025	0.025	-0.025	2.5	0
382	front	0	0.025	0.025	-0.025	2.5	0
383	cruise	0	0.025	0.025	-0.025	2.5	0
384	frost	0	0.025	0.025	-0.025	2.5	0
385	gathering	0	0.025	0.025	-0.025	2.5	0
386	headache	0	0.025	0.025	-0.025	2.5	0
387	violin	0	0.025	0.025	-0.025	2.5	0
388	social	0	0.025	0.025	-0.025	2.5	0
389	plates	0	0.025	0.025	-0.025	2.5	0
390	ready	0	0.025	0.025	-0.025	2.5	0
391	emotional	0	0.025	0.025	-0.025	2.5	0
392	eyesight	0	0.025	0.025	-0.025	2.5	0
393	say	0	0.025	0.025	-0.025	2.5	0
394	then	0	0.025	0.025	-0.025	2.5	0
395	motor	0	0.025	0.025	-0.025	2.5	0
396	exhaust	0	0.025	0.025	-0.025	2.5	0
397	tarmac	0	0.025	0.025	-0.025	2.5	0
398	isolated	0	0.025	0.025	-0.025	2.5	0
399	papers	0	0.025	0.025	-0.025	2.5	0
400	great	0	0.025	0.025	-0.025	2.5	0
401	fence	0	0.025	0.025	-0.025	2.5	0
402	never	0	0.025	0.025	-0.025	2.5	0
403	pit	0	0.025	0.025	-0.025	2.5	0
404	croissant	0	0.025	0.025	-0.025	2.5	0
405	empire	0	0.025	0.025	-0.025	2.5	0
406	promotion	0	0.025	0.025	-0.025	2.5	0
407	opportunities	0	0.025	0.025	-0.025	2.5	0
408	excitement	0	0.025	0.025	-0.025	2.5	0
409	melancholy	0	0.025	0.025	-0.025	2.5	0
410	slavery	0	0.025	0.025	-0.025	2.5	0
411	pointless	0	0.025	0.025	-0.025	2.5	0
412	rope	0	0.025	0.025	-0.025	2.5	0
413	cancer	0	0.025	0.025	-0.025	2.5	0
414	taken	0	0.025	0.025	-0.025	2.5	0
415	poe	0	0.025	0.025	-0.025	2.5	0
416	biscuits	0	0.025	0.025	-0.025	2.5	0
417	cheer	0	0.025	0.025	-0.025	2.5	0
418	teach	0	0.025	0.025	-0.025	2.5	0
419	soon	0	0.025	0.025	-0.025	2.5	0
420	weak	0	0.025	0.025	-0.025	2.5	0
421	pass	0	0.025	0.025	-0.025	2.5	0
422	heartache	0	0.025	0.025	-0.025	2.5	0
423	depression	0	0.025	0.025	-0.025	2.5	0
424	alarming	0	0.025	0.025	-0.025	2.5	0
425	pickup	0	0.025	0.025	-0.025	2.5	0
426	pastor	0	0.025	0.025	-0.025	2.5	0
427	drum	0	0.025	0.025	-0.025	2.5	0
428	scone	0	0.025	0.025	-0.025	2.5	0
429	dam	0	0.025	0.025	-0.025	2.5	0
430	package	0	0.025	0.025	-0.025	2.5	0
431	cast	0	0.025	0.025	-0.025	2.5	0
432	flame	0	0.025	0.025	-0.025	2.5	0
433	case	0.0125	0.025	0.0125	-0.0125	2	0.5
434	information	0.0125	0.025	0.0125	-0.0125	2	0.5
435	dish	0.0125	0.025	0.0125	-0.0125	2	0.5
436	style	0.0125	0.025	0.0125	-0.0125	2	0.5
437	abuse	0.0125	0.025	0.0125	-0.0125	2	0.5
438	glasses	0.0375	0.05	0.0125	-0.0125	1.333333333	0.75
439	penguin	0.0125	0.025	0.0125	-0.0125	2	0.5
440	please	0.0125	0.025	0.0125	-0.0125	2	0.5
441	apple	0.075	0.0875	0.0125	-0.0125	1.166666667	0.857142857
442	fun	0.125	0.1375	0.0125	-0.0125	1.1	0.909090909
443	friends	0.125	0.1375	0.0125	-0.0125	1.1	0.909090909
444	covid	0.0375	0.05	0.0125	-0.0125	1.333333333	0.75
445	conspiracy	0.0125	0.025	0.0125	-0.0125	2	0.5
446	doctor	0.0875	0.1	0.0125	-0.0125	1.142857143	0.875
447	hospital	0.0875	0.1	0.0125	-0.0125	1.142857143	0.875
448	lorry	0.0125	0.025	0.0125	-0.0125	2	0.5
449	tired	0.1	0.1125	0.0125	-0.0125	1.125	0.888888889
450	money	0.1875	0.2	0.0125	-0.0125	1.066666667	0.9375
451	give	0.0125	0.025	0.0125	-0.0125	2	0.5
452	treasure	0.0125	0.025	0.0125	-0.0125	2	0.5
453	body	0.0625	0.075	0.0125	-0.0125	1.2	0.833333333
454	court	0.025	0.0375	0.0125	-0.0125	1.5	0.666666667
455	prison	0.0375	0.05	0.0125	-0.0125	1.333333333	0.75
456	road	0.1	0.1125	0.0125	-0.0125	1.125	0.888888889
457	hills	0.0375	0.05	0.0125	-0.0125	1.333333333	0.75
458	trust	0.0125	0.025	0.0125	-0.0125	2	0.5
459	climb	0.0125	0.025	0.0125	-0.0125	2	0.5
460	mountain	0.0375	0.05	0.0125	-0.0125	1.333333333	0.75
461	quiet	0.0625	0.075	0.0125	-0.0125	1.2	0.833333333
462	blanket	0.025	0.0375	0.0125	-0.0125	1.5	0.666666667
463	blood	0.0875	0.1	0.0125	-0.0125	1.142857143	0.875
464	mad	0.025	0.0375	0.0125	-0.0125	1.5	0.666666667
465	polish	0.0125	0.025	0.0125	-0.0125	2	0.5
466	hike	0.0125	0.025	0.0125	-0.0125	2	0.5
467	shoes	0.0625	0.075	0.0125	-0.0125	1.2	0.833333333
468	flying	0.0375	0.05	0.0125	-0.0125	1.333333333	0.75
469	learn	0.025	0.0375	0.0125	-0.0125	1.5	0.666666667
470	danger	0.0625	0.075	0.0125	-0.0125	1.2	0.833333333
471	smile	0.05	0.0625	0.0125	-0.0125	1.25	0.8
472	new	0.0625	0.075	0.0125	-0.0125	1.2	0.833333333
473	joy	0.0625	0.075	0.0125	-0.0125	1.2	0.833333333
474	heavy	0.0125	0.025	0.0125	-0.0125	2	0.5
475	past	0.0375	0.05	0.0125	-0.0125	1.333333333	0.75
476	wedding	0.075	0.0875	0.0125	-0.0125	1.166666667	0.857142857
477	jam	0.025	0.0375	0.0125	-0.0125	1.5	0.666666667
478	monopoly	0.0125	0.025	0.0125	-0.0125	2	0.5
479	safety	0.0375	0.05	0.0125	-0.0125	1.333333333	0.75
480	feed	0.0125	0.025	0.0125	-0.0125	2	0.5
481	living	0.025	0.0375	0.0125	-0.0125	1.5	0.666666667
482	birth	0.0125	0.025	0.0125	-0.0125	2	0.5
483	meeting	0.0125	0.025	0.0125	-0.0125	2	0.5
484	frozen	0.0125	0.025	0.0125	-0.0125	2	0.5
485	toddler	0.0125	0.025	0.0125	-0.0125	2	0.5
486	cleaning	0.0125	0.025	0.0125	-0.0125	2	0.5
487	broom	0.0125	0.025	0.0125	-0.0125	2	0.5
488	witch	0.0125	0.025	0.0125	-0.0125	2	0.5
489	blow	0.0125	0.025	0.0125	-0.0125	2	0.5
490	internet	0.025	0.0375	0.0125	-0.0125	1.5	0.666666667
491	newspaper	0.0125	0.025	0.0125	-0.0125	2	0.5
492	lottery	0.0125	0.025	0.0125	-0.0125	2	0.5
493	tidy	0.0125	0.025	0.0125	-0.0125	2	0.5
494	safe	0.0125	0.025	0.0125	-0.0125	2	0.5
495	like	0.025	0.0375	0.0125	-0.0125	1.5	0.666666667
496	bacon	0.0125	0.025	0.0125	-0.0125	2	0.5
497	feet	0.0375	0.05	0.0125	-0.0125	1.333333333	0.75
498	touch	0.0125	0.025	0.0125	-0.0125	2	0.5
499	smell	0.075	0.0875	0.0125	-0.0125	1.166666667	0.857142857
500	talk	0.0125	0.025	0.0125	-0.0125	2	0.5
501	law	0.025	0.0375	0.0125	-0.0125	1.5	0.666666667
502	education	0.0125	0.025	0.0125	-0.0125	2	0.5
503	learning	0.0375	0.05	0.0125	-0.0125	1.333333333	0.75
504	thriller	0.0125	0.025	0.0125	-0.0125	2	0.5
505	watching	0.0125	0.025	0.0125	-0.0125	2	0.5
506	enjoyment	0.025	0.0375	0.0125	-0.0125	1.5	0.666666667
507	exploration	0.0125	0.025	0.0125	-0.0125	2	0.5
508	religion	0.0375	0.05	0.0125	-0.0125	1.333333333	0.75
509	fabric	0.0125	0.025	0.0125	-0.0125	2	0.5
510	iron	0.0125	0.025	0.0125	-0.0125	2	0.5
511	face	0.0375	0.05	0.0125	-0.0125	1.333333333	0.75
512	skirt	0.0125	0.025	0.0125	-0.0125	2	0.5
513	curtain	0.025	0.0375	0.0125	-0.0125	1.5	0.666666667
514	animals	0.0375	0.05	0.0125	-0.0125	1.333333333	0.75
515	growth	0.0125	0.025	0.0125	-0.0125	2	0.5
516	secret	0.0125	0.025	0.0125	-0.0125	2	0.5
517	sadness	0.0375	0.05	0.0125	-0.0125	1.333333333	0.75
518	bills	0.025	0.0375	0.0125	-0.0125	1.5	0.666666667
519	trunk	0.0125	0.025	0.0125	-0.0125	2	0.5
520	big	0.0375	0.05	0.0125	-0.0125	1.333333333	0.75
521	bottom	0.0125	0.025	0.0125	-0.0125	2	0.5
522	jail	0.0125	0.025	0.0125	-0.0125	2	0.5
523	smoke	0.0125	0.025	0.0125	-0.0125	2	0.5
524	shirt	0.025	0.0375	0.0125	-0.0125	1.5	0.666666667
525	rent	0.0125	0.025	0.0125	-0.0125	2	0.5
526	ghost	0.0125	0.025	0.0125	-0.0125	2	0.5
527	journey	0.0375	0.05	0.0125	-0.0125	1.333333333	0.75
528	parents	0.0125	0.025	0.0125	-0.0125	2	0.5
529	stone	0.025	0.0375	0.0125	-0.0125	1.5	0.666666667
530	group	0.0375	0.05	0.0125	-0.0125	1.333333333	0.75
531	mole	0.0125	0.025	0.0125	-0.0125	2	0.5
532	circus	0.0125	0.025	0.0125	-0.0125	2	0.5
533	bowl	0.0125	0.025	0.0125	-0.0125	2	0.5
534	grey	0.0125	0.025	0.0125	-0.0125	2	0.5
535	support	0.025	0.0375	0.0125	-0.0125	1.5	0.666666667
536	laid	0.0125	0.025	0.0125	-0.0125	2	0.5
537	shape	0.0125	0.025	0.0125	-0.0125	2	0.5
538	move	0.0125	0.025	0.0125	-0.0125	2	0.5
539	over	0.025	0.0375	0.0125	-0.0125	1.5	0.666666667
540	there	0.0125	0.025	0.0125	-0.0125	2	0.5
541	here	0.0125	0.025	0.0125	-0.0125	2	0.5
542	pages	0.0125	0.025	0.0125	-0.0125	2	0.5
543	think	0.0375	0.05	0.0125	-0.0125	1.333333333	0.75
544	stupid	0.0125	0.025	0.0125	-0.0125	2	0.5
545	grace	0.0125	0.025	0.0125	-0.0125	2	0.5
546	bug	0.0125	0.025	0.0125	-0.0125	2	0.5
547	rough	0.0125	0.025	0.0125	-0.0125	2	0.5
548	guitar	0.025	0.0375	0.0125	-0.0125	1.5	0.666666667
549	handle	0.0125	0.025	0.0125	-0.0125	2	0.5
550	silence	0.025	0.0375	0.0125	-0.0125	1.5	0.666666667
551	protect	0.025	0.0375	0.0125	-0.0125	1.5	0.666666667
552	london	0.0125	0.025	0.0125	-0.0125	2	0.5
553	find	0.0125	0.025	0.0125	-0.0125	2	0.5
554	branch	0.0125	0.025	0.0125	-0.0125	2	0.5
555	stick	0.0125	0.025	0.0125	-0.0125	2	0.5
556	tan	0.0125	0.025	0.0125	-0.0125	2	0.5
557	breath	0.025	0.0375	0.0125	-0.0125	1.5	0.666666667
558	stretch	0.0125	0.025	0.0125	-0.0125	2	0.5
559	collar	0.0125	0.025	0.0125	-0.0125	2	0.5
560	check	0.0125	0.025	0.0125	-0.0125	2	0.5
561	guilt	0.025	0.0375	0.0125	-0.0125	1.5	0.666666667
562	virus	0.0125	0.025	0.0125	-0.0125	2	0.5
563	seat	0.0125	0.025	0.0125	-0.0125	2	0.5
564	bear	0.025	0.0375	0.0125	-0.0125	1.5	0.666666667
565	ashes	0.0125	0.025	0.0125	-0.0125	2	0.5
566	hard	0.025	0.0375	0.0125	-0.0125	1.5	0.666666667
567	button	0.0125	0.025	0.0125	-0.0125	2	0.5
568	alive	0.0125	0.025	0.0125	-0.0125	2	0.5
569	roof	0.0125	0.025	0.0125	-0.0125	2	0.5
570	yard	0.0125	0.025	0.0125	-0.0125	2	0.5
571	service	0.0125	0.025	0.0125	-0.0125	2	0.5
572	wizard	0.0125	0.025	0.0125	-0.0125	2	0.5
573	knees	0.0125	0.025	0.0125	-0.0125	2	0.5
574	italian	0.0125	0.025	0.0125	-0.0125	2	0.5
575	language	0.0125	0.025	0.0125	-0.0125	2	0.5
576	french	0.0125	0.025	0.0125	-0.0125	2	0.5
577	abroad	0.0125	0.025	0.0125	-0.0125	2	0.5
578	stones	0.0125	0.025	0.0125	-0.0125	2	0.5
579	grapes	0.0125	0.025	0.0125	-0.0125	2	0.5
580	concentrate	0.0125	0.025	0.0125	-0.0125	2	0.5
581	okay	0.0125	0.025	0.0125	-0.0125	2	0.5
582	unknown	0.025	0.0375	0.0125	-0.0125	1.5	0.666666667
583	potato	0.0125	0.025	0.0125	-0.0125	2	0.5
584	boring	0.0125	0.025	0.0125	-0.0125	2	0.5
585	period	0.0125	0.025	0.0125	-0.0125	2	0.5
586	lean	0.0125	0.025	0.0125	-0.0125	2	0.5
587	fist	0.0125	0.025	0.0125	-0.0125	2	0.5
588	soul	0.0375	0.05	0.0125	-0.0125	1.333333333	0.75
589	aid	0.0125	0.025	0.0125	-0.0125	2	0.5
590	view	0.0125	0.025	0.0125	-0.0125	2	0.5
591	hatred	0.025	0.0375	0.0125	-0.0125	1.5	0.666666667
592	leather	0.0125	0.025	0.0125	-0.0125	2	0.5
593	scent	0.0125	0.025	0.0125	-0.0125	2	0.5
594	historical	0.0125	0.025	0.0125	-0.0125	2	0.5
595	vacuum	0.0125	0.025	0.0125	-0.0125	2	0.5
596	cough	0.0125	0.025	0.0125	-0.0125	2	0.5
597	america	0.0125	0.025	0.0125	-0.0125	2	0.5
598	crown	0.0125	0.025	0.0125	-0.0125	2	0.5
599	bike	0.0125	0.025	0.0125	-0.0125	2	0.5
600	alcohol	0.025	0.0375	0.0125	-0.0125	1.5	0.666666667
601	natural	0.0125	0.025	0.0125	-0.0125	2	0.5
602	evil	0.0125	0.025	0.0125	-0.0125	2	0.5
603	transport	0.0125	0.025	0.0125	-0.0125	2	0.5
604	band	0.0125	0.025	0.0125	-0.0125	2	0.5
605	woods	0.0125	0.025	0.0125	-0.0125	2	0.5
606	celebrate	0.0125	0.025	0.0125	-0.0125	2	0.5
607	attention	0.0125	0.025	0.0125	-0.0125	2	0.5
608	occupation	0.0125	0.025	0.0125	-0.0125	2	0.5
609	die	0.0125	0.025	0.0125	-0.0125	2	0.5
610	made	0.0125	0.025	0.0125	-0.0125	2	0.5
611	debt	0.0125	0.025	0.0125	-0.0125	2	0.5
612	breathing	0.0125	0.025	0.0125	-0.0125	2	0.5
613	way	0.025	0.0375	0.0125	-0.0125	1.5	0.666666667
614	longing	0.0125	0.025	0.0125	-0.0125	2	0.5
615	discovery	0.0125	0.025	0.0125	-0.0125	2	0.5
616	netflix	0.0125	0.025	0.0125	-0.0125	2	0.5
617	stories	0.0125	0.025	0.0125	-0.0125	2	0.5
618	waiting	0.0125	0.025	0.0125	-0.0125	2	0.5
619	violence	0.0125	0.025	0.0125	-0.0125	2	0.5
620	clown	0.0125	0.025	0.0125	-0.0125	2	0.5
621	radio	0.0125	0.025	0.0125	-0.0125	2	0.5
622	lord	0.0125	0.025	0.0125	-0.0125	2	0.5
623	meet	0.0125	0.025	0.0125	-0.0125	2	0.5
624	clogs	0	0.0125	0.0125	-0.0125	1.25	0
625	chimney	0	0.0125	0.0125	-0.0125	1.25	0
626	sweep	0	0.0125	0.0125	-0.0125	1.25	0
627	point	0	0.0125	0.0125	-0.0125	1.25	0
628	scene	0	0.0125	0.0125	-0.0125	1.25	0
629	lace	0	0.0125	0.0125	-0.0125	1.25	0
630	trainer	0	0.0125	0.0125	-0.0125	1.25	0
631	refined	0	0.0125	0.0125	-0.0125	1.25	0
632	velvet	0	0.0125	0.0125	-0.0125	1.25	0
633	tumble	0	0.0125	0.0125	-0.0125	1.25	0
634	toad	0	0.0125	0.0125	-0.0125	1.25	0
635	stool	0	0.0125	0.0125	-0.0125	1.25	0
636	stiff	0	0.0125	0.0125	-0.0125	1.25	0
637	starch	0	0.0125	0.0125	-0.0125	1.25	0
638	cutting	0	0.0125	0.0125	-0.0125	1.25	0
639	spite	0	0.0125	0.0125	-0.0125	1.25	0
640	literature	0	0.0125	0.0125	-0.0125	1.25	0
641	linguistics	0	0.0125	0.0125	-0.0125	1.25	0
642	important	0	0.0125	0.0125	-0.0125	1.25	0
643	senior	0	0.0125	0.0125	-0.0125	1.25	0
644	citizen	0	0.0125	0.0125	-0.0125	1.25	0
645	bridges	0	0.0125	0.0125	-0.0125	1.25	0
646	vehicles	0	0.0125	0.0125	-0.0125	1.25	0
647	motors	0	0.0125	0.0125	-0.0125	1.25	0
648	midfield	0	0.0125	0.0125	-0.0125	1.25	0
649	kante	0	0.0125	0.0125	-0.0125	1.25	0
650	chelsea	0	0.0125	0.0125	-0.0125	1.25	0
651	abramovic	0	0.0125	0.0125	-0.0125	1.25	0
652	russian	0	0.0125	0.0125	-0.0125	1.25	0
653	nationality	0	0.0125	0.0125	-0.0125	1.25	0
654	wildlife	0	0.0125	0.0125	-0.0125	1.25	0
655	giraffes	0	0.0125	0.0125	-0.0125	1.25	0
656	sum	0	0.0125	0.0125	-0.0125	1.25	0
657	outgoings	0	0.0125	0.0125	-0.0125	1.25	0
658	expenditure	0	0.0125	0.0125	-0.0125	1.25	0
659	receipts	0	0.0125	0.0125	-0.0125	1.25	0
660	planes	0	0.0125	0.0125	-0.0125	1.25	0
661	spiritual	0	0.0125	0.0125	-0.0125	1.25	0
662	structure	0	0.0125	0.0125	-0.0125	1.25	0
663	fractal	0	0.0125	0.0125	-0.0125	1.25	0
664	pieces	0	0.0125	0.0125	-0.0125	1.25	0
665	jigsaw	0	0.0125	0.0125	-0.0125	1.25	0
666	leisure	0	0.0125	0.0125	-0.0125	1.25	0
667	existence	0	0.0125	0.0125	-0.0125	1.25	0
668	alergy	0	0.0125	0.0125	-0.0125	1.25	0
669	histamine	0	0.0125	0.0125	-0.0125	1.25	0
670	anaphalaxis	0	0.0125	0.0125	-0.0125	1.25	0
671	horrible	0	0.0125	0.0125	-0.0125	1.25	0
672	worrie	0	0.0125	0.0125	-0.0125	1.25	0
673	oils	0	0.0125	0.0125	-0.0125	1.25	0
674	smells	0	0.0125	0.0125	-0.0125	1.25	0
675	tast	0	0.0125	0.0125	-0.0125	1.25	0
676	cards	0	0.0125	0.0125	-0.0125	1.25	0
677	succession	0	0.0125	0.0125	-0.0125	1.25	0
678	hopping	0	0.0125	0.0125	-0.0125	1.25	0
679	palace	0	0.0125	0.0125	-0.0125	1.25	0
680	pait	0	0.0125	0.0125	-0.0125	1.25	0
681	pleat	0	0.0125	0.0125	-0.0125	1.25	0
682	donw	0	0.0125	0.0125	-0.0125	1.25	0
683	around	0	0.0125	0.0125	-0.0125	1.25	0
684	how	0	0.0125	0.0125	-0.0125	1.25	0
685	what	0	0.0125	0.0125	-0.0125	1.25	0
686	did	0	0.0125	0.0125	-0.0125	1.25	0
687	fry	0	0.0125	0.0125	-0.0125	1.25	0
688	cranberry	0	0.0125	0.0125	-0.0125	1.25	0
689	smoothie	0	0.0125	0.0125	-0.0125	1.25	0
690	yoghurt	0	0.0125	0.0125	-0.0125	1.25	0
691	spanis	0	0.0125	0.0125	-0.0125	1.25	0
692	irish	0	0.0125	0.0125	-0.0125	1.25	0
693	brexit	0	0.0125	0.0125	-0.0125	1.25	0
694	lol	0	0.0125	0.0125	-0.0125	1.25	0
695	larry	0	0.0125	0.0125	-0.0125	1.25	0
696	avocado	0	0.0125	0.0125	-0.0125	1.25	0
697	developer	0	0.0125	0.0125	-0.0125	1.25	0
698	jacks	0	0.0125	0.0125	-0.0125	1.25	0
699	squat	0	0.0125	0.0125	-0.0125	1.25	0
700	burpee	0	0.0125	0.0125	-0.0125	1.25	0
701	hop	0	0.0125	0.0125	-0.0125	1.25	0
702	lunge	0	0.0125	0.0125	-0.0125	1.25	0
703	renovation	0	0.0125	0.0125	-0.0125	1.25	0
704	ankle	0	0.0125	0.0125	-0.0125	1.25	0
705	pelvis	0	0.0125	0.0125	-0.0125	1.25	0
706	spine	0	0.0125	0.0125	-0.0125	1.25	0
707	thorax	0	0.0125	0.0125	-0.0125	1.25	0
708	lumbar	0	0.0125	0.0125	-0.0125	1.25	0
709	clavicle	0	0.0125	0.0125	-0.0125	1.25	0
710	elbow	0	0.0125	0.0125	-0.0125	1.25	0
711	humerus	0	0.0125	0.0125	-0.0125	1.25	0
712	bicep	0	0.0125	0.0125	-0.0125	1.25	0
713	tricep	0	0.0125	0.0125	-0.0125	1.25	0
714	anconeous	0	0.0125	0.0125	-0.0125	1.25	0
715	wrist	0	0.0125	0.0125	-0.0125	1.25	0
716	thumb	0	0.0125	0.0125	-0.0125	1.25	0
717	trout	0	0.0125	0.0125	-0.0125	1.25	0
718	hairylegs	0	0.0125	0.0125	-0.0125	1.25	0
719	breasts	0	0.0125	0.0125	-0.0125	1.25	0
720	lady	0	0.0125	0.0125	-0.0125	1.25	0
721	moss	0	0.0125	0.0125	-0.0125	1.25	0
722	sheds	0	0.0125	0.0125	-0.0125	1.25	0
723	william	0	0.0125	0.0125	-0.0125	1.25	0
724	shed	0	0.0125	0.0125	-0.0125	1.25	0
725	lying	0	0.0125	0.0125	-0.0125	1.25	0
726	trucks	0	0.0125	0.0125	-0.0125	1.25	0
727	dayout	0	0.0125	0.0125	-0.0125	1.25	0
728	worktop	0	0.0125	0.0125	-0.0125	1.25	0
729	drier	0	0.0125	0.0125	-0.0125	1.25	0
730	chi	0	0.0125	0.0125	-0.0125	1.25	0
731	scenic	0	0.0125	0.0125	-0.0125	1.25	0
732	borneo	0	0.0125	0.0125	-0.0125	1.25	0
733	youngest	0	0.0125	0.0125	-0.0125	1.25	0
734	famous	0	0.0125	0.0125	-0.0125	1.25	0
735	menu	0	0.0125	0.0125	-0.0125	1.25	0
736	airplane	0	0.0125	0.0125	-0.0125	1.25	0
737	autism	0	0.0125	0.0125	-0.0125	1.25	0
738	happier	0	0.0125	0.0125	-0.0125	1.25	0
739	aggressive	0	0.0125	0.0125	-0.0125	1.25	0
740	violent	0	0.0125	0.0125	-0.0125	1.25	0
741	beastly	0	0.0125	0.0125	-0.0125	1.25	0
742	secretive	0	0.0125	0.0125	-0.0125	1.25	0
743	unaware	0	0.0125	0.0125	-0.0125	1.25	0
744	accountable	0	0.0125	0.0125	-0.0125	1.25	0
745	admit	0	0.0125	0.0125	-0.0125	1.25	0
746	guilty	0	0.0125	0.0125	-0.0125	1.25	0
747	segregated	0	0.0125	0.0125	-0.0125	1.25	0
748	polar	0	0.0125	0.0125	-0.0125	1.25	0
749	arctic	0	0.0125	0.0125	-0.0125	1.25	0
750	explorer	0	0.0125	0.0125	-0.0125	1.25	0
751	overseas	0	0.0125	0.0125	-0.0125	1.25	0
752	diving	0	0.0125	0.0125	-0.0125	1.25	0
753	jewelery	0	0.0125	0.0125	-0.0125	1.25	0
754	illumination	0	0.0125	0.0125	-0.0125	1.25	0
755	intelligent	0	0.0125	0.0125	-0.0125	1.25	0
756	neat	0	0.0125	0.0125	-0.0125	1.25	0
757	scrub	0	0.0125	0.0125	-0.0125	1.25	0
758	land	0	0.0125	0.0125	-0.0125	1.25	0
759	property	0	0.0125	0.0125	-0.0125	1.25	0
760	walls	0	0.0125	0.0125	-0.0125	1.25	0
761	mortar	0	0.0125	0.0125	-0.0125	1.25	0
762	extinguisher	0	0.0125	0.0125	-0.0125	1.25	0
763	crazy	0	0.0125	0.0125	-0.0125	1.25	0
764	feat	0	0.0125	0.0125	-0.0125	1.25	0
765	mustache	0	0.0125	0.0125	-0.0125	1.25	0
766	revenge	0	0.0125	0.0125	-0.0125	1.25	0
767	deserve	0	0.0125	0.0125	-0.0125	1.25	0
768	shallow	0	0.0125	0.0125	-0.0125	1.25	0
769	mental	0	0.0125	0.0125	-0.0125	1.25	0
770	naive	0	0.0125	0.0125	-0.0125	1.25	0
771	vunerable	0	0.0125	0.0125	-0.0125	1.25	0
772	videos	0	0.0125	0.0125	-0.0125	1.25	0
773	irrelevant	0	0.0125	0.0125	-0.0125	1.25	0
774	f	0	0.0125	0.0125	-0.0125	1.25	0
775	dresser	0	0.0125	0.0125	-0.0125	1.25	0
776	creek	0	0.0125	0.0125	-0.0125	1.25	0
777	cries	0	0.0125	0.0125	-0.0125	1.25	0
778	heist	0	0.0125	0.0125	-0.0125	1.25	0
779	jumbo	0	0.0125	0.0125	-0.0125	1.25	0
780	john	0	0.0125	0.0125	-0.0125	1.25	0
781	prolific	0	0.0125	0.0125	-0.0125	1.25	0
782	sacrifice	0	0.0125	0.0125	-0.0125	1.25	0
783	performance	0	0.0125	0.0125	-0.0125	1.25	0
784	spreadsheet	0	0.0125	0.0125	-0.0125	1.25	0
785	application	0	0.0125	0.0125	-0.0125	1.25	0
786	individual	0	0.0125	0.0125	-0.0125	1.25	0
787	flourish	0	0.0125	0.0125	-0.0125	1.25	0
788	sometimes	0	0.0125	0.0125	-0.0125	1.25	0
789	dimention	0	0.0125	0.0125	-0.0125	1.25	0
790	super	0	0.0125	0.0125	-0.0125	1.25	0
791	remnant	0	0.0125	0.0125	-0.0125	1.25	0
792	foundation	0	0.0125	0.0125	-0.0125	1.25	0
793	ferment	0	0.0125	0.0125	-0.0125	1.25	0
794	doghouse	0	0.0125	0.0125	-0.0125	1.25	0
795	finishing	0	0.0125	0.0125	-0.0125	1.25	0
796	bluebird	0	0.0125	0.0125	-0.0125	1.25	0
797	dishoom	0	0.0125	0.0125	-0.0125	1.25	0
798	refund	0	0.0125	0.0125	-0.0125	1.25	0
799	gasping	0	0.0125	0.0125	-0.0125	1.25	0
800	suffocation	0	0.0125	0.0125	-0.0125	1.25	0
801	motive	0	0.0125	0.0125	-0.0125	1.25	0
802	reason	0	0.0125	0.0125	-0.0125	1.25	0
803	endure	0	0.0125	0.0125	-0.0125	1.25	0
804	encounter	0	0.0125	0.0125	-0.0125	1.25	0
805	friendship	0	0.0125	0.0125	-0.0125	1.25	0
806	fallout	0	0.0125	0.0125	-0.0125	1.25	0
807	fearless	0	0.0125	0.0125	-0.0125	1.25	0
808	liberation	0	0.0125	0.0125	-0.0125	1.25	0
809	opportunity	0	0.0125	0.0125	-0.0125	1.25	0
810	understanding	0	0.0125	0.0125	-0.0125	1.25	0
811	listening	0	0.0125	0.0125	-0.0125	1.25	0
812	noticing	0	0.0125	0.0125	-0.0125	1.25	0
813	engaged	0	0.0125	0.0125	-0.0125	1.25	0
814	systemic	0	0.0125	0.0125	-0.0125	1.25	0
815	part	0	0.0125	0.0125	-0.0125	1.25	0
816	enaging	0	0.0125	0.0125	-0.0125	1.25	0
817	assistance	0	0.0125	0.0125	-0.0125	1.25	0
818	forced	0	0.0125	0.0125	-0.0125	1.25	0
819	consnet	0	0.0125	0.0125	-0.0125	1.25	0
820	substances	0	0.0125	0.0125	-0.0125	1.25	0
821	distractions	0	0.0125	0.0125	-0.0125	1.25	0
822	poverty	0	0.0125	0.0125	-0.0125	1.25	0
823	economic	0	0.0125	0.0125	-0.0125	1.25	0
824	disadvantage	0	0.0125	0.0125	-0.0125	1.25	0
825	caress	0	0.0125	0.0125	-0.0125	1.25	0
826	bond	0	0.0125	0.0125	-0.0125	1.25	0
827	promise	0	0.0125	0.0125	-0.0125	1.25	0
828	charcoal	0	0.0125	0.0125	-0.0125	1.25	0
829	zip	0	0.0125	0.0125	-0.0125	1.25	0
830	zigzag	0	0.0125	0.0125	-0.0125	1.25	0
831	bumpy	0	0.0125	0.0125	-0.0125	1.25	0
832	intensive	0	0.0125	0.0125	-0.0125	1.25	0
833	unite	0	0.0125	0.0125	-0.0125	1.25	0
834	numerical	0	0.0125	0.0125	-0.0125	1.25	0
835	coins	0	0.0125	0.0125	-0.0125	1.25	0
836	icebergs	0	0.0125	0.0125	-0.0125	1.25	0
837	peak	0	0.0125	0.0125	-0.0125	1.25	0
838	youth	0	0.0125	0.0125	-0.0125	1.25	0
839	controller	0	0.0125	0.0125	-0.0125	1.25	0
840	grated	0	0.0125	0.0125	-0.0125	1.25	0
841	whip	0	0.0125	0.0125	-0.0125	1.25	0
842	whisk	0	0.0125	0.0125	-0.0125	1.25	0
843	mix	0	0.0125	0.0125	-0.0125	1.25	0
844	blend	0	0.0125	0.0125	-0.0125	1.25	0
845	comvine	0	0.0125	0.0125	-0.0125	1.25	0
846	compound	0	0.0125	0.0125	-0.0125	1.25	0
847	elements	0	0.0125	0.0125	-0.0125	1.25	0
848	carbs	0	0.0125	0.0125	-0.0125	1.25	0
849	rolls	0	0.0125	0.0125	-0.0125	1.25	0
850	diabetes	0	0.0125	0.0125	-0.0125	1.25	0
851	mumps	0	0.0125	0.0125	-0.0125	1.25	0
852	cheeks	0	0.0125	0.0125	-0.0125	1.25	0
853	rosy	0	0.0125	0.0125	-0.0125	1.25	0
854	slippery	0	0.0125	0.0125	-0.0125	1.25	0
855	koalas	0	0.0125	0.0125	-0.0125	1.25	0
856	flushed	0	0.0125	0.0125	-0.0125	1.25	0
857	splash	0	0.0125	0.0125	-0.0125	1.25	0
858	bounce	0	0.0125	0.0125	-0.0125	1.25	0
859	milkman	0	0.0125	0.0125	-0.0125	1.25	0
860	lilo	0	0.0125	0.0125	-0.0125	1.25	0
861	chop	0	0.0125	0.0125	-0.0125	1.25	0
862	seek	0	0.0125	0.0125	-0.0125	1.25	0
863	biscuit	0	0.0125	0.0125	-0.0125	1.25	0
864	passage	0	0.0125	0.0125	-0.0125	1.25	0
865	singing	0	0.0125	0.0125	-0.0125	1.25	0
866	driking	0	0.0125	0.0125	-0.0125	1.25	0
867	liar	0	0.0125	0.0125	-0.0125	1.25	0
868	stoping	0	0.0125	0.0125	-0.0125	1.25	0
869	stotytelling	0	0.0125	0.0125	-0.0125	1.25	0
870	mistakes	0	0.0125	0.0125	-0.0125	1.25	0
871	rectify	0	0.0125	0.0125	-0.0125	1.25	0
872	battery	0	0.0125	0.0125	-0.0125	1.25	0
873	motorcycle	0	0.0125	0.0125	-0.0125	1.25	0
874	latenight	0	0.0125	0.0125	-0.0125	1.25	0
875	pludge	0	0.0125	0.0125	-0.0125	1.25	0
876	chokes	0	0.0125	0.0125	-0.0125	1.25	0
877	drowns	0	0.0125	0.0125	-0.0125	1.25	0
878	underwater	0	0.0125	0.0125	-0.0125	1.25	0
879	clasping	0	0.0125	0.0125	-0.0125	1.25	0
880	grasping	0	0.0125	0.0125	-0.0125	1.25	0
881	grab	0	0.0125	0.0125	-0.0125	1.25	0
882	drag	0	0.0125	0.0125	-0.0125	1.25	0
883	riverbank	0	0.0125	0.0125	-0.0125	1.25	0
884	collapse	0	0.0125	0.0125	-0.0125	1.25	0
885	drying	0	0.0125	0.0125	-0.0125	1.25	0
886	slowing	0	0.0125	0.0125	-0.0125	1.25	0
887	reclining	0	0.0125	0.0125	-0.0125	1.25	0
888	calming	0	0.0125	0.0125	-0.0125	1.25	0
889	encircling	0	0.0125	0.0125	-0.0125	1.25	0
890	standing	0	0.0125	0.0125	-0.0125	1.25	0
891	underfoot	0	0.0125	0.0125	-0.0125	1.25	0
892	petals	0	0.0125	0.0125	-0.0125	1.25	0
893	bench	0	0.0125	0.0125	-0.0125	1.25	0
894	heartbe	0	0.0125	0.0125	-0.0125	1.25	0
895	beers	0	0.0125	0.0125	-0.0125	1.25	0
896	corpse	0	0.0125	0.0125	-0.0125	1.25	0
897	stopped	0	0.0125	0.0125	-0.0125	1.25	0
898	ro	0	0.0125	0.0125	-0.0125	1.25	0
899	roll	0	0.0125	0.0125	-0.0125	1.25	0
900	alright	0	0.0125	0.0125	-0.0125	1.25	0
901	deceased	0	0.0125	0.0125	-0.0125	1.25	0
902	ate	0	0.0125	0.0125	-0.0125	1.25	0
903	afternoons	0	0.0125	0.0125	-0.0125	1.25	0
904	limpin	0	0.0125	0.0125	-0.0125	1.25	0
905	froth	0	0.0125	0.0125	-0.0125	1.25	0
906	coast	0	0.0125	0.0125	-0.0125	1.25	0
907	jeans	0	0.0125	0.0125	-0.0125	1.25	0
908	soap	0	0.0125	0.0125	-0.0125	1.25	0
909	hob	0	0.0125	0.0125	-0.0125	1.25	0
910	nephew	0	0.0125	0.0125	-0.0125	1.25	0
911	golf	0	0.0125	0.0125	-0.0125	1.25	0
912	dimple	0	0.0125	0.0125	-0.0125	1.25	0
913	cheek	0	0.0125	0.0125	-0.0125	1.25	0
914	brass	0	0.0125	0.0125	-0.0125	1.25	0
915	fireplace	0	0.0125	0.0125	-0.0125	1.25	0
916	scuttle	0	0.0125	0.0125	-0.0125	1.25	0
917	battleship	0	0.0125	0.0125	-0.0125	1.25	0
918	olympic	0	0.0125	0.0125	-0.0125	1.25	0
919	lifeboat	0	0.0125	0.0125	-0.0125	1.25	0
920	headphone	0	0.0125	0.0125	-0.0125	1.25	0
921	scatty	0	0.0125	0.0125	-0.0125	1.25	0
922	vegetate	0	0.0125	0.0125	-0.0125	1.25	0
923	streaming	0	0.0125	0.0125	-0.0125	1.25	0
924	doze	0	0.0125	0.0125	-0.0125	1.25	0
925	mosquito	0	0.0125	0.0125	-0.0125	1.25	0
926	wander	0	0.0125	0.0125	-0.0125	1.25	0
927	abstract	0	0.0125	0.0125	-0.0125	1.25	0
928	absurd	0	0.0125	0.0125	-0.0125	1.25	0
929	goddot	0	0.0125	0.0125	-0.0125	1.25	0
930	usa	0	0.0125	0.0125	-0.0125	1.25	0
931	brifge	0	0.0125	0.0125	-0.0125	1.25	0
932	heights	0	0.0125	0.0125	-0.0125	1.25	0
933	coaster	0	0.0125	0.0125	-0.0125	1.25	0
934	leprechaun	0	0.0125	0.0125	-0.0125	1.25	0
935	fey	0	0.0125	0.0125	-0.0125	1.25	0
936	faerie	0	0.0125	0.0125	-0.0125	1.25	0
937	eyres	0	0.0125	0.0125	-0.0125	1.25	0
938	myths	0	0.0125	0.0125	-0.0125	1.25	0
939	lore	0	0.0125	0.0125	-0.0125	1.25	0
940	rune	0	0.0125	0.0125	-0.0125	1.25	0
941	equinox	0	0.0125	0.0125	-0.0125	1.25	0
942	solstice	0	0.0125	0.0125	-0.0125	1.25	0
943	demons	0	0.0125	0.0125	-0.0125	1.25	0
944	revelations	0	0.0125	0.0125	-0.0125	1.25	0
945	sci-fi	0	0.0125	0.0125	-0.0125	1.25	0
946	kirk	0	0.0125	0.0125	-0.0125	1.25	0
947	spock	0	0.0125	0.0125	-0.0125	1.25	0
948	enterprise	0	0.0125	0.0125	-0.0125	1.25	0
949	impala	0	0.0125	0.0125	-0.0125	1.25	0
950	winchester	0	0.0125	0.0125	-0.0125	1.25	0
951	characters	0	0.0125	0.0125	-0.0125	1.25	0
952	csi	0	0.0125	0.0125	-0.0125	1.25	0
953	favourites	0	0.0125	0.0125	-0.0125	1.25	0
954	dy	0	0.0125	0.0125	-0.0125	1.25	0
955	percent	0	0.0125	0.0125	-0.0125	1.25	0
956	sunken	0	0.0125	0.0125	-0.0125	1.25	0
957	sate	0	0.0125	0.0125	-0.0125	1.25	0
958	neurotic	0	0.0125	0.0125	-0.0125	1.25	0
959	dictator	0	0.0125	0.0125	-0.0125	1.25	0
960	seeming	0	0.0125	0.0125	-0.0125	1.25	0
961	brainy	0	0.0125	0.0125	-0.0125	1.25	0
962	incel	0	0.0125	0.0125	-0.0125	1.25	0
963	cathedral	0	0.0125	0.0125	-0.0125	1.25	0
964	rules	0	0.0125	0.0125	-0.0125	1.25	0
965	mafia	0	0.0125	0.0125	-0.0125	1.25	0
966	state	0	0.0125	0.0125	-0.0125	1.25	0
967	unseen	0	0.0125	0.0125	-0.0125	1.25	0
968	unheard	0	0.0125	0.0125	-0.0125	1.25	0
969	unwilling	0	0.0125	0.0125	-0.0125	1.25	0
970	blinded	0	0.0125	0.0125	-0.0125	1.25	0
971	filleted	0	0.0125	0.0125	-0.0125	1.25	0
972	foregone	0	0.0125	0.0125	-0.0125	1.25	0
973	losing	0	0.0125	0.0125	-0.0125	1.25	0
974	defeated	0	0.0125	0.0125	-0.0125	1.25	0
975	sinner	0	0.0125	0.0125	-0.0125	1.25	0
976	purity	0	0.0125	0.0125	-0.0125	1.25	0
977	missed	0	0.0125	0.0125	-0.0125	1.25	0
978	reborn	0	0.0125	0.0125	-0.0125	1.25	0
979	phoenix	0	0.0125	0.0125	-0.0125	1.25	0
980	flames	0	0.0125	0.0125	-0.0125	1.25	0
981	rebirth	0	0.0125	0.0125	-0.0125	1.25	0
982	larger	0	0.0125	0.0125	-0.0125	1.25	0
983	seeking	0	0.0125	0.0125	-0.0125	1.25	0
984	sustenance	0	0.0125	0.0125	-0.0125	1.25	0
985	survival	0	0.0125	0.0125	-0.0125	1.25	0
986	suspects	0	0.0125	0.0125	-0.0125	1.25	0
987	detectives	0	0.0125	0.0125	-0.0125	1.25	0
988	davidtennant	0	0.0125	0.0125	-0.0125	1.25	0
989	drwho	0	0.0125	0.0125	-0.0125	1.25	0
990	greedy	0	0.0125	0.0125	-0.0125	1.25	0
991	trump	0	0.0125	0.0125	-0.0125	1.25	0
992	pedo	0	0.0125	0.0125	-0.0125	1.25	0
993	playground	0	0.0125	0.0125	-0.0125	1.25	0
994	swings	0	0.0125	0.0125	-0.0125	1.25	0
995	sweden	0	0.0125	0.0125	-0.0125	1.25	0
996	abba	0	0.0125	0.0125	-0.0125	1.25	0
997	norway	0	0.0125	0.0125	-0.0125	1.25	0
998	waterfall	0	0.0125	0.0125	-0.0125	1.25	0
999	alpacas	0	0.0125	0.0125	-0.0125	1.25	0
1000	llama	0	0.0125	0.0125	-0.0125	1.25	0
1001	emperor	0	0.0125	0.0125	-0.0125	1.25	0
1002	olives	0	0.0125	0.0125	-0.0125	1.25	0
1003	salty	0	0.0125	0.0125	-0.0125	1.25	0
1004	indian	0	0.0125	0.0125	-0.0125	1.25	0
1005	naan	0	0.0125	0.0125	-0.0125	1.25	0
1006	sunflower	0	0.0125	0.0125	-0.0125	1.25	0
1007	smash	0	0.0125	0.0125	-0.0125	1.25	0
1008	hulk	0	0.0125	0.0125	-0.0125	1.25	0
1009	avengers	0	0.0125	0.0125	-0.0125	1.25	0
1010	pipes	0	0.0125	0.0125	-0.0125	1.25	0
1011	basilisk	0	0.0125	0.0125	-0.0125	1.25	0
1012	asthma	0	0.0125	0.0125	-0.0125	1.25	0
1013	lungs	0	0.0125	0.0125	-0.0125	1.25	0
1014	startle	0	0.0125	0.0125	-0.0125	1.25	0
1015	pe	0	0.0125	0.0125	-0.0125	1.25	0
1016	disgraceful	0	0.0125	0.0125	-0.0125	1.25	0
1017	behaviour	0	0.0125	0.0125	-0.0125	1.25	0
1018	selfish	0	0.0125	0.0125	-0.0125	1.25	0
1019	unbelievable	0	0.0125	0.0125	-0.0125	1.25	0
1020	traumatic	0	0.0125	0.0125	-0.0125	1.25	0
1021	association	0	0.0125	0.0125	-0.0125	1.25	0
1022	nasty	0	0.0125	0.0125	-0.0125	1.25	0
1023	grim	0	0.0125	0.0125	-0.0125	1.25	0
1024	unforgiven	0	0.0125	0.0125	-0.0125	1.25	0
1025	vulnerable	0	0.0125	0.0125	-0.0125	1.25	0
1026	defend	0	0.0125	0.0125	-0.0125	1.25	0
1027	self	0	0.0125	0.0125	-0.0125	1.25	0
1028	entertain	0	0.0125	0.0125	-0.0125	1.25	0
1029	erase	0	0.0125	0.0125	-0.0125	1.25	0
1030	odor	0	0.0125	0.0125	-0.0125	1.25	0
1031	roar	0	0.0125	0.0125	-0.0125	1.25	0
1032	ram	0	0.0125	0.0125	-0.0125	1.25	0
1033	damn	0	0.0125	0.0125	-0.0125	1.25	0
1034	nudge	0	0.0125	0.0125	-0.0125	1.25	0
1035	tender	0	0.0125	0.0125	-0.0125	1.25	0
1036	rob	0	0.0125	0.0125	-0.0125	1.25	0
1037	bind	0	0.0125	0.0125	-0.0125	1.25	0
1038	dum	0	0.0125	0.0125	-0.0125	1.25	0
1039	polp	0	0.0125	0.0125	-0.0125	1.25	0
1040	poll	0	0.0125	0.0125	-0.0125	1.25	0
1041	ending	0	0.0125	0.0125	-0.0125	1.25	0
1042	lap	0	0.0125	0.0125	-0.0125	1.25	0
1043	pill	0	0.0125	0.0125	-0.0125	1.25	0
1044	doll	0	0.0125	0.0125	-0.0125	1.25	0
1045	dim	0	0.0125	0.0125	-0.0125	1.25	0
1046	intrigue	0	0.0125	0.0125	-0.0125	1.25	0
1047	interest	0	0.0125	0.0125	-0.0125	1.25	0
1048	known	0	0.0125	0.0125	-0.0125	1.25	0
1049	tail	0	0.0125	0.0125	-0.0125	1.25	0
1050	woof	0	0.0125	0.0125	-0.0125	1.25	0
1051	painful	0	0.0125	0.0125	-0.0125	1.25	0
1052	frustrating	0	0.0125	0.0125	-0.0125	1.25	0
1053	boardgame	0	0.0125	0.0125	-0.0125	1.25	0
1054	electricity	0	0.0125	0.0125	-0.0125	1.25	0
1055	powerful	0	0.0125	0.0125	-0.0125	1.25	0
1056	powerless	0	0.0125	0.0125	-0.0125	1.25	0
1057	unknowing	0	0.0125	0.0125	-0.0125	1.25	0
1058	wondering	0	0.0125	0.0125	-0.0125	1.25	0
1059	pondering	0	0.0125	0.0125	-0.0125	1.25	0
1060	hopinh	0	0.0125	0.0125	-0.0125	1.25	0
1061	praying	0	0.0125	0.0125	-0.0125	1.25	0
1062	christ	0	0.0125	0.0125	-0.0125	1.25	0
1063	bananas	0	0.0125	0.0125	-0.0125	1.25	0
1064	passionfruit	0	0.0125	0.0125	-0.0125	1.25	0
1065	drake	0	0.0125	0.0125	-0.0125	1.25	0
1066	jazz	0	0.0125	0.0125	-0.0125	1.25	0
1067	hiphop	0	0.0125	0.0125	-0.0125	1.25	0
1068	rap	0	0.0125	0.0125	-0.0125	1.25	0
1069	punk	0	0.0125	0.0125	-0.0125	1.25	0
1070	progressive	0	0.0125	0.0125	-0.0125	1.25	0
1071	artists	0	0.0125	0.0125	-0.0125	1.25	0
1072	gig	0	0.0125	0.0125	-0.0125	1.25	0
1073	gigging	0	0.0125	0.0125	-0.0125	1.25	0
1074	joyful	0	0.0125	0.0125	-0.0125	1.25	0
1075	awesome	0	0.0125	0.0125	-0.0125	1.25	0
1076	wicked	0	0.0125	0.0125	-0.0125	1.25	0
1077	excellent	0	0.0125	0.0125	-0.0125	1.25	0
1078	fantastic	0	0.0125	0.0125	-0.0125	1.25	0
1079	mr	0	0.0125	0.0125	-0.0125	1.25	0
1080	mrs	0	0.0125	0.0125	-0.0125	1.25	0
1081	ms	0	0.0125	0.0125	-0.0125	1.25	0
1082	master	0	0.0125	0.0125	-0.0125	1.25	0
1083	nhs	0	0.0125	0.0125	-0.0125	1.25	0
1084	respect	0	0.0125	0.0125	-0.0125	1.25	0
1085	devalued	0	0.0125	0.0125	-0.0125	1.25	0
1086	satiated	0	0.0125	0.0125	-0.0125	1.25	0
1087	satisfied	0	0.0125	0.0125	-0.0125	1.25	0
1088	less	0	0.0125	0.0125	-0.0125	1.25	0
1089	average	0	0.0125	0.0125	-0.0125	1.25	0
1090	sure	0	0.0125	0.0125	-0.0125	1.25	0
1091	whenever	0	0.0125	0.0125	-0.0125	1.25	0
1092	wherever	0	0.0125	0.0125	-0.0125	1.25	0
1093	nonchalanbt	0	0.0125	0.0125	-0.0125	1.25	0
1094	nonchalant	0	0.0125	0.0125	-0.0125	1.25	0
1095	lackadaisical	0	0.0125	0.0125	-0.0125	1.25	0
1096	whimsical	0	0.0125	0.0125	-0.0125	1.25	0
1097	daydreaming	0	0.0125	0.0125	-0.0125	1.25	0
1098	procrastinating	0	0.0125	0.0125	-0.0125	1.25	0
1099	hanf	0	0.0125	0.0125	-0.0125	1.25	0
1100	tattoos	0	0.0125	0.0125	-0.0125	1.25	0
1101	skull	0	0.0125	0.0125	-0.0125	1.25	0
1102	camper	0	0.0125	0.0125	-0.0125	1.25	0
1103	mandolin	0	0.0125	0.0125	-0.0125	1.25	0
1104	harmonica	0	0.0125	0.0125	-0.0125	1.25	0
1105	drums	0	0.0125	0.0125	-0.0125	1.25	0
1106	songs	0	0.0125	0.0125	-0.0125	1.25	0
1107	album	0	0.0125	0.0125	-0.0125	1.25	0
1108	record	0	0.0125	0.0125	-0.0125	1.25	0
1109	vinyl	0	0.0125	0.0125	-0.0125	1.25	0
1110	recording	0	0.0125	0.0125	-0.0125	1.25	0
1111	microphone	0	0.0125	0.0125	-0.0125	1.25	0
1112	cameras	0	0.0125	0.0125	-0.0125	1.25	0
1113	polaroid	0	0.0125	0.0125	-0.0125	1.25	0
1114	vintage	0	0.0125	0.0125	-0.0125	1.25	0
1115	retro	0	0.0125	0.0125	-0.0125	1.25	0
1116	midcentury	0	0.0125	0.0125	-0.0125	1.25	0
1117	seventies	0	0.0125	0.0125	-0.0125	1.25	0
1118	makeup	0	0.0125	0.0125	-0.0125	1.25	0
1119	lipstick	0	0.0125	0.0125	-0.0125	1.25	0
1120	engulfing	0	0.0125	0.0125	-0.0125	1.25	0
1121	suffocating	0	0.0125	0.0125	-0.0125	1.25	0
1122	panicking	0	0.0125	0.0125	-0.0125	1.25	0
1123	sickness	0	0.0125	0.0125	-0.0125	1.25	0
1124	cluelessness	0	0.0125	0.0125	-0.0125	1.25	0
1125	hopelessness	0	0.0125	0.0125	-0.0125	1.25	0
1126	unknowledable	0	0.0125	0.0125	-0.0125	1.25	0
1127	expenses	0	0.0125	0.0125	-0.0125	1.25	0
1128	jobs	0	0.0125	0.0125	-0.0125	1.25	0
1129	tedium	0	0.0125	0.0125	-0.0125	1.25	0
1130	monotony	0	0.0125	0.0125	-0.0125	1.25	0
1131	manslaughter	0	0.0125	0.0125	-0.0125	1.25	0
1132	arrested	0	0.0125	0.0125	-0.0125	1.25	0
1133	repent	0	0.0125	0.0125	-0.0125	1.25	0
1134	open-mindedness	0	0.0125	0.0125	-0.0125	1.25	0
1135	calmness	0	0.0125	0.0125	-0.0125	1.25	0
1136	relaxed	0	0.0125	0.0125	-0.0125	1.25	0
1137	moonlit	0	0.0125	0.0125	-0.0125	1.25	0
1138	breeze	0	0.0125	0.0125	-0.0125	1.25	0
1139	pompom	0	0.0125	0.0125	-0.0125	1.25	0
1140	deck	0	0.0125	0.0125	-0.0125	1.25	0
1141	toddle	0	0.0125	0.0125	-0.0125	1.25	0
1142	auntie	0	0.0125	0.0125	-0.0125	1.25	0
1143	once	0	0.0125	0.0125	-0.0125	1.25	0
1144	paramedic	0	0.0125	0.0125	-0.0125	1.25	0
1145	emily	0	0.0125	0.0125	-0.0125	1.25	0
1146	dots	0	0.0125	0.0125	-0.0125	1.25	0
1147	xylophone	0	0.0125	0.0125	-0.0125	1.25	0
1148	watermelon	0	0.0125	0.0125	-0.0125	1.25	0
1149	lighting	0	0.0125	0.0125	-0.0125	1.25	0
1150	bolt	0	0.0125	0.0125	-0.0125	1.25	0
1151	potter	0	0.0125	0.0125	-0.0125	1.25	0
1152	delicous	0	0.0125	0.0125	-0.0125	1.25	0
1153	goop	0	0.0125	0.0125	-0.0125	1.25	0
1154	icing	0	0.0125	0.0125	-0.0125	1.25	0
1155	yoke	0	0.0125	0.0125	-0.0125	1.25	0
1156	york	0	0.0125	0.0125	-0.0125	1.25	0
1157	merchant	0	0.0125	0.0125	-0.0125	1.25	0
1158	buring	0	0.0125	0.0125	-0.0125	1.25	0
1159	rolling	0	0.0125	0.0125	-0.0125	1.25	0
1160	saturday	0	0.0125	0.0125	-0.0125	1.25	0
1161	tickle	0	0.0125	0.0125	-0.0125	1.25	0
1162	i	0	0.0125	0.0125	-0.0125	1.25	0
1163	victim	0	0.0125	0.0125	-0.0125	1.25	0
1164	non-fiction	0	0.0125	0.0125	-0.0125	1.25	0
1165	biographies	0	0.0125	0.0125	-0.0125	1.25	0
1166	stillness	0	0.0125	0.0125	-0.0125	1.25	0
1167	pamper	0	0.0125	0.0125	-0.0125	1.25	0
1168	intestine	0	0.0125	0.0125	-0.0125	1.25	0
1169	guts	0	0.0125	0.0125	-0.0125	1.25	0
1170	jealousy	0	0.0125	0.0125	-0.0125	1.25	0
1171	covet	0	0.0125	0.0125	-0.0125	1.25	0
1172	require	0	0.0125	0.0125	-0.0125	1.25	0
1173	toil	0	0.0125	0.0125	-0.0125	1.25	0
1174	strangle	0	0.0125	0.0125	-0.0125	1.25	0
1175	decompose	0	0.0125	0.0125	-0.0125	1.25	0
1176	deteriorating	0	0.0125	0.0125	-0.0125	1.25	0
1177	leprosy	0	0.0125	0.0125	-0.0125	1.25	0
1178	infected	0	0.0125	0.0125	-0.0125	1.25	0
1179	contaminent	0	0.0125	0.0125	-0.0125	1.25	0
1180	spread	0	0.0125	0.0125	-0.0125	1.25	0
1181	diesease	0	0.0125	0.0125	-0.0125	1.25	0
1182	suffer	0	0.0125	0.0125	-0.0125	1.25	0
1183	torture	0	0.0125	0.0125	-0.0125	1.25	0
1184	inhumane	0	0.0125	0.0125	-0.0125	1.25	0
1185	tracheary	0	0.0125	0.0125	-0.0125	1.25	0
1186	mischief	0	0.0125	0.0125	-0.0125	1.25	0
1187	elveds	0	0.0125	0.0125	-0.0125	1.25	0
1188	wrapping	0	0.0125	0.0125	-0.0125	1.25	0
1189	kings	0	0.0125	0.0125	-0.0125	1.25	0
1190	foe	0	0.0125	0.0125	-0.0125	1.25	0
1191	enemy	0	0.0125	0.0125	-0.0125	1.25	0
1192	hour	0	0.0125	0.0125	-0.0125	1.25	0
1193	traveller	0	0.0125	0.0125	-0.0125	1.25	0
1194	pirate	0	0.0125	0.0125	-0.0125	1.25	0
1195	drawers	0	0.0125	0.0125	-0.0125	1.25	0
1196	mate	0	0.0125	0.0125	-0.0125	1.25	0
1197	backyard	0	0.0125	0.0125	-0.0125	1.25	0
1198	theme	0	0.0125	0.0125	-0.0125	1.25	0
1199	household	0	0.0125	0.0125	-0.0125	1.25	0
1200	separation	0	0.0125	0.0125	-0.0125	1.25	0
1201	neighbour	0	0.0125	0.0125	-0.0125	1.25	0
1202	zipper	0	0.0125	0.0125	-0.0125	1.25	0
1203	lighter	0	0.0125	0.0125	-0.0125	1.25	0
1204	graveyard	0	0.0125	0.0125	-0.0125	1.25	0
1205	mommy	0	0.0125	0.0125	-0.0125	1.25	0
1206	underline	0	0.0125	0.0125	-0.0125	1.25	0
1207	hip	0	0.0125	0.0125	-0.0125	1.25	0
1208	waist	0	0.0125	0.0125	-0.0125	1.25	0
1209	breast	0	0.0125	0.0125	-0.0125	1.25	0
1210	investigation	0	0.0125	0.0125	-0.0125	1.25	0
1211	military	0	0.0125	0.0125	-0.0125	1.25	0
1212	cop	0	0.0125	0.0125	-0.0125	1.25	0
1213	interview	0	0.0125	0.0125	-0.0125	1.25	0
1214	testimony	0	0.0125	0.0125	-0.0125	1.25	0
1215	main	0	0.0125	0.0125	-0.0125	1.25	0
1216	cad	0	0.0125	0.0125	-0.0125	1.25	0
1217	sake	0	0.0125	0.0125	-0.0125	1.25	0
1218	ding	0	0.0125	0.0125	-0.0125	1.25	0
1219	rind	0	0.0125	0.0125	-0.0125	1.25	0
1220	cemetary	0	0.0125	0.0125	-0.0125	1.25	0
1221	stall	0	0.0125	0.0125	-0.0125	1.25	0
1222	continuum	0	0.0125	0.0125	-0.0125	1.25	0
1223	conundrum	0	0.0125	0.0125	-0.0125	1.25	0
1224	infinite	0	0.0125	0.0125	-0.0125	1.25	0
1225	terrestrial	0	0.0125	0.0125	-0.0125	1.25	0
1226	trench	0	0.0125	0.0125	-0.0125	1.25	0
1227	horrendous	0	0.0125	0.0125	-0.0125	1.25	0
1228	nebula	0	0.0125	0.0125	-0.0125	1.25	0
1229	bane	0	0.0125	0.0125	-0.0125	1.25	0
1230	riddle	0	0.0125	0.0125	-0.0125	1.25	0
1231	antihero	0	0.0125	0.0125	-0.0125	1.25	0
1232	pelican	0	0.0125	0.0125	-0.0125	1.25	0
1233	cane	0	0.0125	0.0125	-0.0125	1.25	0
1234	numb	0	0.0125	0.0125	-0.0125	1.25	0
1235	sane	0	0.0125	0.0125	-0.0125	1.25	0
1236	cruel	0	0.0125	0.0125	-0.0125	1.25	0
1237	satan	0	0.0125	0.0125	-0.0125	1.25	0
1238	belfast	0	0.0125	0.0125	-0.0125	1.25	0
1239	biography	0	0.0125	0.0125	-0.0125	1.25	0
1240	bigotry	0	0.0125	0.0125	-0.0125	1.25	0
1241	lies	0	0.0125	0.0125	-0.0125	1.25	0
1242	steal	0	0.0125	0.0125	-0.0125	1.25	0
1243	turkish	0	0.0125	0.0125	-0.0125	1.25	0
1244	cardboard	0	0.0125	0.0125	-0.0125	1.25	0
1245	cramped	0	0.0125	0.0125	-0.0125	1.25	0
1246	normal	0	0.0125	0.0125	-0.0125	1.25	0
1247	independence	0	0.0125	0.0125	-0.0125	1.25	0
1248	tubes	0	0.0125	0.0125	-0.0125	1.25	0
1249	pressure	0	0.0125	0.0125	-0.0125	1.25	0
1250	dishes	0	0.0125	0.0125	-0.0125	1.25	0
1251	leak	0	0.0125	0.0125	-0.0125	1.25	0
1252	database	0	0.0125	0.0125	-0.0125	1.25	0
1253	sheets	0	0.0125	0.0125	-0.0125	1.25	0
1254	forms	0	0.0125	0.0125	-0.0125	1.25	0
1255	subjective	0	0.0125	0.0125	-0.0125	1.25	0
1256	cract	0	0.0125	0.0125	-0.0125	1.25	0
1257	craft	0	0.0125	0.0125	-0.0125	1.25	0
1258	pens	0	0.0125	0.0125	-0.0125	1.25	0
1259	apocalypse	0	0.0125	0.0125	-0.0125	1.25	0
1260	zombies	0	0.0125	0.0125	-0.0125	1.25	0
1261	flatmate	0	0.0125	0.0125	-0.0125	1.25	0
1262	goth	0	0.0125	0.0125	-0.0125	1.25	0
1263	homeless	0	0.0125	0.0125	-0.0125	1.25	0
1264	quiche	0	0.0125	0.0125	-0.0125	1.25	0
1265	flamingo	0	0.0125	0.0125	-0.0125	1.25	0
1266	cushions	0	0.0125	0.0125	-0.0125	1.25	0
1267	visit	0	0.0125	0.0125	-0.0125	1.25	0
1268	peppermint	0	0.0125	0.0125	-0.0125	1.25	0
1269	embarassed	0	0.0125	0.0125	-0.0125	1.25	0
1270	dramatic	0	0.0125	0.0125	-0.0125	1.25	0
1271	worried	0	0.0125	0.0125	-0.0125	1.25	0
1272	domestic	0	0.0125	0.0125	-0.0125	1.25	0
1273	screenplay	0	0.0125	0.0125	-0.0125	1.25	0
1274	actress	0	0.0125	0.0125	-0.0125	1.25	0
1275	shapes	0	0.0125	0.0125	-0.0125	1.25	0
1276	gardening	0	0.0125	0.0125	-0.0125	1.25	0
1277	dreams	0	0.0125	0.0125	-0.0125	1.25	0
1278	noisy	0	0.0125	0.0125	-0.0125	1.25	0
1279	bickering	0	0.0125	0.0125	-0.0125	1.25	0
1280	arguing	0	0.0125	0.0125	-0.0125	1.25	0
1281	weddingbells	0	0.0125	0.0125	-0.0125	1.25	0
1282	churches	0	0.0125	0.0125	-0.0125	1.25	0
1283	ceromonies	0	0.0125	0.0125	-0.0125	1.25	0
1284	holidays	0	0.0125	0.0125	-0.0125	1.25	0
1285	bunnies	0	0.0125	0.0125	-0.0125	1.25	0
1286	hutches	0	0.0125	0.0125	-0.0125	1.25	0
1287	bedding	0	0.0125	0.0125	-0.0125	1.25	0
1288	setting	0	0.0125	0.0125	-0.0125	1.25	0
1289	gatherings	0	0.0125	0.0125	-0.0125	1.25	0
1290	occasions	0	0.0125	0.0125	-0.0125	1.25	0
1291	contentment	0	0.0125	0.0125	-0.0125	1.25	0
1292	mummy	0	0.0125	0.0125	-0.0125	1.25	0
1293	fury	0	0.0125	0.0125	-0.0125	1.25	0
1294	bum	0	0.0125	0.0125	-0.0125	1.25	0
1295	skinny	0	0.0125	0.0125	-0.0125	1.25	0
1296	wide	0	0.0125	0.0125	-0.0125	1.25	0
1297	triangle	0	0.0125	0.0125	-0.0125	1.25	0
1298	oblong	0	0.0125	0.0125	-0.0125	1.25	0
1299	rumubs	0	0.0125	0.0125	-0.0125	1.25	0
1300	octangan	0	0.0125	0.0125	-0.0125	1.25	0
1301	hexagon	0	0.0125	0.0125	-0.0125	1.25	0
1302	dollar	0	0.0125	0.0125	-0.0125	1.25	0
1303	lizard	0	0.0125	0.0125	-0.0125	1.25	0
1304	crocodile	0	0.0125	0.0125	-0.0125	1.25	0
1305	dingy	0	0.0125	0.0125	-0.0125	1.25	0
1306	rubber	0	0.0125	0.0125	-0.0125	1.25	0
1307	soda	0	0.0125	0.0125	-0.0125	1.25	0
1308	potatoe	0	0.0125	0.0125	-0.0125	1.25	0
1309	strawberries	0	0.0125	0.0125	-0.0125	1.25	0
1310	oranges	0	0.0125	0.0125	-0.0125	1.25	0
1311	pinaepple	0	0.0125	0.0125	-0.0125	1.25	0
1312	apricots	0	0.0125	0.0125	-0.0125	1.25	0
1313	blueberries	0	0.0125	0.0125	-0.0125	1.25	0
1314	blie	0	0.0125	0.0125	-0.0125	1.25	0
1315	mentally	0	0.0125	0.0125	-0.0125	1.25	0
1316	stalble	0	0.0125	0.0125	-0.0125	1.25	0
1317	mediate	0	0.0125	0.0125	-0.0125	1.25	0
1318	bluetooth	0	0.0125	0.0125	-0.0125	1.25	0
1319	coping	0	0.0125	0.0125	-0.0125	1.25	0
1320	limits	0	0.0125	0.0125	-0.0125	1.25	0
1321	risks	0	0.0125	0.0125	-0.0125	1.25	0
1322	euro	0	0.0125	0.0125	-0.0125	1.25	0
1323	eiffeltpwer	0	0.0125	0.0125	-0.0125	1.25	0
1324	frencjh	0	0.0125	0.0125	-0.0125	1.25	0
1325	brands	0	0.0125	0.0125	-0.0125	1.25	0
1326	highstreet	0	0.0125	0.0125	-0.0125	1.25	0
1327	dsesginer	0	0.0125	0.0125	-0.0125	1.25	0
1328	quality	0	0.0125	0.0125	-0.0125	1.25	0
1329	poached	0	0.0125	0.0125	-0.0125	1.25	0
1330	wrath	0	0.0125	0.0125	-0.0125	1.25	0
1331	suspision	0	0.0125	0.0125	-0.0125	1.25	0
1332	maximum	0	0.0125	0.0125	-0.0125	1.25	0
1333	parole	0	0.0125	0.0125	-0.0125	1.25	0
1334	remorse	0	0.0125	0.0125	-0.0125	1.25	0
1335	ascend	0	0.0125	0.0125	-0.0125	1.25	0
1336	purgatory	0	0.0125	0.0125	-0.0125	1.25	0
1337	limbo	0	0.0125	0.0125	-0.0125	1.25	0
1338	reveal	0	0.0125	0.0125	-0.0125	1.25	0
1339	atonement	0	0.0125	0.0125	-0.0125	1.25	0
1340	covenent	0	0.0125	0.0125	-0.0125	1.25	0
1341	righteousness	0	0.0125	0.0125	-0.0125	1.25	0
1342	transcend	0	0.0125	0.0125	-0.0125	1.25	0
1343	scantify	0	0.0125	0.0125	-0.0125	1.25	0
1344	newborn	0	0.0125	0.0125	-0.0125	1.25	0
1345	baptise	0	0.0125	0.0125	-0.0125	1.25	0
1346	alpha	0	0.0125	0.0125	-0.0125	1.25	0
1347	omega	0	0.0125	0.0125	-0.0125	1.25	0
1348	provider	0	0.0125	0.0125	-0.0125	1.25	0
1349	redeemer	0	0.0125	0.0125	-0.0125	1.25	0
1350	forgive	0	0.0125	0.0125	-0.0125	1.25	0
1351	arrow	0	0.0125	0.0125	-0.0125	1.25	0
1352	curved	0	0.0125	0.0125	-0.0125	1.25	0
1353	scalp	0	0.0125	0.0125	-0.0125	1.25	0
1354	shoulders	0	0.0125	0.0125	-0.0125	1.25	0
1355	joined	0	0.0125	0.0125	-0.0125	1.25	0
1356	rag	0	0.0125	0.0125	-0.0125	1.25	0
1357	curl	0	0.0125	0.0125	-0.0125	1.25	0
1358	coil	0	0.0125	0.0125	-0.0125	1.25	0
1359	hose	0	0.0125	0.0125	-0.0125	1.25	0
1360	candle	0	0.0125	0.0125	-0.0125	1.25	0
1361	basket	0	0.0125	0.0125	-0.0125	1.25	0
1362	wicker	0	0.0125	0.0125	-0.0125	1.25	0
1363	gallop	0	0.0125	0.0125	-0.0125	1.25	0
1364	marking	0	0.0125	0.0125	-0.0125	1.25	0
1365	draw	0	0.0125	0.0125	-0.0125	1.25	0
1366	modern	0	0.0125	0.0125	-0.0125	1.25	0
1367	drape	0	0.0125	0.0125	-0.0125	1.25	0
1368	shore	0	0.0125	0.0125	-0.0125	1.25	0
1369	second	0	0.0125	0.0125	-0.0125	1.25	0
1370	premier	0	0.0125	0.0125	-0.0125	1.25	0
1371	follower	0	0.0125	0.0125	-0.0125	1.25	0
1372	knit	0	0.0125	0.0125	-0.0125	1.25	0
1373	glow	0	0.0125	0.0125	-0.0125	1.25	0
1374	donut	0	0.0125	0.0125	-0.0125	1.25	0
1375	blonde	0	0.0125	0.0125	-0.0125	1.25	0
1376	sales	0	0.0125	0.0125	-0.0125	1.25	0
1377	associate	0	0.0125	0.0125	-0.0125	1.25	0
1378	jock	0	0.0125	0.0125	-0.0125	1.25	0
1379	were	0	0.0125	0.0125	-0.0125	1.25	0
1380	wave	0	0.0125	0.0125	-0.0125	1.25	0
1381	corridors	0	0.0125	0.0125	-0.0125	1.25	0
1382	bush	0	0.0125	0.0125	-0.0125	1.25	0
1383	nuance	0	0.0125	0.0125	-0.0125	1.25	0
1384	experiment	0	0.0125	0.0125	-0.0125	1.25	0
1385	curious	0	0.0125	0.0125	-0.0125	1.25	0
1386	testing	0	0.0125	0.0125	-0.0125	1.25	0
1387	deeper	0	0.0125	0.0125	-0.0125	1.25	0
1388	unsolved	0	0.0125	0.0125	-0.0125	1.25	0
1389	unreliable	0	0.0125	0.0125	-0.0125	1.25	0
1390	jack	0	0.0125	0.0125	-0.0125	1.25	0
1391	ass	0	0.0125	0.0125	-0.0125	1.25	0
1392	myself	0	0.0125	0.0125	-0.0125	1.25	0
1393	vain	0	0.0125	0.0125	-0.0125	1.25	0
1394	sassy	0	0.0125	0.0125	-0.0125	1.25	0
1395	ridicule	0	0.0125	0.0125	-0.0125	1.25	0
1396	moment	0	0.0125	0.0125	-0.0125	1.25	0
1397	worship	0	0.0125	0.0125	-0.0125	1.25	0
1398	anu	0	0.0125	0.0125	-0.0125	1.25	0
1399	marrage	0	0.0125	0.0125	-0.0125	1.25	0
1400	wilderness	0	0.0125	0.0125	-0.0125	1.25	0
1401	suspicious	0	0.0125	0.0125	-0.0125	1.25	0
1402	diner	0	0.0125	0.0125	-0.0125	1.25	0
1403	tents	0	0.0125	0.0125	-0.0125	1.25	0
1404	nightime	0	0.0125	0.0125	-0.0125	1.25	0
1405	c	0	0.0125	0.0125	-0.0125	1.25	0
1406	endless	0	0.0125	0.0125	-0.0125	1.25	0
1407	footsteps	0	0.0125	0.0125	-0.0125	1.25	0
1408	doorbell	0	0.0125	0.0125	-0.0125	1.25	0
1409	whether	0	0.0125	0.0125	-0.0125	1.25	0
1410	treetops	0	0.0125	0.0125	-0.0125	1.25	0
1411	heard	0	0.0125	0.0125	-0.0125	1.25	0
1412	click	0	0.0125	0.0125	-0.0125	1.25	0
1413	direction	0	0.0125	0.0125	-0.0125	1.25	0
1414	swathe	0	0.0125	0.0125	-0.0125	1.25	0
1415	upright	0	0.0125	0.0125	-0.0125	1.25	0
1416	incident	0	0.0125	0.0125	-0.0125	1.25	0
1417	swallow	0	0.0125	0.0125	-0.0125	1.25	0
1418	finger	0	0.0125	0.0125	-0.0125	1.25	0
1419	bring	0	0.0125	0.0125	-0.0125	1.25	0
1420	expect	0	0.0125	0.0125	-0.0125	1.25	0
1421	gauze	0	0.0125	0.0125	-0.0125	1.25	0
1422	central	0	0.0125	0.0125	-0.0125	1.25	0
1423	position	0	0.0125	0.0125	-0.0125	1.25	0
1424	score	0	0.0125	0.0125	-0.0125	1.25	0
1425	curlicue	0	0.0125	0.0125	-0.0125	1.25	0
1426	trial	0	0.0125	0.0125	-0.0125	1.25	0
1427	worn	0	0.0125	0.0125	-0.0125	1.25	0
1428	friction	0	0.0125	0.0125	-0.0125	1.25	0
1429	drown	0	0.0125	0.0125	-0.0125	1.25	0
1430	wake	0	0.0125	0.0125	-0.0125	1.25	0
1431	trick	0	0.0125	0.0125	-0.0125	1.25	0
1432	impressed	0	0.0125	0.0125	-0.0125	1.25	0
1433	scowl	0	0.0125	0.0125	-0.0125	1.25	0
1434	frown	0	0.0125	0.0125	-0.0125	1.25	0
1435	excused	0	0.0125	0.0125	-0.0125	1.25	0
1436	tequila	0	0.0125	0.0125	-0.0125	1.25	0
1437	pint	0	0.0125	0.0125	-0.0125	1.25	0
1438	skittles	0	0.0125	0.0125	-0.0125	1.25	0
1439	instant	0	0.0125	0.0125	-0.0125	1.25	0
1440	impatient	0	0.0125	0.0125	-0.0125	1.25	0
1441	jaws	0	0.0125	0.0125	-0.0125	1.25	0
1442	scalpel	0	0.0125	0.0125	-0.0125	1.25	0
1443	lime	0	0.0125	0.0125	-0.0125	1.25	0
1444	bowls	0	0.0125	0.0125	-0.0125	1.25	0
1445	jungle	0	0.0125	0.0125	-0.0125	1.25	0
1446	fever	0	0.0125	0.0125	-0.0125	1.25	0
1447	tropical	0	0.0125	0.0125	-0.0125	1.25	0
1448	floods	0	0.0125	0.0125	-0.0125	1.25	0
1449	entertainent	0	0.0125	0.0125	-0.0125	1.25	0
1450	flowr	0	0.0125	0.0125	-0.0125	1.25	0
1451	sam	0	0.0125	0.0125	-0.0125	1.25	0
1452	let	0	0.0125	0.0125	-0.0125	1.25	0
1453	minus	0	0.0125	0.0125	-0.0125	1.25	0
1454	sack	0	0.0125	0.0125	-0.0125	1.25	0
1455	plan	0	0.0125	0.0125	-0.0125	1.25	0
1456	ban	0	0.0125	0.0125	-0.0125	1.25	0
1457	cramp	0	0.0125	0.0125	-0.0125	1.25	0
1458	fumes	0	0.0125	0.0125	-0.0125	1.25	0
1459	steering	0	0.0125	0.0125	-0.0125	1.25	0
1460	tyres	0	0.0125	0.0125	-0.0125	1.25	0
1461	tank	0	0.0125	0.0125	-0.0125	1.25	0
1462	emmissoions	0	0.0125	0.0125	-0.0125	1.25	0
1463	cartrip	0	0.0125	0.0125	-0.0125	1.25	0
1464	verge	0	0.0125	0.0125	-0.0125	1.25	0
1465	bumps	0	0.0125	0.0125	-0.0125	1.25	0
1466	brakes	0	0.0125	0.0125	-0.0125	1.25	0
1467	handbrake	0	0.0125	0.0125	-0.0125	1.25	0
1468	parking	0	0.0125	0.0125	-0.0125	1.25	0
1469	spaces	0	0.0125	0.0125	-0.0125	1.25	0
1470	access	0	0.0125	0.0125	-0.0125	1.25	0
1471	commute	0	0.0125	0.0125	-0.0125	1.25	0
1472	passenger	0	0.0125	0.0125	-0.0125	1.25	0
1473	headrest	0	0.0125	0.0125	-0.0125	1.25	0
1474	seatbelt	0	0.0125	0.0125	-0.0125	1.25	0
1475	motorway	0	0.0125	0.0125	-0.0125	1.25	0
1476	passing	0	0.0125	0.0125	-0.0125	1.25	0
1477	signage	0	0.0125	0.0125	-0.0125	1.25	0
1478	sings	0	0.0125	0.0125	-0.0125	1.25	0
1479	signs	0	0.0125	0.0125	-0.0125	1.25	0
1480	automobile	0	0.0125	0.0125	-0.0125	1.25	0
1481	disc	0	0.0125	0.0125	-0.0125	1.25	0
1482	directions	0	0.0125	0.0125	-0.0125	1.25	0
1483	alloy	0	0.0125	0.0125	-0.0125	1.25	0
1484	badge	0	0.0125	0.0125	-0.0125	1.25	0
1485	manufacture	0	0.0125	0.0125	-0.0125	1.25	0
1486	registration	0	0.0125	0.0125	-0.0125	1.25	0
1487	freshener	0	0.0125	0.0125	-0.0125	1.25	0
1488	wipers	0	0.0125	0.0125	-0.0125	1.25	0
1489	interior	0	0.0125	0.0125	-0.0125	1.25	0
1490	tonight	0	0.0125	0.0125	-0.0125	1.25	0
1491	decide	0	0.0125	0.0125	-0.0125	1.25	0
1492	thursday	0	0.0125	0.0125	-0.0125	1.25	0
1493	friday	0	0.0125	0.0125	-0.0125	1.25	0
1494	raincoat	0	0.0125	0.0125	-0.0125	1.25	0
1495	dinne	0	0.0125	0.0125	-0.0125	1.25	0
1496	toothache	0	0.0125	0.0125	-0.0125	1.25	0
1497	grumpy	0	0.0125	0.0125	-0.0125	1.25	0
1498	schedule	0	0.0125	0.0125	-0.0125	1.25	0
1499	arrange	0	0.0125	0.0125	-0.0125	1.25	0
1500	avoid	0	0.0125	0.0125	-0.0125	1.25	0
1501	to-do	0	0.0125	0.0125	-0.0125	1.25	0
1502	competitive	0	0.0125	0.0125	-0.0125	1.25	0
1503	winners.	0	0.0125	0.0125	-0.0125	1.25	0
1504	losers	0	0.0125	0.0125	-0.0125	1.25	0
1505	nowhere	0	0.0125	0.0125	-0.0125	1.25	0
1506	searching	0	0.0125	0.0125	-0.0125	1.25	0
1507	files	0	0.0125	0.0125	-0.0125	1.25	0
1508	design	0	0.0125	0.0125	-0.0125	1.25	0
1509	construct	0	0.0125	0.0125	-0.0125	1.25	0
1510	varnish	0	0.0125	0.0125	-0.0125	1.25	0
1511	resin	0	0.0125	0.0125	-0.0125	1.25	0
1512	filler	0	0.0125	0.0125	-0.0125	1.25	0
1513	wedged	0	0.0125	0.0125	-0.0125	1.25	0
1514	glued	0	0.0125	0.0125	-0.0125	1.25	0
1515	unmovable	0	0.0125	0.0125	-0.0125	1.25	0
1516	resistant	0	0.0125	0.0125	-0.0125	1.25	0
1517	waterproof	0	0.0125	0.0125	-0.0125	1.25	0
1518	covered	0	0.0125	0.0125	-0.0125	1.25	0
1519	beneath	0	0.0125	0.0125	-0.0125	1.25	0
1520	kicks	0	0.0125	0.0125	-0.0125	1.25	0
1521	hits	0	0.0125	0.0125	-0.0125	1.25	0
1522	cludeo	0	0.0125	0.0125	-0.0125	1.25	0
1523	sos	0	0.0125	0.0125	-0.0125	1.25	0
1524	rescue	0	0.0125	0.0125	-0.0125	1.25	0
1525	brigade	0	0.0125	0.0125	-0.0125	1.25	0
1526	emergency	0	0.0125	0.0125	-0.0125	1.25	0
1527	telephone	0	0.0125	0.0125	-0.0125	1.25	0
1528	dial	0	0.0125	0.0125	-0.0125	1.25	0
1529	vows	0	0.0125	0.0125	-0.0125	1.25	0
1530	custody	0	0.0125	0.0125	-0.0125	1.25	0
1531	welfare	0	0.0125	0.0125	-0.0125	1.25	0
1532	robbery	0	0.0125	0.0125	-0.0125	1.25	0
1533	cops	0	0.0125	0.0125	-0.0125	1.25	0
1534	corrupt	0	0.0125	0.0125	-0.0125	1.25	0
1535	laws	0	0.0125	0.0125	-0.0125	1.25	0
1536	unfair	0	0.0125	0.0125	-0.0125	1.25	0
1537	knock	0	0.0125	0.0125	-0.0125	1.25	0
1538	tri	0	0.0125	0.0125	-0.0125	1.25	0
1539	grip	0	0.0125	0.0125	-0.0125	1.25	0
1540	hut	0	0.0125	0.0125	-0.0125	1.25	0
1541	huddle	0	0.0125	0.0125	-0.0125	1.25	0
1542	handed	0	0.0125	0.0125	-0.0125	1.25	0
1543	rack	0	0.0125	0.0125	-0.0125	1.25	0
1544	daft	0	0.0125	0.0125	-0.0125	1.25	0
1545	daunt	0	0.0125	0.0125	-0.0125	1.25	0
1546	wednesday	0	0.0125	0.0125	-0.0125	1.25	0
1547	guard	0	0.0125	0.0125	-0.0125	1.25	0
1548	utmost	0	0.0125	0.0125	-0.0125	1.25	0
1549	lag	0	0.0125	0.0125	-0.0125	1.25	0
1550	crave	0	0.0125	0.0125	-0.0125	1.25	0
1551	vent	0	0.0125	0.0125	-0.0125	1.25	0
1552	untidy	0	0.0125	0.0125	-0.0125	1.25	0
1553	often	0	0.0125	0.0125	-0.0125	1.25	0
1554	rotate	0	0.0125	0.0125	-0.0125	1.25	0
1555	giver	0	0.0125	0.0125	-0.0125	1.25	0
1556	kane	0	0.0125	0.0125	-0.0125	1.25	0
1557	ignited	0	0.0125	0.0125	-0.0125	1.25	0
1558	refusal	0	0.0125	0.0125	-0.0125	1.25	0
1559	unecessary	0	0.0125	0.0125	-0.0125	1.25	0
1560	uninterested	0	0.0125	0.0125	-0.0125	1.25	0
1561	gel	0	0.0125	0.0125	-0.0125	1.25	0
1562	cartridge	0	0.0125	0.0125	-0.0125	1.25	0
1563	label	0	0.0125	0.0125	-0.0125	1.25	0
1564	not	0	0.0125	0.0125	-0.0125	1.25	0
1565	quiz	0	0.0125	0.0125	-0.0125	1.25	0
1566	deed	0	0.0125	0.0125	-0.0125	1.25	0
1567	garrison	0	0.0125	0.0125	-0.0125	1.25	0
1568	jig	0	0.0125	0.0125	-0.0125	1.25	0
1569	his	0	0.0125	0.0125	-0.0125	1.25	0
1570	fully	0	0.0125	0.0125	-0.0125	1.25	0
1571	jolly	0	0.0125	0.0125	-0.0125	1.25	0
1572	gaze	0	0.0125	0.0125	-0.0125	1.25	0
1573	parted	0	0.0125	0.0125	-0.0125	1.25	0
1574	ruin	0	0.0125	0.0125	-0.0125	1.25	0
1575	forces	0	0.0125	0.0125	-0.0125	1.25	0
1576	whiskers	0	0.0125	0.0125	-0.0125	1.25	0
1577	pungent	0	0.0125	0.0125	-0.0125	1.25	0
1578	aroma	0	0.0125	0.0125	-0.0125	1.25	0
1579	sniff	0	0.0125	0.0125	-0.0125	1.25	0
1580	nostrils	0	0.0125	0.0125	-0.0125	1.25	0
1581	inhale	0	0.0125	0.0125	-0.0125	1.25	0
1582	carer	0	0.0125	0.0125	-0.0125	1.25	0
1583	borng	0	0.0125	0.0125	-0.0125	1.25	0
1584	interestting	0	0.0125	0.0125	-0.0125	1.25	0
1585	meals	0	0.0125	0.0125	-0.0125	1.25	0
1586	marmelade	0	0.0125	0.0125	-0.0125	1.25	0
1587	spreads	0	0.0125	0.0125	-0.0125	1.25	0
1588	chocolatespread	0	0.0125	0.0125	-0.0125	1.25	0
1589	pate	0	0.0125	0.0125	-0.0125	1.25	0
1590	breadsticks	0	0.0125	0.0125	-0.0125	1.25	0
1591	chedder	0	0.0125	0.0125	-0.0125	1.25	0
1592	gouda	0	0.0125	0.0125	-0.0125	1.25	0
1593	feta	0	0.0125	0.0125	-0.0125	1.25	0
1594	toastie	0	0.0125	0.0125	-0.0125	1.25	0
1595	panini	0	0.0125	0.0125	-0.0125	1.25	0
1596	bagel	0	0.0125	0.0125	-0.0125	1.25	0
1597	toasted	0	0.0125	0.0125	-0.0125	1.25	0
1598	creamcheese	0	0.0125	0.0125	-0.0125	1.25	0
1599	eurpoe	0	0.0125	0.0125	-0.0125	1.25	0
1600	europe	0	0.0125	0.0125	-0.0125	1.25	0
1601	latvia	0	0.0125	0.0125	-0.0125	1.25	0
1602	ukraine	0	0.0125	0.0125	-0.0125	1.25	0
1603	germany	0	0.0125	0.0125	-0.0125	1.25	0
1604	switzerland	0	0.0125	0.0125	-0.0125	1.25	0
1605	russia	0	0.0125	0.0125	-0.0125	1.25	0
1606	portugal	0	0.0125	0.0125	-0.0125	1.25	0
1607	azerbaijan	0	0.0125	0.0125	-0.0125	1.25	0
1608	lithuania	0	0.0125	0.0125	-0.0125	1.25	0
1609	brazil	0	0.0125	0.0125	-0.0125	1.25	0
1610	canada	0	0.0125	0.0125	-0.0125	1.25	0
1611	chile	0	0.0125	0.0125	-0.0125	1.25	0
1612	jamaica	0	0.0125	0.0125	-0.0125	1.25	0
1613	nepal	0	0.0125	0.0125	-0.0125	1.25	0
1614	newzeland	0	0.0125	0.0125	-0.0125	1.25	0
1615	china	0	0.0125	0.0125	-0.0125	1.25	0
1616	korea	0	0.0125	0.0125	-0.0125	1.25	0
1617	sydney	0	0.0125	0.0125	-0.0125	1.25	0
1618	cambera	0	0.0125	0.0125	-0.0125	1.25	0
1619	tazmania	0	0.0125	0.0125	-0.0125	1.25	0
1620	mary	0	0.0125	0.0125	-0.0125	1.25	0
1621	joseph	0	0.0125	0.0125	-0.0125	1.25	0
1622	nouns	0	0.0125	0.0125	-0.0125	1.25	0
1623	twix	0	0.0125	0.0125	-0.0125	1.25	0
1624	kitkat	0	0.0125	0.0125	-0.0125	1.25	0
1625	marsbar	0	0.0125	0.0125	-0.0125	1.25	0
1626	timeout	0	0.0125	0.0125	-0.0125	1.25	0
1627	joey	0	0.0125	0.0125	-0.0125	1.25	0
1628	chandler	0	0.0125	0.0125	-0.0125	1.25	0
1629	monica	0	0.0125	0.0125	-0.0125	1.25	0
1630	phoebe	0	0.0125	0.0125	-0.0125	1.25	0
1631	noises	0	0.0125	0.0125	-0.0125	1.25	0
1632	pregnancy	0	0.0125	0.0125	-0.0125	1.25	0
1633	adolescent	0	0.0125	0.0125	-0.0125	1.25	0
1634	psychology	0	0.0125	0.0125	-0.0125	1.25	0
1635	development	0	0.0125	0.0125	-0.0125	1.25	0
1636	lecture	0	0.0125	0.0125	-0.0125	1.25	0
1637	louvre	0	0.0125	0.0125	-0.0125	1.25	0
1638	histroy	0	0.0125	0.0125	-0.0125	1.25	0
1639	dutch	0	0.0125	0.0125	-0.0125	1.25	0
1640	spanish	0	0.0125	0.0125	-0.0125	1.25	0
1641	sunbed	0	0.0125	0.0125	-0.0125	1.25	0
1642	kidnapping	0	0.0125	0.0125	-0.0125	1.25	0
1643	madelaine	0	0.0125	0.0125	-0.0125	1.25	0
1644	munich	0	0.0125	0.0125	-0.0125	1.25	0
1645	cardiff	0	0.0125	0.0125	-0.0125	1.25	0
1646	suburbs	0	0.0125	0.0125	-0.0125	1.25	0
1647	windy	0	0.0125	0.0125	-0.0125	1.25	0
1648	sleeps	0	0.0125	0.0125	-0.0125	1.25	0
1649	musicals	0	0.0125	0.0125	-0.0125	1.25	0
1650	shows	0	0.0125	0.0125	-0.0125	1.25	0
1651	sights	0	0.0125	0.0125	-0.0125	1.25	0
1652	skills	0	0.0125	0.0125	-0.0125	1.25	0
1653	ambition	0	0.0125	0.0125	-0.0125	1.25	0
1654	possibilities	0	0.0125	0.0125	-0.0125	1.25	0
1655	kilograms	0	0.0125	0.0125	-0.0125	1.25	0
1656	horizon	0	0.0125	0.0125	-0.0125	1.25	0
1657	solitude	0	0.0125	0.0125	-0.0125	1.25	0
1658	caribbean	0	0.0125	0.0125	-0.0125	1.25	0
1659	humidity	0	0.0125	0.0125	-0.0125	1.25	0
1660	analysis	0	0.0125	0.0125	-0.0125	1.25	0
1661	debate	0	0.0125	0.0125	-0.0125	1.25	0
1662	beliefs	0	0.0125	0.0125	-0.0125	1.25	0
1663	polarisation	0	0.0125	0.0125	-0.0125	1.25	0
1664	edification	0	0.0125	0.0125	-0.0125	1.25	0
1665	cello	0	0.0125	0.0125	-0.0125	1.25	0
1666	orchestra	0	0.0125	0.0125	-0.0125	1.25	0
1667	ballet	0	0.0125	0.0125	-0.0125	1.25	0
1668	globe	0	0.0125	0.0125	-0.0125	1.25	0
1669	terrain	0	0.0125	0.0125	-0.0125	1.25	0
1670	colonies	0	0.0125	0.0125	-0.0125	1.25	0
1671	morality	0	0.0125	0.0125	-0.0125	1.25	0
1672	changes	0	0.0125	0.0125	-0.0125	1.25	0
1673	relocate	0	0.0125	0.0125	-0.0125	1.25	0
1674	regrets	0	0.0125	0.0125	-0.0125	1.25	0
1675	forgetting	0	0.0125	0.0125	-0.0125	1.25	0
1676	elf	0	0.0125	0.0125	-0.0125	1.25	0
1677	seperation	0	0.0125	0.0125	-0.0125	1.25	0
1678	console	0	0.0125	0.0125	-0.0125	1.25	0
1679	xbox	0	0.0125	0.0125	-0.0125	1.25	0
1680	nintendo	0	0.0125	0.0125	-0.0125	1.25	0
1681	mario	0	0.0125	0.0125	-0.0125	1.25	0
1682	trains	0	0.0125	0.0125	-0.0125	1.25	0
1683	rail	0	0.0125	0.0125	-0.0125	1.25	0
1684	bins	0	0.0125	0.0125	-0.0125	1.25	0
1685	seesaw	0	0.0125	0.0125	-0.0125	1.25	0
1686	currency	0	0.0125	0.0125	-0.0125	1.25	0
1687	concentrating	0	0.0125	0.0125	-0.0125	1.25	0
1688	workingout	0	0.0125	0.0125	-0.0125	1.25	0
1689	barbell	0	0.0125	0.0125	-0.0125	1.25	0
1690	cogs	0	0.0125	0.0125	-0.0125	1.25	0
1691	automate	0	0.0125	0.0125	-0.0125	1.25	0
1692	rivers	0	0.0125	0.0125	-0.0125	1.25	0
1693	riverbed	0	0.0125	0.0125	-0.0125	1.25	0
1694	lucid	0	0.0125	0.0125	-0.0125	1.25	0
1695	fake	0	0.0125	0.0125	-0.0125	1.25	0
1696	inequality	0	0.0125	0.0125	-0.0125	1.25	0
1697	offspring	0	0.0125	0.0125	-0.0125	1.25	0
1698	teenage	0	0.0125	0.0125	-0.0125	1.25	0
1699	logic	0	0.0125	0.0125	-0.0125	1.25	0
1700	conclusion	0	0.0125	0.0125	-0.0125	1.25	0
1701	faithful	0	0.0125	0.0125	-0.0125	1.25	0
1702	nothing	0	0.0125	0.0125	-0.0125	1.25	0
1703	injustice	0	0.0125	0.0125	-0.0125	1.25	0
1704	admired	0	0.0125	0.0125	-0.0125	1.25	0
1705	unhinged	0	0.0125	0.0125	-0.0125	1.25	0
1706	fears	0	0.0125	0.0125	-0.0125	1.25	0
1707	chimp	0	0.0125	0.0125	-0.0125	1.25	0
1708	companionship	0	0.0125	0.0125	-0.0125	1.25	0
1709	compromise	0	0.0125	0.0125	-0.0125	1.25	0
1710	afro	0	0.0125	0.0125	-0.0125	1.25	0
1711	comb	0	0.0125	0.0125	-0.0125	1.25	0
1712	own	0	0.0125	0.0125	-0.0125	1.25	0
1713	kinder	0	0.0125	0.0125	-0.0125	1.25	0
1714	infront	0	0.0125	0.0125	-0.0125	1.25	0
1715	forth	0	0.0125	0.0125	-0.0125	1.25	0
1716	pimp	0	0.0125	0.0125	-0.0125	1.25	0
1717	february	0	0.0125	0.0125	-0.0125	1.25	0
1718	month	0	0.0125	0.0125	-0.0125	1.25	0
1719	bunny	0	0.0125	0.0125	-0.0125	1.25	0
1720	cowsy	0	0.0125	0.0125	-0.0125	1.25	0
1721	plung	0	0.0125	0.0125	-0.0125	1.25	0
1722	governemnt	0	0.0125	0.0125	-0.0125	1.25	0
1723	economy	0	0.0125	0.0125	-0.0125	1.25	0
1724	financial	0	0.0125	0.0125	-0.0125	1.25	0
1725	burden	0	0.0125	0.0125	-0.0125	1.25	0
1726	engeering	0	0.0125	0.0125	-0.0125	1.25	0
1727	diploma	0	0.0125	0.0125	-0.0125	1.25	0
1728	deegree	0	0.0125	0.0125	-0.0125	1.25	0
1729	cum	0	0.0125	0.0125	-0.0125	1.25	0
1730	lade	0	0.0125	0.0125	-0.0125	1.25	0
1731	devastation	0	0.0125	0.0125	-0.0125	1.25	0
1732	suspicion	0	0.0125	0.0125	-0.0125	1.25	0
1733	foreboding	0	0.0125	0.0125	-0.0125	1.25	0
1734	menae	0	0.0125	0.0125	-0.0125	1.25	0
1735	menace	0	0.0125	0.0125	-0.0125	1.25	0
1736	sprinkles	0	0.0125	0.0125	-0.0125	1.25	0
1737	pulchritude	0	0.0125	0.0125	-0.0125	1.25	0
1738	amazement	0	0.0125	0.0125	-0.0125	1.25	0
1739	jeopardy	0	0.0125	0.0125	-0.0125	1.25	0
1740	freelance	0	0.0125	0.0125	-0.0125	1.25	0
1741	hotshot	0	0.0125	0.0125	-0.0125	1.25	0
1742	phantom	0	0.0125	0.0125	-0.0125	1.25	0
1743	tollbooth	0	0.0125	0.0125	-0.0125	1.25	0
1744	tollgate	0	0.0125	0.0125	-0.0125	1.25	0
1745	serendipity	0	0.0125	0.0125	-0.0125	1.25	0
1746	schadenfreude	0	0.0125	0.0125	-0.0125	1.25	0
1747	arrogance	0	0.0125	0.0125	-0.0125	1.25	0
1748	pretentiousness	0	0.0125	0.0125	-0.0125	1.25	0
1749	form	0	0.0125	0.0125	-0.0125	1.25	0
1750	teacup	0	0.0125	0.0125	-0.0125	1.25	0
1751	crockery	0	0.0125	0.0125	-0.0125	1.25	0
1752	rookery	0	0.0125	0.0125	-0.0125	1.25	0
1753	chatter	0	0.0125	0.0125	-0.0125	1.25	0
1754	unbalance	0	0.0125	0.0125	-0.0125	1.25	0
1755	dizziness	0	0.0125	0.0125	-0.0125	1.25	0
1756	warning	0	0.0125	0.0125	-0.0125	1.25	0
1757	careful	0	0.0125	0.0125	-0.0125	1.25	0
1758	tightrope	0	0.0125	0.0125	-0.0125	1.25	0
1759	acrobat	0	0.0125	0.0125	-0.0125	1.25	0
1760	monopolise	0	0.0125	0.0125	-0.0125	1.25	0
1761	nastiness	0	0.0125	0.0125	-0.0125	1.25	0
1762	size	0	0.0125	0.0125	-0.0125	1.25	0
1763	enormous	0	0.0125	0.0125	-0.0125	1.25	0
1764	sense	0	0.0125	0.0125	-0.0125	1.25	0
1765	fragrance	0	0.0125	0.0125	-0.0125	1.25	0
1766	classroom	0	0.0125	0.0125	-0.0125	1.25	0
1767	sch	0	0.0125	0.0125	-0.0125	1.25	0
1768	come	0	0.0125	0.0125	-0.0125	1.25	0
1769	maid	0	0.0125	0.0125	-0.0125	1.25	0
1770	wish	0	0.0125	0.0125	-0.0125	1.25	0
1771	with	0	0.0125	0.0125	-0.0125	1.25	0
1772	fool	0	0.0125	0.0125	-0.0125	1.25	0
1773	flaw	0	0.0125	0.0125	-0.0125	1.25	0
1774	flew	0	0.0125	0.0125	-0.0125	1.25	0
1775	stay	0	0.0125	0.0125	-0.0125	1.25	0
1776	put	0	0.0125	0.0125	-0.0125	1.25	0
1777	through	0	0.0125	0.0125	-0.0125	1.25	0
1778	screem	0	0.0125	0.0125	-0.0125	1.25	0
1779	coup	0	0.0125	0.0125	-0.0125	1.25	0
1780	toe	0	0.0125	0.0125	-0.0125	1.25	0
1781	inches	0	0.0125	0.0125	-0.0125	1.25	0
1782	centimetre	0	0.0125	0.0125	-0.0125	1.25	0
1783	mourning	0	0.0125	0.0125	-0.0125	1.25	0
1784	malaise	0	0.0125	0.0125	-0.0125	1.25	0
1785	difficulty	0	0.0125	0.0125	-0.0125	1.25	0
1786	hardness	0	0.0125	0.0125	-0.0125	1.25	0
1787	concrete	0	0.0125	0.0125	-0.0125	1.25	0
1788	blocks	0	0.0125	0.0125	-0.0125	1.25	0
1789	obstruct	0	0.0125	0.0125	-0.0125	1.25	0
1790	nuisance	0	0.0125	0.0125	-0.0125	1.25	0
1791	unhelpful	0	0.0125	0.0125	-0.0125	1.25	0
1792	annoyance	0	0.0125	0.0125	-0.0125	1.25	0
1793	tiredness	0	0.0125	0.0125	-0.0125	1.25	0
1794	weary	0	0.0125	0.0125	-0.0125	1.25	0
1795	deflated	0	0.0125	0.0125	-0.0125	1.25	0
1796	explode	0	0.0125	0.0125	-0.0125	1.25	0
1797	cremation	0	0.0125	0.0125	-0.0125	1.25	0
1798	neutral	0	0.0125	0.0125	-0.0125	1.25	0
1799	machines	0	0.0125	0.0125	-0.0125	1.25	0
1800	industry	0	0.0125	0.0125	-0.0125	1.25	0
1801	catastrophe	0	0.0125	0.0125	-0.0125	1.25	0
1802	disaster	0	0.0125	0.0125	-0.0125	1.25	0
1803	pike	0	0.0125	0.0125	-0.0125	1.25	0
1804	caves	0	0.0125	0.0125	-0.0125	1.25	0
1805	plain	0	0.0125	0.0125	-0.0125	1.25	0
1806	wink	0	0.0125	0.0125	-0.0125	1.25	0
1807	went	0	0.0125	0.0125	-0.0125	1.25	0
1808	sent	0	0.0125	0.0125	-0.0125	1.25	0
1809	lent	0	0.0125	0.0125	-0.0125	1.25	0
1810	scram	0	0.0125	0.0125	-0.0125	1.25	0
1811	moad	0	0.0125	0.0125	-0.0125	1.25	0
1812	pong	0	0.0125	0.0125	-0.0125	1.25	0
1813	hog	0	0.0125	0.0125	-0.0125	1.25	0
1814	smo	0	0.0125	0.0125	-0.0125	1.25	0
1815	prisoner	0	0.0125	0.0125	-0.0125	1.25	0
1816	arkansas	0	0.0125	0.0125	-0.0125	1.25	0
1817	discs	0	0.0125	0.0125	-0.0125	1.25	0
1818	hebrew	0	0.0125	0.0125	-0.0125	1.25	0
1819	remarkable	0	0.0125	0.0125	-0.0125	1.25	0
1820	sultanas	0	0.0125	0.0125	-0.0125	1.25	0
1821	winding	0	0.0125	0.0125	-0.0125	1.25	0
1822	nylon	0	0.0125	0.0125	-0.0125	1.25	0
1823	mill	0	0.0125	0.0125	-0.0125	1.25	0
1824	bricklaying	0	0.0125	0.0125	-0.0125	1.25	0
1825	watering	0	0.0125	0.0125	-0.0125	1.25	0
1826	respectable	0	0.0125	0.0125	-0.0125	1.25	0
1827	mighty	0	0.0125	0.0125	-0.0125	1.25	0
1828	halloumi	0	0.0125	0.0125	-0.0125	1.25	0
1829	handkerchief	0	0.0125	0.0125	-0.0125	1.25	0
1830	carving	0	0.0125	0.0125	-0.0125	1.25	0
1831	madrid	0	0.0125	0.0125	-0.0125	1.25	0
1832	bespectacled	0	0.0125	0.0125	-0.0125	1.25	0
1833	ominous	0	0.0125	0.0125	-0.0125	1.25	0
1834	chessboard	0	0.0125	0.0125	-0.0125	1.25	0
1835	phase	0	0.0125	0.0125	-0.0125	1.25	0
1836	continuity	0	0.0125	0.0125	-0.0125	1.25	0
1837	bells	0	0.0125	0.0125	-0.0125	1.25	0
1838	limp	0	0.0125	0.0125	-0.0125	1.25	0
1839	soggy	0	0.0125	0.0125	-0.0125	1.25	0
1840	pillowcase	0	0.0125	0.0125	-0.0125	1.25	0
1841	meccano	0	0.0125	0.0125	-0.0125	1.25	0
1842	discern	0	0.0125	0.0125	-0.0125	1.25	0
1843	chump	0	0.0125	0.0125	-0.0125	1.25	0
1844	fail	0	0.0125	0.0125	-0.0125	1.25	0
1845	tanning	0	0.0125	0.0125	-0.0125	1.25	0
1846	trigger	0	0.0125	0.0125	-0.0125	1.25	0
1847	saying	0	0.0125	0.0125	-0.0125	1.25	0
1848	pebbles	0	0.0125	0.0125	-0.0125	1.25	0
1849	mam	0	0.0125	0.0125	-0.0125	1.25	0
1850	authority	0	0.0125	0.0125	-0.0125	1.25	0
1851	guards	0	0.0125	0.0125	-0.0125	1.25	0
1852	saviour	0	0.0125	0.0125	-0.0125	1.25	0
1853	proceed	0	0.0125	0.0125	-0.0125	1.25	0
1854	permit	0	0.0125	0.0125	-0.0125	1.25	0
1855	allow	0	0.0125	0.0125	-0.0125	1.25	0
1856	built	0	0.0125	0.0125	-0.0125	1.25	0
1857	formed	0	0.0125	0.0125	-0.0125	1.25	0
1858	done	0	0.0125	0.0125	-0.0125	1.25	0
1859	smore	0	0.0125	0.0125	-0.0125	1.25	0
1860	mar	0	0.0125	0.0125	-0.0125	1.25	0
1861	pew	0	0.0125	0.0125	-0.0125	1.25	0
1862	inscence	0	0.0125	0.0125	-0.0125	1.25	0
1863	sweat	0	0.0125	0.0125	-0.0125	1.25	0
1864	barren	0	0.0125	0.0125	-0.0125	1.25	0
1865	egypt	0	0.0125	0.0125	-0.0125	1.25	0
1866	pyramid	0	0.0125	0.0125	-0.0125	1.25	0
1867	ancient	0	0.0125	0.0125	-0.0125	1.25	0
1868	wrinkle	0	0.0125	0.0125	-0.0125	1.25	0
1869	crib	0	0.0125	0.0125	-0.0125	1.25	0
1870	bale	0	0.0125	0.0125	-0.0125	1.25	0
1871	antman	0	0.0125	0.0125	-0.0125	1.25	0
1872	sail	0	0.0125	0.0125	-0.0125	1.25	0
1873	jury	0	0.0125	0.0125	-0.0125	1.25	0
1874	mousetrap	0	0.0125	0.0125	-0.0125	1.25	0
1875	cycle	0	0.0125	0.0125	-0.0125	1.25	0
1876	same	0	0.0125	0.0125	-0.0125	1.25	0
1877	alcoholic	0	0.0125	0.0125	-0.0125	1.25	0
1878	avoidancw	0	0.0125	0.0125	-0.0125	1.25	0
1879	sleaze	0	0.0125	0.0125	-0.0125	1.25	0
1880	oldmen	0	0.0125	0.0125	-0.0125	1.25	0
1881	tennis	0	0.0125	0.0125	-0.0125	1.25	0
1882	spoty	0	0.0125	0.0125	-0.0125	1.25	0
1883	firemen	0	0.0125	0.0125	-0.0125	1.25	0
1884	shy	0	0.0125	0.0125	-0.0125	1.25	0
1885	introvert	0	0.0125	0.0125	-0.0125	1.25	0
1886	actors	0	0.0125	0.0125	-0.0125	1.25	0
1887	grandparents	0	0.0125	0.0125	-0.0125	1.25	0
1888	valentines	0	0.0125	0.0125	-0.0125	1.25	0
1889	cupid	0	0.0125	0.0125	-0.0125	1.25	0
1890	nativity	0	0.0125	0.0125	-0.0125	1.25	0
1891	brithday	0	0.0125	0.0125	-0.0125	1.25	0
1892	celebrations	0	0.0125	0.0125	-0.0125	1.25	0
1893	programmes	0	0.0125	0.0125	-0.0125	1.25	0
1894	builder	0	0.0125	0.0125	-0.0125	1.25	0
1895	flats	0	0.0125	0.0125	-0.0125	1.25	0
1896	bodybuilders	0	0.0125	0.0125	-0.0125	1.25	0
1897	muscular	0	0.0125	0.0125	-0.0125	1.25	0
1898	experiments	0	0.0125	0.0125	-0.0125	1.25	0
1899	lab	0	0.0125	0.0125	-0.0125	1.25	0
1900	results	0	0.0125	0.0125	-0.0125	1.25	0
1901	theories	0	0.0125	0.0125	-0.0125	1.25	0
1902	stuart	0	0.0125	0.0125	-0.0125	1.25	0
1903	stranger	0	0.0125	0.0125	-0.0125	1.25	0
1904	intimidate	0	0.0125	0.0125	-0.0125	1.25	0
1905	estranged	0	0.0125	0.0125	-0.0125	1.25	0
1906	unconnected	0	0.0125	0.0125	-0.0125	1.25	0
1907	march	0	0.0125	0.0125	-0.0125	1.25	0
1908	hopeless	0	0.0125	0.0125	-0.0125	1.25	0
1909	refugee	0	0.0125	0.0125	-0.0125	1.25	0
1910	mediterranean	0	0.0125	0.0125	-0.0125	1.25	0
1911	pacific	0	0.0125	0.0125	-0.0125	1.25	0
1912	palm	0	0.0125	0.0125	-0.0125	1.25	0
1913	coconut	0	0.0125	0.0125	-0.0125	1.25	0
1914	kettle	0	0.0125	0.0125	-0.0125	1.25	0
1915	crease	0	0.0125	0.0125	-0.0125	1.25	0
1916	wicket	0	0.0125	0.0125	-0.0125	1.25	0
1917	potaoes	0	0.0125	0.0125	-0.0125	1.25	0
1918	lancashire	0	0.0125	0.0125	-0.0125	1.25	0
1919	wolf	0	0.0125	0.0125	-0.0125	1.25	0
1920	antelope	0	0.0125	0.0125	-0.0125	1.25	0
1921	beaver	0	0.0125	0.0125	-0.0125	1.25	0
1922	bathing	0	0.0125	0.0125	-0.0125	1.25	0
1923	warthog	0	0.0125	0.0125	-0.0125	1.25	0
1924	hyena	0	0.0125	0.0125	-0.0125	1.25	0
1925	meerkat	0	0.0125	0.0125	-0.0125	1.25	0
1926	panther	0	0.0125	0.0125	-0.0125	1.25	0
1927	community	0	0.0125	0.0125	-0.0125	1.25	0
1928	athletics	0	0.0125	0.0125	-0.0125	1.25	0
1929	friendss	0	0.0125	0.0125	-0.0125	1.25	0
1930	progress	0	0.0125	0.0125	-0.0125	1.25	0
1931	identity	0	0.0125	0.0125	-0.0125	1.25	0
1932	strengths	0	0.0125	0.0125	-0.0125	1.25	0
1933	weaknesses	0	0.0125	0.0125	-0.0125	1.25	0
1934	feedback	0	0.0125	0.0125	-0.0125	1.25	0
1935	forum	0	0.0125	0.0125	-0.0125	1.25	0
1936	statistics	0	0.0125	0.0125	-0.0125	1.25	0
1937	measurement	0	0.0125	0.0125	-0.0125	1.25	0
1938	killer	0	0.0125	0.0125	-0.0125	1.25	0
1939	horn	0	0.0125	0.0125	-0.0125	1.25	0
1940	boot	0	0.0125	0.0125	-0.0125	1.25	0
1941	grill	0	0.0125	0.0125	-0.0125	1.25	0
1942	boil	0	0.0125	0.0125	-0.0125	1.25	0
1943	found	0	0.0125	0.0125	-0.0125	1.25	0
1944	genesis	0	0.0125	0.0125	-0.0125	1.25	0
1945	revelation	0	0.0125	0.0125	-0.0125	1.25	0
1946	bait	0	0.0125	0.0125	-0.0125	1.25	0
1947	guys	0	0.0125	0.0125	-0.0125	1.25	0
1948	country-side	0	0.0125	0.0125	-0.0125	1.25	0
1949	hilss	0	0.0125	0.0125	-0.0125	1.25	0
1950	disconnected	0	0.0125	0.0125	-0.0125	1.25	0
1951	relieved	0	0.0125	0.0125	-0.0125	1.25	0
1952	carefree	0	0.0125	0.0125	-0.0125	1.25	0
1953	enthusiasm	0	0.0125	0.0125	-0.0125	1.25	0
1954	fulfilment	0	0.0125	0.0125	-0.0125	1.25	0
1955	worthwhile	0	0.0125	0.0125	-0.0125	1.25	0
1956	rewarding	0	0.0125	0.0125	-0.0125	1.25	0
1957	at-ease	0	0.0125	0.0125	-0.0125	1.25	0
1958	caref	0	0.0125	0.0125	-0.0125	1.25	0
1959	loose	0	0.0125	0.0125	-0.0125	1.25	0
1960	chill	0	0.0125	0.0125	-0.0125	1.25	0
1961	snooze	0	0.0125	0.0125	-0.0125	1.25	0
1962	distract	0	0.0125	0.0125	-0.0125	1.25	0
1963	exhaustion	0	0.0125	0.0125	-0.0125	1.25	0
1964	catalyst	0	0.0125	0.0125	-0.0125	1.25	0
1965	tyre	0	0.0125	0.0125	-0.0125	1.25	0
1966	confront	0	0.0125	0.0125	-0.0125	1.25	0
1967	concubine	0	0.0125	0.0125	-0.0125	1.25	0
1968	pack	0	0.0125	0.0125	-0.0125	1.25	0
1969	provide	0	0.0125	0.0125	-0.0125	1.25	0
1970	get	0	0.0125	0.0125	-0.0125	1.25	0
1971	become	0	0.0125	0.0125	-0.0125	1.25	0
1972	educate	0	0.0125	0.0125	-0.0125	1.25	0
1973	create	0	0.0125	0.0125	-0.0125	1.25	0
1974	advise	0	0.0125	0.0125	-0.0125	1.25	0
1975	tutor	0	0.0125	0.0125	-0.0125	1.25	0
1976	mentor	0	0.0125	0.0125	-0.0125	1.25	0
1977	manual	0	0.0125	0.0125	-0.0125	1.25	0
1978	automatic	0	0.0125	0.0125	-0.0125	1.25	0
1979	crew	0	0.0125	0.0125	-0.0125	1.25	0
1980	act	0	0.0125	0.0125	-0.0125	1.25	0
1981	display	0	0.0125	0.0125	-0.0125	1.25	0
1982	brag	0	0.0125	0.0125	-0.0125	1.25	0
1983	respond	0	0.0125	0.0125	-0.0125	1.25	0
1984	boo	0	0.0125	0.0125	-0.0125	1.25	0
1985	react	0	0.0125	0.0125	-0.0125	1.25	0
1986	yawn	0	0.0125	0.0125	-0.0125	1.25	0
1987	despair	0	0.0125	0.0125	-0.0125	1.25	0
1988	fluctuate	0	0.0125	0.0125	-0.0125	1.25	0
1989	opinion	0	0.0125	0.0125	-0.0125	1.25	0
1990	crochet	0	0.0125	0.0125	-0.0125	1.25	0
1991	cross-stitch	0	0.0125	0.0125	-0.0125	1.25	0
1992	overdone	0	0.0125	0.0125	-0.0125	1.25	0
1993	camembert	0	0.0125	0.0125	-0.0125	1.25	0
1994	mozzarella	0	0.0125	0.0125	-0.0125	1.25	0
1995	grate	0	0.0125	0.0125	-0.0125	1.25	0
1996	chilli	0	0.0125	0.0125	-0.0125	1.25	0
1997	jalapeno	0	0.0125	0.0125	-0.0125	1.25	0
1998	char	0	0.0125	0.0125	-0.0125	1.25	0
1999	bonfire	0	0.0125	0.0125	-0.0125	1.25	0
[truncated: 2,702 more rows]
