# Supplementary material for: Narrative thinking lingers in spontaneous thought
Source: Nat Commun. 2022 Aug 6;13:4585. doi: 10.1038/s41467-022-32113-6 (PMC9357042; doi:10.1038/s41467-022-32113-6)
Supplement: Supplementary file 4 — Source Data [file 41467_2022_32113_MOESM4_ESM.zip › Source Data/Supplement/FigureS12&18/exp_1/carver_orig/intact_fa_bias.csv]

	word	fa1_p	fa2_p	fa2_bias	fa1_bias	fa2_oddsratio	fa1_oddsratio
1	river	0.0625	0.3	0.2375	-0.2375	4.8	0.208333333
2	murder	0.0375	0.2375	0.2	-0.2	6.333333333	0.157894737
3	dead	0.05	0.1875	0.1375	-0.1375	3.75	0.266666667
4	funeral	0.0125	0.15	0.1375	-0.1375	12	0.083333333
5	fish	0.075	0.1875	0.1125	-0.1125	2.5	0.4
6	death	0.0625	0.175	0.1125	-0.1125	2.8	0.357142857
7	pain	0.0625	0.1625	0.1	-0.1	2.6	0.384615385
8	up	0.0125	0.1125	0.1	-0.1	9	0.111111111
9	time	0.075	0.175	0.1	-0.1	2.333333333	0.428571429
10	body	0.0375	0.125	0.0875	-0.0875	3.333333333	0.3
11	child	0.05	0.1375	0.0875	-0.0875	2.75	0.363636364
12	fake	0.0125	0.1	0.0875	-0.0875	8	0.125
13	stream	0.0125	0.1	0.0875	-0.0875	8	0.125
14	drown	0	0.0875	0.0875	-0.0875	8.75	0
15		0.675	0.75	0.075	-0.075	1.111111111	0.9
16	dark	0.05	0.125	0.075	-0.075	2.5	0.4
17	down	0.025	0.1	0.075	-0.075	4	0.25
18	crime	0.0125	0.0875	0.075	-0.075	7	0.142857143
19	forest	0.0625	0.1375	0.075	-0.075	2.2	0.454545455
20	drive	0.025	0.1	0.075	-0.075	4	0.25
21	care	0	0.075	0.075	-0.075	7.5	0
22	whiskey	0	0.075	0.075	-0.075	7.5	0
23	found	0	0.075	0.075	-0.075	7.5	0
24	warm	0.075	0.1375	0.0625	-0.0625	1.833333333	0.545454545
25	bed	0.05	0.1125	0.0625	-0.0625	2.25	0.444444444
26	trees	0.1	0.1625	0.0625	-0.0625	1.625	0.615384615
27	lake	0.1	0.1625	0.0625	-0.0625	1.625	0.615384615
28	old	0.0375	0.1	0.0625	-0.0625	2.666666667	0.375
29	cut	0.0625	0.125	0.0625	-0.0625	2	0.5
30	glass	0.1	0.1625	0.0625	-0.0625	1.625	0.615384615
31	table	0.05	0.1125	0.0625	-0.0625	2.25	0.444444444
32	girl	0.0625	0.125	0.0625	-0.0625	2	0.5
33	horror	0.0125	0.075	0.0625	-0.0625	6	0.166666667
34	need	0.0125	0.075	0.0625	-0.0625	6	0.166666667
35	cry	0	0.0625	0.0625	-0.0625	6.25	0
36	open	0	0.0625	0.0625	-0.0625	6.25	0
37	grief	0	0.0625	0.0625	-0.0625	6.25	0
38	understand	0	0.0625	0.0625	-0.0625	6.25	0
39	lips	0	0.0625	0.0625	-0.0625	6.25	0
40	want	0	0.0625	0.0625	-0.0625	6.25	0
41	men	0	0.0625	0.0625	-0.0625	6.25	0
42	hunt	0	0.0625	0.0625	-0.0625	6.25	0
43	family	0.1	0.15	0.05	-0.05	1.5	0.666666667
44	movie	0.0375	0.0875	0.05	-0.05	2.333333333	0.428571429
45	woman	0.05	0.1	0.05	-0.05	2	0.5
46	music	0.1125	0.1625	0.05	-0.05	1.444444444	0.692307692
47	doctor	0.05	0.1	0.05	-0.05	2	0.5
48	fishing	0.05	0.1	0.05	-0.05	2	0.5
49	shower	0.0375	0.0875	0.05	-0.05	2.333333333	0.428571429
50	sex	0.025	0.075	0.05	-0.05	3	0.333333333
51	fire	0.0875	0.1375	0.05	-0.05	1.571428571	0.636363636
52	live	0.0125	0.0625	0.05	-0.05	5	0.2
53	run	0.05	0.1	0.05	-0.05	2	0.5
54	dance	0.0375	0.0875	0.05	-0.05	2.333333333	0.428571429
55	far	0.0125	0.0625	0.05	-0.05	5	0.2
56	lost	0.025	0.075	0.05	-0.05	3	0.333333333
57	teeth	0.025	0.075	0.05	-0.05	3	0.333333333
58	pillow	0.0375	0.0875	0.05	-0.05	2.333333333	0.428571429
59	truck	0.0375	0.0875	0.05	-0.05	2.333333333	0.428571429
60	hike	0.0125	0.0625	0.05	-0.05	5	0.2
61	creek	0.0125	0.0625	0.05	-0.05	5	0.2
62	sweat	0.025	0.075	0.05	-0.05	3	0.333333333
63	flow	0.025	0.075	0.05	-0.05	3	0.333333333
64	friend	0.0125	0.0625	0.05	-0.05	5	0.2
65	why	0.0125	0.0625	0.05	-0.05	5	0.2
66	rock	0.0125	0.0625	0.05	-0.05	5	0.2
67	clear	0.0125	0.0625	0.05	-0.05	5	0.2
68	highway	0.0125	0.0625	0.05	-0.05	5	0.2
69	tears	0	0.05	0.05	-0.05	5	0
70	push	0	0.05	0.05	-0.05	5	0
71	killer	0	0.05	0.05	-0.05	5	0
72	hope	0	0.05	0.05	-0.05	5	0
73	loss	0	0.05	0.05	-0.05	5	0
74	question	0	0.05	0.05	-0.05	5	0
75	hydrate	0	0.05	0.05	-0.05	5	0
76	danger	0	0.05	0.05	-0.05	5	0
77	cars	0	0.05	0.05	-0.05	5	0
78	sneakers	0	0.05	0.05	-0.05	5	0
79	chew	0	0.05	0.05	-0.05	5	0
80	out	0	0.05	0.05	-0.05	5	0
81	yard	0	0.05	0.05	-0.05	5	0
82	liar	0	0.05	0.05	-0.05	5	0
83	evil	0	0.05	0.05	-0.05	5	0
84	long	0	0.05	0.05	-0.05	5	0
85	cell	0	0.05	0.05	-0.05	5	0
86	right	0	0.05	0.05	-0.05	5	0
87	fence	0.0125	0.05	0.0375	-0.0375	4	0.25
88	makeup	0.0125	0.05	0.0375	-0.0375	4	0.25
89	dress	0.0375	0.075	0.0375	-0.0375	2	0.5
90	play	0.075	0.1125	0.0375	-0.0375	1.5	0.666666667
91	children	0.0375	0.075	0.0375	-0.0375	2	0.5
92	sadness	0.025	0.0625	0.0375	-0.0375	2.5	0.4
93	home	0.1125	0.15	0.0375	-0.0375	1.333333333	0.75
94	alive	0.0125	0.05	0.0375	-0.0375	4	0.25
95	rest	0.05	0.0875	0.0375	-0.0375	1.75	0.571428571
96	person	0.0375	0.075	0.0375	-0.0375	2	0.5
97	outside	0.05	0.0875	0.0375	-0.0375	1.75	0.571428571
98	clean	0.1	0.1375	0.0375	-0.0375	1.375	0.727272727
99	pond	0.025	0.0625	0.0375	-0.0375	2.5	0.4
100	rope	0.0125	0.05	0.0375	-0.0375	4	0.25
101	room	0.025	0.0625	0.0375	-0.0375	2.5	0.4
102	scary	0.025	0.0625	0.0375	-0.0375	2.5	0.4
103	weight	0.0125	0.05	0.0375	-0.0375	4	0.25
104	police	0.05	0.0875	0.0375	-0.0375	1.75	0.571428571
105	books	0.0375	0.075	0.0375	-0.0375	2	0.5
106	justice	0.0125	0.05	0.0375	-0.0375	4	0.25
107	violence	0.0125	0.05	0.0375	-0.0375	4	0.25
108	woods	0.0375	0.075	0.0375	-0.0375	2	0.5
109	man	0.0625	0.1	0.0375	-0.0375	1.6	0.625
110	swimming	0.025	0.0625	0.0375	-0.0375	2.5	0.4
111	wood	0.0625	0.1	0.0375	-0.0375	1.6	0.625
112	help	0.025	0.0625	0.0375	-0.0375	2.5	0.4
113	street	0.025	0.0625	0.0375	-0.0375	2.5	0.4
114	hat	0.0125	0.05	0.0375	-0.0375	4	0.25
115	criminal	0.0125	0.05	0.0375	-0.0375	4	0.25
116	credit	0.0125	0.05	0.0375	-0.0375	4	0.25
117	kill	0.0125	0.05	0.0375	-0.0375	4	0.25
118	row	0.0125	0.05	0.0375	-0.0375	4	0.25
119	glasses	0.0125	0.05	0.0375	-0.0375	4	0.25
120	rocks	0.0125	0.05	0.0375	-0.0375	4	0.25
121	accident	0	0.0375	0.0375	-0.0375	3.75	0
122	victim	0	0.0375	0.0375	-0.0375	3.75	0
123	shatter	0	0.0375	0.0375	-0.0375	3.75	0
124	answer	0	0.0375	0.0375	-0.0375	3.75	0
125	lawyer	0	0.0375	0.0375	-0.0375	3.75	0
126	entertainment	0	0.0375	0.0375	-0.0375	3.75	0
127	sharks	0	0.0375	0.0375	-0.0375	3.75	0
128	build	0	0.0375	0.0375	-0.0375	3.75	0
129	short	0	0.0375	0.0375	-0.0375	3.75	0
130	birthday	0	0.0375	0.0375	-0.0375	3.75	0
131	focus	0	0.0375	0.0375	-0.0375	3.75	0
132	speak	0	0.0375	0.0375	-0.0375	3.75	0
133	leave	0	0.0375	0.0375	-0.0375	3.75	0
134	cards	0	0.0375	0.0375	-0.0375	3.75	0
135	investigation	0	0.0375	0.0375	-0.0375	3.75	0
136	stem	0	0.0375	0.0375	-0.0375	3.75	0
137	killed	0	0.0375	0.0375	-0.0375	3.75	0
138	company	0	0.0375	0.0375	-0.0375	3.75	0
139	rivers	0	0.0375	0.0375	-0.0375	3.75	0
140	camp	0	0.0375	0.0375	-0.0375	3.75	0
141	side	0	0.0375	0.0375	-0.0375	3.75	0
142	ballet	0	0.0375	0.0375	-0.0375	3.75	0
143	container	0	0.0375	0.0375	-0.0375	3.75	0
144	corpse	0	0.0375	0.0375	-0.0375	3.75	0
145	prison	0	0.0375	0.0375	-0.0375	3.75	0
146	button	0	0.0375	0.0375	-0.0375	3.75	0
147	rape	0	0.0375	0.0375	-0.0375	3.75	0
148	hide	0.025	0.05	0.025	-0.025	2	0.5
149	solid	0.0125	0.0375	0.025	-0.025	3	0.333333333
150	festival	0.0125	0.0375	0.025	-0.025	3	0.333333333
151	green	0.1375	0.1625	0.025	-0.025	1.181818182	0.846153846
152	people	0.0625	0.0875	0.025	-0.025	1.4	0.714285714
153	bank	0.0625	0.0875	0.025	-0.025	1.4	0.714285714
154	funny	0.025	0.05	0.025	-0.025	2	0.5
155	bills	0.0375	0.0625	0.025	-0.025	1.666666667	0.6
156	blood	0.075	0.1	0.025	-0.025	1.333333333	0.75
157	explore	0.0125	0.0375	0.025	-0.025	3	0.333333333
158	learn	0.025	0.05	0.025	-0.025	2	0.5
159	church	0.05	0.075	0.025	-0.025	1.5	0.666666667
160	heat	0.075	0.1	0.025	-0.025	1.333333333	0.75
161	wash	0.1125	0.1375	0.025	-0.025	1.222222222	0.818181818
162	empty	0.0375	0.0625	0.025	-0.025	1.666666667	0.6
163	gun	0.025	0.05	0.025	-0.025	2	0.5
164	deep	0.0375	0.0625	0.025	-0.025	1.666666667	0.6
165	headphones	0.0125	0.0375	0.025	-0.025	3	0.333333333
166	read	0.0625	0.0875	0.025	-0.025	1.4	0.714285714
167	tall	0.025	0.05	0.025	-0.025	2	0.5
168	shoes	0.0625	0.0875	0.025	-0.025	1.4	0.714285714
169	boots	0.025	0.05	0.025	-0.025	2	0.5
170	flower	0.025	0.05	0.025	-0.025	2	0.5
171	swim	0.0625	0.0875	0.025	-0.025	1.4	0.714285714
172	drugs	0.025	0.05	0.025	-0.025	2	0.5
173	alone	0.0125	0.0375	0.025	-0.025	3	0.333333333
174	aware	0.0125	0.0375	0.025	-0.025	3	0.333333333
175	salt	0.0375	0.0625	0.025	-0.025	1.666666667	0.6
176	hurt	0.0375	0.0625	0.025	-0.025	1.666666667	0.6
177	window	0.0375	0.0625	0.025	-0.025	1.666666667	0.6
178	magic	0.0375	0.0625	0.025	-0.025	1.666666667	0.6
179	show	0.025	0.05	0.025	-0.025	2	0.5
180	diet	0.0125	0.0375	0.025	-0.025	3	0.333333333
181	safe	0.025	0.05	0.025	-0.025	2	0.5
182	thirsty	0.025	0.05	0.025	-0.025	2	0.5
183	talk	0.0125	0.0375	0.025	-0.025	3	0.333333333
184	weights	0.025	0.05	0.025	-0.025	2	0.5
185	famous	0.0125	0.0375	0.025	-0.025	3	0.333333333
186	pure	0.0125	0.0375	0.025	-0.025	3	0.333333333
187	community	0.0125	0.0375	0.025	-0.025	3	0.333333333
188	cruise	0.0125	0.0375	0.025	-0.025	3	0.333333333
189	drunk	0.025	0.05	0.025	-0.025	2	0.5
190	top	0.025	0.05	0.025	-0.025	2	0.5
191	road	0.05	0.075	0.025	-0.025	1.5	0.666666667
192	look	0.025	0.05	0.025	-0.025	2	0.5
193	win	0.025	0.05	0.025	-0.025	2	0.5
194	bark	0.0125	0.0375	0.025	-0.025	3	0.333333333
195	refreshing	0.0125	0.0375	0.025	-0.025	3	0.333333333
196	mystery	0.0125	0.0375	0.025	-0.025	3	0.333333333
197	detective	0.0125	0.0375	0.025	-0.025	3	0.333333333
198	dirty	0.025	0.05	0.025	-0.025	2	0.5
199	door	0.0375	0.0625	0.025	-0.025	1.666666667	0.6
200	scared	0.0125	0.0375	0.025	-0.025	3	0.333333333
201	concert	0.0125	0.0375	0.025	-0.025	3	0.333333333
202	move	0.0125	0.0375	0.025	-0.025	3	0.333333333
203	idea	0.0125	0.0375	0.025	-0.025	3	0.333333333
204	lie	0.0125	0.0375	0.025	-0.025	3	0.333333333
205	grave	0.0125	0.0375	0.025	-0.025	3	0.333333333
206	create	0.0125	0.0375	0.025	-0.025	3	0.333333333
207	oil	0.025	0.05	0.025	-0.025	2	0.5
208	bad	0.0375	0.0625	0.025	-0.025	1.666666667	0.6
209	anger	0.025	0.05	0.025	-0.025	2	0.5
210	law	0.0125	0.0375	0.025	-0.025	3	0.333333333
211	what	0.0125	0.0375	0.025	-0.025	3	0.333333333
212	crowd	0.0125	0.0375	0.025	-0.025	3	0.333333333
213	imagine	0.0125	0.0375	0.025	-0.025	3	0.333333333
214	wall	0.0125	0.0375	0.025	-0.025	3	0.333333333
215	glow	0.0125	0.0375	0.025	-0.025	3	0.333333333
216	infinite	0.0125	0.0375	0.025	-0.025	3	0.333333333
217	wave	0.025	0.05	0.025	-0.025	2	0.5
218	chain	0	0.025	0.025	-0.025	2.5	0
219	debate	0	0.025	0.025	-0.025	2.5	0
220	argue	0	0.025	0.025	-0.025	2.5	0
221	punch	0	0.025	0.025	-0.025	2.5	0
222	sheet	0	0.025	0.025	-0.025	2.5	0
223	blame	0	0.025	0.025	-0.025	2.5	0
224	intelligence	0	0.025	0.025	-0.025	2.5	0
225	senseless	0	0.025	0.025	-0.025	2.5	0
226	thoughtful	0	0.025	0.025	-0.025	2.5	0
227	cheetah	0	0.025	0.025	-0.025	2.5	0
228	mice	0	0.025	0.025	-0.025	2.5	0
229	french	0	0.025	0.025	-0.025	2.5	0
230	dynamic	0	0.025	0.025	-0.025	2.5	0
231	popcorn	0	0.025	0.025	-0.025	2.5	0
232	chemistry	0	0.025	0.025	-0.025	2.5	0
233	solution	0	0.025	0.025	-0.025	2.5	0
234	solvent	0	0.025	0.025	-0.025	2.5	0
235	kale	0	0.025	0.025	-0.025	2.5	0
236	vegan	0	0.025	0.025	-0.025	2.5	0
237	despair	0	0.025	0.025	-0.025	2.5	0
238	mental	0	0.025	0.025	-0.025	2.5	0
239	democrats	0	0.025	0.025	-0.025	2.5	0
240	culture	0	0.025	0.025	-0.025	2.5	0
241	tear	0	0.025	0.025	-0.025	2.5	0
242	laughter	0	0.025	0.025	-0.025	2.5	0
243	service	0	0.025	0.025	-0.025	2.5	0
244	fatigue	0	0.025	0.025	-0.025	2.5	0
245	reading	0	0.025	0.025	-0.025	2.5	0
246	pleasure	0	0.025	0.025	-0.025	2.5	0
247	unknown	0	0.025	0.025	-0.025	2.5	0
248	adult	0	0.025	0.025	-0.025	2.5	0
249	mature	0	0.025	0.025	-0.025	2.5	0
250	grandparent	0	0.025	0.025	-0.025	2.5	0
251	silly	0	0.025	0.025	-0.025	2.5	0
252	kiss	0	0.025	0.025	-0.025	2.5	0
253	moisture	0	0.025	0.025	-0.025	2.5	0
254	solarsystem	0	0.025	0.025	-0.025	2.5	0
255	vast	0	0.025	0.025	-0.025	2.5	0
256	moss	0	0.025	0.025	-0.025	2.5	0
257	launch	0	0.025	0.025	-0.025	2.5	0
258	marine	0	0.025	0.025	-0.025	2.5	0
259	all	0	0.025	0.025	-0.025	2.5	0
260	girls	0	0.025	0.025	-0.025	2.5	0
261	beard	0	0.025	0.025	-0.025	2.5	0
262	sorrow	0	0.025	0.025	-0.025	2.5	0
263	unsafe	0	0.025	0.025	-0.025	2.5	0
264	control	0	0.025	0.025	-0.025	2.5	0
265	protein	0	0.025	0.025	-0.025	2.5	0
266	heal	0	0.025	0.025	-0.025	2.5	0
267	grateful	0	0.025	0.025	-0.025	2.5	0
268	fantasy	0	0.025	0.025	-0.025	2.5	0
269	golden	0	0.025	0.025	-0.025	2.5	0
270	willow	0	0.025	0.025	-0.025	2.5	0
271	happened	0	0.025	0.025	-0.025	2.5	0
272	yards	0	0.025	0.025	-0.025	2.5	0
273	construct	0	0.025	0.025	-0.025	2.5	0
274	thing	0	0.025	0.025	-0.025	2.5	0
275	scarf	0	0.025	0.025	-0.025	2.5	0
276	purse	0	0.025	0.025	-0.025	2.5	0
277	mess	0	0.025	0.025	-0.025	2.5	0
278	buffalo	0	0.025	0.025	-0.025	2.5	0
279	huge	0	0.025	0.025	-0.025	2.5	0
280	realm	0	0.025	0.025	-0.025	2.5	0
281	babble	0	0.025	0.025	-0.025	2.5	0
282	speech	0	0.025	0.025	-0.025	2.5	0
283	entertain	0	0.025	0.025	-0.025	2.5	0
284	pail	0	0.025	0.025	-0.025	2.5	0
285	rural	0	0.025	0.025	-0.025	2.5	0
286	escape	0	0.025	0.025	-0.025	2.5	0
287	boobs	0	0.025	0.025	-0.025	2.5	0
288	google	0	0.025	0.025	-0.025	2.5	0
289	truth	0	0.025	0.025	-0.025	2.5	0
290	month	0	0.025	0.025	-0.025	2.5	0
291	girlfriend	0	0.025	0.025	-0.025	2.5	0
292	real	0	0.025	0.025	-0.025	2.5	0
293	poor	0	0.025	0.025	-0.025	2.5	0
294	no	0	0.025	0.025	-0.025	2.5	0
295	compromise	0	0.025	0.025	-0.025	2.5	0
296	pasture	0	0.025	0.025	-0.025	2.5	0
297	audience	0	0.025	0.025	-0.025	2.5	0
298	speakers	0	0.025	0.025	-0.025	2.5	0
299	casket	0	0.025	0.025	-0.025	2.5	0
300	bruise	0	0.025	0.025	-0.025	2.5	0
301	rocket	0	0.025	0.025	-0.025	2.5	0
302	dragons	0	0.025	0.025	-0.025	2.5	0
303	nephew	0	0.025	0.025	-0.025	2.5	0
304	server	0	0.025	0.025	-0.025	2.5	0
305	tip	0	0.025	0.025	-0.025	2.5	0
306	coins	0	0.025	0.025	-0.025	2.5	0
307	weak	0	0.025	0.025	-0.025	2.5	0
308	about	0	0.025	0.025	-0.025	2.5	0
309	here	0	0.025	0.025	-0.025	2.5	0
310	refrigerator	0	0.025	0.025	-0.025	2.5	0
311	clothing	0	0.025	0.025	-0.025	2.5	0
312	rake	0	0.025	0.025	-0.025	2.5	0
313	neighbor	0	0.025	0.025	-0.025	2.5	0
314	steel	0	0.025	0.025	-0.025	2.5	0
315	stain	0	0.025	0.025	-0.025	2.5	0
316	shuffle	0	0.025	0.025	-0.025	2.5	0
317	trial	0	0.025	0.025	-0.025	2.5	0
318	stones	0	0.025	0.025	-0.025	2.5	0
319	innocent	0	0.025	0.025	-0.025	2.5	0
320	struggle	0	0.025	0.025	-0.025	2.5	0
321	nipple	0	0.025	0.025	-0.025	2.5	0
322	crave	0	0.025	0.025	-0.025	2.5	0
323	families	0	0.025	0.025	-0.025	2.5	0
324	abstract	0	0.025	0.025	-0.025	2.5	0
325	everywhere	0	0.025	0.025	-0.025	2.5	0
326	ask	0	0.025	0.025	-0.025	2.5	0
327	driver	0	0.025	0.025	-0.025	2.5	0
328	crash	0	0.025	0.025	-0.025	2.5	0
329	classical	0	0.025	0.025	-0.025	2.5	0
330	pavement	0	0.025	0.025	-0.025	2.5	0
331	slippery	0	0.025	0.025	-0.025	2.5	0
332	sentence	0	0.025	0.025	-0.025	2.5	0
333	drums	0	0.025	0.025	-0.025	2.5	0
334	wipe	0	0.025	0.025	-0.025	2.5	0
335	glide	0	0.025	0.025	-0.025	2.5	0
336	torn	0	0.025	0.025	-0.025	2.5	0
337	rip	0	0.025	0.025	-0.025	2.5	0
338	tide	0	0.025	0.025	-0.025	2.5	0
339	timer	0	0.025	0.025	-0.025	2.5	0
340	traffic	0	0.025	0.025	-0.025	2.5	0
341	rodeo	0	0.025	0.025	-0.025	2.5	0
342	mow	0	0.025	0.025	-0.025	2.5	0
343	frisbee	0	0.025	0.025	-0.025	2.5	0
344	uniform	0	0.025	0.025	-0.025	2.5	0
345	target	0	0.025	0.025	-0.025	2.5	0
346	grill	0	0.025	0.025	-0.025	2.5	0
347	tattoo	0	0.025	0.025	-0.025	2.5	0
348	shoot	0	0.025	0.025	-0.025	2.5	0
349	pokemon	0	0.025	0.025	-0.025	2.5	0
350	peach	0	0.025	0.025	-0.025	2.5	0
351	information	0	0.025	0.025	-0.025	2.5	0
352	score	0	0.025	0.025	-0.025	2.5	0
353	fireworks	0	0.025	0.025	-0.025	2.5	0
354	marching	0	0.025	0.025	-0.025	2.5	0
355	coffin	0	0.025	0.025	-0.025	2.5	0
356	layer	0	0.025	0.025	-0.025	2.5	0
357	swing	0	0.025	0.025	-0.025	2.5	0
358	on	0	0.025	0.025	-0.025	2.5	0
359	puppies	0	0.025	0.025	-0.025	2.5	0
360	weed	0	0.025	0.025	-0.025	2.5	0
361	heels	0	0.025	0.025	-0.025	2.5	0
362	ticket	0	0.025	0.025	-0.025	2.5	0
363	attack	0	0.025	0.025	-0.025	2.5	0
364	safety	0	0.025	0.025	-0.025	2.5	0
365	pour	0	0.025	0.025	-0.025	2.5	0
366	spout	0	0.025	0.025	-0.025	2.5	0
367	pump	0	0.025	0.025	-0.025	2.5	0
368	flood	0	0.025	0.025	-0.025	2.5	0
369	cleanse	0	0.025	0.025	-0.025	2.5	0
370	oceans	0	0.025	0.025	-0.025	2.5	0
371	lakes	0	0.025	0.025	-0.025	2.5	0
372	floating	0	0.025	0.025	-0.025	2.5	0
373	rinse	0	0.025	0.025	-0.025	2.5	0
374	shy	0	0.025	0.025	-0.025	2.5	0
375	after	0	0.025	0.025	-0.025	2.5	0
376	dumb	0	0.025	0.025	-0.025	2.5	0
377	wrong	0	0.025	0.025	-0.025	2.5	0
378	left	0	0.025	0.025	-0.025	2.5	0
379	closed	0	0.025	0.025	-0.025	2.5	0
380	cycle	0	0.025	0.025	-0.025	2.5	0
381	grey	0	0.025	0.025	-0.025	2.5	0
382	reality	0	0.025	0.025	-0.025	2.5	0
383	trust	0	0.025	0.025	-0.025	2.5	0
384	crab	0	0.025	0.025	-0.025	2.5	0
385	know	0	0.025	0.025	-0.025	2.5	0
386	increase	0	0.025	0.025	-0.025	2.5	0
387	sport	0	0.025	0.025	-0.025	2.5	0
388	indian	0	0.025	0.025	-0.025	2.5	0
389	assualt	0	0.025	0.025	-0.025	2.5	0
390	bathe	0	0.025	0.025	-0.025	2.5	0
391	tone	0	0.025	0.025	-0.025	2.5	0
392	do	0	0.025	0.025	-0.025	2.5	0
393	chop	0	0.025	0.025	-0.025	2.5	0
394	alien	0	0.025	0.025	-0.025	2.5	0
395	execution	0	0.025	0.025	-0.025	2.5	0
396	float	0	0.025	0.025	-0.025	2.5	0
397	bottom	0	0.025	0.025	-0.025	2.5	0
398	robber	0	0.025	0.025	-0.025	2.5	0
399	frame	0.0125	0.025	0.0125	-0.0125	2	0.5
400	key	0.0125	0.025	0.0125	-0.0125	2	0.5
401	lock	0.0125	0.025	0.0125	-0.0125	2	0.5
402	walk	0.075	0.0875	0.0125	-0.0125	1.166666667	0.857142857
403	outdoors	0.025	0.0375	0.0125	-0.0125	1.5	0.666666667
404	decisions	0.0125	0.025	0.0125	-0.0125	2	0.5
405	gas	0.025	0.0375	0.0125	-0.0125	1.5	0.666666667
406	flowers	0.0625	0.075	0.0125	-0.0125	1.2	0.833333333
407	dog	0.1	0.1125	0.0125	-0.0125	1.125	0.888888889
408	school	0.125	0.1375	0.0125	-0.0125	1.1	0.909090909
409	workout	0.025	0.0375	0.0125	-0.0125	1.5	0.666666667
410	nile	0.0125	0.025	0.0125	-0.0125	2	0.5
411	colors	0.05	0.0625	0.0125	-0.0125	1.25	0.8
412	high	0.0375	0.05	0.0125	-0.0125	1.333333333	0.75
413	kind	0.0375	0.05	0.0125	-0.0125	1.333333333	0.75
414	morning	0.0375	0.05	0.0125	-0.0125	1.333333333	0.75
415	playing	0.0375	0.05	0.0125	-0.0125	1.333333333	0.75
416	hobby	0.0125	0.025	0.0125	-0.0125	2	0.5
417	stress	0.025	0.0375	0.0125	-0.0125	1.5	0.666666667
418	groceries	0.0125	0.025	0.0125	-0.0125	2	0.5
419	dinner	0.0625	0.075	0.0125	-0.0125	1.2	0.833333333
420	hiking	0.0125	0.025	0.0125	-0.0125	2	0.5
421	tired	0.0625	0.075	0.0125	-0.0125	1.2	0.833333333
422	nutrition	0.025	0.0375	0.0125	-0.0125	1.5	0.666666667
423	cooking	0.05	0.0625	0.0125	-0.0125	1.25	0.8
424	arms	0.0375	0.05	0.0125	-0.0125	1.333333333	0.75
425	skin	0.075	0.0875	0.0125	-0.0125	1.166666667	0.857142857
426	surface	0.0125	0.025	0.0125	-0.0125	2	0.5
427	discover	0.025	0.0375	0.0125	-0.0125	1.5	0.666666667
428	grow	0.05	0.0625	0.0125	-0.0125	1.25	0.8
429	mud	0.025	0.0375	0.0125	-0.0125	1.5	0.666666667
430	dry	0.075	0.0875	0.0125	-0.0125	1.166666667	0.857142857
431	bucket	0.0375	0.05	0.0125	-0.0125	1.333333333	0.75
432	throat	0.0125	0.025	0.0125	-0.0125	2	0.5
433	thin	0.0125	0.025	0.0125	-0.0125	2	0.5
434	comfort	0.025	0.0375	0.0125	-0.0125	1.5	0.666666667
435	white	0.075	0.0875	0.0125	-0.0125	1.166666667	0.857142857
436	legs	0.0375	0.05	0.0125	-0.0125	1.333333333	0.75
437	clouds	0.05	0.0625	0.0125	-0.0125	1.25	0.8
438	bulb	0.025	0.0375	0.0125	-0.0125	1.5	0.666666667
439	wound	0.0125	0.025	0.0125	-0.0125	2	0.5
440	comfy	0.0125	0.025	0.0125	-0.0125	2	0.5
441	stop	0.05	0.0625	0.0125	-0.0125	1.25	0.8
442	end	0.0375	0.05	0.0125	-0.0125	1.333333333	0.75
443	job	0.05	0.0625	0.0125	-0.0125	1.25	0.8
444	well	0.0125	0.025	0.0125	-0.0125	2	0.5
445	hospital	0.0625	0.075	0.0125	-0.0125	1.2	0.833333333
446	doctors	0.0125	0.025	0.0125	-0.0125	2	0.5
447	medicine	0.05	0.0625	0.0125	-0.0125	1.25	0.8
448	therapy	0.0125	0.025	0.0125	-0.0125	2	0.5
449	carpet	0.0125	0.025	0.0125	-0.0125	2	0.5
450	blind	0.0125	0.025	0.0125	-0.0125	2	0.5
451	meal	0.025	0.0375	0.0125	-0.0125	1.5	0.666666667
452	jeans	0.0125	0.025	0.0125	-0.0125	2	0.5
453	vacation	0.0625	0.075	0.0125	-0.0125	1.2	0.833333333
454	bus	0.0125	0.025	0.0125	-0.0125	2	0.5
455	boat	0.1	0.1125	0.0125	-0.0125	1.125	0.888888889
456	laugh	0.025	0.0375	0.0125	-0.0125	1.5	0.666666667
457	jokes	0.0125	0.025	0.0125	-0.0125	2	0.5
458	give	0.025	0.0375	0.0125	-0.0125	1.5	0.666666667
459	clock	0.0375	0.05	0.0125	-0.0125	1.333333333	0.75
460	beauty	0.0125	0.025	0.0125	-0.0125	2	0.5
461	follow	0.0125	0.025	0.0125	-0.0125	2	0.5
462	listen	0.0125	0.025	0.0125	-0.0125	2	0.5
463	dishes	0.025	0.0375	0.0125	-0.0125	1.5	0.666666667
464	clothes	0.05	0.0625	0.0125	-0.0125	1.25	0.8
465	freezer	0.0125	0.025	0.0125	-0.0125	2	0.5
466	bouquet	0.0125	0.025	0.0125	-0.0125	2	0.5
467	construction	0.0125	0.025	0.0125	-0.0125	2	0.5
468	dollar	0.0375	0.05	0.0125	-0.0125	1.333333333	0.75
469	gym	0.0375	0.05	0.0125	-0.0125	1.333333333	0.75
470	hate	0.025	0.0375	0.0125	-0.0125	1.5	0.666666667
471	scream	0.0125	0.025	0.0125	-0.0125	2	0.5
472	rich	0.0375	0.05	0.0125	-0.0125	1.333333333	0.75
473	horse	0.0375	0.05	0.0125	-0.0125	1.333333333	0.75
474	cool	0.0375	0.05	0.0125	-0.0125	1.333333333	0.75
475	destroy	0.0125	0.025	0.0125	-0.0125	2	0.5
476	football	0.05	0.0625	0.0125	-0.0125	1.25	0.8
477	cloth	0.025	0.0375	0.0125	-0.0125	1.5	0.666666667
478	dust	0.0125	0.025	0.0125	-0.0125	2	0.5
479	dream	0.025	0.0375	0.0125	-0.0125	1.5	0.666666667
480	ceiling	0.0125	0.025	0.0125	-0.0125	2	0.5
481	lose	0.0125	0.025	0.0125	-0.0125	2	0.5
482	present	0.0125	0.025	0.0125	-0.0125	2	0.5
483	suicide	0.0125	0.025	0.0125	-0.0125	2	0.5
484	support	0.0125	0.025	0.0125	-0.0125	2	0.5
485	guilt	0.0125	0.025	0.0125	-0.0125	2	0.5
486	faucet	0.025	0.0375	0.0125	-0.0125	1.5	0.666666667
487	away	0.025	0.0375	0.0125	-0.0125	1.5	0.666666667
488	cabin	0.0125	0.025	0.0125	-0.0125	2	0.5
489	bricks	0.0125	0.025	0.0125	-0.0125	2	0.5
490	shiny	0.0125	0.025	0.0125	-0.0125	2	0.5
491	start	0.025	0.0375	0.0125	-0.0125	1.5	0.666666667
492	scratch	0.0125	0.025	0.0125	-0.0125	2	0.5
493	broken	0.05	0.0625	0.0125	-0.0125	1.25	0.8
494	tennis	0.0125	0.025	0.0125	-0.0125	2	0.5
495	silent	0.0125	0.025	0.0125	-0.0125	2	0.5
496	hit	0.025	0.0375	0.0125	-0.0125	1.5	0.666666667
497	town	0.0375	0.05	0.0125	-0.0125	1.333333333	0.75
498	research	0.0125	0.025	0.0125	-0.0125	2	0.5
499	metal	0.025	0.0375	0.0125	-0.0125	1.5	0.666666667
500	sister	0.0125	0.025	0.0125	-0.0125	2	0.5
501	see	0.0375	0.05	0.0125	-0.0125	1.333333333	0.75
502	stove	0.0125	0.025	0.0125	-0.0125	2	0.5
503	neighborhood	0.0125	0.025	0.0125	-0.0125	2	0.5
504	nap	0.025	0.0375	0.0125	-0.0125	1.5	0.666666667
505	track	0.0125	0.025	0.0125	-0.0125	2	0.5
506	robbery	0.025	0.0375	0.0125	-0.0125	1.5	0.666666667
507	cancer	0.0125	0.025	0.0125	-0.0125	2	0.5
508	wallet	0.0125	0.025	0.0125	-0.0125	2	0.5
509	liquor	0.0125	0.025	0.0125	-0.0125	2	0.5
510	FALSE	0.0125	0.025	0.0125	-0.0125	2	0.5
511	library	0.0125	0.025	0.0125	-0.0125	2	0.5
512	test	0.025	0.0375	0.0125	-0.0125	1.5	0.666666667
513	sad	0.075	0.0875	0.0125	-0.0125	1.166666667	0.857142857
514	theatre	0.0125	0.025	0.0125	-0.0125	2	0.5
515	belt	0.0125	0.025	0.0125	-0.0125	2	0.5
516	caffeine	0.0125	0.025	0.0125	-0.0125	2	0.5
517	trout	0.0125	0.025	0.0125	-0.0125	2	0.5
518	insects	0.0125	0.025	0.0125	-0.0125	2	0.5
519	acceptance	0.0125	0.025	0.0125	-0.0125	2	0.5
520	taste	0.0125	0.025	0.0125	-0.0125	2	0.5
521	sink	0.025	0.0375	0.0125	-0.0125	1.5	0.666666667
522	exit	0.0125	0.025	0.0125	-0.0125	2	0.5
523	call	0.0125	0.025	0.0125	-0.0125	2	0.5
524	failure	0.0125	0.025	0.0125	-0.0125	2	0.5
525	regret	0.0125	0.025	0.0125	-0.0125	2	0.5
526	card	0.025	0.0375	0.0125	-0.0125	1.5	0.666666667
527	carrots	0.0125	0.025	0.0125	-0.0125	2	0.5
528	microsoft	0.0125	0.025	0.0125	-0.0125	2	0.5
529	pink	0.025	0.0375	0.0125	-0.0125	1.5	0.666666667
530	chrome	0.0125	0.025	0.0125	-0.0125	2	0.5
531	soap	0.0375	0.05	0.0125	-0.0125	1.333333333	0.75
532	boy	0.0375	0.05	0.0125	-0.0125	1.333333333	0.75
533	count	0.0125	0.025	0.0125	-0.0125	2	0.5
534	turtles	0.0125	0.025	0.0125	-0.0125	2	0.5
535	bottles	0.0125	0.025	0.0125	-0.0125	2	0.5
536	lead	0.0125	0.025	0.0125	-0.0125	2	0.5
537	race	0.0125	0.025	0.0125	-0.0125	2	0.5
538	heavy	0.0125	0.025	0.0125	-0.0125	2	0.5
539	ink	0.0125	0.025	0.0125	-0.0125	2	0.5
540	necklace	0.0125	0.025	0.0125	-0.0125	2	0.5
541	feather	0.0125	0.025	0.0125	-0.0125	2	0.5
542	freedom	0.0125	0.025	0.0125	-0.0125	2	0.5
543	sofa	0.0125	0.025	0.0125	-0.0125	2	0.5
544	leaf	0.025	0.0375	0.0125	-0.0125	1.5	0.666666667
545	fiction	0.0125	0.025	0.0125	-0.0125	2	0.5
546	genre	0.0125	0.025	0.0125	-0.0125	2	0.5
547	dig	0.0125	0.025	0.0125	-0.0125	2	0.5
548	shop	0.0125	0.025	0.0125	-0.0125	2	0.5
549	proud	0.0125	0.025	0.0125	-0.0125	2	0.5
550	nail	0.025	0.0375	0.0125	-0.0125	1.5	0.666666667
551	take	0.0125	0.025	0.0125	-0.0125	2	0.5
552	hell	0.0125	0.025	0.0125	-0.0125	2	0.5
553	birds	0.0125	0.025	0.0125	-0.0125	2	0.5
554	where	0.0125	0.025	0.0125	-0.0125	2	0.5
555	when	0.0125	0.025	0.0125	-0.0125	2	0.5
556	santa	0.0125	0.025	0.0125	-0.0125	2	0.5
557	search	0.0125	0.025	0.0125	-0.0125	2	0.5
558	business	0.0125	0.025	0.0125	-0.0125	2	0.5
559	army	0.025	0.0375	0.0125	-0.0125	1.5	0.666666667
560	marriage	0.0125	0.025	0.0125	-0.0125	2	0.5
561	radio	0.0125	0.025	0.0125	-0.0125	2	0.5
562	battery	0.0125	0.025	0.0125	-0.0125	2	0.5
563	silence	0.0125	0.025	0.0125	-0.0125	2	0.5
564	lonely	0.0125	0.025	0.0125	-0.0125	2	0.5
565	newspaper	0.0125	0.025	0.0125	-0.0125	2	0.5
566	story	0.025	0.0375	0.0125	-0.0125	1.5	0.666666667
567	beat	0.0125	0.025	0.0125	-0.0125	2	0.5
568	rhythm	0.0125	0.025	0.0125	-0.0125	2	0.5
569	disease	0.025	0.0375	0.0125	-0.0125	1.5	0.666666667
570	under	0.0125	0.025	0.0125	-0.0125	2	0.5
571	flag	0.0125	0.025	0.0125	-0.0125	2	0.5
572	now	0.0125	0.025	0.0125	-0.0125	2	0.5
573	bubble	0.0125	0.025	0.0125	-0.0125	2	0.5
574	security	0.0125	0.025	0.0125	-0.0125	2	0.5
575	insurance	0.0125	0.025	0.0125	-0.0125	2	0.5
576	cause	0	0.0125	0.0125	-0.0125	1.25	0
577	effect	0	0.0125	0.0125	-0.0125	1.25	0
578	consequence	0	0.0125	0.0125	-0.0125	1.25	0
579	responsibility	0	0.0125	0.0125	-0.0125	1.25	0
580	reason	0	0.0125	0.0125	-0.0125	1.25	0
581	logic	0	0.0125	0.0125	-0.0125	1.25	0
582	pull	0	0.0125	0.0125	-0.0125	1.25	0
583	shave	0	0.0125	0.0125	-0.0125	1.25	0
584	amount	0	0.0125	0.0125	-0.0125	1.25	0
585	variable	0	0.0125	0.0125	-0.0125	1.25	0
586	chance	0	0.0125	0.0125	-0.0125	1.25	0
587	probability	0	0.0125	0.0125	-0.0125	1.25	0
588	accusation	0	0.0125	0.0125	-0.0125	1.25	0
589	publish	0	0.0125	0.0125	-0.0125	1.25	0
590	documentation	0	0.0125	0.0125	-0.0125	1.25	0
591	advancing	0	0.0125	0.0125	-0.0125	1.25	0
592	worth	0	0.0125	0.0125	-0.0125	1.25	0
593	iq	0	0.0125	0.0125	-0.0125	1.25	0
594	association	0	0.0125	0.0125	-0.0125	1.25	0
595	nuturing	0	0.0125	0.0125	-0.0125	1.25	0
596	expression	0	0.0125	0.0125	-0.0125	1.25	0
597	evaluation	0	0.0125	0.0125	-0.0125	1.25	0
598	intentions	0	0.0125	0.0125	-0.0125	1.25	0
599	haste	0	0.0125	0.0125	-0.0125	1.25	0
600	responsiveness	0	0.0125	0.0125	-0.0125	1.25	0
601	impulse	0	0.0125	0.0125	-0.0125	1.25	0
602	idiotic	0	0.0125	0.0125	-0.0125	1.25	0
603	village	0	0.0125	0.0125	-0.0125	1.25	0
604	dynamics	0	0.0125	0.0125	-0.0125	1.25	0
605	physics	0	0.0125	0.0125	-0.0125	1.25	0
606	drum	0	0.0125	0.0125	-0.0125	1.25	0
607	parade	0	0.0125	0.0125	-0.0125	1.25	0
608	minded	0	0.0125	0.0125	-0.0125	1.25	0
609	single	0	0.0125	0.0125	-0.0125	1.25	0
610	double	0	0.0125	0.0125	-0.0125	1.25	0
611	scoop	0	0.0125	0.0125	-0.0125	1.25	0
612	spots	0	0.0125	0.0125	-0.0125	1.25	0
613	weighty	0	0.0125	0.0125	-0.0125	1.25	0
614	scale	0	0.0125	0.0125	-0.0125	1.25	0
615	swarm	0	0.0125	0.0125	-0.0125	1.25	0
616	bun	0	0.0125	0.0125	-0.0125	1.25	0
617	chignon	0	0.0125	0.0125	-0.0125	1.25	0
618	marvelous	0	0.0125	0.0125	-0.0125	1.25	0
619	showmanship	0	0.0125	0.0125	-0.0125	1.25	0
620	lions	0	0.0125	0.0125	-0.0125	1.25	0
621	grandkids	0	0.0125	0.0125	-0.0125	1.25	0
622	zippy	0	0.0125	0.0125	-0.0125	1.25	0
623	pinhead	0	0.0125	0.0125	-0.0125	1.25	0
624	pricey	0	0.0125	0.0125	-0.0125	1.25	0
625	decadent	0	0.0125	0.0125	-0.0125	1.25	0
626	brutal	0	0.0125	0.0125	-0.0125	1.25	0
627	savage	0	0.0125	0.0125	-0.0125	1.25	0
628	stabbing	0	0.0125	0.0125	-0.0125	1.25	0
629	torture	0	0.0125	0.0125	-0.0125	1.25	0
630	hemoglobin	0	0.0125	0.0125	-0.0125	1.25	0
631	bonds	0	0.0125	0.0125	-0.0125	1.25	0
632	ionic	0	0.0125	0.0125	-0.0125	1.25	0
633	lentils	0	0.0125	0.0125	-0.0125	1.25	0
634	stew	0	0.0125	0.0125	-0.0125	1.25	0
635	innocence	0	0.0125	0.0125	-0.0125	1.25	0
636	carefree	0	0.0125	0.0125	-0.0125	1.25	0
637	runescape	0	0.0125	0.0125	-0.0125	1.25	0
638	clan	0	0.0125	0.0125	-0.0125	1.25	0
639	teamspeak	0	0.0125	0.0125	-0.0125	1.25	0
640	delight	0	0.0125	0.0125	-0.0125	1.25	0
641	imbalance	0	0.0125	0.0125	-0.0125	1.25	0
642	suffer	0	0.0125	0.0125	-0.0125	1.25	0
643	junko	0	0.0125	0.0125	-0.0125	1.25	0
644	killers	0	0.0125	0.0125	-0.0125	1.25	0
645	serial	0	0.0125	0.0125	-0.0125	1.25	0
646	corrupt	0	0.0125	0.0125	-0.0125	1.25	0
647	interference	0	0.0125	0.0125	-0.0125	1.25	0
648	mueller	0	0.0125	0.0125	-0.0125	1.25	0
649	sanders	0	0.0125	0.0125	-0.0125	1.25	0
650	actions	0	0.0125	0.0125	-0.0125	1.25	0
651	passions	0	0.0125	0.0125	-0.0125	1.25	0
652	desires	0	0.0125	0.0125	-0.0125	1.25	0
653	1960s	0	0.0125	0.0125	-0.0125	1.25	0
654	ache	0	0.0125	0.0125	-0.0125	1.25	0
655	gamble	0	0.0125	0.0125	-0.0125	1.25	0
656	die	0	0.0125	0.0125	-0.0125	1.25	0
657	passport	0	0.0125	0.0125	-0.0125	1.25	0
658	identification	0	0.0125	0.0125	-0.0125	1.25	0
659	relationships	0	0.0125	0.0125	-0.0125	1.25	0
660	meaning	0	0.0125	0.0125	-0.0125	1.25	0
661	problem	0	0.0125	0.0125	-0.0125	1.25	0
662	resolution	0	0.0125	0.0125	-0.0125	1.25	0
663	settle	0	0.0125	0.0125	-0.0125	1.25	0
664	acknowledge	0	0.0125	0.0125	-0.0125	1.25	0
665	forget	0	0.0125	0.0125	-0.0125	1.25	0
666	careless	0	0.0125	0.0125	-0.0125	1.25	0
667	tease	0	0.0125	0.0125	-0.0125	1.25	0
668	hopes	0	0.0125	0.0125	-0.0125	1.25	0
669	aspiration	0	0.0125	0.0125	-0.0125	1.25	0
670	crisis	0	0.0125	0.0125	-0.0125	1.25	0
671	emotional	0	0.0125	0.0125	-0.0125	1.25	0
672	exhaustion	0	0.0125	0.0125	-0.0125	1.25	0
673	novels	0	0.0125	0.0125	-0.0125	1.25	0
674	agony	0	0.0125	0.0125	-0.0125	1.25	0
675	scifi	0	0.0125	0.0125	-0.0125	1.25	0
676	hobbies	0	0.0125	0.0125	-0.0125	1.25	0
677	activities	0	0.0125	0.0125	-0.0125	1.25	0
678	responsibilities	0	0.0125	0.0125	-0.0125	1.25	0
679	naive	0	0.0125	0.0125	-0.0125	1.25	0
680	gullible	0	0.0125	0.0125	-0.0125	1.25	0
681	humor	0	0.0125	0.0125	-0.0125	1.25	0
682	aerosmith	0	0.0125	0.0125	-0.0125	1.25	0
683	80s	0	0.0125	0.0125	-0.0125	1.25	0
684	chapstick	0	0.0125	0.0125	-0.0125	1.25	0
685	banks	0	0.0125	0.0125	-0.0125	1.25	0
686	morningdew	0	0.0125	0.0125	-0.0125	1.25	0
687	crickets	0	0.0125	0.0125	-0.0125	1.25	0
688	raft	0	0.0125	0.0125	-0.0125	1.25	0
689	trails	0	0.0125	0.0125	-0.0125	1.25	0
690	become	0	0.0125	0.0125	-0.0125	1.25	0
691	invent	0	0.0125	0.0125	-0.0125	1.25	0
692	atlantic	0	0.0125	0.0125	-0.0125	1.25	0
693	pacific	0	0.0125	0.0125	-0.0125	1.25	0
694	continents	0	0.0125	0.0125	-0.0125	1.25	0
695	differences	0	0.0125	0.0125	-0.0125	1.25	0
696	one	0	0.0125	0.0125	-0.0125	1.25	0
697	connect	0	0.0125	0.0125	-0.0125	1.25	0
698	dealth	0	0.0125	0.0125	-0.0125	1.25	0
699	mans	0	0.0125	0.0125	-0.0125	1.25	0
700	naked	0	0.0125	0.0125	-0.0125	1.25	0
701	fragrence	0	0.0125	0.0125	-0.0125	1.25	0
702	odor	0	0.0125	0.0125	-0.0125	1.25	0
703	perspire	0	0.0125	0.0125	-0.0125	1.25	0
704	drag	0	0.0125	0.0125	-0.0125	1.25	0
705	tackle	0	0.0125	0.0125	-0.0125	1.25	0
706	creame	0	0.0125	0.0125	-0.0125	1.25	0
707	deoderant	0	0.0125	0.0125	-0.0125	1.25	0
708	dump	0	0.0125	0.0125	-0.0125	1.25	0
709	retraint	0	0.0125	0.0125	-0.0125	1.25	0
710	size	0	0.0125	0.0125	-0.0125	1.25	0
711	limbs	0	0.0125	0.0125	-0.0125	1.25	0
712	elbow	0	0.0125	0.0125	-0.0125	1.25	0
713	forearm	0	0.0125	0.0125	-0.0125	1.25	0
714	calves	0	0.0125	0.0125	-0.0125	1.25	0
715	kidney	0	0.0125	0.0125	-0.0125	1.25	0
716	veins	0	0.0125	0.0125	-0.0125	1.25	0
717	spine	0	0.0125	0.0125	-0.0125	1.25	0
718	ribs	0	0.0125	0.0125	-0.0125	1.25	0
719	eyebrows	0	0.0125	0.0125	-0.0125	1.25	0
720	eyelashes	0	0.0125	0.0125	-0.0125	1.25	0
721	mustache	0	0.0125	0.0125	-0.0125	1.25	0
722	thumb	0	0.0125	0.0125	-0.0125	1.25	0
723	index	0	0.0125	0.0125	-0.0125	1.25	0
724	pinky	0	0.0125	0.0125	-0.0125	1.25	0
725	navel	0	0.0125	0.0125	-0.0125	1.25	0
726	morgue	0	0.0125	0.0125	-0.0125	1.25	0
727	callus	0	0.0125	0.0125	-0.0125	1.25	0
728	heartless	0	0.0125	0.0125	-0.0125	1.25	0
729	campin	0	0.0125	0.0125	-0.0125	1.25	0
730	drinking	0	0.0125	0.0125	-0.0125	1.25	0
731	bastard	0	0.0125	0.0125	-0.0125	1.25	0
732	cleaning	0	0.0125	0.0125	-0.0125	1.25	0
733	sweeping	0	0.0125	0.0125	-0.0125	1.25	0
734	scrubbing	0	0.0125	0.0125	-0.0125	1.25	0
735	thankless	0	0.0125	0.0125	-0.0125	1.25	0
736	unappreciated	0	0.0125	0.0125	-0.0125	1.25	0
737	c	0	0.0125	0.0125	-0.0125	1.25	0
738	process	0	0.0125	0.0125	-0.0125	1.25	0
739	wait	0	0.0125	0.0125	-0.0125	1.25	0
740	patience	0	0.0125	0.0125	-0.0125	1.25	0
741	again	0	0.0125	0.0125	-0.0125	1.25	0
742	off	0	0.0125	0.0125	-0.0125	1.25	0
743	mindful	0	0.0125	0.0125	-0.0125	1.25	0
744	bodey	0	0.0125	0.0125	-0.0125	1.25	0
745	moment	0	0.0125	0.0125	-0.0125	1.25	0
746	accept	0	0.0125	0.0125	-0.0125	1.25	0
747	particle	0	0.0125	0.0125	-0.0125	1.25	0
748	atom	0	0.0125	0.0125	-0.0125	1.25	0
749	shade	0	0.0125	0.0125	-0.0125	1.25	0
750	turning	0	0.0125	0.0125	-0.0125	1.25	0
751	hours	0	0.0125	0.0125	-0.0125	1.25	0
752	days	0	0.0125	0.0125	-0.0125	1.25	0
753	weeks	0	0.0125	0.0125	-0.0125	1.25	0
754	months	0	0.0125	0.0125	-0.0125	1.25	0
755	years	0	0.0125	0.0125	-0.0125	1.25	0
756	sweets	0	0.0125	0.0125	-0.0125	1.25	0
757	orchard	0	0.0125	0.0125	-0.0125	1.25	0
758	burning	0	0.0125	0.0125	-0.0125	1.25	0
759	rising	0	0.0125	0.0125	-0.0125	1.25	0
760	mellon	0	0.0125	0.0125	-0.0125	1.25	0
761	cantalope	0	0.0125	0.0125	-0.0125	1.25	0
762	pews	0	0.0125	0.0125	-0.0125	1.25	0
763	apse	0	0.0125	0.0125	-0.0125	1.25	0
764	altar	0	0.0125	0.0125	-0.0125	1.25	0
765	pray	0	0.0125	0.0125	-0.0125	1.25	0
766	lens	0	0.0125	0.0125	-0.0125	1.25	0
767	appear	0	0.0125	0.0125	-0.0125	1.25	0
768	visiage	0	0.0125	0.0125	-0.0125	1.25	0
769	miter	0	0.0125	0.0125	-0.0125	1.25	0
770	arroyo	0	0.0125	0.0125	-0.0125	1.25	0
771	gash	0	0.0125	0.0125	-0.0125	1.25	0
772	bloody	0	0.0125	0.0125	-0.0125	1.25	0
773	seems	0	0.0125	0.0125	-0.0125	1.25	0
774	appears	0	0.0125	0.0125	-0.0125	1.25	0
775	pops	0	0.0125	0.0125	-0.0125	1.25	0
776	surprise	0	0.0125	0.0125	-0.0125	1.25	0
777	occur	0	0.0125	0.0125	-0.0125	1.25	0
778	rushing	0	0.0125	0.0125	-0.0125	1.25	0
779	speeding	0	0.0125	0.0125	-0.0125	1.25	0
780	tires	0	0.0125	0.0125	-0.0125	1.25	0
781	explode	0	0.0125	0.0125	-0.0125	1.25	0
782	bomb	0	0.0125	0.0125	-0.0125	1.25	0
783	circular	0	0.0125	0.0125	-0.0125	1.25	0
784	notion	0	0.0125	0.0125	-0.0125	1.25	0
785	material	0	0.0125	0.0125	-0.0125	1.25	0
786	erect	0	0.0125	0.0125	-0.0125	1.25	0
787	boyfriend	0	0.0125	0.0125	-0.0125	1.25	0
788	hurry	0	0.0125	0.0125	-0.0125	1.25	0
789	statement	0	0.0125	0.0125	-0.0125	1.25	0
790	creditcard	0	0.0125	0.0125	-0.0125	1.25	0
791	sightseeing	0	0.0125	0.0125	-0.0125	1.25	0
792	falling	0	0.0125	0.0125	-0.0125	1.25	0
793	lipstick	0	0.0125	0.0125	-0.0125	1.25	0
794	r	0	0.0125	0.0125	-0.0125	1.25	0
795	penny	0	0.0125	0.0125	-0.0125	1.25	0
796	marshall	0	0.0125	0.0125	-0.0125	1.25	0
797	aces	0	0.0125	0.0125	-0.0125	1.25	0
798	detail	0	0.0125	0.0125	-0.0125	1.25	0
799	attention	0	0.0125	0.0125	-0.0125	1.25	0
800	salute	0	0.0125	0.0125	-0.0125	1.25	0
801	ford	0	0.0125	0.0125	-0.0125	1.25	0
802	taurus	0	0.0125	0.0125	-0.0125	1.25	0
803	astrology	0	0.0125	0.0125	-0.0125	1.25	0
804	impossible	0	0.0125	0.0125	-0.0125	1.25	0
805	possible	0	0.0125	0.0125	-0.0125	1.25	0
806	sir	0	0.0125	0.0125	-0.0125	1.25	0
807	mister	0	0.0125	0.0125	-0.0125	1.25	0
808	formal	0	0.0125	0.0125	-0.0125	1.25	0
809	riverbed	0	0.0125	0.0125	-0.0125	1.25	0
810	moive	0	0.0125	0.0125	-0.0125	1.25	0
811	countryside	0	0.0125	0.0125	-0.0125	1.25	0
812	midday	0	0.0125	0.0125	-0.0125	1.25	0
813	utensils	0	0.0125	0.0125	-0.0125	1.25	0
814	tense	0	0.0125	0.0125	-0.0125	1.25	0
815	awkward	0	0.0125	0.0125	-0.0125	1.25	0
816	echo	0	0.0125	0.0125	-0.0125	1.25	0
817	starbucks	0	0.0125	0.0125	-0.0125	1.25	0
818	mooshi	0	0.0125	0.0125	-0.0125	1.25	0
819	mugen	0	0.0125	0.0125	-0.0125	1.25	0
820	ogre	0	0.0125	0.0125	-0.0125	1.25	0
821	3d	0	0.0125	0.0125	-0.0125	1.25	0
822	stock	0	0.0125	0.0125	-0.0125	1.25	0
823	plug	0	0.0125	0.0125	-0.0125	1.25	0
824	scare	0	0.0125	0.0125	-0.0125	1.25	0
825	allergie	0	0.0125	0.0125	-0.0125	1.25	0
826	scabies	0	0.0125	0.0125	-0.0125	1.25	0
827	us	0	0.0125	0.0125	-0.0125	1.25	0
828	lice	0	0.0125	0.0125	-0.0125	1.25	0
829	homeless	0	0.0125	0.0125	-0.0125	1.25	0
830	manhattan	0	0.0125	0.0125	-0.0125	1.25	0
831	bend	0	0.0125	0.0125	-0.0125	1.25	0
832	more	0	0.0125	0.0125	-0.0125	1.25	0
833	wont	0	0.0125	0.0125	-0.0125	1.25	0
834	ipad	0	0.0125	0.0125	-0.0125	1.25	0
835	iphone	0	0.0125	0.0125	-0.0125	1.25	0
836	android	0	0.0125	0.0125	-0.0125	1.25	0
837	s10	0	0.0125	0.0125	-0.0125	1.25	0
838	lica	0	0.0125	0.0125	-0.0125	1.25	0
839	pixel	0	0.0125	0.0125	-0.0125	1.25	0
840	googl	0	0.0125	0.0125	-0.0125	1.25	0
841	frappucino	0	0.0125	0.0125	-0.0125	1.25	0
842	duane	0	0.0125	0.0125	-0.0125	1.25	0
843	reade	0	0.0125	0.0125	-0.0125	1.25	0
844	choose	0	0.0125	0.0125	-0.0125	1.25	0
845	sandwhich	0	0.0125	0.0125	-0.0125	1.25	0
846	burger	0	0.0125	0.0125	-0.0125	1.25	0
847	quesadilla	0	0.0125	0.0125	-0.0125	1.25	0
848	burrito	0	0.0125	0.0125	-0.0125	1.25	0
849	7	0	0.0125	0.0125	-0.0125	1.25	0
850	eleven	0	0.0125	0.0125	-0.0125	1.25	0
851	stamps	0	0.0125	0.0125	-0.0125	1.25	0
852	debit	0	0.0125	0.0125	-0.0125	1.25	0
853	atm	0	0.0125	0.0125	-0.0125	1.25	0
854	bestbuy	0	0.0125	0.0125	-0.0125	1.25	0
855	radioshack	0	0.0125	0.0125	-0.0125	1.25	0
856	compusa	0	0.0125	0.0125	-0.0125	1.25	0
857	amazon	0	0.0125	0.0125	-0.0125	1.25	0
858	supermarket	0	0.0125	0.0125	-0.0125	1.25	0
859	gristedes	0	0.0125	0.0125	-0.0125	1.25	0
860	alexa	0	0.0125	0.0125	-0.0125	1.25	0
861	dot	0	0.0125	0.0125	-0.0125	1.25	0
862	tablet	0	0.0125	0.0125	-0.0125	1.25	0
863	emporer	0	0.0125	0.0125	-0.0125	1.25	0
864	carafe	0	0.0125	0.0125	-0.0125	1.25	0
865	pressed	0	0.0125	0.0125	-0.0125	1.25	0
866	lightning	0	0.0125	0.0125	-0.0125	1.25	0
867	volume	0	0.0125	0.0125	-0.0125	1.25	0
868	conversation	0	0.0125	0.0125	-0.0125	1.25	0
869	trusted	0	0.0125	0.0125	-0.0125	1.25	0
870	loyal	0	0.0125	0.0125	-0.0125	1.25	0
871	pet	0	0.0125	0.0125	-0.0125	1.25	0
872	hearse	0	0.0125	0.0125	-0.0125	1.25	0
873	procession	0	0.0125	0.0125	-0.0125	1.25	0
874	passing	0	0.0125	0.0125	-0.0125	1.25	0
875	lanes	0	0.0125	0.0125	-0.0125	1.25	0
876	pedal	0	0.0125	0.0125	-0.0125	1.25	0
877	brakes	0	0.0125	0.0125	-0.0125	1.25	0
878	soybeans	0	0.0125	0.0125	-0.0125	1.25	0
879	backyard	0	0.0125	0.0125	-0.0125	1.25	0
880	grilling	0	0.0125	0.0125	-0.0125	1.25	0
881	tomatoes	0	0.0125	0.0125	-0.0125	1.25	0
882	mosquitos	0	0.0125	0.0125	-0.0125	1.25	0
883	bite	0	0.0125	0.0125	-0.0125	1.25	0
884	rash	0	0.0125	0.0125	-0.0125	1.25	0
885	eczema	0	0.0125	0.0125	-0.0125	1.25	0
886	babies	0	0.0125	0.0125	-0.0125	1.25	0
887	sleeplessness	0	0.0125	0.0125	-0.0125	1.25	0
888	swamp	0	0.0125	0.0125	-0.0125	1.25	0
889	gator	0	0.0125	0.0125	-0.0125	1.25	0
890	feed	0	0.0125	0.0125	-0.0125	1.25	0
891	spaghetti	0	0.0125	0.0125	-0.0125	1.25	0
892	sauce	0	0.0125	0.0125	-0.0125	1.25	0
893	restaraunt	0	0.0125	0.0125	-0.0125	1.25	0
894	waitress	0	0.0125	0.0125	-0.0125	1.25	0
895	underwear	0	0.0125	0.0125	-0.0125	1.25	0
896	toothbrush	0	0.0125	0.0125	-0.0125	1.25	0
897	toothpaste	0	0.0125	0.0125	-0.0125	1.25	0
898	being	0	0.0125	0.0125	-0.0125	1.25	0
899	exist	0	0.0125	0.0125	-0.0125	1.25	0
900	attempts	0	0.0125	0.0125	-0.0125	1.25	0
901	tries	0	0.0125	0.0125	-0.0125	1.25	0
902	turn	0	0.0125	0.0125	-0.0125	1.25	0
903	promise	0	0.0125	0.0125	-0.0125	1.25	0
904	are	0	0.0125	0.0125	-0.0125	1.25	0
905	doing	0	0.0125	0.0125	-0.0125	1.25	0
906	trying	0	0.0125	0.0125	-0.0125	1.25	0
907	reaching	0	0.0125	0.0125	-0.0125	1.25	0
908	grasping	0	0.0125	0.0125	-0.0125	1.25	0
909	tentative	0	0.0125	0.0125	-0.0125	1.25	0
910	fade	0	0.0125	0.0125	-0.0125	1.25	0
911	around	0	0.0125	0.0125	-0.0125	1.25	0
912	with	0	0.0125	0.0125	-0.0125	1.25	0
913	accompanied	0	0.0125	0.0125	-0.0125	1.25	0
914	asked	0	0.0125	0.0125	-0.0125	1.25	0
915	pushed	0	0.0125	0.0125	-0.0125	1.25	0
916	forced	0	0.0125	0.0125	-0.0125	1.25	0
917	acquiesce	0	0.0125	0.0125	-0.0125	1.25	0
918	moving	0	0.0125	0.0125	-0.0125	1.25	0
919	conscious	0	0.0125	0.0125	-0.0125	1.25	0
920	watching	0	0.0125	0.0125	-0.0125	1.25	0
921	terse	0	0.0125	0.0125	-0.0125	1.25	0
922	cubes	0	0.0125	0.0125	-0.0125	1.25	0
923	squares	0	0.0125	0.0125	-0.0125	1.25	0
924	circles	0	0.0125	0.0125	-0.0125	1.25	0
925	triangles	0	0.0125	0.0125	-0.0125	1.25	0
926	porch	0	0.0125	0.0125	-0.0125	1.25	0
927	railing	0	0.0125	0.0125	-0.0125	1.25	0
928	symphony	0	0.0125	0.0125	-0.0125	1.25	0
929	clarinet	0	0.0125	0.0125	-0.0125	1.25	0
930	oboe	0	0.0125	0.0125	-0.0125	1.25	0
931	recording	0	0.0125	0.0125	-0.0125	1.25	0
932	cd	0	0.0125	0.0125	-0.0125	1.25	0
933	stereo	0	0.0125	0.0125	-0.0125	1.25	0
934	norway	0	0.0125	0.0125	-0.0125	1.25	0
935	vikings	0	0.0125	0.0125	-0.0125	1.25	0
936	sailing	0	0.0125	0.0125	-0.0125	1.25	0
937	exploring	0	0.0125	0.0125	-0.0125	1.25	0
938	canada	0	0.0125	0.0125	-0.0125	1.25	0
939	seaside	0	0.0125	0.0125	-0.0125	1.25	0
940	sandcastle	0	0.0125	0.0125	-0.0125	1.25	0
941	spade	0	0.0125	0.0125	-0.0125	1.25	0
942	priest	0	0.0125	0.0125	-0.0125	1.25	0
943	lifting	0	0.0125	0.0125	-0.0125	1.25	0
944	vitamin	0	0.0125	0.0125	-0.0125	1.25	0
945	vegetable	0	0.0125	0.0125	-0.0125	1.25	0
946	surgeon	0	0.0125	0.0125	-0.0125	1.25	0
947	scalpel	0	0.0125	0.0125	-0.0125	1.25	0
948	stitches	0	0.0125	0.0125	-0.0125	1.25	0
949	painkiller	0	0.0125	0.0125	-0.0125	1.25	0
950	bookcase	0	0.0125	0.0125	-0.0125	1.25	0
951	parent	0	0.0125	0.0125	-0.0125	1.25	0
952	aunt	0	0.0125	0.0125	-0.0125	1.25	0
953	uncle	0	0.0125	0.0125	-0.0125	1.25	0
954	niece	0	0.0125	0.0125	-0.0125	1.25	0
955	cousin	0	0.0125	0.0125	-0.0125	1.25	0
956	acquaintance	0	0.0125	0.0125	-0.0125	1.25	0
957	cozy	0	0.0125	0.0125	-0.0125	1.25	0
958	brass	0	0.0125	0.0125	-0.0125	1.25	0
959	stainless	0	0.0125	0.0125	-0.0125	1.25	0
960	emergency	0	0.0125	0.0125	-0.0125	1.25	0
961	v	0	0.0125	0.0125	-0.0125	1.25	0
962	stages	0	0.0125	0.0125	-0.0125	1.25	0
963	hypnosis	0	0.0125	0.0125	-0.0125	1.25	0
964	ticking	0	0.0125	0.0125	-0.0125	1.25	0
965	trance	0	0.0125	0.0125	-0.0125	1.25	0
966	tricks	0	0.0125	0.0125	-0.0125	1.25	0
967	deck	0	0.0125	0.0125	-0.0125	1.25	0
968	hearts	0	0.0125	0.0125	-0.0125	1.25	0
969	stuck	0	0.0125	0.0125	-0.0125	1.25	0
970	backup	0	0.0125	0.0125	-0.0125	1.25	0
971	perservere	0	0.0125	0.0125	-0.0125	1.25	0
972	challenge	0	0.0125	0.0125	-0.0125	1.25	0
973	alzheimers	0	0.0125	0.0125	-0.0125	1.25	0
974	acuity	0	0.0125	0.0125	-0.0125	1.25	0
975	quacks	0	0.0125	0.0125	-0.0125	1.25	0
976	phases	0	0.0125	0.0125	-0.0125	1.25	0
977	investment	0	0.0125	0.0125	-0.0125	1.25	0
978	fraud	0	0.0125	0.0125	-0.0125	1.25	0
979	hearing	0	0.0125	0.0125	-0.0125	1.25	0
980	peer	0	0.0125	0.0125	-0.0125	1.25	0
981	lawyers	0	0.0125	0.0125	-0.0125	1.25	0
982	suits	0	0.0125	0.0125	-0.0125	1.25	0
983	manafort	0	0.0125	0.0125	-0.0125	1.25	0
984	uproar	0	0.0125	0.0125	-0.0125	1.25	0
985	silos	0	0.0125	0.0125	-0.0125	1.25	0
986	drowned	0	0.0125	0.0125	-0.0125	1.25	0
987	murdered	0	0.0125	0.0125	-0.0125	1.25	0
988	hardness	0	0.0125	0.0125	-0.0125	1.25	0
989	suffocate	0	0.0125	0.0125	-0.0125	1.25	0
990	strangle	0	0.0125	0.0125	-0.0125	1.25	0
991	sever	0	0.0125	0.0125	-0.0125	1.25	0
992	clot	0	0.0125	0.0125	-0.0125	1.25	0
993	purple	0	0.0125	0.0125	-0.0125	1.25	0
994	thick	0	0.0125	0.0125	-0.0125	1.25	0
995	sticky	0	0.0125	0.0125	-0.0125	1.25	0
996	stupidity	0	0.0125	0.0125	-0.0125	1.25	0
997	stubborn	0	0.0125	0.0125	-0.0125	1.25	0
998	coroner	0	0.0125	0.0125	-0.0125	1.25	0
999	viscera	0	0.0125	0.0125	-0.0125	1.25	0
1000	root	0	0.0125	0.0125	-0.0125	1.25	0
1001	considerate	0	0.0125	0.0125	-0.0125	1.25	0
1002	harmed	0	0.0125	0.0125	-0.0125	1.25	0
1003	beaten	0	0.0125	0.0125	-0.0125	1.25	0
1004	kicked	0	0.0125	0.0125	-0.0125	1.25	0
1005	whitecap	0	0.0125	0.0125	-0.0125	1.25	0
1006	wrist	0	0.0125	0.0125	-0.0125	1.25	0
1007	machines	0	0.0125	0.0125	-0.0125	1.25	0
1008	dectective	0	0.0125	0.0125	-0.0125	1.25	0
1009	cops	0	0.0125	0.0125	-0.0125	1.25	0
1010	clues	0	0.0125	0.0125	-0.0125	1.25	0
1011	demons	0	0.0125	0.0125	-0.0125	1.25	0
1012	monsters	0	0.0125	0.0125	-0.0125	1.25	0
1013	phoney	0	0.0125	0.0125	-0.0125	1.25	0
1014	manipulate	0	0.0125	0.0125	-0.0125	1.25	0
1015	decieve	0	0.0125	0.0125	-0.0125	1.25	0
1016	chains	0	0.0125	0.0125	-0.0125	1.25	0
1017	unseeable	0	0.0125	0.0125	-0.0125	1.25	0
1018	secrets	0	0.0125	0.0125	-0.0125	1.25	0
1019	cheater	0	0.0125	0.0125	-0.0125	1.25	0
1020	hairstyles	0	0.0125	0.0125	-0.0125	1.25	0
1021	scissors	0	0.0125	0.0125	-0.0125	1.25	0
1022	bleeding	0	0.0125	0.0125	-0.0125	1.25	0
1023	bicycle	0	0.0125	0.0125	-0.0125	1.25	0
1024	skid	0	0.0125	0.0125	-0.0125	1.25	0
1025	obscure	0	0.0125	0.0125	-0.0125	1.25	0
1026	attic	0	0.0125	0.0125	-0.0125	1.25	0
1027	stories	0	0.0125	0.0125	-0.0125	1.25	0
1028	keepsake	0	0.0125	0.0125	-0.0125	1.25	0
1029	crying	0	0.0125	0.0125	-0.0125	1.25	0
1030	dugout	0	0.0125	0.0125	-0.0125	1.25	0
1031	particles	0	0.0125	0.0125	-0.0125	1.25	0
1032	tikle	0	0.0125	0.0125	-0.0125	1.25	0
1033	harder	0	0.0125	0.0125	-0.0125	1.25	0
1034	pores	0	0.0125	0.0125	-0.0125	1.25	0
1035	acids	0	0.0125	0.0125	-0.0125	1.25	0
1036	tender	0	0.0125	0.0125	-0.0125	1.25	0
1037	rub	0	0.0125	0.0125	-0.0125	1.25	0
1038	smiling	0	0.0125	0.0125	-0.0125	1.25	0
1039	trouble	0	0.0125	0.0125	-0.0125	1.25	0
1040	accomplises	0	0.0125	0.0125	-0.0125	1.25	0
1041	parks	0	0.0125	0.0125	-0.0125	1.25	0
1042	insane	0	0.0125	0.0125	-0.0125	1.25	0
1043	deadly	0	0.0125	0.0125	-0.0125	1.25	0
1044	bodies	0	0.0125	0.0125	-0.0125	1.25	0
1045	wrecked	0	0.0125	0.0125	-0.0125	1.25	0
1046	shapes	0	0.0125	0.0125	-0.0125	1.25	0
1047	pictures	0	0.0125	0.0125	-0.0125	1.25	0
1048	tortoise	0	0.0125	0.0125	-0.0125	1.25	0
1049	reptile	0	0.0125	0.0125	-0.0125	1.25	0
1050	lizards	0	0.0125	0.0125	-0.0125	1.25	0
1051	camoflauge	0	0.0125	0.0125	-0.0125	1.25	0
1052	camo	0	0.0125	0.0125	-0.0125	1.25	0
1053	splotches	0	0.0125	0.0125	-0.0125	1.25	0
1054	splatters	0	0.0125	0.0125	-0.0125	1.25	0
1055	bushes	0	0.0125	0.0125	-0.0125	1.25	0
1056	vision	0	0.0125	0.0125	-0.0125	1.25	0
1057	moonlight	0	0.0125	0.0125	-0.0125	1.25	0
1058	asteroids	0	0.0125	0.0125	-0.0125	1.25	0
1059	meteors	0	0.0125	0.0125	-0.0125	1.25	0
1060	genereous	0	0.0125	0.0125	-0.0125	1.25	0
1061	liked	0	0.0125	0.0125	-0.0125	1.25	0
1062	respected	0	0.0125	0.0125	-0.0125	1.25	0
1063	gifted	0	0.0125	0.0125	-0.0125	1.25	0
1064	virtuosic	0	0.0125	0.0125	-0.0125	1.25	0
1065	radiant	0	0.0125	0.0125	-0.0125	1.25	0
1066	ageless	0	0.0125	0.0125	-0.0125	1.25	0
1067	environ	0	0.0125	0.0125	-0.0125	1.25	0
1068	roses	0	0.0125	0.0125	-0.0125	1.25	0
1069	retrieves	0	0.0125	0.0125	-0.0125	1.25	0
1070	fetch	0	0.0125	0.0125	-0.0125	1.25	0
1071	missing	0	0.0125	0.0125	-0.0125	1.25	0
1072	tenor	0	0.0125	0.0125	-0.0125	1.25	0
1073	staccato	0	0.0125	0.0125	-0.0125	1.25	0
1074	skip	0	0.0125	0.0125	-0.0125	1.25	0
1075	onslaught	0	0.0125	0.0125	-0.0125	1.25	0
1076	regime	0	0.0125	0.0125	-0.0125	1.25	0
1077	rigid	0	0.0125	0.0125	-0.0125	1.25	0
1078	banner	0	0.0125	0.0125	-0.0125	1.25	0
1079	knit	0	0.0125	0.0125	-0.0125	1.25	0
1080	twist	0	0.0125	0.0125	-0.0125	1.25	0
1081	spinnery	0	0.0125	0.0125	-0.0125	1.25	0
1082	ci	0	0.0125	0.0125	-0.0125	1.25	0
1083	searching	0	0.0125	0.0125	-0.0125	1.25	0
1084	scrambled	0	0.0125	0.0125	-0.0125	1.25	0
1085	blend	0	0.0125	0.0125	-0.0125	1.25	0
1086	stir	0	0.0125	0.0125	-0.0125	1.25	0
1087	agitate	0	0.0125	0.0125	-0.0125	1.25	0
1088	mop	0	0.0125	0.0125	-0.0125	1.25	0
1089	cleaner	0	0.0125	0.0125	-0.0125	1.25	0
1090	current	0	0.0125	0.0125	-0.0125	1.25	0
1091	shell	0	0.0125	0.0125	-0.0125	1.25	0
1092	gulf	0	0.0125	0.0125	-0.0125	1.25	0
1093	slip	0	0.0125	0.0125	-0.0125	1.25	0
1094	daisy	0	0.0125	0.0125	-0.0125	1.25	0
1095	kennel	0	0.0125	0.0125	-0.0125	1.25	0
1096	diary	0	0.0125	0.0125	-0.0125	1.25	0
1097	tomb	0	0.0125	0.0125	-0.0125	1.25	0
1098	mower	0	0.0125	0.0125	-0.0125	1.25	0
1099	daiseis	0	0.0125	0.0125	-0.0125	1.25	0
1100	coaat	0	0.0125	0.0125	-0.0125	1.25	0
1101	puffer	0	0.0125	0.0125	-0.0125	1.25	0
1102	pacifier	0	0.0125	0.0125	-0.0125	1.25	0
1103	breast	0	0.0125	0.0125	-0.0125	1.25	0
1104	chikcen	0	0.0125	0.0125	-0.0125	1.25	0
1105	buried	0	0.0125	0.0125	-0.0125	1.25	0
1106	signs	0	0.0125	0.0125	-0.0125	1.25	0
1107	ramp	0	0.0125	0.0125	-0.0125	1.25	0
1108	lot	0	0.0125	0.0125	-0.0125	1.25	0
1109	saddle	0	0.0125	0.0125	-0.0125	1.25	0
1110	buildings	0	0.0125	0.0125	-0.0125	1.25	0
1111	horn	0	0.0125	0.0125	-0.0125	1.25	0
1112	branch	0	0.0125	0.0125	-0.0125	1.25	0
1113	spanking	0	0.0125	0.0125	-0.0125	1.25	0
1114	balloon	0	0.0125	0.0125	-0.0125	1.25	0
1115	helicopter	0	0.0125	0.0125	-0.0125	1.25	0
1116	lous	0	0.0125	0.0125	-0.0125	1.25	0
1117	bang	0	0.0125	0.0125	-0.0125	1.25	0
1118	cheerleader	0	0.0125	0.0125	-0.0125	1.25	0
1119	poms	0	0.0125	0.0125	-0.0125	1.25	0
1120	redcircle	0	0.0125	0.0125	-0.0125	1.25	0
1121	rooster	0	0.0125	0.0125	-0.0125	1.25	0
1122	omlette	0	0.0125	0.0125	-0.0125	1.25	0
1123	am	0	0.0125	0.0125	-0.0125	1.25	0
1124	daytime	0	0.0125	0.0125	-0.0125	1.25	0
1125	pounds	0	0.0125	0.0125	-0.0125	1.25	0
1126	propane	0	0.0125	0.0125	-0.0125	1.25	0
1127	olive	0	0.0125	0.0125	-0.0125	1.25	0
1128	mammal	0	0.0125	0.0125	-0.0125	1.25	0
1129	pikachu	0	0.0125	0.0125	-0.0125	1.25	0
1130	crumble	0	0.0125	0.0125	-0.0125	1.25	0
1131	fuzz	0	0.0125	0.0125	-0.0125	1.25	0
1132	cok	0	0.0125	0.0125	-0.0125	1.25	0
1133	amber	0	0.0125	0.0125	-0.0125	1.25	0
1134	rays	0	0.0125	0.0125	-0.0125	1.25	0
1135	beams	0	0.0125	0.0125	-0.0125	1.25	0
1136	photons	0	0.0125	0.0125	-0.0125	1.25	0
1137	partical	0	0.0125	0.0125	-0.0125	1.25	0
1138	fundmental	0	0.0125	0.0125	-0.0125	1.25	0
1139	electron	0	0.0125	0.0125	-0.0125	1.25	0
1140	positron	0	0.0125	0.0125	-0.0125	1.25	0
1141	cosmic	0	0.0125	0.0125	-0.0125	1.25	0
1142	sagan	0	0.0125	0.0125	-0.0125	1.25	0
1143	illuminate	0	0.0125	0.0125	-0.0125	1.25	0
1144	robe	0	0.0125	0.0125	-0.0125	1.25	0
1145	steps	0	0.0125	0.0125	-0.0125	1.25	0
1146	greetings	0	0.0125	0.0125	-0.0125	1.25	0
1147	pollution	0	0.0125	0.0125	-0.0125	1.25	0
1148	photo	0	0.0125	0.0125	-0.0125	1.25	0
1149	fry	0	0.0125	0.0125	-0.0125	1.25	0
1150	pub	0	0.0125	0.0125	-0.0125	1.25	0
1151	downtown	0	0.0125	0.0125	-0.0125	1.25	0
1152	shops	0	0.0125	0.0125	-0.0125	1.25	0
1153	handheld	0	0.0125	0.0125	-0.0125	1.25	0
1154	scan	0	0.0125	0.0125	-0.0125	1.25	0
1155	neon	0	0.0125	0.0125	-0.0125	1.25	0
1156	officer	0	0.0125	0.0125	-0.0125	1.25	0
1157	pan	0	0.0125	0.0125	-0.0125	1.25	0
1158	forks	0	0.0125	0.0125	-0.0125	1.25	0
1159	spoons	0	0.0125	0.0125	-0.0125	1.25	0
1160	tableware	0	0.0125	0.0125	-0.0125	1.25	0
1161	gum	0	0.0125	0.0125	-0.0125	1.25	0
1162	wands	0	0.0125	0.0125	-0.0125	1.25	0
1163	harry	0	0.0125	0.0125	-0.0125	1.25	0
1164	london	0	0.0125	0.0125	-0.0125	1.25	0
1165	immigrants	0	0.0125	0.0125	-0.0125	1.25	0
1166	protests	0	0.0125	0.0125	-0.0125	1.25	0
1167	hedge	0	0.0125	0.0125	-0.0125	1.25	0
1168	climbing	0	0.0125	0.0125	-0.0125	1.25	0
1169	peaks	0	0.0125	0.0125	-0.0125	1.25	0
1170	monkey	0	0.0125	0.0125	-0.0125	1.25	0
1171	jab	0	0.0125	0.0125	-0.0125	1.25	0
1172	rannge	0	0.0125	0.0125	-0.0125	1.25	0
1173	manner	0	0.0125	0.0125	-0.0125	1.25	0
1174	estate	0	0.0125	0.0125	-0.0125	1.25	0
1175	tax	0	0.0125	0.0125	-0.0125	1.25	0
1176	gentlemen	0	0.0125	0.0125	-0.0125	1.25	0
1177	applause	0	0.0125	0.0125	-0.0125	1.25	0
1178	sho	0	0.0125	0.0125	-0.0125	1.25	0
1179	hydrogen	0	0.0125	0.0125	-0.0125	1.25	0
1180	element	0	0.0125	0.0125	-0.0125	1.25	0
1181	queue	0	0.0125	0.0125	-0.0125	1.25	0
1182	performer	0	0.0125	0.0125	-0.0125	1.25	0
1183	spotlight	0	0.0125	0.0125	-0.0125	1.25	0
1184	sweatpants	0	0.0125	0.0125	-0.0125	1.25	0
1185	pillo	0	0.0125	0.0125	-0.0125	1.25	0
1186	plush	0	0.0125	0.0125	-0.0125	1.25	0
1187	nightmare	0	0.0125	0.0125	-0.0125	1.25	0
1188	famine	0	0.0125	0.0125	-0.0125	1.25	0
1189	bunnies	0	0.0125	0.0125	-0.0125	1.25	0
1190	oak	0	0.0125	0.0125	-0.0125	1.25	0
1191	delete	0	0.0125	0.0125	-0.0125	1.25	0
1192	snapshot	0	0.0125	0.0125	-0.0125	1.25	0
1193	fallacy	0	0.0125	0.0125	-0.0125	1.25	0
1194	breaking	0	0.0125	0.0125	-0.0125	1.25	0
1195	wax	0	0.0125	0.0125	-0.0125	1.25	0
1196	tedious	0	0.0125	0.0125	-0.0125	1.25	0
1197	numbing	0	0.0125	0.0125	-0.0125	1.25	0
1198	please	0	0.0125	0.0125	-0.0125	1.25	0
1199	thanks	0	0.0125	0.0125	-0.0125	1.25	0
1200	maybe	0	0.0125	0.0125	-0.0125	1.25	0
1201	basket	0	0.0125	0.0125	-0.0125	1.25	0
1202	tunes	0	0.0125	0.0125	-0.0125	1.25	0
1203	dj	0	0.0125	0.0125	-0.0125	1.25	0
1204	graceful	0	0.0125	0.0125	-0.0125	1.25	0
1205	ledge	0	0.0125	0.0125	-0.0125	1.25	0
1206	skyscraper	0	0.0125	0.0125	-0.0125	1.25	0
1207	crowded	0	0.0125	0.0125	-0.0125	1.25	0
1208	industry	0	0.0125	0.0125	-0.0125	1.25	0
1209	interstate	0	0.0125	0.0125	-0.0125	1.25	0
1210	panic	0	0.0125	0.0125	-0.0125	1.25	0
1211	claws	0	0.0125	0.0125	-0.0125	1.25	0
1212	moose	0	0.0125	0.0125	-0.0125	1.25	0
1213	dangerous	0	0.0125	0.0125	-0.0125	1.25	0
1214	front	0	0.0125	0.0125	-0.0125	1.25	0
1215	cameras	0	0.0125	0.0125	-0.0125	1.25	0
1216	barrier	0	0.0125	0.0125	-0.0125	1.25	0
1217	cookout	0	0.0125	0.0125	-0.0125	1.25	0
1218	bbq	0	0.0125	0.0125	-0.0125	1.25	0
1219	hotdogs	0	0.0125	0.0125	-0.0125	1.25	0
1220	bbqchicken	0	0.0125	0.0125	-0.0125	1.25	0
1221	portehouse	0	0.0125	0.0125	-0.0125	1.25	0
1222	ribeye	0	0.0125	0.0125	-0.0125	1.25	0
1223	marinade	0	0.0125	0.0125	-0.0125	1.25	0
1224	mediumwell	0	0.0125	0.0125	-0.0125	1.25	0
1225	coals	0	0.0125	0.0125	-0.0125	1.25	0
1226	charcoal	0	0.0125	0.0125	-0.0125	1.25	0
1227	foil	0	0.0125	0.0125	-0.0125	1.25	0
1228	potatos	0	0.0125	0.0125	-0.0125	1.25	0
1229	beans	0	0.0125	0.0125	-0.0125	1.25	0
1230	indie	0	0.0125	0.0125	-0.0125	1.25	0
1231	dev	0	0.0125	0.0125	-0.0125	1.25	0
1232	sublime	0	0.0125	0.0125	-0.0125	1.25	0
1233	spill	0	0.0125	0.0125	-0.0125	1.25	0
1234	parched	0	0.0125	0.0125	-0.0125	1.25	0
1235	soak	0	0.0125	0.0125	-0.0125	1.25	0
1236	wade	0	0.0125	0.0125	-0.0125	1.25	0
1237	quench	0	0.0125	0.0125	-0.0125	1.25	0
1238	beers	0	0.0125	0.0125	-0.0125	1.25	0
1239	meet	0	0.0125	0.0125	-0.0125	1.25	0
1240	waist	0	0.0125	0.0125	-0.0125	1.25	0
1241	locked	0	0.0125	0.0125	-0.0125	1.25	0
1242	shake	0	0.0125	0.0125	-0.0125	1.25	0
1243	drinks	0	0.0125	0.0125	-0.0125	1.25	0
1244	wishkey	0	0.0125	0.0125	-0.0125	1.25	0
1245	vodka	0	0.0125	0.0125	-0.0125	1.25	0
1246	tequilla	0	0.0125	0.0125	-0.0125	1.25	0
1247	jackdaniels	0	0.0125	0.0125	-0.0125	1.25	0
1248	johnnywalker	0	0.0125	0.0125	-0.0125	1.25	0
1249	brandy	0	0.0125	0.0125	-0.0125	1.25	0
1250	stoch	0	0.0125	0.0125	-0.0125	1.25	0
1251	desertwine	0	0.0125	0.0125	-0.0125	1.25	0
1252	redwine	0	0.0125	0.0125	-0.0125	1.25	0
1253	whitewine	0	0.0125	0.0125	-0.0125	1.25	0
1254	seas	0	0.0125	0.0125	-0.0125	1.25	0
1255	ponds	0	0.0125	0.0125	-0.0125	1.25	0
1256	showers	0	0.0125	0.0125	-0.0125	1.25	0
1257	pools	0	0.0125	0.0125	-0.0125	1.25	0
1258	tubs	0	0.0125	0.0125	-0.0125	1.25	0
1259	beachs	0	0.0125	0.0125	-0.0125	1.25	0
1260	waterfalls	0	0.0125	0.0125	-0.0125	1.25	0
1261	boating	0	0.0125	0.0125	-0.0125	1.25	0
1262	distill	0	0.0125	0.0125	-0.0125	1.25	0
1263	flowing	0	0.0125	0.0125	-0.0125	1.25	0
1264	period	0	0.0125	0.0125	-0.0125	1.25	0
1265	shinney	0	0.0125	0.0125	-0.0125	1.25	0
1266	restles	0	0.0125	0.0125	-0.0125	1.25	0
1267	think\\	0	0.0125	0.0125	-0.0125	1.25	0
1268	spinning	0	0.0125	0.0125	-0.0125	1.25	0
1269	shotting	0	0.0125	0.0125	-0.0125	1.25	0
1270	loosing	0	0.0125	0.0125	-0.0125	1.25	0
1271	losen	0	0.0125	0.0125	-0.0125	1.25	0
1272	knots	0	0.0125	0.0125	-0.0125	1.25	0
1273	closet	0	0.0125	0.0125	-0.0125	1.25	0
1274	pretend	0	0.0125	0.0125	-0.0125	1.25	0
1275	fixate	0	0.0125	0.0125	-0.0125	1.25	0
1276	pursue	0	0.0125	0.0125	-0.0125	1.25	0
1277	resist	0	0.0125	0.0125	-0.0125	1.25	0
1278	temptation	0	0.0125	0.0125	-0.0125	1.25	0
1279	beggining	0	0.0125	0.0125	-0.0125	1.25	0
1280	shout	0	0.0125	0.0125	-0.0125	1.25	0
1281	yell	0	0.0125	0.0125	-0.0125	1.25	0
1282	claw	0	0.0125	0.0125	-0.0125	1.25	0
1283	pus	0	0.0125	0.0125	-0.0125	1.25	0
1284	tile	0	0.0125	0.0125	-0.0125	1.25	0
1285	vase	0	0.0125	0.0125	-0.0125	1.25	0
1286	shards	0	0.0125	0.0125	-0.0125	1.25	0
1287	mug	0	0.0125	0.0125	-0.0125	1.25	0
1288	choke	0	0.0125	0.0125	-0.0125	1.25	0
1289	squirm	0	0.0125	0.0125	-0.0125	1.25	0
1290	writhe	0	0.0125	0.0125	-0.0125	1.25	0
1291	nowhere	0	0.0125	0.0125	-0.0125	1.25	0
1292	anywhere	0	0.0125	0.0125	-0.0125	1.25	0
1293	then'	0	0.0125	0.0125	-0.0125	1.25	0
1294	forever	0	0.0125	0.0125	-0.0125	1.25	0
1295	never	0	0.0125	0.0125	-0.0125	1.25	0
1296	eyeball	0	0.0125	0.0125	-0.0125	1.25	0
1297	hazel	0	0.0125	0.0125	-0.0125	1.25	0
1298	spell	0	0.0125	0.0125	-0.0125	1.25	0
1299	wand	0	0.0125	0.0125	-0.0125	1.25	0
1300	wizard	0	0.0125	0.0125	-0.0125	1.25	0
1301	eraser	0	0.0125	0.0125	-0.0125	1.25	0
1302	paintbrush	0	0.0125	0.0125	-0.0125	1.25	0
1303	palette	0	0.0125	0.0125	-0.0125	1.25	0
1304	footprints	0	0.0125	0.0125	-0.0125	1.25	0
1305	fridge	0	0.0125	0.0125	-0.0125	1.25	0
1306	management	0	0.0125	0.0125	-0.0125	1.25	0
1307	corporation	0	0.0125	0.0125	-0.0125	1.25	0
1308	manipulator	0	0.0125	0.0125	-0.0125	1.25	0
1309	crooked	0	0.0125	0.0125	-0.0125	1.25	0
1310	hillary	0	0.0125	0.0125	-0.0125	1.25	0
1311	public	0	0.0125	0.0125	-0.0125	1.25	0
1312	natural	0	0.0125	0.0125	-0.0125	1.25	0
1313	untrustowrthy	0	0.0125	0.0125	-0.0125	1.25	0
1314	liberals	0	0.0125	0.0125	-0.0125	1.25	0
1315	dumber	0	0.0125	0.0125	-0.0125	1.25	0
1316	dumbest	0	0.0125	0.0125	-0.0125	1.25	0
1317	cats	0	0.0125	0.0125	-0.0125	1.25	0
1318	austraila	0	0.0125	0.0125	-0.0125	1.25	0
1319	singapore	0	0.0125	0.0125	-0.0125	1.25	0
1320	bombay	0	0.0125	0.0125	-0.0125	1.25	0
1321	budapest	0	0.0125	0.0125	-0.0125	1.25	0
1322	hungary	0	0.0125	0.0125	-0.0125	1.25	0
1323	mandarin	0	0.0125	0.0125	-0.0125	1.25	0
1324	ignorance	0	0.0125	0.0125	-0.0125	1.25	0
1325	witnesses	0	0.0125	0.0125	-0.0125	1.25	0
1326	speaking	0	0.0125	0.0125	-0.0125	1.25	0
1327	grip	0	0.0125	0.0125	-0.0125	1.25	0
1328	expiration	0	0.0125	0.0125	-0.0125	1.25	0
1329	claim	0	0.0125	0.0125	-0.0125	1.25	0
1330	data	0	0.0125	0.0125	-0.0125	1.25	0
1331	quiz	0	0.0125	0.0125	-0.0125	1.25	0
1332	clip	0	0.0125	0.0125	-0.0125	1.25	0
1333	survey	0	0.0125	0.0125	-0.0125	1.25	0
1334	skill	0	0.0125	0.0125	-0.0125	1.25	0
1335	athletic	0	0.0125	0.0125	-0.0125	1.25	0
1336	pitch	0	0.0125	0.0125	-0.0125	1.25	0
1337	load	0	0.0125	0.0125	-0.0125	1.25	0
1338	linens	0	0.0125	0.0125	-0.0125	1.25	0
1339	whites	0	0.0125	0.0125	-0.0125	1.25	0
1340	tumble	0	0.0125	0.0125	-0.0125	1.25	0
1341	lint	0	0.0125	0.0125	-0.0125	1.25	0
1342	lgiths	0	0.0125	0.0125	-0.0125	1.25	0
1343	precision	0	0.0125	0.0125	-0.0125	1.25	0
1344	kn	0	0.0125	0.0125	-0.0125	1.25	0
1345	frown	0	0.0125	0.0125	-0.0125	1.25	0
1346	sunshin	0	0.0125	0.0125	-0.0125	1.25	0
1347	mlb	0	0.0125	0.0125	-0.0125	1.25	0
1348	royals	0	0.0125	0.0125	-0.0125	1.25	0
1349	salvy	0	0.0125	0.0125	-0.0125	1.25	0
1350	joke	0	0.0125	0.0125	-0.0125	1.25	0
1351	jovial	0	0.0125	0.0125	-0.0125	1.25	0
1352	elated	0	0.0125	0.0125	-0.0125	1.25	0
1353	extreme	0	0.0125	0.0125	-0.0125	1.25	0
1354	superbowl	0	0.0125	0.0125	-0.0125	1.25	0
1355	chiefs	0	0.0125	0.0125	-0.0125	1.25	0
1356	meredith	0	0.0125	0.0125	-0.0125	1.25	0
1357	survivor	0	0.0125	0.0125	-0.0125	1.25	0
1358	unlikable	0	0.0125	0.0125	-0.0125	1.25	0
1359	azalia	0	0.0125	0.0125	-0.0125	1.25	0
1360	bitch	0	0.0125	0.0125	-0.0125	1.25	0
1361	rude	0	0.0125	0.0125	-0.0125	1.25	0
1362	jerk	0	0.0125	0.0125	-0.0125	1.25	0
1363	asshole	0	0.0125	0.0125	-0.0125	1.25	0
1364	poop	0	0.0125	0.0125	-0.0125	1.25	0
1365	gruel	0	0.0125	0.0125	-0.0125	1.25	0
1366	sweetness	0	0.0125	0.0125	-0.0125	1.25	0
1367	hugs	0	0.0125	0.0125	-0.0125	1.25	0
1368	kisses	0	0.0125	0.0125	-0.0125	1.25	0
1369	friendship	0	0.0125	0.0125	-0.0125	1.25	0
1370	checking	0	0.0125	0.0125	-0.0125	1.25	0
1371	nestegg	0	0.0125	0.0125	-0.0125	1.25	0
1372	toyota	0	0.0125	0.0125	-0.0125	1.25	0
1373	offroading	0	0.0125	0.0125	-0.0125	1.25	0
1374	bonfire	0	0.0125	0.0125	-0.0125	1.25	0
1375	stargazing	0	0.0125	0.0125	-0.0125	1.25	0
1376	voyager	0	0.0125	0.0125	-0.0125	1.25	0
1377	spaceshuttle	0	0.0125	0.0125	-0.0125	1.25	0
1378	elon	0	0.0125	0.0125	-0.0125	1.25	0
1379	tesla	0	0.0125	0.0125	-0.0125	1.25	0
1380	noodles	0	0.0125	0.0125	-0.0125	1.25	0
1381	pagaegent	0	0.0125	0.0125	-0.0125	1.25	0
1382	praise	0	0.0125	0.0125	-0.0125	1.25	0
1383	prize	0	0.0125	0.0125	-0.0125	1.25	0
1384	cod	0	0.0125	0.0125	-0.0125	1.25	0
1385	mexico	0	0.0125	0.0125	-0.0125	1.25	0
1386	package	0	0.0125	0.0125	-0.0125	1.25	0
1387	ordering	0	0.0125	0.0125	-0.0125	1.25	0
1388	sandals	0	0.0125	0.0125	-0.0125	1.25	0
1389	pack	0	0.0125	0.0125	-0.0125	1.25	0
1390	passes	0	0.0125	0.0125	-0.0125	1.25	0
1391	mustang	0	0.0125	0.0125	-0.0125	1.25	0
1392	unlimited	0	0.0125	0.0125	-0.0125	1.25	0
1393	elephant	0	0.0125	0.0125	-0.0125	1.25	0
1394	savannah	0	0.0125	0.0125	-0.0125	1.25	0
1395	dakota	0	0.0125	0.0125	-0.0125	1.25	0
1396	costner	0	0.0125	0.0125	-0.0125	1.25	0
1397	batman	0	0.0125	0.0125	-0.0125	1.25	0
1398	nolan	0	0.0125	0.0125	-0.0125	1.25	0
1399	orchestra	0	0.0125	0.0125	-0.0125	1.25	0
1400	instruments	0	0.0125	0.0125	-0.0125	1.25	0
1401	geolegy	0	0.0125	0.0125	-0.0125	1.25	0
1402	cnn	0	0.0125	0.0125	-0.0125	1.25	0
1403	steady	0	0.0125	0.0125	-0.0125	1.25	0
1404	pinnacle	0	0.0125	0.0125	-0.0125	1.25	0
1405	desperation	0	0.0125	0.0125	-0.0125	1.25	0
1406	lean	0	0.0125	0.0125	-0.0125	1.25	0
1407	gain	0	0.0125	0.0125	-0.0125	1.25	0
1408	strive	0	0.0125	0.0125	-0.0125	1.25	0
1409	olympic	0	0.0125	0.0125	-0.0125	1.25	0
1410	mood	0	0.0125	0.0125	-0.0125	1.25	0
1411	recovery	0	0.0125	0.0125	-0.0125	1.25	0
1412	ambition	0	0.0125	0.0125	-0.0125	1.25	0
1413	necessity	0	0.0125	0.0125	-0.0125	1.25	0
1414	fountain	0	0.0125	0.0125	-0.0125	1.25	0
1415	lush	0	0.0125	0.0125	-0.0125	1.25	0
1416	source	0	0.0125	0.0125	-0.0125	1.25	0
1417	lagoon	0	0.0125	0.0125	-0.0125	1.25	0
1418	flask	0	0.0125	0.0125	-0.0125	1.25	0
1419	lacefront	0	0.0125	0.0125	-0.0125	1.25	0
1420	weave	0	0.0125	0.0125	-0.0125	1.25	0
1421	bowtie	0	0.0125	0.0125	-0.0125	1.25	0
1422	buttonup	0	0.0125	0.0125	-0.0125	1.25	0
1423	slacks	0	0.0125	0.0125	-0.0125	1.25	0
1424	biblebelt	0	0.0125	0.0125	-0.0125	1.25	0
1425	alabama	0	0.0125	0.0125	-0.0125	1.25	0
1426	pines	0	0.0125	0.0125	-0.0125	1.25	0
1427	logs	0	0.0125	0.0125	-0.0125	1.25	0
1428	sleepingbag	0	0.0125	0.0125	-0.0125	1.25	0
1429	a-frame	0	0.0125	0.0125	-0.0125	1.25	0
1430	address	0	0.0125	0.0125	-0.0125	1.25	0
1431	tattoos	0	0.0125	0.0125	-0.0125	1.25	0
1432	tribal	0	0.0125	0.0125	-0.0125	1.25	0
1433	natives	0	0.0125	0.0125	-0.0125	1.25	0
1434	rituals	0	0.0125	0.0125	-0.0125	1.25	0
1435	dip	0	0.0125	0.0125	-0.0125	1.25	0
1436	spinach	0	0.0125	0.0125	-0.0125	1.25	0
1437	peppers	0	0.0125	0.0125	-0.0125	1.25	0
1438	cucumbers	0	0.0125	0.0125	-0.0125	1.25	0
1439	apsaragus	0	0.0125	0.0125	-0.0125	1.25	0
1440	steamed	0	0.0125	0.0125	-0.0125	1.25	0
1441	steambath	0	0.0125	0.0125	-0.0125	1.25	0
1442	sodium	0	0.0125	0.0125	-0.0125	1.25	0
1443	cracker	0	0.0125	0.0125	-0.0125	1.25	0
1444	firecracker	0	0.0125	0.0125	-0.0125	1.25	0
1445	july	0	0.0125	0.0125	-0.0125	1.25	0
1446	curry	0	0.0125	0.0125	-0.0125	1.25	0
1447	chic	0	0.0125	0.0125	-0.0125	1.25	0
1448	chilling	0	0.0125	0.0125	-0.0125	1.25	0
1449	wasted	0	0.0125	0.0125	-0.0125	1.25	0
1450	hopeless	0	0.0125	0.0125	-0.0125	1.25	0
1451	examine	0	0.0125	0.0125	-0.0125	1.25	0
1452	abusve	0	0.0125	0.0125	-0.0125	1.25	0
1453	abuse	0	0.0125	0.0125	-0.0125	1.25	0
1454	tough	0	0.0125	0.0125	-0.0125	1.25	0
1455	trauma	0	0.0125	0.0125	-0.0125	1.25	0
1456	psycology	0	0.0125	0.0125	-0.0125	1.25	0
1457	heroin	0	0.0125	0.0125	-0.0125	1.25	0
1458	meth	0	0.0125	0.0125	-0.0125	1.25	0
1459	adderall	0	0.0125	0.0125	-0.0125	1.25	0
1460	cocaine	0	0.0125	0.0125	-0.0125	1.25	0
1461	rehabilition	0	0.0125	0.0125	-0.0125	1.25	0
1462	stroke	0	0.0125	0.0125	-0.0125	1.25	0
1463	delibitate	0	0.0125	0.0125	-0.0125	1.25	0
1464	marketing	0	0.0125	0.0125	-0.0125	1.25	0
1465	improve	0	0.0125	0.0125	-0.0125	1.25	0
1466	falter	0	0.0125	0.0125	-0.0125	1.25	0
1467	staged	0	0.0125	0.0125	-0.0125	1.25	0
1468	medical	0	0.0125	0.0125	-0.0125	1.25	0
1469	costs	0	0.0125	0.0125	-0.0125	1.25	0
1470	debty	0	0.0125	0.0125	-0.0125	1.25	0
1471	skydive	0	0.0125	0.0125	-0.0125	1.25	0
1472	parachute	0	0.0125	0.0125	-0.0125	1.25	0
1473	arrested	0	0.0125	0.0125	-0.0125	1.25	0
1474	shattered	0	0.0125	0.0125	-0.0125	1.25	0
1475	faint	0	0.0125	0.0125	-0.0125	1.25	0
1476	masks	0	0.0125	0.0125	-0.0125	1.25	0
1477	hostages	0	0.0125	0.0125	-0.0125	1.25	0
1478	national	0	0.0125	0.0125	-0.0125	1.25	0
1479	hops	0	0.0125	0.0125	-0.0125	1.25	0
1480	nicotine	0	0.0125	0.0125	-0.0125	1.25	0
1481	spoiled	0	0.0125	0.0125	-0.0125	1.25	0
1482	coll	0	0.0125	0.0125	-0.0125	1.25	0
1483	excite	0	0.0125	0.0125	-0.0125	1.25	0
1484	trsvel	0	0.0125	0.0125	-0.0125	1.25	0
1485	gift	0	0.0125	0.0125	-0.0125	1.25	0
1486	reward	0	0.0125	0.0125	-0.0125	1.25	0
1487	choice	0	0.0125	0.0125	-0.0125	1.25	0
1488	coin	0	0.0125	0.0125	-0.0125	1.25	0
1489	currency	0	0.0125	0.0125	-0.0125	1.25	0
1490	hall	0	0.0125	0.0125	-0.0125	1.25	0
1491	rage	0	0.0125	0.0125	-0.0125	1.25	0
1492	primal	0	0.0125	0.0125	-0.0125	1.25	0
1493	instinct	0	0.0125	0.0125	-0.0125	1.25	0
1494	wholesome	0	0.0125	0.0125	-0.0125	1.25	0
1495	cinema	0	0.0125	0.0125	-0.0125	1.25	0
1496	slasher	0	0.0125	0.0125	-0.0125	1.25	0
1497	grandfather	0	0.0125	0.0125	-0.0125	1.25	0
1498	mourn	0	0.0125	0.0125	-0.0125	1.25	0
1499	male	0	0.0125	0.0125	-0.0125	1.25	0
1500	elderly	0	0.0125	0.0125	-0.0125	1.25	0
1501	organic	0	0.0125	0.0125	-0.0125	1.25	0
1502	pilates	0	0.0125	0.0125	-0.0125	1.25	0
1503	snowboard	0	0.0125	0.0125	-0.0125	1.25	0
1504	kayak	0	0.0125	0.0125	-0.0125	1.25	0
1505	freckles	0	0.0125	0.0125	-0.0125	1.25	0
1506	moisturize	0	0.0125	0.0125	-0.0125	1.25	0
1507	hemp	0	0.0125	0.0125	-0.0125	1.25	0
1508	contacts	0	0.0125	0.0125	-0.0125	1.25	0
1509	sedan	0	0.0125	0.0125	-0.0125	1.25	0
1510	pebbles	0	0.0125	0.0125	-0.0125	1.25	0
1511	snuggle	0	0.0125	0.0125	-0.0125	1.25	0
1512	graduate	0	0.0125	0.0125	-0.0125	1.25	0
1513	colorful	0	0.0125	0.0125	-0.0125	1.25	0
1514	hardened	0	0.0125	0.0125	-0.0125	1.25	0
1515	melded	0	0.0125	0.0125	-0.0125	1.25	0
1516	vulcan	0	0.0125	0.0125	-0.0125	1.25	0
1517	startrek	0	0.0125	0.0125	-0.0125	1.25	0
1518	retirment	0	0.0125	0.0125	-0.0125	1.25	0
1519	stuart	0	0.0125	0.0125	-0.0125	1.25	0
1520	gross	0	0.0125	0.0125	-0.0125	1.25	0
1521	unfortunate	0	0.0125	0.0125	-0.0125	1.25	0
1522	events	0	0.0125	0.0125	-0.0125	1.25	0
1523	transpired	0	0.0125	0.0125	-0.0125	1.25	0
1524	occured	0	0.0125	0.0125	-0.0125	1.25	0
1525	assault	0	0.0125	0.0125	-0.0125	1.25	0
1526	publicity	0	0.0125	0.0125	-0.0125	1.25	0
1527	unwanted	0	0.0125	0.0125	-0.0125	1.25	0
1528	near	0	0.0125	0.0125	-0.0125	1.25	0
1529	judgement	0	0.0125	0.0125	-0.0125	1.25	0
1530	litigate	0	0.0125	0.0125	-0.0125	1.25	0
1531	perpetrator	0	0.0125	0.0125	-0.0125	1.25	0
1532	bars	0	0.0125	0.0125	-0.0125	1.25	0
1533	legal	0	0.0125	0.0125	-0.0125	1.25	0
1534	happening	0	0.0125	0.0125	-0.0125	1.25	0
1535	panel	0	0.0125	0.0125	-0.0125	1.25	0
1536	whenever	0	0.0125	0.0125	-0.0125	1.25	0
1537	wherein	0	0.0125	0.0125	-0.0125	1.25	0
1538	therfore	0	0.0125	0.0125	-0.0125	1.25	0
1539	ergo	0	0.0125	0.0125	-0.0125	1.25	0
1540	punctuate	0	0.0125	0.0125	-0.0125	1.25	0
1541	scramble	0	0.0125	0.0125	-0.0125	1.25	0
1542	homonym	0	0.0125	0.0125	-0.0125	1.25	0
1543	synonym	0	0.0125	0.0125	-0.0125	1.25	0
1544	firewood	0	0.0125	0.0125	-0.0125	1.25	0
1545	prepare	0	0.0125	0.0125	-0.0125	1.25	0
1546	vacate	0	0.0125	0.0125	-0.0125	1.25	0
1547	premises	0	0.0125	0.0125	-0.0125	1.25	0
1548	lobby	0	0.0125	0.0125	-0.0125	1.25	0
1549	chandele	0	0.0125	0.0125	-0.0125	1.25	0
1550	issues	0	0.0125	0.0125	-0.0125	1.25	0
1551	medication	0	0.0125	0.0125	-0.0125	1.25	0
1552	disagree	0	0.0125	0.0125	-0.0125	1.25	0
1553	ancient	0	0.0125	0.0125	-0.0125	1.25	0
1554	genres	0	0.0125	0.0125	-0.0125	1.25	0
1555	grease	0	0.0125	0.0125	-0.0125	1.25	0
1556	ecstacy	0	0.0125	0.0125	-0.0125	1.25	0
1557	rebel	0	0.0125	0.0125	-0.0125	1.25	0
1558	refinery	0	0.0125	0.0125	-0.0125	1.25	0
1559	explosion	0	0.0125	0.0125	-0.0125	1.25	0
1560	effects	0	0.0125	0.0125	-0.0125	1.25	0
1561	entertained	0	0.0125	0.0125	-0.0125	1.25	0
1562	rote	0	0.0125	0.0125	-0.0125	1.25	0
1563	common	0	0.0125	0.0125	-0.0125	1.25	0
1564	figures	0	0.0125	0.0125	-0.0125	1.25	0
1565	frames	0	0.0125	0.0125	-0.0125	1.25	0
1566	cups	0	0.0125	0.0125	-0.0125	1.25	0
1567	thrones	0	0.0125	0.0125	-0.0125	1.25	0
1568	ally	0	0.0125	0.0125	-0.0125	1.25	0
1569	fairy	0	0.0125	0.0125	-0.0125	1.25	0
1570	lease	0	0.0125	0.0125	-0.0125	1.25	0
1571	dollars	0	0.0125	0.0125	-0.0125	1.25	0
1572	cents	0	0.0125	0.0125	-0.0125	1.25	0
1573	pennies	0	0.0125	0.0125	-0.0125	1.25	0
1574	cure	0	0.0125	0.0125	-0.0125	1.25	0
1575	in	0	0.0125	0.0125	-0.0125	1.25	0
1576	rows	0	0.0125	0.0125	-0.0125	1.25	0
1577	lines	0	0.0125	0.0125	-0.0125	1.25	0
1578	columns	0	0.0125	0.0125	-0.0125	1.25	0
1579	pillars	0	0.0125	0.0125	-0.0125	1.25	0
1580	mist	0	0.0125	0.0125	-0.0125	1.25	0
1581	endless	0	0.0125	0.0125	-0.0125	1.25	0
1582	abyss	0	0.0125	0.0125	-0.0125	1.25	0
1583	believe	0	0.0125	0.0125	-0.0125	1.25	0
1584	humble	0	0.0125	0.0125	-0.0125	1.25	0
1585	resolute	0	0.0125	0.0125	-0.0125	1.25	0
1586	unchaing	0	0.0125	0.0125	-0.0125	1.25	0
1587	unchanging	0	0.0125	0.0125	-0.0125	1.25	0
1588	ever	0	0.0125	0.0125	-0.0125	1.25	0
1589	before	0	0.0125	0.0125	-0.0125	1.25	0
1590	between	0	0.0125	0.0125	-0.0125	1.25	0
1591	beyond	0	0.0125	0.0125	-0.0125	1.25	0
1592	precieve	0	0.0125	0.0125	-0.0125	1.25	0
1593	percieve	0	0.0125	0.0125	-0.0125	1.25	0
1594	beatiful	0	0.0125	0.0125	-0.0125	1.25	0
1595	persuit	0	0.0125	0.0125	-0.0125	1.25	0
1596	punishment	0	0.0125	0.0125	-0.0125	1.25	0
1597	heartbreak	0	0.0125	0.0125	-0.0125	1.25	0
1598	miss	0	0.0125	0.0125	-0.0125	1.25	0
1599	loathe	0	0.0125	0.0125	-0.0125	1.25	0
1600	withdraw	0	0.0125	0.0125	-0.0125	1.25	0
1601	angel	0	0.0125	0.0125	-0.0125	1.25	0
1602	drowning	0	0.0125	0.0125	-0.0125	1.25	0
1603	homicide	0	0.0125	0.0125	-0.0125	1.25	0
1604	evidence	0	0.0125	0.0125	-0.0125	1.25	0
1605	tell	0	0.0125	0.0125	-0.0125	1.25	0
1606	retell	0	0.0125	0.0125	-0.0125	1.25	0
1607	discuss	0	0.0125	0.0125	-0.0125	1.25	0
1608	chat	0	0.0125	0.0125	-0.0125	1.25	0
1609	directions	0	0.0125	0.0125	-0.0125	1.25	0
1610	east	0	0.0125	0.0125	-0.0125	1.25	0
1611	south	0	0.0125	0.0125	-0.0125	1.25	0
1612	hemispheres	0	0.0125	0.0125	-0.0125	1.25	0
1613	rafts	0	0.0125	0.0125	-0.0125	1.25	0
1614	swell	0	0.0125	0.0125	-0.0125	1.25	0
1615	rush	0	0.0125	0.0125	-0.0125	1.25	0
1616	overflow	0	0.0125	0.0125	-0.0125	1.25	0
1617	pale	0	0.0125	0.0125	-0.0125	1.25	0
1618	ashen	0	0.0125	0.0125	-0.0125	1.25	0
1619	kneew	0	0.0125	0.0125	-0.0125	1.25	0
1620	develop	0	0.0125	0.0125	-0.0125	1.25	0
1621	curiosity	0	0.0125	0.0125	-0.0125	1.25	0
1622	paranoia	0	0.0125	0.0125	-0.0125	1.25	0
1623	realize	0	0.0125	0.0125	-0.0125	1.25	0
1624	guilty	0	0.0125	0.0125	-0.0125	1.25	0
1625	commit	0	0.0125	0.0125	-0.0125	1.25	0
1626	testimony	0	0.0125	0.0125	-0.0125	1.25	0
1627	jury	0	0.0125	0.0125	-0.0125	1.25	0
1628	electric	0	0.0125	0.0125	-0.0125	1.25	0
1629	hitch	0	0.0125	0.0125	-0.0125	1.25	0
1630	trailer	0	0.0125	0.0125	-0.0125	1.25	0
1631	attach	0	0.0125	0.0125	-0.0125	1.25	0
1632	wander	0	0.0125	0.0125	-0.0125	1.25	0
1633	nests	0	0.0125	0.0125	-0.0125	1.25	0
1634	ba	0	0.0125	0.0125	-0.0125	1.25	0
1635	still	0	0.0125	0.0125	-0.0125	1.25	0
1636	hanging	0	0.0125	0.0125	-0.0125	1.25	0
1637	dangling	0	0.0125	0.0125	-0.0125	1.25	0
1638	suspended	0	0.0125	0.0125	-0.0125	1.25	0
1639	brother	0	0.0125	0.0125	-0.0125	1.25	0
1640	betray	0	0.0125	0.0125	-0.0125	1.25	0
1641	lying	0	0.0125	0.0125	-0.0125	1.25	0
1642	tulip	0	0.0125	0.0125	-0.0125	1.25	0
1643	through	0	0.0125	0.0125	-0.0125	1.25	0
1644	against	0	0.0125	0.0125	-0.0125	1.25	0
1645	defy	0	0.0125	0.0125	-0.0125	1.25	0
1646	cooperate	0	0.0125	0.0125	-0.0125	1.25	0
1647	distract	0	0.0125	0.0125	-0.0125	1.25	0
1648	both	0	0.0125	0.0125	-0.0125	1.25	0
1649	blonde	0	0.0125	0.0125	-0.0125	1.25	0
1650	reproduce	0	0.0125	0.0125	-0.0125	1.25	0
1651	humans	0	0.0125	0.0125	-0.0125	1.25	0
1652	consumer	0	0.0125	0.0125	-0.0125	1.25	0
1653	glutton	0	0.0125	0.0125	-0.0125	1.25	0
1654	ignorant	0	0.0125	0.0125	-0.0125	1.25	0
1655	pointless	0	0.0125	0.0125	-0.0125	1.25	0
1656	tips	0	0.0125	0.0125	-0.0125	1.25	0
1657	earn	0	0.0125	0.0125	-0.0125	1.25	0
1658	sane	0	0.0125	0.0125	-0.0125	1.25	0
1659	clinic	0	0.0125	0.0125	-0.0125	1.25	0
1660	eels	0	0.0125	0.0125	-0.0125	1.25	0
1661	rods	0	0.0125	0.0125	-0.0125	1.25	0
1662	reels	0	0.0125	0.0125	-0.0125	1.25	0
1663	hooks	0	0.0125	0.0125	-0.0125	1.25	0
1664	sinkers	0	0.0125	0.0125	-0.0125	1.25	0
1665	classrooms	0	0.0125	0.0125	-0.0125	1.25	0
1666	fleeting	0	0.0125	0.0125	-0.0125	1.25	0
1667	upon	0	0.0125	0.0125	-0.0125	1.25	0
1668	announce	0	0.0125	0.0125	-0.0125	1.25	0
1669	gravitas	0	0.0125	0.0125	-0.0125	1.25	0
1670	encourage	0	0.0125	0.0125	-0.0125	1.25	0
1671	administration	0	0.0125	0.0125	-0.0125	1.25	0
1672	allow	0	0.0125	0.0125	-0.0125	1.25	0
1673	disappear	0	0.0125	0.0125	-0.0125	1.25	0
1674	pearls	0	0.0125	0.0125	-0.0125	1.25	0
1675	align	0	0.0125	0.0125	-0.0125	1.25	0
1676	puzzle	0	0.0125	0.0125	-0.0125	1.25	0
1677	solving	0	0.0125	0.0125	-0.0125	1.25	0
1678	institute	0	0.0125	0.0125	-0.0125	1.25	0
1679	butterfly	0	0.0125	0.0125	-0.0125	1.25	0
1680	incredible	0	0.0125	0.0125	-0.0125	1.25	0
1681	allowance	0	0.0125	0.0125	-0.0125	1.25	0
1682	banking	0	0.0125	0.0125	-0.0125	1.25	0
1683	marry	0	0.0125	0.0125	-0.0125	1.25	0
1684	stimulate	0	0.0125	0.0125	-0.0125	1.25	0
1685	piping	0	0.0125	0.0125	-0.0125	1.25	0
1686	strum	0	0.0125	0.0125	-0.0125	1.25	0
1687	adobe	0	0.0125	0.0125	-0.0125	1.25	0
1688	lasso	0	0.0125	0.0125	-0.0125	1.25	0
1689	hole	0	0.0125	0.0125	-0.0125	1.25	0
1690	palm	0	0.0125	0.0125	-0.0125	1.25	0
1691	woodchuck	0	0.0125	0.0125	-0.0125	1.25	0
1692	rally	0	0.0125	0.0125	-0.0125	1.25	0
1693	steeple	0	0.0125	0.0125	-0.0125	1.25	0
1694	cement	0	0.0125	0.0125	-0.0125	1.25	0
1695	mixer	0	0.0125	0.0125	-0.0125	1.25	0
1696	rotor	0	0.0125	0.0125	-0.0125	1.25	0
1697	salivate	0	0.0125	0.0125	-0.0125	1.25	0
1698	drool	0	0.0125	0.0125	-0.0125	1.25	0
1699	lick	0	0.0125	0.0125	-0.0125	1.25	0
1700	lesson	0	0.0125	0.0125	-0.0125	1.25	0
1701	aerobics	0	0.0125	0.0125	-0.0125	1.25	0
1702	tights	0	0.0125	0.0125	-0.0125	1.25	0
1703	stretch	0	0.0125	0.0125	-0.0125	1.25	0
1704	clever	0	0.0125	0.0125	-0.0125	1.25	0
1705	stupid	0	0.0125	0.0125	-0.0125	1.25	0
1706	romantic	0	0.0125	0.0125	-0.0125	1.25	0
1707	dates	0	0.0125	0.0125	-0.0125	1.25	0
1708	close	0	0.0125	0.0125	-0.0125	1.25	0
1709	trustworthy	0	0.0125	0.0125	-0.0125	1.25	0
1710	friendly	0	0.0125	0.0125	-0.0125	1.25	0
1711	helpful	0	0.0125	0.0125	-0.0125	1.25	0
1712	siblings	0	0.0125	0.0125	-0.0125	1.25	0
1713	grandpa	0	0.0125	0.0125	-0.0125	1.25	0
1714	brook	0	0.0125	0.0125	-0.0125	1.25	0
1715	murky	0	0.0125	0.0125	-0.0125	1.25	0
1716	turtle	0	0.0125	0.0125	-0.0125	1.25	0
1717	catfish	0	0.0125	0.0125	-0.0125	1.25	0
1718	waterfall	0	0.0125	0.0125	-0.0125	1.25	0
1719	salmon	0	0.0125	0.0125	-0.0125	1.25	0
1720	zebra	0	0.0125	0.0125	-0.0125	1.25	0
1721	crocodile	0	0.0125	0.0125	-0.0125	1.25	0
1722	alligator	0	0.0125	0.0125	-0.0125	1.25	0
1723	mole	0	0.0125	0.0125	-0.0125	1.25	0
1724	suburban	0	0.0125	0.0125	-0.0125	1.25	0
1725	missle	0	0.0125	0.0125	-0.0125	1.25	0
1726	pad	0	0.0125	0.0125	-0.0125	1.25	0
1727	partition	0	0.0125	0.0125	-0.0125	1.25	0
1728	cubicle	0	0.0125	0.0125	-0.0125	1.25	0
1729	pigskin	0	0.0125	0.0125	-0.0125	1.25	0
1730	outer	0	0.0125	0.0125	-0.0125	1.25	0
1731	ascend	0	0.0125	0.0125	-0.0125	1.25	0
1732	society	0	0.0125	0.0125	-0.0125	1.25	0
1733	inequality	0	0.0125	0.0125	-0.0125	1.25	0
1734	leadership	0	0.0125	0.0125	-0.0125	1.25	0
1735	measure	0	0.0125	0.0125	-0.0125	1.25	0
1736	singer	0	0.0125	0.0125	-0.0125	1.25	0
1737	ballad	0	0.0125	0.0125	-0.0125	1.25	0
1738	recital	0	0.0125	0.0125	-0.0125	1.25	0
1739	bone	0	0.0125	0.0125	-0.0125	1.25	0
1740	marrow	0	0.0125	0.0125	-0.0125	1.25	0
1741	hollow	0	0.0125	0.0125	-0.0125	1.25	0
1742	gaping	0	0.0125	0.0125	-0.0125	1.25	0
1743	gather	0	0.0125	0.0125	-0.0125	1.25	0
1744	assemble	0	0.0125	0.0125	-0.0125	1.25	0
1745	resemble	0	0.0125	0.0125	-0.0125	1.25	0
1746	semblence	0	0.0125	0.0125	-0.0125	1.25	0
1747	syballince	0	0.0125	0.0125	-0.0125	1.25	0
1748	similarity	0	0.0125	0.0125	-0.0125	1.25	0
1749	structure	0	0.0125	0.0125	-0.0125	1.25	0
1750	rupture	0	0.0125	0.0125	-0.0125	1.25	0
1751	burst	0	0.0125	0.0125	-0.0125	1.25	0
1752	bust	0	0.0125	0.0125	-0.0125	1.25	0
1753	rust	0	0.0125	0.0125	-0.0125	1.25	0
1754	roam	0	0.0125	0.0125	-0.0125	1.25	0
1755	ream	0	0.0125	0.0125	-0.0125	1.25	0
1756	lave	0	0.0125	0.0125	-0.0125	1.25	0
1757	purify	0	0.0125	0.0125	-0.0125	1.25	0
1758	paltry	0	0.0125	0.0125	-0.0125	1.25	0
1759	pantry	0	0.0125	0.0125	-0.0125	1.25	0
1760	dandy	0	0.0125	0.0125	-0.0125	1.25	0
1761	dandelion	0	0.0125	0.0125	-0.0125	1.25	0
1762	mane	0	0.0125	0.0125	-0.0125	1.25	0
1763	tame	0	0.0125	0.0125	-0.0125	1.25	0
1764	celebrity	0	0.0125	0.0125	-0.0125	1.25	0
1765	ax	0	0.0125	0.0125	-0.0125	1.25	0
1766	axiom	0	0.0125	0.0125	-0.0125	1.25	0
1767	platitude	0	0.0125	0.0125	-0.0125	1.25	0
1768	arrival	0	0.0125	0.0125	-0.0125	1.25	0
1769	forgeifn	0	0.0125	0.0125	-0.0125	1.25	0
1770	xenophobia	0	0.0125	0.0125	-0.0125	1.25	0
1771	panoc	0	0.0125	0.0125	-0.0125	1.25	0
1772	pandemic	0	0.0125	0.0125	-0.0125	1.25	0
1773	contagious	0	0.0125	0.0125	-0.0125	1.25	0
1774	symptom	0	0.0125	0.0125	-0.0125	1.25	0
1775	spread	0	0.0125	0.0125	-0.0125	1.25	0
1776	dread	0	0.0125	0.0125	-0.0125	1.25	0
1777	revive	0	0.0125	0.0125	-0.0125	1.25	0
1778	relive	0	0.0125	0.0125	-0.0125	1.25	0
1779	restore	0	0.0125	0.0125	-0.0125	1.25	0
1780	tore	0	0.0125	0.0125	-0.0125	1.25	0
1781	bore	0	0.0125	0.0125	-0.0125	1.25	0
1782	boredom	0	0.0125	0.0125	-0.0125	1.25	0
1783	kingdom	0	0.0125	0.0125	-0.0125	1.25	0
1784	submissive	0	0.0125	0.0125	-0.0125	1.25	0
1785	dwell	0	0.0125	0.0125	-0.0125	1.25	0
1786	dimension	0	0.0125	0.0125	-0.0125	1.25	0
1787	demented	0	0.0125	0.0125	-0.0125	1.25	0
1788	deranged	0	0.0125	0.0125	-0.0125	1.25	0
1789	distorted	0	0.0125	0.0125	-0.0125	1.25	0
1790	wa	0	0.0125	0.0125	-0.0125	1.25	0
1791	woe	0	0.0125	0.0125	-0.0125	1.25	0
1792	yo	0	0.0125	0.0125	-0.0125	1.25	0
1793	throw	0	0.0125	0.0125	-0.0125	1.25	0
1794	fro	0	0.0125	0.0125	-0.0125	1.25	0
1795	woah	0	0.0125	0.0125	-0.0125	1.25	0
1796	cue	0	0.0125	0.0125	-0.0125	1.25	0
1797	knew	0	0.0125	0.0125	-0.0125	1.25	0
1798	woo	0	0.0125	0.0125	-0.0125	1.25	0
1799	blew	0	0.0125	0.0125	-0.0125	1.25	0
1800	flew	0	0.0125	0.0125	-0.0125	1.25	0
1801	hue	0	0.0125	0.0125	-0.0125	1.25	0
1802	might	0	0.0125	0.0125	-0.0125	1.25	0
1803	blight	0	0.0125	0.0125	-0.0125	1.25	0
1804	neigh	0	0.0125	0.0125	-0.0125	1.25	0
1805	weigh	0	0.0125	0.0125	-0.0125	1.25	0
1806	guy	0	0.0125	0.0125	-0.0125	1.25	0
1807	guile	0	0.0125	0.0125	-0.0125	1.25	0
1808	flail	0	0.0125	0.0125	-0.0125	1.25	0
1809	gail	0	0.0125	0.0125	-0.0125	1.25	0
1810	lay	0	0.0125	0.0125	-0.0125	1.25	0
1811	plight	0	0.0125	0.0125	-0.0125	1.25	0
1812	phlegm	0	0.0125	0.0125	-0.0125	1.25	0
1813	gem	0	0.0125	0.0125	-0.0125	1.25	0
1814	gut	0	0.0125	0.0125	-0.0125	1.25	0
1815	tug	0	0.0125	0.0125	-0.0125	1.25	0
1816	goat	0	0.0125	0.0125	-0.0125	1.25	0
1817	nat	0	0.0125	0.0125	-0.0125	1.25	0
1818	wack	0	0.0125	0.0125	-0.0125	1.25	0
1819	flak	0	0.0125	0.0125	-0.0125	1.25	0
1820	flake	0	0.0125	0.0125	-0.0125	1.25	0
1821	lifeguarding	0	0.0125	0.0125	-0.0125	1.25	0
1822	floorplan	0	0.0125	0.0125	-0.0125	1.25	0
1823	hallway	0	0.0125	0.0125	-0.0125	1.25	0
1824	storage	0	0.0125	0.0125	-0.0125	1.25	0
1825	locker	0	0.0125	0.0125	-0.0125	1.25	0
1826	microscope	0	0.0125	0.0125	-0.0125	1.25	0
1827	cytoplasm	0	0.0125	0.0125	-0.0125	1.25	0
1828	molecule	0	0.0125	0.0125	-0.0125	1.25	0
1829	charm	0	0.0125	0.0125	-0.0125	1.25	0
1830	witches	0	0.0125	0.0125	-0.0125	1.25	0
1831	trumpet	0	0.0125	0.0125	-0.0125	1.25	0
1832	gloss	0	0.0125	0.0125	-0.0125	1.25	0
1833	termites	0	0.0125	0.0125	-0.0125	1.25	0
1834	bugs	0	0.0125	0.0125	-0.0125	1.25	0
1835	pests	0	0.0125	0.0125	-0.0125	1.25	0
1836	rats	0	0.0125	0.0125	-0.0125	1.25	0
1837	rodent	0	0.0125	0.0125	-0.0125	1.25	0
1838	pets	0	0.0125	0.0125	-0.0125	1.25	0
1839	fluffy	0	0.0125	0.0125	-0.0125	1.25	0
1840	item	0	0.0125	0.0125	-0.0125	1.25	0
1841	prescription	0	0.0125	0.0125	-0.0125	1.25	0
1842	pharmacy	0	0.0125	0.0125	-0.0125	1.25	0
1843	cough	0	0.0125	0.0125	-0.0125	1.25	0
1844	week	0	0.0125	0.0125	-0.0125	1.25	0
1845	annual	0	0.0125	0.0125	-0.0125	1.25	0
1846	pamphlet	0	0.0125	0.0125	-0.0125	1.25	0
1847	mailbox	0	0.0125	0.0125	-0.0125	1.25	0
1848	mailman	0	0.0125	0.0125	-0.0125	1.25	0
1849	tiny	0	0.0125	0.0125	-0.0125	1.25	0
1850	keep	0	0.0125	0.0125	-0.0125	1.25	0
1851	cave	0	0.0125	0.0125	-0.0125	1.25	0
1852	mine	0	0.0125	0.0125	-0.0125	1.25	0
1853	fancy	0	0.0125	0.0125	-0.0125	1.25	0
1854	lid	0.0125	0.0125	0	0	1	1
1855	draw	0.0125	0.0125	0	0	1	1
1856	gate	0.0125	0.0125	0	0	1	1
1857	painting	0.0375	0.0375	0	0	1	1
1858	case	0.0125	0.0125	0	0	1	1
1859	travel	0.1	0.1	0	0	1	1
1860	way	0.0125	0.0125	0	0	1	1
1861	difficult	0.0125	0.0125	0	0	1	1
1862	celebration	0.0125	0.0125	0	0	1	1
1863	science	0.0625	0.0625	0	0	1	1
1864	duke	0.0125	0.0125	0	0	1	1
1865	grandma	0.0125	0.0125	0	0	1	1
1866	cute	0.025	0.025	0	0	1	1
1867	washing	0.0125	0.0125	0	0	1	1
1868	lively	0.0125	0.0125	0	0	1	1
1869	circus	0.0125	0.0125	0	0	1	1
1870	games	0.0875	0.0875	0	0	1	1
1871	belief	0.0125	0.0125	0	0	1	1
1872	relief	0.0125	0.0125	0	0	1	1
1873	joy	0.0375	0.0375	0	0	1	1
1874	solar	0.0125	0.0125	0	0	1	1
1875	cage	0.0125	0.0125	0	0	1	1
1876	attractive	0.0125	0.0125	0	0	1	1
1877	surgery	0.025	0.025	0	0	1	1
1878	women	0.025	0.025	0	0	1	1
1879	fever	0.0125	0.0125	0	0	1	1
1880	africa	0.025	0.025	0	0	1	1
1881	worry	0.025	0.025	0	0	1	1
1882	fear	0.075	0.075	0	0	1	1
1883	enjoy	0.0125	0.0125	0	0	1	1
1884	laptop	0.025	0.025	0	0	1	1
1885	script	0.0125	0.0125	0	0	1	1
1886	confusion	0.0125	0.0125	0	0	1	1
1887	enjoyment	0.0125	0.0125	0	0	1	1
1888	splendor	0.0125	0.0125	0	0	1	1
1889	soft	0.0625	0.0625	0	0	1	1
1890	average	0.0125	0.0125	0	0	1	1
1891	food	0.2125	0.2125	0	0	1	1
1892	hungry	0.05	0.05	0	0	1	1
1893	animals	0.0375	0.0375	0	0	1	1
1894	color	0.075	0.075	0	0	1	1
1895	guitar	0.0375	0.0375	0	0	1	1
1896	camping	0.0625	0.0625	0	0	1	1
1897	activity	0.0125	0.0125	0	0	1	1
1898	pattern	0.0125	0.0125	0	0	1	1
1899	growth	0.0375	0.0375	0	0	1	1
1900	appointment	0.0125	0.0125	0	0	1	1
1901	late	0.0125	0.0125	0	0	1	1
1902	greed	0.0125	0.0125	0	0	1	1
1903	shelter	0.025	0.025	0	0	1	1
1904	taxes	0.0125	0.0125	0	0	1	1
1905	government	0.025	0.025	0	0	1	1
1906	congress	0.0125	0.0125	0	0	1	1
1907	comedy	0.025	0.025	0	0	1	1
1908	jail	0.0375	0.0375	0	0	1	1
1909	quiet	0.0375	0.0375	0	0	1	1
1910	routine	0.0125	0.0125	0	0	1	1
1911	leisure	0.0125	0.0125	0	0	1	1
1912	hunting	0.0125	0.0125	0	0	1	1
1913	shooting	0.0125	0.0125	0	0	1	1
1914	self	0.0375	0.0375	0	0	1	1
1915	human	0.0375	0.0375	0	0	1	1
1916	hands	0.0625	0.0625	0	0	1	1
1917	species	0.0125	0.0125	0	0	1	1
1918	fur	0.025	0.025	0	0	1	1
1919	perception	0.0125	0.0125	0	0	1	1
1920	touch	0.025	0.025	0	0	1	1
1921	nails	0.0625	0.0625	0	0	1	1
1922	event	0.0125	0.0125	0	0	1	1
1923	damp	0.025	0.025	0	0	1	1
1924	hose	0.05	0.05	0	0	1	1
1925	drain	0.0125	0.0125	0	0	1	1
1926	coast	0.0125	0.0125	0	0	1	1
1927	moist	0.0125	0.0125	0	0	1	1
1928	raining	0.0125	0.0125	0	0	1	1
1929	sprinkler	0.0125	0.0125	0	0	1	1
1930	ankle	0.0125	0.0125	0	0	1	1
1931	mother	0.0375	0.0375	0	0	1	1
1932	america	0.0125	0.0125	0	0	1	1
1933	good	0.0625	0.0625	0	0	1	1
1934	caring	0.025	0.025	0	0	1	1
1935	pastor	0.0125	0.0125	0	0	1	1
1936	failing	0.0125	0.0125	0	0	1	1
1937	fair	0.0125	0.0125	0	0	1	1
1938	chores	0.0125	0.0125	0	0	1	1
1939	ground	0.025	0.025	0	0	1	1
1940	oxygen	0.025	0.025	0	0	1	1
1941	breathe	0.025	0.025	0	0	1	1
1942	sky	0.125	0.125	0	0	1	1
1943	meat	0.0375	0.0375	0	0	1	1
1944	brown	0.075	0.075	0	0	1	1
1945	plate	0.05	0.05	0	0	1	1
1946	feet	0.0375	0.0375	0	0	1	1
1947	scent	0.0125	0.0125	0	0	1	1
1948	grass	0.175	0.175	0	0	1	1
1949	spring	0.0375	0.0375	0	0	1	1
1950	planets	0.025	0.025	0	0	1	1
1951	dawn	0.0125	0.0125	0	0	1	1
1952	detergent	0.0125	0.0125	0	0	1	1
1953	steal	0.025	0.025	0	0	1	1
1954	witch	0.0125	0.0125	0	0	1	1
1955	blade	0.025	0.025	0	0	1	1
1956	razor	0.0125	0.0125	0	0	1	1
1957	scrape	0.0125	0.0125	0	0	1	1
1958	jump	0.025	0.025	0	0	1	1
1959	over	0.025	0.025	0	0	1	1
1960	quick	0.0125	0.0125	0	0	1	1
1961	hairband	0.0125	0.0125	0	0	1	1
1962	oats	0.0125	0.0125	0	0	1	1
1963	mix	0.025	0.025	0	0	1	1
1964	leaves	0.05	0.05	0	0	1	1
1965	branches	0.025	0.025	0	0	1	1
1966	climb	0.025	0.025	0	0	1	1
1967	kid	0.0125	0.0125	0	0	1	1
1968	inside	0.025	0.025	0	0	1	1
1969	bear	0.05	0.05	0	0	1	1
1970	bloated	0.0125	0.0125	0	0	1	1
1971	marijuana	0.0125	0.0125	0	0	1	1
1972	shine	0.0375	0.0375	0	0	1	1
1973	pepperoni	0.0125	0.0125	0	0	1	1
1974	trail	0.025	0.025	0	0	1	1
1975	supernatural	0.0125	0.0125	0	0	1	1
1976	ghosts	0.0125	0.0125	0	0	1	1
1977	bull	0.0125	0.0125	0	0	1	1
1978	hampster	0.0125	0.0125	0	0	1	1
1979	iguana	0.0125	0.0125	0	0	1	1
1980	violin	0.0125	0.0125	0	0	1	1
1981	piano	0.0375	0.0375	0	0	1	1
1982	cable	0.025	0.025	0	0	1	1
1983	bullet	0.0125	0.0125	0	0	1	1
1984	steak	0.025	0.025	0	0	1	1
1985	vacuum	0.025	0.025	0	0	1	1
1986	expensive	0.025	0.025	0	0	1	1
1987	exercise	0.0625	0.0625	0	0	1	1
1988	muscles	0.025	0.025	0	0	1	1
1989	training	0.0125	0.0125	0	0	1	1
1990	flight	0.025	0.025	0	0	1	1
1991	airplane	0.025	0.025	0	0	1	1
1992	happy	0.1	0.1	0	0	1	1
1993	share	0.0125	0.0125	0	0	1	1
1994	offer	0.0125	0.0125	0	0	1	1
1995	booth	0.0125	0.0125	0	0	1	1
1996	sunny	0.0375	0.0375	0	0	1	1
1997	alarm	0.0125	0.0125	0	0	1	1
1998	siren	0.0125	0.0125	0	0	1	1
1999	begin	0.0125	0.0125	0	0	1	1
[truncated: 2,364 more rows]
