# Supplementary material for: Narrative thinking lingers in spontaneous thought
Source: Nat Commun. 2022 Aug 6;13:4585. doi: 10.1038/s41467-022-32113-6 (PMC9357042; doi:10.1038/s41467-022-32113-6)
Supplement: Supplementary file 4 — Source Data [file 41467_2022_32113_MOESM4_ESM.zip › Source Data/Supplement/FigureS12&18/exp_1/carver_orig/sentence-scramble_fa_bias.csv]

	word	fa1_p	fa2_p	fa2_bias	fa1_bias	fa2_oddsratio	fa1_oddsratio
1	river	0.1125	0.2625	0.15	-0.15	2.333333333	0.428571429
2	dead	0.0125	0.1625	0.15	-0.15	13	0.076923077
3	family	0.1125	0.225	0.1125	-0.1125	2	0.5
4	murder	0.0125	0.125	0.1125	-0.1125	10	0.1
5	knife	0.0125	0.1125	0.1	-0.1	9	0.111111111
6	grass	0.125	0.2125	0.0875	-0.0875	1.7	0.588235294
7	men	0	0.0875	0.0875	-0.0875	8.75	0
8	head	0.0875	0.1625	0.075	-0.075	1.857142857	0.538461538
9	trees	0.0625	0.1375	0.075	-0.075	2.2	0.454545455
10	legs	0.0125	0.0875	0.075	-0.075	7	0.142857143
11	kids	0.05	0.125	0.075	-0.075	2.5	0.4
12	police	0.025	0.1	0.075	-0.075	4	0.25
13	smell	0.0375	0.1125	0.075	-0.075	3	0.333333333
14	husband	0	0.075	0.075	-0.075	7.5	0
15	funeral	0	0.075	0.075	-0.075	7.5	0
16	apple	0.0125	0.075	0.0625	-0.0625	6	0.166666667
17	beat	0.0125	0.075	0.0625	-0.0625	6	0.166666667
18	speed	0.0375	0.1	0.0625	-0.0625	2.666666667	0.375
19	farm	0.0375	0.1	0.0625	-0.0625	2.666666667	0.375
20	bag	0.0125	0.075	0.0625	-0.0625	6	0.166666667
21	fishing	0.025	0.0875	0.0625	-0.0625	3.5	0.285714286
22	fork	0.0375	0.1	0.0625	-0.0625	2.666666667	0.375
23	busy	0.0125	0.075	0.0625	-0.0625	6	0.166666667
24	fast	0.025	0.0875	0.0625	-0.0625	3.5	0.285714286
25	grow	0.0125	0.075	0.0625	-0.0625	6	0.166666667
26	church	0	0.0625	0.0625	-0.0625	6.25	0
27	criminal	0	0.0625	0.0625	-0.0625	6.25	0
28	camp	0	0.0625	0.0625	-0.0625	6.25	0
29	fear	0	0.0625	0.0625	-0.0625	6.25	0
30	trip	0	0.0625	0.0625	-0.0625	6.25	0
31	hope	0	0.0625	0.0625	-0.0625	6.25	0
32	hurt	0.025	0.075	0.05	-0.05	3	0.333333333
33	school	0.125	0.175	0.05	-0.05	1.4	0.714285714
34	love	0.0875	0.1375	0.05	-0.05	1.571428571	0.636363636
35	blood	0.0375	0.0875	0.05	-0.05	2.333333333	0.428571429
36	cut	0.025	0.075	0.05	-0.05	3	0.333333333
37	tears	0.025	0.075	0.05	-0.05	3	0.333333333
38	blue	0.0625	0.1125	0.05	-0.05	1.8	0.555555556
39	teeth	0.0625	0.1125	0.05	-0.05	1.8	0.555555556
40	down	0.05	0.1	0.05	-0.05	2	0.5
41	truck	0.025	0.075	0.05	-0.05	3	0.333333333
42	rest	0.025	0.075	0.05	-0.05	3	0.333333333
43	see	0.0125	0.0625	0.05	-0.05	5	0.2
44	bright	0.0375	0.0875	0.05	-0.05	2.333333333	0.428571429
45	dirt	0.0625	0.1125	0.05	-0.05	1.8	0.555555556
46	forest	0.0625	0.1125	0.05	-0.05	1.8	0.555555556
47	old	0.025	0.075	0.05	-0.05	3	0.333333333
48	watch	0.025	0.075	0.05	-0.05	3	0.333333333
49	blanket	0.0375	0.0875	0.05	-0.05	2.333333333	0.428571429
50	death	0.0375	0.0875	0.05	-0.05	2.333333333	0.428571429
51	learn	0.025	0.075	0.05	-0.05	3	0.333333333
52	view	0.0125	0.0625	0.05	-0.05	5	0.2
53	creek	0.025	0.075	0.05	-0.05	3	0.333333333
54	lunch	0.0375	0.0875	0.05	-0.05	2.333333333	0.428571429
55	away	0.0125	0.0625	0.05	-0.05	5	0.2
56	peach	0	0.05	0.05	-0.05	5	0
57	wings	0	0.05	0.05	-0.05	5	0
58	sing	0	0.05	0.05	-0.05	5	0
59	dust	0	0.05	0.05	-0.05	5	0
60	alone	0	0.05	0.05	-0.05	5	0
61	casket	0	0.05	0.05	-0.05	5	0
62	walking	0	0.05	0.05	-0.05	5	0
63	track	0	0.05	0.05	-0.05	5	0
64	history	0	0.05	0.05	-0.05	5	0
65	anger	0	0.05	0.05	-0.05	5	0
66	lady	0	0.05	0.05	-0.05	5	0
67	radio	0	0.05	0.05	-0.05	5	0
68	cat	0.05	0.0875	0.0375	-0.0375	1.75	0.571428571
69	cream	0.025	0.0625	0.0375	-0.0375	2.5	0.4
70	doctor	0.025	0.0625	0.0375	-0.0375	2.5	0.4
71	green	0.1125	0.15	0.0375	-0.0375	1.333333333	0.75
72	drive	0.0625	0.1	0.0375	-0.0375	1.6	0.625
73	fly	0.0375	0.075	0.0375	-0.0375	2	0.5
74	dinner	0.125	0.1625	0.0375	-0.0375	1.3	0.769230769
75	cash	0.0125	0.05	0.0375	-0.0375	4	0.25
76	black	0.075	0.1125	0.0375	-0.0375	1.5	0.666666667
77	laugh	0.0375	0.075	0.0375	-0.0375	2	0.5
78	salt	0.025	0.0625	0.0375	-0.0375	2.5	0.4
79	pillow	0.05	0.0875	0.0375	-0.0375	1.75	0.571428571
80	write	0.0125	0.05	0.0375	-0.0375	4	0.25
81	lost	0.0125	0.05	0.0375	-0.0375	4	0.25
82	found	0.0125	0.05	0.0375	-0.0375	4	0.25
83	need	0.0125	0.05	0.0375	-0.0375	4	0.25
84	talk	0.025	0.0625	0.0375	-0.0375	2.5	0.4
85	chicken	0.0625	0.1	0.0375	-0.0375	1.6	0.625
86	math	0.025	0.0625	0.0375	-0.0375	2.5	0.4
87	hike	0.0125	0.05	0.0375	-0.0375	4	0.25
88	tent	0.025	0.0625	0.0375	-0.0375	2.5	0.4
89	barn	0.0125	0.05	0.0375	-0.0375	4	0.25
90	mountain	0.025	0.0625	0.0375	-0.0375	2.5	0.4
91	duck	0.0125	0.05	0.0375	-0.0375	4	0.25
92	dirty	0.0125	0.05	0.0375	-0.0375	4	0.25
93	climb	0.0125	0.05	0.0375	-0.0375	4	0.25
94	help	0.025	0.0625	0.0375	-0.0375	2.5	0.4
95	bill	0.0125	0.05	0.0375	-0.0375	4	0.25
96	hole	0.0125	0.05	0.0375	-0.0375	4	0.25
97	evil	0.0125	0.05	0.0375	-0.0375	4	0.25
98	sheets	0.0125	0.05	0.0375	-0.0375	4	0.25
99	learning	0.0125	0.05	0.0375	-0.0375	4	0.25
100	pie	0.0125	0.05	0.0375	-0.0375	4	0.25
101	song	0	0.0375	0.0375	-0.0375	3.75	0
102	command	0	0.0375	0.0375	-0.0375	3.75	0
103	roast	0	0.0375	0.0375	-0.0375	3.75	0
104	innocent	0	0.0375	0.0375	-0.0375	3.75	0
105	seed	0	0.0375	0.0375	-0.0375	3.75	0
106	son	0	0.0375	0.0375	-0.0375	3.75	0
107	bedtime	0	0.0375	0.0375	-0.0375	3.75	0
108	physical	0	0.0375	0.0375	-0.0375	3.75	0
109	subtract	0	0.0375	0.0375	-0.0375	3.75	0
110	board	0	0.0375	0.0375	-0.0375	3.75	0
111	crime	0	0.0375	0.0375	-0.0375	3.75	0
112	sunglasses	0	0.0375	0.0375	-0.0375	3.75	0
113	torture	0	0.0375	0.0375	-0.0375	3.75	0
114	poor	0	0.0375	0.0375	-0.0375	3.75	0
115	drinking	0	0.0375	0.0375	-0.0375	3.75	0
116	seeing	0	0.0375	0.0375	-0.0375	3.75	0
117	drinks	0	0.0375	0.0375	-0.0375	3.75	0
118	worry	0	0.0375	0.0375	-0.0375	3.75	0
119	hay	0	0.0375	0.0375	-0.0375	3.75	0
120	soil	0	0.0375	0.0375	-0.0375	3.75	0
121	oven	0	0.0375	0.0375	-0.0375	3.75	0
122	scream	0	0.0375	0.0375	-0.0375	3.75	0
123	abuse	0	0.0375	0.0375	-0.0375	3.75	0
124	ears	0	0.0375	0.0375	-0.0375	3.75	0
125	hairy	0	0.0375	0.0375	-0.0375	3.75	0
126	crying	0	0.0375	0.0375	-0.0375	3.75	0
127	mall	0	0.0375	0.0375	-0.0375	3.75	0
128	crash	0	0.0375	0.0375	-0.0375	3.75	0
129	number	0	0.0375	0.0375	-0.0375	3.75	0
130	force	0	0.0375	0.0375	-0.0375	3.75	0
131	balance	0	0.0375	0.0375	-0.0375	3.75	0
132	purchase	0	0.0375	0.0375	-0.0375	3.75	0
133	motorcycle	0	0.0375	0.0375	-0.0375	3.75	0
134	guilty	0	0.0375	0.0375	-0.0375	3.75	0
135	depressed	0	0.0375	0.0375	-0.0375	3.75	0
136	front	0	0.0375	0.0375	-0.0375	3.75	0
137	call	0	0.0375	0.0375	-0.0375	3.75	0
138	climbing	0	0.0375	0.0375	-0.0375	3.75	0
139	tape	0	0.0375	0.0375	-0.0375	3.75	0
140	pirate	0	0.0375	0.0375	-0.0375	3.75	0
141	carry	0	0.0375	0.0375	-0.0375	3.75	0
142	woods	0	0.0375	0.0375	-0.0375	3.75	0
143	move	0	0.0375	0.0375	-0.0375	3.75	0
144	still	0	0.0375	0.0375	-0.0375	3.75	0
145	wheat	0	0.0375	0.0375	-0.0375	3.75	0
146	past	0	0.0375	0.0375	-0.0375	3.75	0
147	hen	0	0.0375	0.0375	-0.0375	3.75	0
148	plants	0	0.0375	0.0375	-0.0375	3.75	0
149	alive	0	0.0375	0.0375	-0.0375	3.75	0
150	eat	0.1125	0.1375	0.025	-0.025	1.222222222	0.818181818
151	tired	0.0625	0.0875	0.025	-0.025	1.4	0.714285714
152	mouth	0.0625	0.0875	0.025	-0.025	1.4	0.714285714
153	jacket	0.0125	0.0375	0.025	-0.025	3	0.333333333
154	gloves	0.0125	0.0375	0.025	-0.025	3	0.333333333
155	bear	0.025	0.05	0.025	-0.025	2	0.5
156	warm	0.1	0.125	0.025	-0.025	1.25	0.8
157	fresh	0.025	0.05	0.025	-0.025	2	0.5
158	bread	0.0625	0.0875	0.025	-0.025	1.4	0.714285714
159	cool	0.0375	0.0625	0.025	-0.025	1.666666667	0.6
160	cry	0.0375	0.0625	0.025	-0.025	1.666666667	0.6
161	sad	0.0875	0.1125	0.025	-0.025	1.285714286	0.777777778
162	leaves	0.0625	0.0875	0.025	-0.025	1.4	0.714285714
163	picture	0.0125	0.0375	0.025	-0.025	3	0.333333333
164	home	0.15	0.175	0.025	-0.025	1.166666667	0.857142857
165	machine	0.0125	0.0375	0.025	-0.025	3	0.333333333
166	sit	0.0375	0.0625	0.025	-0.025	1.666666667	0.6
167	up	0.05	0.075	0.025	-0.025	1.5	0.666666667
168	feet	0.1	0.125	0.025	-0.025	1.25	0.8
169	friends	0.1	0.125	0.025	-0.025	1.25	0.8
170	calm	0.0375	0.0625	0.025	-0.025	1.666666667	0.6
171	pan	0.025	0.05	0.025	-0.025	2	0.5
172	pen	0.0375	0.0625	0.025	-0.025	1.666666667	0.6
173	metal	0.05	0.075	0.025	-0.025	1.5	0.666666667
174	touch	0.0375	0.0625	0.025	-0.025	1.666666667	0.6
175	park	0.075	0.1	0.025	-0.025	1.333333333	0.75
176	back	0.025	0.05	0.025	-0.025	2	0.5
177	arms	0.025	0.05	0.025	-0.025	2	0.5
178	exercise	0.0625	0.0875	0.025	-0.025	1.4	0.714285714
179	wash	0.0625	0.0875	0.025	-0.025	1.4	0.714285714
180	sandwich	0.025	0.05	0.025	-0.025	2	0.5
181	drain	0.0125	0.0375	0.025	-0.025	3	0.333333333
182	read	0.05	0.075	0.025	-0.025	1.5	0.666666667
183	smoke	0.0125	0.0375	0.025	-0.025	3	0.333333333
184	lettuce	0.05	0.075	0.025	-0.025	1.5	0.666666667
185	top	0.0375	0.0625	0.025	-0.025	1.666666667	0.6
186	hiking	0.0125	0.0375	0.025	-0.025	3	0.333333333
187	dolphins	0.0125	0.0375	0.025	-0.025	3	0.333333333
188	whales	0.0125	0.0375	0.025	-0.025	3	0.333333333
189	woman	0.05	0.075	0.025	-0.025	1.5	0.666666667
190	there	0.0125	0.0375	0.025	-0.025	3	0.333333333
191	young	0.025	0.05	0.025	-0.025	2	0.5
192	over	0.0375	0.0625	0.025	-0.025	1.666666667	0.6
193	soda	0.05	0.075	0.025	-0.025	1.5	0.666666667
194	charity	0.0125	0.0375	0.025	-0.025	3	0.333333333
195	presents	0.0125	0.0375	0.025	-0.025	3	0.333333333
196	books	0.05	0.075	0.025	-0.025	1.5	0.666666667
197	fence	0.0125	0.0375	0.025	-0.025	3	0.333333333
198	sound	0.025	0.05	0.025	-0.025	2	0.5
199	ride	0.025	0.05	0.025	-0.025	2	0.5
200	cart	0.0125	0.0375	0.025	-0.025	3	0.333333333
201	goose	0.0125	0.0375	0.025	-0.025	3	0.333333333
202	chest	0.025	0.05	0.025	-0.025	2	0.5
203	swing	0.0125	0.0375	0.025	-0.025	3	0.333333333
204	cozy	0.0125	0.0375	0.025	-0.025	3	0.333333333
205	hit	0.0375	0.0625	0.025	-0.025	1.666666667	0.6
206	sharp	0.025	0.05	0.025	-0.025	2	0.5
207	jeans	0.025	0.05	0.025	-0.025	2	0.5
208	pills	0.0125	0.0375	0.025	-0.025	3	0.333333333
209	confusion	0.0125	0.0375	0.025	-0.025	3	0.333333333
210	popcorn	0.0125	0.0375	0.025	-0.025	3	0.333333333
211	wait	0.0125	0.0375	0.025	-0.025	3	0.333333333
212	path	0.0125	0.0375	0.025	-0.025	3	0.333333333
213	adventure	0.0125	0.0375	0.025	-0.025	3	0.333333333
214	slow	0.0125	0.0375	0.025	-0.025	3	0.333333333
215	story	0.025	0.05	0.025	-0.025	2	0.5
216	faucet	0.0125	0.0375	0.025	-0.025	3	0.333333333
217	shake	0.0125	0.0375	0.025	-0.025	3	0.333333333
218	gun	0.0125	0.0375	0.025	-0.025	3	0.333333333
219	tub	0.0125	0.0375	0.025	-0.025	3	0.333333333
220	hunger	0.0125	0.0375	0.025	-0.025	3	0.333333333
221	hotel	0.0125	0.0375	0.025	-0.025	3	0.333333333
222	rod	0.0125	0.0375	0.025	-0.025	3	0.333333333
223	gas	0.0375	0.0625	0.025	-0.025	1.666666667	0.6
224	leave	0.0125	0.0375	0.025	-0.025	3	0.333333333
225	me	0.0125	0.0375	0.025	-0.025	3	0.333333333
226	pig	0.025	0.05	0.025	-0.025	2	0.5
227	wife	0.025	0.05	0.025	-0.025	2	0.5
228	grocery	0.0125	0.0375	0.025	-0.025	3	0.333333333
229	quiet	0.0125	0.0375	0.025	-0.025	3	0.333333333
230	groceries	0.0125	0.0375	0.025	-0.025	3	0.333333333
231	wipe	0.0125	0.0375	0.025	-0.025	3	0.333333333
232	high	0.0125	0.0375	0.025	-0.025	3	0.333333333
233	student	0.0125	0.0375	0.025	-0.025	3	0.333333333
234	cows	0.0125	0.0375	0.025	-0.025	3	0.333333333
235	change	0.0125	0.0375	0.025	-0.025	3	0.333333333
236	glasses	0.0125	0.0375	0.025	-0.025	3	0.333333333
237	soccer	0.0125	0.0375	0.025	-0.025	3	0.333333333
238	test	0.0125	0.0375	0.025	-0.025	3	0.333333333
239	pole	0.0125	0.0375	0.025	-0.025	3	0.333333333
240	yarn	0.0125	0.0375	0.025	-0.025	3	0.333333333
241	weed	0.0125	0.0375	0.025	-0.025	3	0.333333333
242	telephone	0.0125	0.0375	0.025	-0.025	3	0.333333333
243	women	0	0.025	0.025	-0.025	2.5	0
244	pew	0	0.025	0.025	-0.025	2.5	0
245	flat	0	0.025	0.025	-0.025	2.5	0
246	mountains	0	0.025	0.025	-0.025	2.5	0
247	beds	0	0.025	0.025	-0.025	2.5	0
248	bullet	0	0.025	0.025	-0.025	2.5	0
249	zoom	0	0.025	0.025	-0.025	2.5	0
250	jewels	0	0.025	0.025	-0.025	2.5	0
251	pure	0	0.025	0.025	-0.025	2.5	0
252	matter	0	0.025	0.025	-0.025	2.5	0
253	anniversary	0	0.025	0.025	-0.025	2.5	0
254	shade	0	0.025	0.025	-0.025	2.5	0
255	chew	0	0.025	0.025	-0.025	2.5	0
256	supper	0	0.025	0.025	-0.025	2.5	0
257	sunshine	0	0.025	0.025	-0.025	2.5	0
258	sunscreen	0	0.025	0.025	-0.025	2.5	0
259	flip	0	0.025	0.025	-0.025	2.5	0
260	weak	0	0.025	0.025	-0.025	2.5	0
261	yoga	0	0.025	0.025	-0.025	2.5	0
262	kite	0	0.025	0.025	-0.025	2.5	0
263	mix	0	0.025	0.025	-0.025	2.5	0
264	add	0	0.025	0.025	-0.025	2.5	0
265	multiply	0	0.025	0.025	-0.025	2.5	0
266	divide	0	0.025	0.025	-0.025	2.5	0
267	documentary	0	0.025	0.025	-0.025	2.5	0
268	sweep	0	0.025	0.025	-0.025	2.5	0
269	target	0	0.025	0.025	-0.025	2.5	0
270	fill	0	0.025	0.025	-0.025	2.5	0
271	grave	0	0.025	0.025	-0.025	2.5	0
272	youth	0	0.025	0.025	-0.025	2.5	0
273	biology	0	0.025	0.025	-0.025	2.5	0
274	strawberry	0	0.025	0.025	-0.025	2.5	0
275	battle	0	0.025	0.025	-0.025	2.5	0
276	sunny	0	0.025	0.025	-0.025	2.5	0
277	special	0	0.025	0.025	-0.025	2.5	0
278	claire	0	0.025	0.025	-0.025	2.5	0
279	dean	0	0.025	0.025	-0.025	2.5	0
280	town	0	0.025	0.025	-0.025	2.5	0
281	interest	0	0.025	0.025	-0.025	2.5	0
282	watching	0	0.025	0.025	-0.025	2.5	0
283	loaf	0	0.025	0.025	-0.025	2.5	0
284	toaster	0	0.025	0.025	-0.025	2.5	0
285	farmer	0	0.025	0.025	-0.025	2.5	0
286	numbers	0	0.025	0.025	-0.025	2.5	0
287	sneakers	0	0.025	0.025	-0.025	2.5	0
288	alert	0	0.025	0.025	-0.025	2.5	0
289	razor	0	0.025	0.025	-0.025	2.5	0
290	hate	0	0.025	0.025	-0.025	2.5	0
291	noise	0	0.025	0.025	-0.025	2.5	0
292	neighbor	0	0.025	0.025	-0.025	2.5	0
293	homeless	0	0.025	0.025	-0.025	2.5	0
294	victim	0	0.025	0.025	-0.025	2.5	0
295	divorce	0	0.025	0.025	-0.025	2.5	0
296	accident	0	0.025	0.025	-0.025	2.5	0
297	butt	0	0.025	0.025	-0.025	2.5	0
298	breasts	0	0.025	0.025	-0.025	2.5	0
299	penis	0	0.025	0.025	-0.025	2.5	0
300	perfume	0	0.025	0.025	-0.025	2.5	0
301	imagination	0	0.025	0.025	-0.025	2.5	0
302	grade	0	0.025	0.025	-0.025	2.5	0
303	siblings	0	0.025	0.025	-0.025	2.5	0
304	forgotten	0	0.025	0.025	-0.025	2.5	0
305	sword	0	0.025	0.025	-0.025	2.5	0
306	individual	0	0.025	0.025	-0.025	2.5	0
307	treasure	0	0.025	0.025	-0.025	2.5	0
308	spices	0	0.025	0.025	-0.025	2.5	0
309	palm	0	0.025	0.025	-0.025	2.5	0
310	speak	0	0.025	0.025	-0.025	2.5	0
311	finite	0	0.025	0.025	-0.025	2.5	0
312	desire	0	0.025	0.025	-0.025	2.5	0
313	scared	0	0.025	0.025	-0.025	2.5	0
314	vehicle	0	0.025	0.025	-0.025	2.5	0
315	dangerous	0	0.025	0.025	-0.025	2.5	0
316	killed	0	0.025	0.025	-0.025	2.5	0
317	off	0	0.025	0.025	-0.025	2.5	0
318	cereal	0	0.025	0.025	-0.025	2.5	0
319	jam	0	0.025	0.025	-0.025	2.5	0
320	snail	0	0.025	0.025	-0.025	2.5	0
321	trouble	0	0.025	0.025	-0.025	2.5	0
322	effort	0	0.025	0.025	-0.025	2.5	0
323	stories	0	0.025	0.025	-0.025	2.5	0
324	strangers	0	0.025	0.025	-0.025	2.5	0
325	tales	0	0.025	0.025	-0.025	2.5	0
326	mansion	0	0.025	0.025	-0.025	2.5	0
327	trucks	0	0.025	0.025	-0.025	2.5	0
328	club	0	0.025	0.025	-0.025	2.5	0
329	nurse	0	0.025	0.025	-0.025	2.5	0
330	rage	0	0.025	0.025	-0.025	2.5	0
331	lyrics	0	0.025	0.025	-0.025	2.5	0
332	rag	0	0.025	0.025	-0.025	2.5	0
333	script	0	0.025	0.025	-0.025	2.5	0
334	unusual	0	0.025	0.025	-0.025	2.5	0
335	late	0	0.025	0.025	-0.025	2.5	0
336	whiskey	0	0.025	0.025	-0.025	2.5	0
337	remember	0	0.025	0.025	-0.025	2.5	0
338	bury	0	0.025	0.025	-0.025	2.5	0
339	who	0	0.025	0.025	-0.025	2.5	0
340	volume	0	0.025	0.025	-0.025	2.5	0
341	needle	0	0.025	0.025	-0.025	2.5	0
342	smelly	0	0.025	0.025	-0.025	2.5	0
343	moss	0	0.025	0.025	-0.025	2.5	0
344	limb	0	0.025	0.025	-0.025	2.5	0
345	stalk	0	0.025	0.025	-0.025	2.5	0
346	papers	0	0.025	0.025	-0.025	2.5	0
347	suicide	0	0.025	0.025	-0.025	2.5	0
348	seeds	0	0.025	0.025	-0.025	2.5	0
349	prize	0	0.025	0.025	-0.025	2.5	0
350	recess	0	0.025	0.025	-0.025	2.5	0
351	frog	0	0.025	0.025	-0.025	2.5	0
352	injury	0	0.025	0.025	-0.025	2.5	0
353	scrape	0	0.025	0.025	-0.025	2.5	0
354	writer	0	0.025	0.025	-0.025	2.5	0
355	form	0	0.025	0.025	-0.025	2.5	0
356	short	0	0.025	0.025	-0.025	2.5	0
357	spiral	0	0.025	0.025	-0.025	2.5	0
358	united	0	0.025	0.025	-0.025	2.5	0
359	swan	0	0.025	0.025	-0.025	2.5	0
360	find	0	0.025	0.025	-0.025	2.5	0
361	novel	0	0.025	0.025	-0.025	2.5	0
362	hide	0	0.025	0.025	-0.025	2.5	0
363	lane	0	0.025	0.025	-0.025	2.5	0
364	patient	0	0.025	0.025	-0.025	2.5	0
365	waiting	0	0.025	0.025	-0.025	2.5	0
366	corpse	0	0.025	0.025	-0.025	2.5	0
367	counter	0	0.025	0.025	-0.025	2.5	0
368	side	0	0.025	0.025	-0.025	2.5	0
369	she	0	0.025	0.025	-0.025	2.5	0
370	sharks	0	0.025	0.025	-0.025	2.5	0
371	danger	0	0.025	0.025	-0.025	2.5	0
372	tour	0	0.025	0.025	-0.025	2.5	0
373	miles	0	0.025	0.025	-0.025	2.5	0
374	wish	0	0.025	0.025	-0.025	2.5	0
375	score	0	0.025	0.025	-0.025	2.5	0
376	naked	0	0.025	0.025	-0.025	2.5	0
377	thighs	0	0.025	0.025	-0.025	2.5	0
378	relaxing	0	0.025	0.025	-0.025	2.5	0
379	lust	0	0.025	0.025	-0.025	2.5	0
380	distant	0	0.025	0.025	-0.025	2.5	0
381	forever	0	0.025	0.025	-0.025	2.5	0
382	behind	0	0.025	0.025	-0.025	2.5	0
383	can't	0	0.025	0.025	-0.025	2.5	0
384	fragile	0	0.025	0.025	-0.025	2.5	0
385	hang	0	0.025	0.025	-0.025	2.5	0
386	brains	0	0.025	0.025	-0.025	2.5	0
387	seaweed	0	0.025	0.025	-0.025	2.5	0
388	graveyard	0	0.025	0.025	-0.025	2.5	0
389	concrete	0	0.025	0.025	-0.025	2.5	0
390	fountain	0	0.025	0.025	-0.025	2.5	0
391	crack	0	0.025	0.025	-0.025	2.5	0
392	anatomy	0	0.025	0.025	-0.025	2.5	0
393	stiff	0	0.025	0.025	-0.025	2.5	0
394	cent	0	0.025	0.025	-0.025	2.5	0
395	skating	0	0.025	0.025	-0.025	2.5	0
396	grain	0	0.025	0.025	-0.025	2.5	0
397	seat	0	0.025	0.025	-0.025	2.5	0
398	crowd	0	0.025	0.025	-0.025	2.5	0
399	flag	0	0.025	0.025	-0.025	2.5	0
400	fail	0.0125	0.025	0.0125	-0.0125	2	0.5
401	juice	0.0375	0.05	0.0125	-0.0125	1.333333333	0.75
402	orange	0.05	0.0625	0.0125	-0.0125	1.25	0.8
403	lime	0.0125	0.025	0.0125	-0.0125	2	0.5
404	brown	0.0375	0.05	0.0125	-0.0125	1.333333333	0.75
405	stomach	0.025	0.0375	0.0125	-0.0125	1.5	0.666666667
406	vacuum	0.025	0.0375	0.0125	-0.0125	1.5	0.666666667
407	handle	0.0125	0.025	0.0125	-0.0125	2	0.5
408	girl	0.0625	0.075	0.0125	-0.0125	1.2	0.833333333
409	daughter	0.0125	0.025	0.0125	-0.0125	2	0.5
410	beautiful	0.025	0.0375	0.0125	-0.0125	1.5	0.666666667
411	fuzzy	0.0125	0.025	0.0125	-0.0125	2	0.5
412	eyes	0.075	0.0875	0.0125	-0.0125	1.166666667	0.857142857
413	refrigerator	0.0125	0.025	0.0125	-0.0125	2	0.5
414	music	0.075	0.0875	0.0125	-0.0125	1.166666667	0.857142857
415	bark	0.025	0.0375	0.0125	-0.0125	1.5	0.666666667
416	fall	0.0875	0.1	0.0125	-0.0125	1.142857143	0.875
417	tall	0.025	0.0375	0.0125	-0.0125	1.5	0.666666667
418	livestock	0.0125	0.025	0.0125	-0.0125	2	0.5
419	education	0.0125	0.025	0.0125	-0.0125	2	0.5
420	win	0.025	0.0375	0.0125	-0.0125	1.5	0.666666667
421	sweater	0.0125	0.025	0.0125	-0.0125	2	0.5
422	drums	0.0125	0.025	0.0125	-0.0125	2	0.5
423	camping	0.05	0.0625	0.0125	-0.0125	1.25	0.8
424	holiday	0.0125	0.025	0.0125	-0.0125	2	0.5
425	turkey	0.025	0.0375	0.0125	-0.0125	1.5	0.666666667
426	enjoy	0.05	0.0625	0.0125	-0.0125	1.25	0.8
427	cooking	0.025	0.0375	0.0125	-0.0125	1.5	0.666666667
428	rent	0.0125	0.025	0.0125	-0.0125	2	0.5
429	marriage	0.0125	0.025	0.0125	-0.0125	2	0.5
430	life	0.0875	0.1	0.0125	-0.0125	1.142857143	0.875
431	travel	0.125	0.1375	0.0125	-0.0125	1.1	0.909090909
432	pot	0.0375	0.05	0.0125	-0.0125	1.333333333	0.75
433	walk	0.0875	0.1	0.0125	-0.0125	1.142857143	0.875
434	give	0.0125	0.025	0.0125	-0.0125	2	0.5
435	sell	0.0125	0.025	0.0125	-0.0125	2	0.5
436	statue	0.0125	0.025	0.0125	-0.0125	2	0.5
437	look	0.025	0.0375	0.0125	-0.0125	1.5	0.666666667
438	slide	0.025	0.0375	0.0125	-0.0125	1.5	0.666666667
439	date	0.0125	0.025	0.0125	-0.0125	2	0.5
440	screen	0.0125	0.025	0.0125	-0.0125	2	0.5
441	movie	0.0875	0.1	0.0125	-0.0125	1.142857143	0.875
442	oil	0.0375	0.05	0.0125	-0.0125	1.333333333	0.75
443	meal	0.075	0.0875	0.0125	-0.0125	1.166666667	0.857142857
444	breakfast	0.075	0.0875	0.0125	-0.0125	1.166666667	0.857142857
445	torso	0.0125	0.025	0.0125	-0.0125	2	0.5
446	ship	0.05	0.0625	0.0125	-0.0125	1.25	0.8
447	rope	0.025	0.0375	0.0125	-0.0125	1.5	0.666666667
448	teacher	0.0375	0.05	0.0125	-0.0125	1.333333333	0.75
449	escape	0.0125	0.025	0.0125	-0.0125	2	0.5
450	soft	0.0625	0.075	0.0125	-0.0125	1.2	0.833333333
451	movement	0.025	0.0375	0.0125	-0.0125	1.5	0.666666667
452	health	0.0375	0.05	0.0125	-0.0125	1.333333333	0.75
453	live	0.0125	0.025	0.0125	-0.0125	2	0.5
454	cloth	0.0375	0.05	0.0125	-0.0125	1.333333333	0.75
455	shop	0.0625	0.075	0.0125	-0.0125	1.2	0.833333333
456	toast	0.025	0.0375	0.0125	-0.0125	1.5	0.666666667
457	justice	0.0125	0.025	0.0125	-0.0125	2	0.5
458	darkness	0.0125	0.025	0.0125	-0.0125	2	0.5
459	shopping	0.0625	0.075	0.0125	-0.0125	1.2	0.833333333
460	people	0.075	0.0875	0.0125	-0.0125	1.166666667	0.857142857
461	burn	0.025	0.0375	0.0125	-0.0125	1.5	0.666666667
462	switch	0.0125	0.025	0.0125	-0.0125	2	0.5
463	bad	0.025	0.0375	0.0125	-0.0125	1.5	0.666666667
464	ugly	0.0125	0.025	0.0125	-0.0125	2	0.5
465	pretty	0.025	0.0375	0.0125	-0.0125	1.5	0.666666667
466	laundry	0.025	0.0375	0.0125	-0.0125	1.5	0.666666667
467	glass	0.0625	0.075	0.0125	-0.0125	1.2	0.833333333
468	toys	0.0375	0.05	0.0125	-0.0125	1.333333333	0.75
469	go	0.025	0.0375	0.0125	-0.0125	1.5	0.666666667
470	here	0.0125	0.025	0.0125	-0.0125	2	0.5
471	set	0.0125	0.025	0.0125	-0.0125	2	0.5
472	present	0.0125	0.025	0.0125	-0.0125	2	0.5
473	parent	0.0125	0.025	0.0125	-0.0125	2	0.5
474	action	0.0125	0.025	0.0125	-0.0125	2	0.5
475	perfect	0.0125	0.025	0.0125	-0.0125	2	0.5
476	despair	0.0125	0.025	0.0125	-0.0125	2	0.5
477	warmth	0.0125	0.025	0.0125	-0.0125	2	0.5
478	melt	0.0125	0.025	0.0125	-0.0125	2	0.5
479	pain	0.0375	0.05	0.0125	-0.0125	1.333333333	0.75
480	challenging	0.0125	0.025	0.0125	-0.0125	2	0.5
481	winner	0.0125	0.025	0.0125	-0.0125	2	0.5
482	near	0.0125	0.025	0.0125	-0.0125	2	0.5
483	far	0.0125	0.025	0.0125	-0.0125	2	0.5
484	year	0.0125	0.025	0.0125	-0.0125	2	0.5
485	tell	0.0125	0.025	0.0125	-0.0125	2	0.5
486	jail	0.025	0.0375	0.0125	-0.0125	1.5	0.666666667
487	caring	0.0125	0.025	0.0125	-0.0125	2	0.5
488	party	0.0625	0.075	0.0125	-0.0125	1.2	0.833333333
489	gathering	0.025	0.0375	0.0125	-0.0125	1.5	0.666666667
490	event	0.0125	0.025	0.0125	-0.0125	2	0.5
491	happening	0.0125	0.025	0.0125	-0.0125	2	0.5
492	waiter	0.0125	0.025	0.0125	-0.0125	2	0.5
493	award	0.0125	0.025	0.0125	-0.0125	2	0.5
494	business	0.0125	0.025	0.0125	-0.0125	2	0.5
495	mark	0.0125	0.025	0.0125	-0.0125	2	0.5
496	mistake	0.0125	0.025	0.0125	-0.0125	2	0.5
497	cabin	0.0125	0.025	0.0125	-0.0125	2	0.5
498	drugs	0.0125	0.025	0.0125	-0.0125	2	0.5
499	funny	0.025	0.0375	0.0125	-0.0125	1.5	0.666666667
500	swimming	0.0125	0.025	0.0125	-0.0125	2	0.5
501	loud	0.0375	0.05	0.0125	-0.0125	1.333333333	0.75
502	socks	0.05	0.0625	0.0125	-0.0125	1.25	0.8
503	ground	0.075	0.0875	0.0125	-0.0125	1.166666667	0.857142857
504	line	0.025	0.0375	0.0125	-0.0125	1.5	0.666666667
505	vision	0.0125	0.025	0.0125	-0.0125	2	0.5
506	plane	0.025	0.0375	0.0125	-0.0125	1.5	0.666666667
507	candle	0.0125	0.025	0.0125	-0.0125	2	0.5
508	list	0.0125	0.025	0.0125	-0.0125	2	0.5
509	worm	0.0125	0.025	0.0125	-0.0125	2	0.5
510	cotton	0.025	0.0375	0.0125	-0.0125	1.5	0.666666667
511	boil	0.0125	0.025	0.0125	-0.0125	2	0.5
512	kitten	0.025	0.0375	0.0125	-0.0125	1.5	0.666666667
513	cook	0.05	0.0625	0.0125	-0.0125	1.25	0.8
514	hungry	0.025	0.0375	0.0125	-0.0125	1.5	0.666666667
515	tire	0.0125	0.025	0.0125	-0.0125	2	0.5
516	parents	0.0125	0.025	0.0125	-0.0125	2	0.5
517	carrot	0.0125	0.025	0.0125	-0.0125	2	0.5
518	parking	0.0125	0.025	0.0125	-0.0125	2	0.5
519	childhood	0.0125	0.025	0.0125	-0.0125	2	0.5
520	active	0.0125	0.025	0.0125	-0.0125	2	0.5
521	surf	0.0125	0.025	0.0125	-0.0125	2	0.5
522	reel	0.0125	0.025	0.0125	-0.0125	2	0.5
523	purpose	0.0125	0.025	0.0125	-0.0125	2	0.5
524	mass	0.0125	0.025	0.0125	-0.0125	2	0.5
525	motor	0.025	0.0375	0.0125	-0.0125	1.5	0.666666667
526	broken	0.0125	0.025	0.0125	-0.0125	2	0.5
527	lightning	0.025	0.0375	0.0125	-0.0125	1.5	0.666666667
528	repair	0.0125	0.025	0.0125	-0.0125	2	0.5
529	hospital	0.0125	0.025	0.0125	-0.0125	2	0.5
530	care	0.025	0.0375	0.0125	-0.0125	1.5	0.666666667
531	sickness	0.0125	0.025	0.0125	-0.0125	2	0.5
532	spoon	0.0375	0.05	0.0125	-0.0125	1.333333333	0.75
533	sleeping	0.0125	0.025	0.0125	-0.0125	2	0.5
534	highway	0.0125	0.025	0.0125	-0.0125	2	0.5
535	prison	0.025	0.0375	0.0125	-0.0125	1.5	0.666666667
536	snack	0.025	0.0375	0.0125	-0.0125	1.5	0.666666667
537	colors	0.0125	0.025	0.0125	-0.0125	2	0.5
538	photos	0.0125	0.025	0.0125	-0.0125	2	0.5
539	stick	0.0125	0.025	0.0125	-0.0125	2	0.5
540	cars	0.0125	0.025	0.0125	-0.0125	2	0.5
541	silver	0.025	0.0375	0.0125	-0.0125	1.5	0.666666667
542	gold	0.025	0.0375	0.0125	-0.0125	1.5	0.666666667
543	fantasy	0.0125	0.025	0.0125	-0.0125	2	0.5
544	bug	0.0125	0.025	0.0125	-0.0125	2	0.5
545	vegetable	0.0125	0.025	0.0125	-0.0125	2	0.5
546	shell	0.0125	0.025	0.0125	-0.0125	2	0.5
547	turtle	0.025	0.0375	0.0125	-0.0125	1.5	0.666666667
548	knowledge	0.025	0.0375	0.0125	-0.0125	1.5	0.666666667
549	magazine	0.0125	0.025	0.0125	-0.0125	2	0.5
550	strong	0.025	0.0375	0.0125	-0.0125	1.5	0.666666667
551	button	0.0125	0.025	0.0125	-0.0125	2	0.5
552	golf	0.025	0.0375	0.0125	-0.0125	1.5	0.666666667
553	decay	0.0125	0.025	0.0125	-0.0125	2	0.5
554	building	0.0125	0.025	0.0125	-0.0125	2	0.5
555	chocolate	0.0375	0.05	0.0125	-0.0125	1.333333333	0.75
556	peaceful	0.0125	0.025	0.0125	-0.0125	2	0.5
557	relaxed	0.0125	0.025	0.0125	-0.0125	2	0.5
558	discover	0.0125	0.025	0.0125	-0.0125	2	0.5
559	budget	0.0125	0.025	0.0125	-0.0125	2	0.5
560	enjoyment	0.0125	0.025	0.0125	-0.0125	2	0.5
561	merit	0.0125	0.025	0.0125	-0.0125	2	0.5
562	sight	0.0125	0.025	0.0125	-0.0125	2	0.5
563	pay	0.0125	0.025	0.0125	-0.0125	2	0.5
564	rocks	0.025	0.0375	0.0125	-0.0125	1.5	0.666666667
565	angry	0.025	0.0375	0.0125	-0.0125	1.5	0.666666667
566	yell	0.0125	0.025	0.0125	-0.0125	2	0.5
567	lung	0.0125	0.025	0.0125	-0.0125	2	0.5
568	teach	0.0125	0.025	0.0125	-0.0125	2	0.5
569	scent	0.0125	0.025	0.0125	-0.0125	2	0.5
570	dollar	0.025	0.0375	0.0125	-0.0125	1.5	0.666666667
571	interview	0.0125	0.025	0.0125	-0.0125	2	0.5
572	boss	0.025	0.0375	0.0125	-0.0125	1.5	0.666666667
573	singing	0.0125	0.025	0.0125	-0.0125	2	0.5
574	roses	0.0125	0.025	0.0125	-0.0125	2	0.5
575	spirit	0.0125	0.025	0.0125	-0.0125	2	0.5
576	kind	0.025	0.0375	0.0125	-0.0125	1.5	0.666666667
577	dairy	0.0125	0.025	0.0125	-0.0125	2	0.5
578	buffalo	0.0125	0.025	0.0125	-0.0125	2	0.5
579	roll	0.0125	0.025	0.0125	-0.0125	2	0.5
580	corn	0.0125	0.025	0.0125	-0.0125	2	0.5
581	netflix	0.0125	0.025	0.0125	-0.0125	2	0.5
582	burger	0.0375	0.05	0.0125	-0.0125	1.333333333	0.75
583	library	0.0125	0.025	0.0125	-0.0125	2	0.5
584	scrub	0.0125	0.025	0.0125	-0.0125	2	0.5
585	potato	0.0125	0.025	0.0125	-0.0125	2	0.5
586	employee	0.0125	0.025	0.0125	-0.0125	2	0.5
587	company	0.0125	0.025	0.0125	-0.0125	2	0.5
588	break	0.0125	0.025	0.0125	-0.0125	2	0.5
589	stink	0.0125	0.025	0.0125	-0.0125	2	0.5
590	tongue	0.0125	0.025	0.0125	-0.0125	2	0.5
591	cookies	0.0125	0.025	0.0125	-0.0125	2	0.5
592	rate	0.0125	0.025	0.0125	-0.0125	2	0.5
593	rise	0.0125	0.025	0.0125	-0.0125	2	0.5
594	nervous	0.0125	0.025	0.0125	-0.0125	2	0.5
595	joke	0.0125	0.025	0.0125	-0.0125	2	0.5
596	spinach	0.0125	0.025	0.0125	-0.0125	2	0.5
597	slice	0.0125	0.025	0.0125	-0.0125	2	0.5
598	trophy	0.0125	0.025	0.0125	-0.0125	2	0.5
599	grades	0.0125	0.025	0.0125	-0.0125	2	0.5
600	speech	0.0125	0.025	0.0125	-0.0125	2	0.5
601	pine	0.0125	0.025	0.0125	-0.0125	2	0.5
602	way	0.0125	0.025	0.0125	-0.0125	2	0.5
603	famil	0.0125	0.025	0.0125	-0.0125	2	0.5
604	protect	0.0125	0.025	0.0125	-0.0125	2	0.5
605	guard	0.0125	0.025	0.0125	-0.0125	2	0.5
606	bathroom	0.0125	0.025	0.0125	-0.0125	2	0.5
607	hockey	0.0125	0.025	0.0125	-0.0125	2	0.5
608	anxiety	0.0125	0.025	0.0125	-0.0125	2	0.5
609	bonding	0.0125	0.025	0.0125	-0.0125	2	0.5
610	memories	0.0125	0.025	0.0125	-0.0125	2	0.5
611	cell	0.0125	0.025	0.0125	-0.0125	2	0.5
612	dumb	0.0125	0.025	0.0125	-0.0125	2	0.5
613	pork	0.0125	0.025	0.0125	-0.0125	2	0.5
614	gone	0.0125	0.025	0.0125	-0.0125	2	0.5
615	theater	0.0125	0.025	0.0125	-0.0125	2	0.5
616	decent	0	0.0125	0.0125	-0.0125	1.25	0
617	preach	0	0.0125	0.0125	-0.0125	1.25	0
618	gospel	0	0.0125	0.0125	-0.0125	1.25	0
619	winding	0	0.0125	0.0125	-0.0125	1.25	0
620	cones	0	0.0125	0.0125	-0.0125	1.25	0
621	noddles	0	0.0125	0.0125	-0.0125	1.25	0
622	pests	0	0.0125	0.0125	-0.0125	1.25	0
623	cot	0	0.0125	0.0125	-0.0125	1.25	0
624	axe	0	0.0125	0.0125	-0.0125	1.25	0
625	checkered	0	0.0125	0.0125	-0.0125	1.25	0
626	ants	0	0.0125	0.0125	-0.0125	1.25	0
627	mali	0	0.0125	0.0125	-0.0125	1.25	0
628	f	0	0.0125	0.0125	-0.0125	1.25	0
629	whole	0	0.0125	0.0125	-0.0125	1.25	0
630	shoot	0	0.0125	0.0125	-0.0125	1.25	0
631	ticket	0	0.0125	0.0125	-0.0125	1.25	0
632	drip	0	0.0125	0.0125	-0.0125	1.25	0
633	grounds	0	0.0125	0.0125	-0.0125	1.25	0
634	keeper	0	0.0125	0.0125	-0.0125	1.25	0
635	holder	0	0.0125	0.0125	-0.0125	1.25	0
636	letter	0	0.0125	0.0125	-0.0125	1.25	0
637	alphabet	0	0.0125	0.0125	-0.0125	1.25	0
638	precious	0	0.0125	0.0125	-0.0125	1.25	0
639	gems	0	0.0125	0.0125	-0.0125	1.25	0
640	naive	0	0.0125	0.0125	-0.0125	1.25	0
641	crucial	0	0.0125	0.0125	-0.0125	1.25	0
642	peak	0	0.0125	0.0125	-0.0125	1.25	0
643	summit	0	0.0125	0.0125	-0.0125	1.25	0
644	ascend	0	0.0125	0.0125	-0.0125	1.25	0
645	noose	0	0.0125	0.0125	-0.0125	1.25	0
646	glide	0	0.0125	0.0125	-0.0125	1.25	0
647	johnny	0	0.0125	0.0125	-0.0125	1.25	0
648	carson	0	0.0125	0.0125	-0.0125	1.25	0
649	clyde	0	0.0125	0.0125	-0.0125	1.25	0
650	drexler	0	0.0125	0.0125	-0.0125	1.25	0
651	trailblazer	0	0.0125	0.0125	-0.0125	1.25	0
652	spalding	0	0.0125	0.0125	-0.0125	1.25	0
653	balding	0	0.0125	0.0125	-0.0125	1.25	0
654	ageing	0	0.0125	0.0125	-0.0125	1.25	0
655	immature	0	0.0125	0.0125	-0.0125	1.25	0
656	childish	0	0.0125	0.0125	-0.0125	1.25	0
657	gambino	0	0.0125	0.0125	-0.0125	1.25	0
658	timber	0	0.0125	0.0125	-0.0125	1.25	0
659	lumber	0	0.0125	0.0125	-0.0125	1.25	0
660	sawmill	0	0.0125	0.0125	-0.0125	1.25	0
661	machinery	0	0.0125	0.0125	-0.0125	1.25	0
662	construction	0	0.0125	0.0125	-0.0125	1.25	0
663	sinker	0	0.0125	0.0125	-0.0125	1.25	0
664	jetty	0	0.0125	0.0125	-0.0125	1.25	0
665	pier	0	0.0125	0.0125	-0.0125	1.25	0
666	togs	0	0.0125	0.0125	-0.0125	1.25	0
667	tangled	0	0.0125	0.0125	-0.0125	1.25	0
668	cables	0	0.0125	0.0125	-0.0125	1.25	0
669	pylons	0	0.0125	0.0125	-0.0125	1.25	0
670	steel	0	0.0125	0.0125	-0.0125	1.25	0
671	digest	0	0.0125	0.0125	-0.0125	1.25	0
672	comfy	0	0.0125	0.0125	-0.0125	1.25	0
673	grandchildren	0	0.0125	0.0125	-0.0125	1.25	0
674	appreciate	0	0.0125	0.0125	-0.0125	1.25	0
675	lucky	0	0.0125	0.0125	-0.0125	1.25	0
676	jackpot	0	0.0125	0.0125	-0.0125	1.25	0
677	lottery	0	0.0125	0.0125	-0.0125	1.25	0
678	bet	0	0.0125	0.0125	-0.0125	1.25	0
679	wager	0	0.0125	0.0125	-0.0125	1.25	0
680	poker	0	0.0125	0.0125	-0.0125	1.25	0
681	casino	0	0.0125	0.0125	-0.0125	1.25	0
682	vegas	0	0.0125	0.0125	-0.0125	1.25	0
683	curious	0	0.0125	0.0125	-0.0125	1.25	0
684	positive	0	0.0125	0.0125	-0.0125	1.25	0
685	expression	0	0.0125	0.0125	-0.0125	1.25	0
686	bicycle	0	0.0125	0.0125	-0.0125	1.25	0
687	lot	0	0.0125	0.0125	-0.0125	1.25	0
688	boston	0	0.0125	0.0125	-0.0125	1.25	0
689	vodka	0	0.0125	0.0125	-0.0125	1.25	0
690	jukebox	0	0.0125	0.0125	-0.0125	1.25	0
691	karaoke	0	0.0125	0.0125	-0.0125	1.25	0
692	bookcase	0	0.0125	0.0125	-0.0125	1.25	0
693	shelves	0	0.0125	0.0125	-0.0125	1.25	0
694	batman	0	0.0125	0.0125	-0.0125	1.25	0
695	superman	0	0.0125	0.0125	-0.0125	1.25	0
696	spider-man	0	0.0125	0.0125	-0.0125	1.25	0
697	projection	0	0.0125	0.0125	-0.0125	1.25	0
698	hamster	0	0.0125	0.0125	-0.0125	1.25	0
699	parrot	0	0.0125	0.0125	-0.0125	1.25	0
700	chipmunk	0	0.0125	0.0125	-0.0125	1.25	0
701	chalk	0	0.0125	0.0125	-0.0125	1.25	0
702	saute	0	0.0125	0.0125	-0.0125	1.25	0
703	total	0	0.0125	0.0125	-0.0125	1.25	0
704	kindle	0	0.0125	0.0125	-0.0125	1.25	0
705	download	0	0.0125	0.0125	-0.0125	1.25	0
706	appear	0	0.0125	0.0125	-0.0125	1.25	0
707	hulu	0	0.0125	0.0125	-0.0125	1.25	0
708	hbonow	0	0.0125	0.0125	-0.0125	1.25	0
709	tally	0	0.0125	0.0125	-0.0125	1.25	0
710	mitrochondria	0	0.0125	0.0125	-0.0125	1.25	0
711	rna	0	0.0125	0.0125	-0.0125	1.25	0
712	truecrime	0	0.0125	0.0125	-0.0125	1.25	0
713	michaelmoore	0	0.0125	0.0125	-0.0125	1.25	0
714	slob	0	0.0125	0.0125	-0.0125	1.25	0
715	lougrant	0	0.0125	0.0125	-0.0125	1.25	0
716	mary	0	0.0125	0.0125	-0.0125	1.25	0
717	murray	0	0.0125	0.0125	-0.0125	1.25	0
718	wjm	0	0.0125	0.0125	-0.0125	1.25	0
719	ted	0	0.0125	0.0125	-0.0125	1.25	0
720	andy	0	0.0125	0.0125	-0.0125	1.25	0
721	sueellen	0	0.0125	0.0125	-0.0125	1.25	0
722	rhoda	0	0.0125	0.0125	-0.0125	1.25	0
723	nyc	0	0.0125	0.0125	-0.0125	1.25	0
724	bigapple	0	0.0125	0.0125	-0.0125	1.25	0
725	rug	0	0.0125	0.0125	-0.0125	1.25	0
726	swiffer	0	0.0125	0.0125	-0.0125	1.25	0
727	supermarket	0	0.0125	0.0125	-0.0125	1.25	0
728	conveyer	0	0.0125	0.0125	-0.0125	1.25	0
729	assembly	0	0.0125	0.0125	-0.0125	1.25	0
730	economics	0	0.0125	0.0125	-0.0125	1.25	0
731	investigation	0	0.0125	0.0125	-0.0125	1.25	0
732	court	0	0.0125	0.0125	-0.0125	1.25	0
733	penitentiary	0	0.0125	0.0125	-0.0125	1.25	0
734	cellblock	0	0.0125	0.0125	-0.0125	1.25	0
735	trousers	0	0.0125	0.0125	-0.0125	1.25	0
736	dope	0	0.0125	0.0125	-0.0125	1.25	0
737	driver	0	0.0125	0.0125	-0.0125	1.25	0
738	debris	0	0.0125	0.0125	-0.0125	1.25	0
739	surface	0	0.0125	0.0125	-0.0125	1.25	0
740	envelope	0	0.0125	0.0125	-0.0125	1.25	0
741	enrichment	0	0.0125	0.0125	-0.0125	1.25	0
742	thinker	0	0.0125	0.0125	-0.0125	1.25	0
743	case	0	0.0125	0.0125	-0.0125	1.25	0
744	friendly	0	0.0125	0.0125	-0.0125	1.25	0
745	chemical	0	0.0125	0.0125	-0.0125	1.25	0
746	raining	0	0.0125	0.0125	-0.0125	1.25	0
747	cucumber	0	0.0125	0.0125	-0.0125	1.25	0
748	lettece	0	0.0125	0.0125	-0.0125	1.25	0
749	kale	0	0.0125	0.0125	-0.0125	1.25	0
750	corns	0	0.0125	0.0125	-0.0125	1.25	0
751	ginger	0	0.0125	0.0125	-0.0125	1.25	0
752	sore	0	0.0125	0.0125	-0.0125	1.25	0
753	bolt	0	0.0125	0.0125	-0.0125	1.25	0
754	paws	0	0.0125	0.0125	-0.0125	1.25	0
755	fur	0	0.0125	0.0125	-0.0125	1.25	0
756	parka	0	0.0125	0.0125	-0.0125	1.25	0
757	tunic	0	0.0125	0.0125	-0.0125	1.25	0
758	afghan	0	0.0125	0.0125	-0.0125	1.25	0
759	indians	0	0.0125	0.0125	-0.0125	1.25	0
760	teepee	0	0.0125	0.0125	-0.0125	1.25	0
761	cherokee	0	0.0125	0.0125	-0.0125	1.25	0
762	natives	0	0.0125	0.0125	-0.0125	1.25	0
763	american	0	0.0125	0.0125	-0.0125	1.25	0
764	freedom	0	0.0125	0.0125	-0.0125	1.25	0
765	ammo	0	0.0125	0.0125	-0.0125	1.25	0
766	tank	0	0.0125	0.0125	-0.0125	1.25	0
767	911	0	0.0125	0.0125	-0.0125	1.25	0
768	osama	0	0.0125	0.0125	-0.0125	1.25	0
769	terrorist	0	0.0125	0.0125	-0.0125	1.25	0
770	waterboarde	0	0.0125	0.0125	-0.0125	1.25	0
771	islam	0	0.0125	0.0125	-0.0125	1.25	0
772	caliphate	0	0.0125	0.0125	-0.0125	1.25	0
773	jihad	0	0.0125	0.0125	-0.0125	1.25	0
774	pakistan	0	0.0125	0.0125	-0.0125	1.25	0
775	afghanistan	0	0.0125	0.0125	-0.0125	1.25	0
776	india	0	0.0125	0.0125	-0.0125	1.25	0
777	brahmin	0	0.0125	0.0125	-0.0125	1.25	0
778	untouchables	0	0.0125	0.0125	-0.0125	1.25	0
779	slums	0	0.0125	0.0125	-0.0125	1.25	0
780	ghetto	0	0.0125	0.0125	-0.0125	1.25	0
781	hitler	0	0.0125	0.0125	-0.0125	1.25	0
782	holocaust	0	0.0125	0.0125	-0.0125	1.25	0
783	poland	0	0.0125	0.0125	-0.0125	1.25	0
784	facism	0	0.0125	0.0125	-0.0125	1.25	0
785	easy	0	0.0125	0.0125	-0.0125	1.25	0
786	worried	0	0.0125	0.0125	-0.0125	1.25	0
787	concerned	0	0.0125	0.0125	-0.0125	1.25	0
788	helping	0	0.0125	0.0125	-0.0125	1.25	0
789	burdened	0	0.0125	0.0125	-0.0125	1.25	0
790	responsible	0	0.0125	0.0125	-0.0125	1.25	0
791	maintaining	0	0.0125	0.0125	-0.0125	1.25	0
792	persevere	0	0.0125	0.0125	-0.0125	1.25	0
793	outdoor	0	0.0125	0.0125	-0.0125	1.25	0
794	errands	0	0.0125	0.0125	-0.0125	1.25	0
795	decapitated	0	0.0125	0.0125	-0.0125	1.25	0
796	boys	0	0.0125	0.0125	-0.0125	1.25	0
797	umbrellas	0	0.0125	0.0125	-0.0125	1.25	0
798	peeling	0	0.0125	0.0125	-0.0125	1.25	0
799	swimsuit	0	0.0125	0.0125	-0.0125	1.25	0
800	seagulls	0	0.0125	0.0125	-0.0125	1.25	0
801	sandcastles	0	0.0125	0.0125	-0.0125	1.25	0
802	shades	0	0.0125	0.0125	-0.0125	1.25	0
803	sandals	0	0.0125	0.0125	-0.0125	1.25	0
804	driving	0	0.0125	0.0125	-0.0125	1.25	0
805	packing	0	0.0125	0.0125	-0.0125	1.25	0
806	suitcases	0	0.0125	0.0125	-0.0125	1.25	0
807	pillows	0	0.0125	0.0125	-0.0125	1.25	0
808	snoring	0	0.0125	0.0125	-0.0125	1.25	0
809	places	0	0.0125	0.0125	-0.0125	1.25	0
810	resting	0	0.0125	0.0125	-0.0125	1.25	0
811	moving	0	0.0125	0.0125	-0.0125	1.25	0
812	going	0	0.0125	0.0125	-0.0125	1.25	0
813	crowded	0	0.0125	0.0125	-0.0125	1.25	0
814	distraction	0	0.0125	0.0125	-0.0125	1.25	0
815	breathing	0	0.0125	0.0125	-0.0125	1.25	0
816	scents	0	0.0125	0.0125	-0.0125	1.25	0
817	crumbs	0	0.0125	0.0125	-0.0125	1.25	0
818	churn	0	0.0125	0.0125	-0.0125	1.25	0
819	bugs	0	0.0125	0.0125	-0.0125	1.25	0
820	flies	0	0.0125	0.0125	-0.0125	1.25	0
821	bites	0	0.0125	0.0125	-0.0125	1.25	0
822	washer	0	0.0125	0.0125	-0.0125	1.25	0
823	pods	0	0.0125	0.0125	-0.0125	1.25	0
824	dryer	0	0.0125	0.0125	-0.0125	1.25	0
825	tumble	0	0.0125	0.0125	-0.0125	1.25	0
826	electricty	0	0.0125	0.0125	-0.0125	1.25	0
827	account	0	0.0125	0.0125	-0.0125	1.25	0
828	balances	0	0.0125	0.0125	-0.0125	1.25	0
829	investments	0	0.0125	0.0125	-0.0125	1.25	0
830	stocks	0	0.0125	0.0125	-0.0125	1.25	0
831	bonds	0	0.0125	0.0125	-0.0125	1.25	0
832	dividends	0	0.0125	0.0125	-0.0125	1.25	0
833	pocket	0	0.0125	0.0125	-0.0125	1.25	0
834	khaki	0	0.0125	0.0125	-0.0125	1.25	0
835	trainer	0	0.0125	0.0125	-0.0125	1.25	0
836	dollars	0	0.0125	0.0125	-0.0125	1.25	0
837	emails	0	0.0125	0.0125	-0.0125	1.25	0
838	meetings	0	0.0125	0.0125	-0.0125	1.25	0
839	cereals	0	0.0125	0.0125	-0.0125	1.25	0
840	relatives	0	0.0125	0.0125	-0.0125	1.25	0
841	suffering	0	0.0125	0.0125	-0.0125	1.25	0
842	smiles	0	0.0125	0.0125	-0.0125	1.25	0
843	morgan	0	0.0125	0.0125	-0.0125	1.25	0
844	liberty	0	0.0125	0.0125	-0.0125	1.25	0
845	frogs	0	0.0125	0.0125	-0.0125	1.25	0
846	annoying	0	0.0125	0.0125	-0.0125	1.25	0
847	limit	0	0.0125	0.0125	-0.0125	1.25	0
848	beg	0	0.0125	0.0125	-0.0125	1.25	0
849	pardon	0	0.0125	0.0125	-0.0125	1.25	0
850	sorry	0	0.0125	0.0125	-0.0125	1.25	0
851	thanks	0	0.0125	0.0125	-0.0125	1.25	0
852	welcome	0	0.0125	0.0125	-0.0125	1.25	0
853	bitch	0	0.0125	0.0125	-0.0125	1.25	0
854	nasty	0	0.0125	0.0125	-0.0125	1.25	0
855	sane	0	0.0125	0.0125	-0.0125	1.25	0
856	mental	0	0.0125	0.0125	-0.0125	1.25	0
857	marry	0	0.0125	0.0125	-0.0125	1.25	0
858	porpoise	0	0.0125	0.0125	-0.0125	1.25	0
859	ankles	0	0.0125	0.0125	-0.0125	1.25	0
860	vagina	0	0.0125	0.0125	-0.0125	1.25	0
861	hygiene	0	0.0125	0.0125	-0.0125	1.25	0
862	blouse	0	0.0125	0.0125	-0.0125	1.25	0
863	bumps	0	0.0125	0.0125	-0.0125	1.25	0
864	rash	0	0.0125	0.0125	-0.0125	1.25	0
865	earrings	0	0.0125	0.0125	-0.0125	1.25	0
866	piercing	0	0.0125	0.0125	-0.0125	1.25	0
867	panties	0	0.0125	0.0125	-0.0125	1.25	0
868	briefs	0	0.0125	0.0125	-0.0125	1.25	0
869	boxers	0	0.0125	0.0125	-0.0125	1.25	0
870	longjohns	0	0.0125	0.0125	-0.0125	1.25	0
871	cologne	0	0.0125	0.0125	-0.0125	1.25	0
872	bodyspray	0	0.0125	0.0125	-0.0125	1.25	0
873	deodorant	0	0.0125	0.0125	-0.0125	1.25	0
874	armpits	0	0.0125	0.0125	-0.0125	1.25	0
875	knees	0	0.0125	0.0125	-0.0125	1.25	0
876	humans	0	0.0125	0.0125	-0.0125	1.25	0
877	civilization	0	0.0125	0.0125	-0.0125	1.25	0
878	lore	0	0.0125	0.0125	-0.0125	1.25	0
879	speaking	0	0.0125	0.0125	-0.0125	1.25	0
880	progression	0	0.0125	0.0125	-0.0125	1.25	0
881	curiosity	0	0.0125	0.0125	-0.0125	1.25	0
882	nightmares	0	0.0125	0.0125	-0.0125	1.25	0
883	subconscious	0	0.0125	0.0125	-0.0125	1.25	0
884	vulnerable	0	0.0125	0.0125	-0.0125	1.25	0
885	insecurity	0	0.0125	0.0125	-0.0125	1.25	0
886	ego	0	0.0125	0.0125	-0.0125	1.25	0
887	arrogance	0	0.0125	0.0125	-0.0125	1.25	0
888	koolaid	0	0.0125	0.0125	-0.0125	1.25	0
889	sparkling	0	0.0125	0.0125	-0.0125	1.25	0
890	cherry	0	0.0125	0.0125	-0.0125	1.25	0
891	blueberry	0	0.0125	0.0125	-0.0125	1.25	0
892	rootbeer	0	0.0125	0.0125	-0.0125	1.25	0
893	sprite	0	0.0125	0.0125	-0.0125	1.25	0
894	cocacola	0	0.0125	0.0125	-0.0125	1.25	0
895	berries	0	0.0125	0.0125	-0.0125	1.25	0
896	purple	0	0.0125	0.0125	-0.0125	1.25	0
897	cyan	0	0.0125	0.0125	-0.0125	1.25	0
898	platinum	0	0.0125	0.0125	-0.0125	1.25	0
899	bronze	0	0.0125	0.0125	-0.0125	1.25	0
900	medal	0	0.0125	0.0125	-0.0125	1.25	0
901	tied	0	0.0125	0.0125	-0.0125	1.25	0
902	league	0	0.0125	0.0125	-0.0125	1.25	0
903	fied	0	0.0125	0.0125	-0.0125	1.25	0
904	width	0	0.0125	0.0125	-0.0125	1.25	0
905	perimeter	0	0.0125	0.0125	-0.0125	1.25	0
906	addition	0	0.0125	0.0125	-0.0125	1.25	0
907	division	0	0.0125	0.0125	-0.0125	1.25	0
908	fraction	0	0.0125	0.0125	-0.0125	1.25	0
909	ratio	0	0.0125	0.0125	-0.0125	1.25	0
910	1	0	0.0125	0.0125	-0.0125	1.25	0
911	essay	0	0.0125	0.0125	-0.0125	1.25	0
912	professor	0	0.0125	0.0125	-0.0125	1.25	0
913	livingroom	0	0.0125	0.0125	-0.0125	1.25	0
914	kitch	0	0.0125	0.0125	-0.0125	1.25	0
915	toxic	0	0.0125	0.0125	-0.0125	1.25	0
916	sucide	0	0.0125	0.0125	-0.0125	1.25	0
917	oxi	0	0.0125	0.0125	-0.0125	1.25	0
918	opiates	0	0.0125	0.0125	-0.0125	1.25	0
919	accidental	0	0.0125	0.0125	-0.0125	1.25	0
920	bereavement	0	0.0125	0.0125	-0.0125	1.25	0
921	blame	0	0.0125	0.0125	-0.0125	1.25	0
922	guilt	0	0.0125	0.0125	-0.0125	1.25	0
923	heartache	0	0.0125	0.0125	-0.0125	1.25	0
924	cover	0	0.0125	0.0125	-0.0125	1.25	0
925	skip	0	0.0125	0.0125	-0.0125	1.25	0
926	pull	0	0.0125	0.0125	-0.0125	1.25	0
927	tug	0	0.0125	0.0125	-0.0125	1.25	0
928	patience	0	0.0125	0.0125	-0.0125	1.25	0
929	curiousity	0	0.0125	0.0125	-0.0125	1.25	0
930	authority	0	0.0125	0.0125	-0.0125	1.25	0
931	direct	0	0.0125	0.0125	-0.0125	1.25	0
932	agression	0	0.0125	0.0125	-0.0125	1.25	0
933	shadow	0	0.0125	0.0125	-0.0125	1.25	0
934	wrath	0	0.0125	0.0125	-0.0125	1.25	0
935	wield	0	0.0125	0.0125	-0.0125	1.25	0
936	knive	0	0.0125	0.0125	-0.0125	1.25	0
937	weapon	0	0.0125	0.0125	-0.0125	1.25	0
938	blacksmith	0	0.0125	0.0125	-0.0125	1.25	0
939	boullion	0	0.0125	0.0125	-0.0125	1.25	0
940	ignot	0	0.0125	0.0125	-0.0125	1.25	0
941	worth	0	0.0125	0.0125	-0.0125	1.25	0
942	speculate	0	0.0125	0.0125	-0.0125	1.25	0
943	percentages	0	0.0125	0.0125	-0.0125	1.25	0
944	chart	0	0.0125	0.0125	-0.0125	1.25	0
945	reserves	0	0.0125	0.0125	-0.0125	1.25	0
946	antiquity	0	0.0125	0.0125	-0.0125	1.25	0
947	arc	0	0.0125	0.0125	-0.0125	1.25	0
948	particles	0	0.0125	0.0125	-0.0125	1.25	0
949	collistion	0	0.0125	0.0125	-0.0125	1.25	0
950	eastern	0	0.0125	0.0125	-0.0125	1.25	0
951	herbs	0	0.0125	0.0125	-0.0125	1.25	0
952	wanderlust	0	0.0125	0.0125	-0.0125	1.25	0
953	beaches	0	0.0125	0.0125	-0.0125	1.25	0
954	flavors	0	0.0125	0.0125	-0.0125	1.25	0
955	sandwhich	0	0.0125	0.0125	-0.0125	1.25	0
956	sticker	0	0.0125	0.0125	-0.0125	1.25	0
957	performance	0	0.0125	0.0125	-0.0125	1.25	0
958	exhaust	0	0.0125	0.0125	-0.0125	1.25	0
959	header	0	0.0125	0.0125	-0.0125	1.25	0
960	accord	0	0.0125	0.0125	-0.0125	1.25	0
961	international	0	0.0125	0.0125	-0.0125	1.25	0
962	ten	0	0.0125	0.0125	-0.0125	1.25	0
963	spell	0	0.0125	0.0125	-0.0125	1.25	0
964	artificial	0	0.0125	0.0125	-0.0125	1.25	0
965	breakdown	0	0.0125	0.0125	-0.0125	1.25	0
966	code	0	0.0125	0.0125	-0.0125	1.25	0
967	parched	0	0.0125	0.0125	-0.0125	1.25	0
968	survive	0	0.0125	0.0125	-0.0125	1.25	0
969	needs	0	0.0125	0.0125	-0.0125	1.25	0
970	wants	0	0.0125	0.0125	-0.0125	1.25	0
971	personality	0	0.0125	0.0125	-0.0125	1.25	0
972	changes	0	0.0125	0.0125	-0.0125	1.25	0
973	interesting	0	0.0125	0.0125	-0.0125	1.25	0
974	unique	0	0.0125	0.0125	-0.0125	1.25	0
975	artistic	0	0.0125	0.0125	-0.0125	1.25	0
976	seasons	0	0.0125	0.0125	-0.0125	1.25	0
977	months	0	0.0125	0.0125	-0.0125	1.25	0
978	calender	0	0.0125	0.0125	-0.0125	1.25	0
979	co-workers	0	0.0125	0.0125	-0.0125	1.25	0
980	manager	0	0.0125	0.0125	-0.0125	1.25	0
981	director	0	0.0125	0.0125	-0.0125	1.25	0
982	ceo	0	0.0125	0.0125	-0.0125	1.25	0
983	apply	0	0.0125	0.0125	-0.0125	1.25	0
984	succeed	0	0.0125	0.0125	-0.0125	1.25	0
985	retire	0	0.0125	0.0125	-0.0125	1.25	0
986	condo	0	0.0125	0.0125	-0.0125	1.25	0
987	dangeous	0	0.0125	0.0125	-0.0125	1.25	0
988	claim	0	0.0125	0.0125	-0.0125	1.25	0
989	con	0	0.0125	0.0125	-0.0125	1.25	0
990	told	0	0.0125	0.0125	-0.0125	1.25	0
991	therefore	0	0.0125	0.0125	-0.0125	1.25	0
992	sponge	0	0.0125	0.0125	-0.0125	1.25	0
993	hardware	0	0.0125	0.0125	-0.0125	1.25	0
994	rush	0	0.0125	0.0125	-0.0125	1.25	0
995	chopped	0	0.0125	0.0125	-0.0125	1.25	0
996	thrown	0	0.0125	0.0125	-0.0125	1.25	0
997	enter	0	0.0125	0.0125	-0.0125	1.25	0
998	vice	0	0.0125	0.0125	-0.0125	1.25	0
999	enormous	0	0.0125	0.0125	-0.0125	1.25	0
1000	cushion	0	0.0125	0.0125	-0.0125	1.25	0
1001	welting	0	0.0125	0.0125	-0.0125	1.25	0
1002	jar	0	0.0125	0.0125	-0.0125	1.25	0
1003	lid	0	0.0125	0.0125	-0.0125	1.25	0
1004	gutter	0	0.0125	0.0125	-0.0125	1.25	0
1005	palms	0	0.0125	0.0125	-0.0125	1.25	0
1006	shaken	0	0.0125	0.0125	-0.0125	1.25	0
1007	tray	0	0.0125	0.0125	-0.0125	1.25	0
1008	merchant	0	0.0125	0.0125	-0.0125	1.25	0
1009	murdered	0	0.0125	0.0125	-0.0125	1.25	0
1010	fairness	0	0.0125	0.0125	-0.0125	1.25	0
1011	leaving	0	0.0125	0.0125	-0.0125	1.25	0
1012	newness	0	0.0125	0.0125	-0.0125	1.25	0
1013	happenings	0	0.0125	0.0125	-0.0125	1.25	0
1014	events	0	0.0125	0.0125	-0.0125	1.25	0
1015	festive	0	0.0125	0.0125	-0.0125	1.25	0
1016	trust	0	0.0125	0.0125	-0.0125	1.25	0
1017	like	0	0.0125	0.0125	-0.0125	1.25	0
1018	cha	0	0.0125	0.0125	-0.0125	1.25	0
1019	dehydrated	0	0.0125	0.0125	-0.0125	1.25	0
1020	pasture	0	0.0125	0.0125	-0.0125	1.25	0
1021	tractor	0	0.0125	0.0125	-0.0125	1.25	0
1022	place	0	0.0125	0.0125	-0.0125	1.25	0
1023	across	0	0.0125	0.0125	-0.0125	1.25	0
1024	ant	0	0.0125	0.0125	-0.0125	1.25	0
1025	spider	0	0.0125	0.0125	-0.0125	1.25	0
1026	wrinkled	0	0.0125	0.0125	-0.0125	1.25	0
1027	bully	0	0.0125	0.0125	-0.0125	1.25	0
1028	shit	0	0.0125	0.0125	-0.0125	1.25	0
1029	seal	0	0.0125	0.0125	-0.0125	1.25	0
1030	principal	0	0.0125	0.0125	-0.0125	1.25	0
1031	courtroom	0	0.0125	0.0125	-0.0125	1.25	0
1032	jury	0	0.0125	0.0125	-0.0125	1.25	0
1033	executioner	0	0.0125	0.0125	-0.0125	1.25	0
1034	gullitine	0	0.0125	0.0125	-0.0125	1.25	0
1035	charged	0	0.0125	0.0125	-0.0125	1.25	0
1036	management	0	0.0125	0.0125	-0.0125	1.25	0
1037	harmony	0	0.0125	0.0125	-0.0125	1.25	0
1038	melody	0	0.0125	0.0125	-0.0125	1.25	0
1039	peter	0	0.0125	0.0125	-0.0125	1.25	0
1040	shaker	0	0.0125	0.0125	-0.0125	1.25	0
1041	mover	0	0.0125	0.0125	-0.0125	1.25	0
1042	wilder	0	0.0125	0.0125	-0.0125	1.25	0
1043	bags	0	0.0125	0.0125	-0.0125	1.25	0
1044	knob	0	0.0125	0.0125	-0.0125	1.25	0
1045	idiot	0	0.0125	0.0125	-0.0125	1.25	0
1046	self	0	0.0125	0.0125	-0.0125	1.25	0
1047	am	0	0.0125	0.0125	-0.0125	1.25	0
1048	tests	0	0.0125	0.0125	-0.0125	1.25	0
1049	frizzy	0	0.0125	0.0125	-0.0125	1.25	0
1050	liquor	0	0.0125	0.0125	-0.0125	1.25	0
1051	neckless	0	0.0125	0.0125	-0.0125	1.25	0
1052	rings	0	0.0125	0.0125	-0.0125	1.25	0
1053	bracelet	0	0.0125	0.0125	-0.0125	1.25	0
1054	meds	0	0.0125	0.0125	-0.0125	1.25	0
1055	yuck	0	0.0125	0.0125	-0.0125	1.25	0
1056	sneeze	0	0.0125	0.0125	-0.0125	1.25	0
1057	runnynose	0	0.0125	0.0125	-0.0125	1.25	0
1058	achoo	0	0.0125	0.0125	-0.0125	1.25	0
1059	singer	0	0.0125	0.0125	-0.0125	1.25	0
1060	songs	0	0.0125	0.0125	-0.0125	1.25	0
1061	confortable	0	0.0125	0.0125	-0.0125	1.25	0
1062	container	0	0.0125	0.0125	-0.0125	1.25	0
1063	signal	0	0.0125	0.0125	-0.0125	1.25	0
1064	interstate	0	0.0125	0.0125	-0.0125	1.25	0
1065	juristiction	0	0.0125	0.0125	-0.0125	1.25	0
1066	want	0	0.0125	0.0125	-0.0125	1.25	0
1067	scenery	0	0.0125	0.0125	-0.0125	1.25	0
1068	jockey	0	0.0125	0.0125	-0.0125	1.25	0
1069	blubber	0	0.0125	0.0125	-0.0125	1.25	0
1070	circus	0	0.0125	0.0125	-0.0125	1.25	0
1071	strange	0	0.0125	0.0125	-0.0125	1.25	0
1072	saliva	0	0.0125	0.0125	-0.0125	1.25	0
1073	clog	0	0.0125	0.0125	-0.0125	1.25	0
1074	plunger	0	0.0125	0.0125	-0.0125	1.25	0
1075	methane	0	0.0125	0.0125	-0.0125	1.25	0
1076	poems	0	0.0125	0.0125	-0.0125	1.25	0
1077	betrayal	0	0.0125	0.0125	-0.0125	1.25	0
1078	wasted	0	0.0125	0.0125	-0.0125	1.25	0
1079	panic	0	0.0125	0.0125	-0.0125	1.25	0
1080	push	0	0.0125	0.0125	-0.0125	1.25	0
1081	mushroom	0	0.0125	0.0125	-0.0125	1.25	0
1082	olive	0	0.0125	0.0125	-0.0125	1.25	0
1083	midnight	0	0.0125	0.0125	-0.0125	1.25	0
1084	antenna	0	0.0125	0.0125	-0.0125	1.25	0
1085	thermometer	0	0.0125	0.0125	-0.0125	1.25	0
1086	cigarette	0	0.0125	0.0125	-0.0125	1.25	0
1087	cocaine	0	0.0125	0.0125	-0.0125	1.25	0
1088	heroin	0	0.0125	0.0125	-0.0125	1.25	0
1089	whore	0	0.0125	0.0125	-0.0125	1.25	0
1090	methadone	0	0.0125	0.0125	-0.0125	1.25	0
1091	lousy	0	0.0125	0.0125	-0.0125	1.25	0
1092	caught	0	0.0125	0.0125	-0.0125	1.25	0
1093	report	0	0.0125	0.0125	-0.0125	1.25	0
1094	peat	0	0.0125	0.0125	-0.0125	1.25	0
1095	why	0	0.0125	0.0125	-0.0125	1.25	0
1096	ended	0	0.0125	0.0125	-0.0125	1.25	0
1097	reason	0	0.0125	0.0125	-0.0125	1.25	0
1098	slinky	0	0.0125	0.0125	-0.0125	1.25	0
1099	rail	0	0.0125	0.0125	-0.0125	1.25	0
1100	sprint	0	0.0125	0.0125	-0.0125	1.25	0
1101	airplain	0	0.0125	0.0125	-0.0125	1.25	0
1102	visualization	0	0.0125	0.0125	-0.0125	1.25	0
1103	images	0	0.0125	0.0125	-0.0125	1.25	0
1104	photographs	0	0.0125	0.0125	-0.0125	1.25	0
1105	flash	0	0.0125	0.0125	-0.0125	1.25	0
1106	tornado	0	0.0125	0.0125	-0.0125	1.25	0
1107	hurricane	0	0.0125	0.0125	-0.0125	1.25	0
1108	tropical	0	0.0125	0.0125	-0.0125	1.25	0
1109	pastry	0	0.0125	0.0125	-0.0125	1.25	0
1110	puff	0	0.0125	0.0125	-0.0125	1.25	0
1111	napoleon	0	0.0125	0.0125	-0.0125	1.25	0
1112	waterloo	0	0.0125	0.0125	-0.0125	1.25	0
1113	cello	0	0.0125	0.0125	-0.0125	1.25	0
1114	bass	0	0.0125	0.0125	-0.0125	1.25	0
1115	strum	0	0.0125	0.0125	-0.0125	1.25	0
1116	pluck	0	0.0125	0.0125	-0.0125	1.25	0
1117	pick	0	0.0125	0.0125	-0.0125	1.25	0
1118	bushes	0	0.0125	0.0125	-0.0125	1.25	0
1119	rape	0	0.0125	0.0125	-0.0125	1.25	0
1120	yelling	0	0.0125	0.0125	-0.0125	1.25	0
1121	swearing	0	0.0125	0.0125	-0.0125	1.25	0
1122	rot	0	0.0125	0.0125	-0.0125	1.25	0
1123	mold	0	0.0125	0.0125	-0.0125	1.25	0
1124	branches	0	0.0125	0.0125	-0.0125	1.25	0
1125	crackers	0	0.0125	0.0125	-0.0125	1.25	0
1126	stunning	0	0.0125	0.0125	-0.0125	1.25	0
1127	mood	0	0.0125	0.0125	-0.0125	1.25	0
1128	frames	0	0.0125	0.0125	-0.0125	1.25	0
1129	spokes	0	0.0125	0.0125	-0.0125	1.25	0
1130	bent	0	0.0125	0.0125	-0.0125	1.25	0
1131	crisp	0	0.0125	0.0125	-0.0125	1.25	0
1132	soot	0	0.0125	0.0125	-0.0125	1.25	0
1133	printer	0	0.0125	0.0125	-0.0125	1.25	0
1134	employees	0	0.0125	0.0125	-0.0125	1.25	0
1135	tc	0	0.0125	0.0125	-0.0125	1.25	0
1136	channels	0	0.0125	0.0125	-0.0125	1.25	0
1137	cartoons	0	0.0125	0.0125	-0.0125	1.25	0
1138	doubtfire	0	0.0125	0.0125	-0.0125	1.25	0
1139	williams	0	0.0125	0.0125	-0.0125	1.25	0
1140	pounding	0	0.0125	0.0125	-0.0125	1.25	0
1141	avatar	0	0.0125	0.0125	-0.0125	1.25	0
1142	cartoon	0	0.0125	0.0125	-0.0125	1.25	0
1143	boring	0	0.0125	0.0125	-0.0125	1.25	0
1144	sunrise	0	0.0125	0.0125	-0.0125	1.25	0
1145	hotsauce	0	0.0125	0.0125	-0.0125	1.25	0
1146	peppers	0	0.0125	0.0125	-0.0125	1.25	0
1147	tough	0	0.0125	0.0125	-0.0125	1.25	0
1148	pail	0	0.0125	0.0125	-0.0125	1.25	0
1149	slides	0	0.0125	0.0125	-0.0125	1.25	0
1150	arcade	0	0.0125	0.0125	-0.0125	1.25	0
1151	blocks	0	0.0125	0.0125	-0.0125	1.25	0
1152	lesson	0	0.0125	0.0125	-0.0125	1.25	0
1153	sleepover	0	0.0125	0.0125	-0.0125	1.25	0
1154	croak	0	0.0125	0.0125	-0.0125	1.25	0
1155	noises	0	0.0125	0.0125	-0.0125	1.25	0
1156	bunny	0	0.0125	0.0125	-0.0125	1.25	0
1157	bandaid	0	0.0125	0.0125	-0.0125	1.25	0
1158	maintnence	0	0.0125	0.0125	-0.0125	1.25	0
1159	propel	0	0.0125	0.0125	-0.0125	1.25	0
1160	quick	0	0.0125	0.0125	-0.0125	1.25	0
1161	rapid	0	0.0125	0.0125	-0.0125	1.25	0
1162	hurry	0	0.0125	0.0125	-0.0125	1.25	0
1163	scramble	0	0.0125	0.0125	-0.0125	1.25	0
1164	clumsy	0	0.0125	0.0125	-0.0125	1.25	0
1165	coordination	0	0.0125	0.0125	-0.0125	1.25	0
1166	athletic	0	0.0125	0.0125	-0.0125	1.25	0
1167	rugby	0	0.0125	0.0125	-0.0125	1.25	0
1168	snowboarding	0	0.0125	0.0125	-0.0125	1.25	0
1169	skiing	0	0.0125	0.0125	-0.0125	1.25	0
1170	tectonic	0	0.0125	0.0125	-0.0125	1.25	0
1171	average	0	0.0125	0.0125	-0.0125	1.25	0
1172	normal	0	0.0125	0.0125	-0.0125	1.25	0
1173	consistant	0	0.0125	0.0125	-0.0125	1.25	0
1174	expected	0	0.0125	0.0125	-0.0125	1.25	0
1175	implied	0	0.0125	0.0125	-0.0125	1.25	0
1176	acedmics	0	0.0125	0.0125	-0.0125	1.25	0
1177	marker	0	0.0125	0.0125	-0.0125	1.25	0
1178	utensil	0	0.0125	0.0125	-0.0125	1.25	0
1179	sprinting	0	0.0125	0.0125	-0.0125	1.25	0
1180	s	0	0.0125	0.0125	-0.0125	1.25	0
1181	hunter	0	0.0125	0.0125	-0.0125	1.25	0
1182	vegertables	0	0.0125	0.0125	-0.0125	1.25	0
1183	describe	0	0.0125	0.0125	-0.0125	1.25	0
1184	scribble	0	0.0125	0.0125	-0.0125	1.25	0
1185	fold	0	0.0125	0.0125	-0.0125	1.25	0
1186	jean	0	0.0125	0.0125	-0.0125	1.25	0
1187	overcoat	0	0.0125	0.0125	-0.0125	1.25	0
1188	scarf	0	0.0125	0.0125	-0.0125	1.25	0
1189	wrapping	0	0.0125	0.0125	-0.0125	1.25	0
1190	donate	0	0.0125	0.0125	-0.0125	1.25	0
1191	sentance	0	0.0125	0.0125	-0.0125	1.25	0
1192	understand	0	0.0125	0.0125	-0.0125	1.25	0
1193	boxing	0	0.0125	0.0125	-0.0125	1.25	0
1194	smack	0	0.0125	0.0125	-0.0125	1.25	0
1195	smock	0	0.0125	0.0125	-0.0125	1.25	0
1196	easel	0	0.0125	0.0125	-0.0125	1.25	0
1197	tapestry	0	0.0125	0.0125	-0.0125	1.25	0
1198	kneel	0	0.0125	0.0125	-0.0125	1.25	0
1199	shield	0	0.0125	0.0125	-0.0125	1.25	0
1200	bedding	0	0.0125	0.0125	-0.0125	1.25	0
1201	pin	0	0.0125	0.0125	-0.0125	1.25	0
1202	trident	0	0.0125	0.0125	-0.0125	1.25	0
1203	airport	0	0.0125	0.0125	-0.0125	1.25	0
1204	stores	0	0.0125	0.0125	-0.0125	1.25	0
1205	carton	0	0.0125	0.0125	-0.0125	1.25	0
1206	memory	0	0.0125	0.0125	-0.0125	1.25	0
1207	nostalgia	0	0.0125	0.0125	-0.0125	1.25	0
1208	dysfunctional	0	0.0125	0.0125	-0.0125	1.25	0
1209	careless	0	0.0125	0.0125	-0.0125	1.25	0
1210	bleak	0	0.0125	0.0125	-0.0125	1.25	0
1211	animalistic	0	0.0125	0.0125	-0.0125	1.25	0
1212	instinct	0	0.0125	0.0125	-0.0125	1.25	0
1213	alcoholism	0	0.0125	0.0125	-0.0125	1.25	0
1214	weakness	0	0.0125	0.0125	-0.0125	1.25	0
1215	observation	0	0.0125	0.0125	-0.0125	1.25	0
1216	distanced	0	0.0125	0.0125	-0.0125	1.25	0
1217	perform	0	0.0125	0.0125	-0.0125	1.25	0
1218	endure	0	0.0125	0.0125	-0.0125	1.25	0
1219	imprisoned	0	0.0125	0.0125	-0.0125	1.25	0
1220	impulsive	0	0.0125	0.0125	-0.0125	1.25	0
1221	aggrivated	0	0.0125	0.0125	-0.0125	1.25	0
1222	imperfect	0	0.0125	0.0125	-0.0125	1.25	0
1223	unfortunate	0	0.0125	0.0125	-0.0125	1.25	0
1224	relapse	0	0.0125	0.0125	-0.0125	1.25	0
1225	shared	0	0.0125	0.0125	-0.0125	1.25	0
1226	absent	0	0.0125	0.0125	-0.0125	1.25	0
1227	conform	0	0.0125	0.0125	-0.0125	1.25	0
1228	chains	0	0.0125	0.0125	-0.0125	1.25	0
1229	generic	0	0.0125	0.0125	-0.0125	1.25	0
1230	predictable	0	0.0125	0.0125	-0.0125	1.25	0
1231	determinism	0	0.0125	0.0125	-0.0125	1.25	0
1232	recieve	0	0.0125	0.0125	-0.0125	1.25	0
1233	cashier	0	0.0125	0.0125	-0.0125	1.25	0
1234	row	0	0.0125	0.0125	-0.0125	1.25	0
1235	lifestyle	0	0.0125	0.0125	-0.0125	1.25	0
1236	commute	0	0.0125	0.0125	-0.0125	1.25	0
1237	algorithim	0	0.0125	0.0125	-0.0125	1.25	0
1238	formula	0	0.0125	0.0125	-0.0125	1.25	0
1239	data	0	0.0125	0.0125	-0.0125	1.25	0
1240	determine	0	0.0125	0.0125	-0.0125	1.25	0
1241	forsee	0	0.0125	0.0125	-0.0125	1.25	0
1242	unkown	0	0.0125	0.0125	-0.0125	1.25	0
1243	deaf	0	0.0125	0.0125	-0.0125	1.25	0
1244	mute	0	0.0125	0.0125	-0.0125	1.25	0
1245	fairytale	0	0.0125	0.0125	-0.0125	1.25	0
1246	sleuth	0	0.0125	0.0125	-0.0125	1.25	0
1247	audio	0	0.0125	0.0125	-0.0125	1.25	0
1248	voice	0	0.0125	0.0125	-0.0125	1.25	0
1249	jive	0	0.0125	0.0125	-0.0125	1.25	0
1250	jazz	0	0.0125	0.0125	-0.0125	1.25	0
1251	musical	0	0.0125	0.0125	-0.0125	1.25	0
1252	observe	0	0.0125	0.0125	-0.0125	1.25	0
1253	resource	0	0.0125	0.0125	-0.0125	1.25	0
1254	stow	0	0.0125	0.0125	-0.0125	1.25	0
1255	forget	0	0.0125	0.0125	-0.0125	1.25	0
1256	anxious	0	0.0125	0.0125	-0.0125	1.25	0
1257	gossip	0	0.0125	0.0125	-0.0125	1.25	0
1258	expect	0	0.0125	0.0125	-0.0125	1.25	0
1259	follow	0	0.0125	0.0125	-0.0125	1.25	0
1260	detail	0	0.0125	0.0125	-0.0125	1.25	0
1261	presume	0	0.0125	0.0125	-0.0125	1.25	0
1262	assume	0	0.0125	0.0125	-0.0125	1.25	0
1263	defend	0	0.0125	0.0125	-0.0125	1.25	0
1264	explain	0	0.0125	0.0125	-0.0125	1.25	0
1265	infer	0	0.0125	0.0125	-0.0125	1.25	0
1266	inference	0	0.0125	0.0125	-0.0125	1.25	0
1267	re	0	0.0125	0.0125	-0.0125	1.25	0
1268	packages	0	0.0125	0.0125	-0.0125	1.25	0
1269	chirstmas	0	0.0125	0.0125	-0.0125	1.25	0
1270	mess	0	0.0125	0.0125	-0.0125	1.25	0
1271	expense	0	0.0125	0.0125	-0.0125	1.25	0
1272	workk	0	0.0125	0.0125	-0.0125	1.25	0
1273	moist	0	0.0125	0.0125	-0.0125	1.25	0
1274	tense	0	0.0125	0.0125	-0.0125	1.25	0
1275	agitated	0	0.0125	0.0125	-0.0125	1.25	0
1276	violent	0	0.0125	0.0125	-0.0125	1.25	0
1277	pins	0	0.0125	0.0125	-0.0125	1.25	0
1278	holes	0	0.0125	0.0125	-0.0125	1.25	0
1279	secure	0	0.0125	0.0125	-0.0125	1.25	0
1280	stare	0	0.0125	0.0125	-0.0125	1.25	0
1281	creep	0	0.0125	0.0125	-0.0125	1.25	0
1282	weird	0	0.0125	0.0125	-0.0125	1.25	0
1283	author	0	0.0125	0.0125	-0.0125	1.25	0
1284	count	0	0.0125	0.0125	-0.0125	1.25	0
1285	sequence	0	0.0125	0.0125	-0.0125	1.25	0
1286	waitress	0	0.0125	0.0125	-0.0125	1.25	0
1287	salmon	0	0.0125	0.0125	-0.0125	1.25	0
1288	ready	0	0.0125	0.0125	-0.0125	1.25	0
1289	purse	0	0.0125	0.0125	-0.0125	1.25	0
1290	pencils	0	0.0125	0.0125	-0.0125	1.25	0
1291	calculator	0	0.0125	0.0125	-0.0125	1.25	0
1292	conquer	0	0.0125	0.0125	-0.0125	1.25	0
1293	lands	0	0.0125	0.0125	-0.0125	1.25	0
1294	annex	0	0.0125	0.0125	-0.0125	1.25	0
1295	occupy	0	0.0125	0.0125	-0.0125	1.25	0
1296	u	0	0.0125	0.0125	-0.0125	1.25	0
1297	mortuary	0	0.0125	0.0125	-0.0125	1.25	0
1298	molars	0	0.0125	0.0125	-0.0125	1.25	0
1299	wisdom	0	0.0125	0.0125	-0.0125	1.25	0
1300	wise	0	0.0125	0.0125	-0.0125	1.25	0
1301	chronological	0	0.0125	0.0125	-0.0125	1.25	0
1302	suggestion	0	0.0125	0.0125	-0.0125	1.25	0
1303	tempo	0	0.0125	0.0125	-0.0125	1.25	0
1304	leap	0	0.0125	0.0125	-0.0125	1.25	0
1305	trampoline	0	0.0125	0.0125	-0.0125	1.25	0
1306	backyard	0	0.0125	0.0125	-0.0125	1.25	0
1307	barbeque	0	0.0125	0.0125	-0.0125	1.25	0
1308	sugat	0	0.0125	0.0125	-0.0125	1.25	0
1309	forigen	0	0.0125	0.0125	-0.0125	1.25	0
1310	you	0	0.0125	0.0125	-0.0125	1.25	0
1311	saw	0	0.0125	0.0125	-0.0125	1.25	0
1312	rye	0	0.0125	0.0125	-0.0125	1.25	0
1313	sourdough	0	0.0125	0.0125	-0.0125	1.25	0
1314	said	0	0.0125	0.0125	-0.0125	1.25	0
1315	clown	0	0.0125	0.0125	-0.0125	1.25	0
1316	whort	0	0.0125	0.0125	-0.0125	1.25	0
1317	enough	0	0.0125	0.0125	-0.0125	1.25	0
1318	fare	0	0.0125	0.0125	-0.0125	1.25	0
1319	myself	0	0.0125	0.0125	-0.0125	1.25	0
1320	seals	0	0.0125	0.0125	-0.0125	1.25	0
1321	nieces	0	0.0125	0.0125	-0.0125	1.25	0
1322	nephews	0	0.0125	0.0125	-0.0125	1.25	0
1323	minecraft	0	0.0125	0.0125	-0.0125	1.25	0
1324	arguements	0	0.0125	0.0125	-0.0125	1.25	0
1325	frustration	0	0.0125	0.0125	-0.0125	1.25	0
1326	disbelief	0	0.0125	0.0125	-0.0125	1.25	0
1327	forgiveness	0	0.0125	0.0125	-0.0125	1.25	0
1328	movingon	0	0.0125	0.0125	-0.0125	1.25	0
1329	rustling	0	0.0125	0.0125	-0.0125	1.25	0
1330	lawnmowers	0	0.0125	0.0125	-0.0125	1.25	0
1331	neighborhood	0	0.0125	0.0125	-0.0125	1.25	0
1332	barbeques	0	0.0125	0.0125	-0.0125	1.25	0
1333	hotdogs	0	0.0125	0.0125	-0.0125	1.25	0
1334	hamburgers	0	0.0125	0.0125	-0.0125	1.25	0
1335	growling	0	0.0125	0.0125	-0.0125	1.25	0
1336	gaze	0	0.0125	0.0125	-0.0125	1.25	0
1337	reflect	0	0.0125	0.0125	-0.0125	1.25	0
1338	assess	0	0.0125	0.0125	-0.0125	1.25	0
1339	review	0	0.0125	0.0125	-0.0125	1.25	0
1340	countyside	0	0.0125	0.0125	-0.0125	1.25	0
1341	landmark	0	0.0125	0.0125	-0.0125	1.25	0
1342	catacombs	0	0.0125	0.0125	-0.0125	1.25	0
1343	buried	0	0.0125	0.0125	-0.0125	1.25	0
1344	plays	0	0.0125	0.0125	-0.0125	1.25	0
1345	preformance	0	0.0125	0.0125	-0.0125	1.25	0
1346	keeping	0	0.0125	0.0125	-0.0125	1.25	0
1347	promise	0	0.0125	0.0125	-0.0125	1.25	0
1348	thoughtfull	0	0.0125	0.0125	-0.0125	1.25	0
1349	unselfish	0	0.0125	0.0125	-0.0125	1.25	0
1350	virtue	0	0.0125	0.0125	-0.0125	1.25	0
1351	ace	0	0.0125	0.0125	-0.0125	1.25	0
1352	written	0	0.0125	0.0125	-0.0125	1.25	0
1353	dipolma	0	0.0125	0.0125	-0.0125	1.25	0
1354	acclaim	0	0.0125	0.0125	-0.0125	1.25	0
1355	awards	0	0.0125	0.0125	-0.0125	1.25	0
1356	emmy	0	0.0125	0.0125	-0.0125	1.25	0
1357	oscar	0	0.0125	0.0125	-0.0125	1.25	0
1358	actors	0	0.0125	0.0125	-0.0125	1.25	0
1359	boxoffice	0	0.0125	0.0125	-0.0125	1.25	0
1360	scenario	0	0.0125	0.0125	-0.0125	1.25	0
1361	characters	0	0.0125	0.0125	-0.0125	1.25	0
1362	backstory	0	0.0125	0.0125	-0.0125	1.25	0
1363	gum	0	0.0125	0.0125	-0.0125	1.25	0
1364	floating	0	0.0125	0.0125	-0.0125	1.25	0
1365	dense	0	0.0125	0.0125	-0.0125	1.25	0
1366	civilized	0	0.0125	0.0125	-0.0125	1.25	0
1367	pebble	0	0.0125	0.0125	-0.0125	1.25	0
1368	ripple	0	0.0125	0.0125	-0.0125	1.25	0
1369	circles	0	0.0125	0.0125	-0.0125	1.25	0
1370	four	0	0.0125	0.0125	-0.0125	1.25	0
1371	fearful	0	0.0125	0.0125	-0.0125	1.25	0
1372	adults	0	0.0125	0.0125	-0.0125	1.25	0
1373	makers	0	0.0125	0.0125	-0.0125	1.25	0
1374	record	0	0.0125	0.0125	-0.0125	1.25	0
1375	reivew	0	0.0125	0.0125	-0.0125	1.25	0
1376	creative	0	0.0125	0.0125	-0.0125	1.25	0
1377	hallp	0	0.0125	0.0125	-0.0125	1.25	0
1378	sinks	0	0.0125	0.0125	-0.0125	1.25	0
1379	patterns	0	0.0125	0.0125	-0.0125	1.25	0
1380	bullseye	0	0.0125	0.0125	-0.0125	1.25	0
1381	bull	0	0.0125	0.0125	-0.0125	1.25	0
1382	horns	0	0.0125	0.0125	-0.0125	1.25	0
1383	gobble	0	0.0125	0.0125	-0.0125	1.25	0
1384	popeyes	0	0.0125	0.0125	-0.0125	1.25	0
1385	creat	0	0.0125	0.0125	-0.0125	1.25	0
1386	missing	0	0.0125	0.0125	-0.0125	1.25	0
1387	sunset	0	0.0125	0.0125	-0.0125	1.25	0
1388	skies	0	0.0125	0.0125	-0.0125	1.25	0
1389	disjointed	0	0.0125	0.0125	-0.0125	1.25	0
1390	bedroll	0	0.0125	0.0125	-0.0125	1.25	0
1391	cage	0	0.0125	0.0125	-0.0125	1.25	0
1392	lonely	0	0.0125	0.0125	-0.0125	1.25	0
1393	grabbed	0	0.0125	0.0125	-0.0125	1.25	0
1394	assault	0	0.0125	0.0125	-0.0125	1.25	0
1395	molested	0	0.0125	0.0125	-0.0125	1.25	0
1396	static	0	0.0125	0.0125	-0.0125	1.25	0
1397	horn	0	0.0125	0.0125	-0.0125	1.25	0
1398	rumble	0	0.0125	0.0125	-0.0125	1.25	0
1399	screech	0	0.0125	0.0125	-0.0125	1.25	0
1400	enemy	0	0.0125	0.0125	-0.0125	1.25	0
1401	bliss	0	0.0125	0.0125	-0.0125	1.25	0
1402	forbidden	0	0.0125	0.0125	-0.0125	1.25	0
1403	shame	0	0.0125	0.0125	-0.0125	1.25	0
1404	murdder	0	0.0125	0.0125	-0.0125	1.25	0
1405	formal	0	0.0125	0.0125	-0.0125	1.25	0
1406	attire	0	0.0125	0.0125	-0.0125	1.25	0
1407	dusk	0	0.0125	0.0125	-0.0125	1.25	0
1408	dawn	0	0.0125	0.0125	-0.0125	1.25	0
1409	daylight	0	0.0125	0.0125	-0.0125	1.25	0
1410	cloudless	0	0.0125	0.0125	-0.0125	1.25	0
1411	beyond	0	0.0125	0.0125	-0.0125	1.25	0
1412	remote	0	0.0125	0.0125	-0.0125	1.25	0
1413	inaccessible	0	0.0125	0.0125	-0.0125	1.25	0
1414	years	0	0.0125	0.0125	-0.0125	1.25	0
1415	stay	0	0.0125	0.0125	-0.0125	1.25	0
1416	remain	0	0.0125	0.0125	-0.0125	1.25	0
1417	jitters	0	0.0125	0.0125	-0.0125	1.25	0
1418	shaky	0	0.0125	0.0125	-0.0125	1.25	0
1419	steady	0	0.0125	0.0125	-0.0125	1.25	0
1420	dependable	0	0.0125	0.0125	-0.0125	1.25	0
1421	reliable	0	0.0125	0.0125	-0.0125	1.25	0
1422	trusted	0	0.0125	0.0125	-0.0125	1.25	0
1423	lover	0	0.0125	0.0125	-0.0125	1.25	0
1424	soulmate	0	0.0125	0.0125	-0.0125	1.25	0
1425	lifetime	0	0.0125	0.0125	-0.0125	1.25	0
1426	below	0	0.0125	0.0125	-0.0125	1.25	0
1427	beneath	0	0.0125	0.0125	-0.0125	1.25	0
1428	forward	0	0.0125	0.0125	-0.0125	1.25	0
1429	abrasive	0	0.0125	0.0125	-0.0125	1.25	0
1430	decibel	0	0.0125	0.0125	-0.0125	1.25	0
1431	stingray	0	0.0125	0.0125	-0.0125	1.25	0
1432	eel	0	0.0125	0.0125	-0.0125	1.25	0
1433	halibut	0	0.0125	0.0125	-0.0125	1.25	0
1434	haddock	0	0.0125	0.0125	-0.0125	1.25	0
1435	skate	0	0.0125	0.0125	-0.0125	1.25	0
1436	hock	0	0.0125	0.0125	-0.0125	1.25	0
1437	phoenix	0	0.0125	0.0125	-0.0125	1.25	0
1438	arizona	0	0.0125	0.0125	-0.0125	1.25	0
1439	indiana	0	0.0125	0.0125	-0.0125	1.25	0
1440	ethanol	0	0.0125	0.0125	-0.0125	1.25	0
1441	duckling	0	0.0125	0.0125	-0.0125	1.25	0
1442	state	0	0.0125	0.0125	-0.0125	1.25	0
1443	separated	0	0.0125	0.0125	-0.0125	1.25	0
1444	divorced	0	0.0125	0.0125	-0.0125	1.25	0
1445	intelligent	0	0.0125	0.0125	-0.0125	1.25	0
1446	pass	0	0.0125	0.0125	-0.0125	1.25	0
1447	hundred	0	0.0125	0.0125	-0.0125	1.25	0
1448	fifty	0	0.0125	0.0125	-0.0125	1.25	0
1449	twice	0	0.0125	0.0125	-0.0125	1.25	0
1450	once	0	0.0125	0.0125	-0.0125	1.25	0
1451	yes	0	0.0125	0.0125	-0.0125	1.25	0
1452	no	0	0.0125	0.0125	-0.0125	1.25	0
1453	won't	0	0.0125	0.0125	-0.0125	1.25	0
1454	shouldn't	0	0.0125	0.0125	-0.0125	1.25	0
1455	visible	0	0.0125	0.0125	-0.0125	1.25	0
1456	binoculars	0	0.0125	0.0125	-0.0125	1.25	0
1457	rooms	0	0.0125	0.0125	-0.0125	1.25	0
1458	timeshare	0	0.0125	0.0125	-0.0125	1.25	0
1459	scam	0	0.0125	0.0125	-0.0125	1.25	0
1460	pyramid	0	0.0125	0.0125	-0.0125	1.25	0
1461	vape	0	0.0125	0.0125	-0.0125	1.25	0
1462	thc	0	0.0125	0.0125	-0.0125	1.25	0
1463	edible	0	0.0125	0.0125	-0.0125	1.25	0
1464	mcdonalds	0	0.0125	0.0125	-0.0125	1.25	0
1465	icecoffee	0	0.0125	0.0125	-0.0125	1.25	0
1466	tart	0	0.0125	0.0125	-0.0125	1.25	0
1467	pavement	0	0.0125	0.0125	-0.0125	1.25	0
1468	sunflower	0	0.0125	0.0125	-0.0125	1.25	0
1469	groud	0	0.0125	0.0125	-0.0125	1.25	0
1470	disgust	0	0.0125	0.0125	-0.0125	1.25	0
1471	cringe	0	0.0125	0.0125	-0.0125	1.25	0
1472	unhappy	0	0.0125	0.0125	-0.0125	1.25	0
1473	hangout	0	0.0125	0.0125	-0.0125	1.25	0
1474	vietnam	0	0.0125	0.0125	-0.0125	1.25	0
1475	sands	0	0.0125	0.0125	-0.0125	1.25	0
1476	iwo	0	0.0125	0.0125	-0.0125	1.25	0
1477	jima	0	0.0125	0.0125	-0.0125	1.25	0
1478	homerun	0	0.0125	0.0125	-0.0125	1.25	0
1479	sap	0	0.0125	0.0125	-0.0125	1.25	0
1480	syrup	0	0.0125	0.0125	-0.0125	1.25	0
1481	elm	0	0.0125	0.0125	-0.0125	1.25	0
1482	trestle	0	0.0125	0.0125	-0.0125	1.25	0
1483	weiners	0	0.0125	0.0125	-0.0125	1.25	0
1484	shining	0	0.0125	0.0125	-0.0125	1.25	0
1485	overwhelming	0	0.0125	0.0125	-0.0125	1.25	0
1486	june	0	0.0125	0.0125	-0.0125	1.25	0
1487	minneapolis	0	0.0125	0.0125	-0.0125	1.25	0
1488	smog	0	0.0125	0.0125	-0.0125	1.25	0
1489	hgustle	0	0.0125	0.0125	-0.0125	1.25	0
1490	feedom	0	0.0125	0.0125	-0.0125	1.25	0
1491	smoking	0	0.0125	0.0125	-0.0125	1.25	0
1492	congestion	0	0.0125	0.0125	-0.0125	1.25	0
1493	buses	0	0.0125	0.0125	-0.0125	1.25	0
1494	smokey	0	0.0125	0.0125	-0.0125	1.25	0
1495	smoggy	0	0.0125	0.0125	-0.0125	1.25	0
1496	gassy	0	0.0125	0.0125	-0.0125	1.25	0
1497	loiter	0	0.0125	0.0125	-0.0125	1.25	0
1498	raped	0	0.0125	0.0125	-0.0125	1.25	0
1499	injured	0	0.0125	0.0125	-0.0125	1.25	0
1500	rapist	0	0.0125	0.0125	-0.0125	1.25	0
1501	hunt	0	0.0125	0.0125	-0.0125	1.25	0
1502	sneak	0	0.0125	0.0125	-0.0125	1.25	0
1503	secret	0	0.0125	0.0125	-0.0125	1.25	0
1504	chase	0	0.0125	0.0125	-0.0125	1.25	0
1505	disconnect	0	0.0125	0.0125	-0.0125	1.25	0
1506	pretend	0	0.0125	0.0125	-0.0125	1.25	0
1507	fake	0	0.0125	0.0125	-0.0125	1.25	0
1508	attorney	0	0.0125	0.0125	-0.0125	1.25	0
1509	cops	0	0.0125	0.0125	-0.0125	1.25	0
1510	solve	0	0.0125	0.0125	-0.0125	1.25	0
1511	confused	0	0.0125	0.0125	-0.0125	1.25	0
1512	clues	0	0.0125	0.0125	-0.0125	1.25	0
1513	repeat	0	0.0125	0.0125	-0.0125	1.25	0
1514	serial	0	0.0125	0.0125	-0.0125	1.25	0
1515	victims	0	0.0125	0.0125	-0.0125	1.25	0
1516	punish	0	0.0125	0.0125	-0.0125	1.25	0
1517	capital	0	0.0125	0.0125	-0.0125	1.25	0
1518	electric	0	0.0125	0.0125	-0.0125	1.25	0
1519	injection	0	0.0125	0.0125	-0.0125	1.25	0
1520	ax	0	0.0125	0.0125	-0.0125	1.25	0
1521	skull	0	0.0125	0.0125	-0.0125	1.25	0
1522	evidence	0	0.0125	0.0125	-0.0125	1.25	0
1523	erased	0	0.0125	0.0125	-0.0125	1.25	0
1524	unsolved	0	0.0125	0.0125	-0.0125	1.25	0
1525	destroyed	0	0.0125	0.0125	-0.0125	1.25	0
1526	changed	0	0.0125	0.0125	-0.0125	1.25	0
1527	ruined	0	0.0125	0.0125	-0.0125	1.25	0
1528	cope	0	0.0125	0.0125	-0.0125	1.25	0
1529	slit	0	0.0125	0.0125	-0.0125	1.25	0
1530	empty	0	0.0125	0.0125	-0.0125	1.25	0
1531	painful	0	0.0125	0.0125	-0.0125	1.25	0
1532	painless	0	0.0125	0.0125	-0.0125	1.25	0
1533	revenge	0	0.0125	0.0125	-0.0125	1.25	0
1534	muggy	0	0.0125	0.0125	-0.0125	1.25	0
1535	spotless	0	0.0125	0.0125	-0.0125	1.25	0
1536	prestine	0	0.0125	0.0125	-0.0125	1.25	0
1537	badd	0	0.0125	0.0125	-0.0125	1.25	0
1538	vegetation	0	0.0125	0.0125	-0.0125	1.25	0
1539	flatbed	0	0.0125	0.0125	-0.0125	1.25	0
1540	kalamazoo	0	0.0125	0.0125	-0.0125	1.25	0
1541	michigan	0	0.0125	0.0125	-0.0125	1.25	0
1542	leak	0	0.0125	0.0125	-0.0125	1.25	0
1543	physics	0	0.0125	0.0125	-0.0125	1.25	0
1544	quest	0	0.0125	0.0125	-0.0125	1.25	0
1545	advisor	0	0.0125	0.0125	-0.0125	1.25	0
1546	counselor	0	0.0125	0.0125	-0.0125	1.25	0
1547	fertilizer	0	0.0125	0.0125	-0.0125	1.25	0
1548	method	0	0.0125	0.0125	-0.0125	1.25	0
1549	experiment	0	0.0125	0.0125	-0.0125	1.25	0
1550	engineering	0	0.0125	0.0125	-0.0125	1.25	0
1551	contract	0	0.0125	0.0125	-0.0125	1.25	0
1552	signature	0	0.0125	0.0125	-0.0125	1.25	0
1553	recognition	0	0.0125	0.0125	-0.0125	1.25	0
1554	recognize	0	0.0125	0.0125	-0.0125	1.25	0
1555	arrive	0	0.0125	0.0125	-0.0125	1.25	0
1556	come	0	0.0125	0.0125	-0.0125	1.25	0
1557	afar	0	0.0125	0.0125	-0.0125	1.25	0
1558	tombstone	0	0.0125	0.0125	-0.0125	1.25	0
1559	cemetary	0	0.0125	0.0125	-0.0125	1.25	0
1560	cement	0	0.0125	0.0125	-0.0125	1.25	0
1561	pennies	0	0.0125	0.0125	-0.0125	1.25	0
1562	dimes	0	0.0125	0.0125	-0.0125	1.25	0
1563	quarters	0	0.0125	0.0125	-0.0125	1.25	0
1564	t-rex	0	0.0125	0.0125	-0.0125	1.25	0
1565	jurassic	0	0.0125	0.0125	-0.0125	1.25	0
1566	broil	0	0.0125	0.0125	-0.0125	1.25	0
1567	sous	0	0.0125	0.0125	-0.0125	1.25	0
1568	vide	0	0.0125	0.0125	-0.0125	1.25	0
1569	chamber	0	0.0125	0.0125	-0.0125	1.25	0
1570	pilot	0	0.0125	0.0125	-0.0125	1.25	0
1571	aircraft	0	0.0125	0.0125	-0.0125	1.25	0
1572	spaceship	0	0.0125	0.0125	-0.0125	1.25	0
1573	station	0	0.0125	0.0125	-0.0125	1.25	0
1574	plan	0	0.0125	0.0125	-0.0125	1.25	0
1575	organize	0	0.0125	0.0125	-0.0125	1.25	0
1576	fart	0	0.0125	0.0125	-0.0125	1.25	0
1577	meow	0	0.0125	0.0125	-0.0125	1.25	0
1578	purr	0	0.0125	0.0125	-0.0125	1.25	0
1579	typist	0	0.0125	0.0125	-0.0125	1.25	0
1580	arranger	0	0.0125	0.0125	-0.0125	1.25	0
1581	organizer	0	0.0125	0.0125	-0.0125	1.25	0
1582	shelf	0	0.0125	0.0125	-0.0125	1.25	0
1583	pages	0	0.0125	0.0125	-0.0125	1.25	0
1584	beard	0	0.0125	0.0125	-0.0125	1.25	0
1585	runner	0	0.0125	0.0125	-0.0125	1.25	0
1586	an	0	0.0125	0.0125	-0.0125	1.25	0
1587	titter	0	0.0125	0.0125	-0.0125	1.25	0
1588	giggle	0	0.0125	0.0125	-0.0125	1.25	0
1589	haha	0	0.0125	0.0125	-0.0125	1.25	0
1590	burp	0	0.0125	0.0125	-0.0125	1.25	0
1591	burpee	0	0.0125	0.0125	-0.0125	1.25	0
1592	squeeze	0	0.0125	0.0125	-0.0125	1.25	0
1593	pudding	0	0.0125	0.0125	-0.0125	1.25	0
1594	wrinkle	0	0.0125	0.0125	-0.0125	1.25	0
1595	rabid	0	0.0125	0.0125	-0.0125	1.25	0
1596	stew	0	0.0125	0.0125	-0.0125	1.25	0
1597	low	0	0.0125	0.0125	-0.0125	1.25	0
1598	john	0	0.0125	0.0125	-0.0125	1.25	0
1599	and	0	0.0125	0.0125	-0.0125	1.25	0
1600	close	0	0.0125	0.0125	-0.0125	1.25	0
1601	hood	0	0.0125	0.0125	-0.0125	1.25	0
1602	someone	0	0.0125	0.0125	-0.0125	1.25	0
1603	abdomen	0	0.0125	0.0125	-0.0125	1.25	0
1604	bod	0	0.0125	0.0125	-0.0125	1.25	0
1605	deceased	0	0.0125	0.0125	-0.0125	1.25	0
1606	morgue	0	0.0125	0.0125	-0.0125	1.25	0
1607	bodies	0	0.0125	0.0125	-0.0125	1.25	0
1608	skeleton	0	0.0125	0.0125	-0.0125	1.25	0
1609	armour	0	0.0125	0.0125	-0.0125	1.25	0
1610	spine	0	0.0125	0.0125	-0.0125	1.25	0
1611	gallbladder	0	0.0125	0.0125	-0.0125	1.25	0
1612	pancreas	0	0.0125	0.0125	-0.0125	1.25	0
1613	uterus	0	0.0125	0.0125	-0.0125	1.25	0
1614	kidney	0	0.0125	0.0125	-0.0125	1.25	0
1615	shoulder	0	0.0125	0.0125	-0.0125	1.25	0
1616	nipple	0	0.0125	0.0125	-0.0125	1.25	0
1617	artery	0	0.0125	0.0125	-0.0125	1.25	0
1618	pelvis	0	0.0125	0.0125	-0.0125	1.25	0
1619	shin	0	0.0125	0.0125	-0.0125	1.25	0
1620	patch	0	0.0125	0.0125	-0.0125	1.25	0
1621	sensation	0	0.0125	0.0125	-0.0125	1.25	0
1622	zozmbie	0	0.0125	0.0125	-0.0125	1.25	0
1623	zombie	0	0.0125	0.0125	-0.0125	1.25	0
1624	how	0	0.0125	0.0125	-0.0125	1.25	0
1625	christ	0	0.0125	0.0125	-0.0125	1.25	0
1626	mister	0	0.0125	0.0125	-0.0125	1.25	0
1627	facist	0	0.0125	0.0125	-0.0125	1.25	0
1628	fascist	0	0.0125	0.0125	-0.0125	1.25	0
1629	lad	0	0.0125	0.0125	-0.0125	1.25	0
1630	preacher	0	0.0125	0.0125	-0.0125	1.25	0
1631	vampire	0	0.0125	0.0125	-0.0125	1.25	0
1632	tale	0	0.0125	0.0125	-0.0125	1.25	0
1633	murderer	0	0.0125	0.0125	-0.0125	1.25	0
1634	hung	0	0.0125	0.0125	-0.0125	1.25	0
1635	electrocuted	0	0.0125	0.0125	-0.0125	1.25	0
1636	repent	0	0.0125	0.0125	-0.0125	1.25	0
1637	wound	0	0.0125	0.0125	-0.0125	1.25	0
1638	bedrest	0	0.0125	0.0125	-0.0125	1.25	0
1639	elderly	0	0.0125	0.0125	-0.0125	1.25	0
1640	nutrient	0	0.0125	0.0125	-0.0125	1.25	0
1641	chairs	0	0.0125	0.0125	-0.0125	1.25	0
1642	silverware	0	0.0125	0.0125	-0.0125	1.25	0
1643	frieds	0	0.0125	0.0125	-0.0125	1.25	0
1644	bikes	0	0.0125	0.0125	-0.0125	1.25	0
1645	organs	0	0.0125	0.0125	-0.0125	1.25	0
1646	sensing	0	0.0125	0.0125	-0.0125	1.25	0
1647	ability	0	0.0125	0.0125	-0.0125	1.25	0
1648	disability	0	0.0125	0.0125	-0.0125	1.25	0
1649	possibilities	0	0.0125	0.0125	-0.0125	1.25	0
1650	hearing	0	0.0125	0.0125	-0.0125	1.25	0
1651	tasting	0	0.0125	0.0125	-0.0125	1.25	0
1652	smelling	0	0.0125	0.0125	-0.0125	1.25	0
1653	fit	0	0.0125	0.0125	-0.0125	1.25	0
1654	he	0	0.0125	0.0125	-0.0125	1.25	0
1655	they	0	0.0125	0.0125	-0.0125	1.25	0
1656	them	0	0.0125	0.0125	-0.0125	1.25	0
1657	us	0	0.0125	0.0125	-0.0125	1.25	0
1658	we	0	0.0125	0.0125	-0.0125	1.25	0
1659	choices	0	0.0125	0.0125	-0.0125	1.25	0
1660	trapped	0	0.0125	0.0125	-0.0125	1.25	0
1661	hiding	0	0.0125	0.0125	-0.0125	1.25	0
1662	insects	0	0.0125	0.0125	-0.0125	1.25	0
1663	wildlife	0	0.0125	0.0125	-0.0125	1.25	0
1664	streets	0	0.0125	0.0125	-0.0125	1.25	0
1665	biking	0	0.0125	0.0125	-0.0125	1.25	0
1666	skipping	0	0.0125	0.0125	-0.0125	1.25	0
1667	jumping	0	0.0125	0.0125	-0.0125	1.25	0
1668	belly	0	0.0125	0.0125	-0.0125	1.25	0
1669	bounce	0	0.0125	0.0125	-0.0125	1.25	0
1670	crab	0	0.0125	0.0125	-0.0125	1.25	0
1671	butterfly	0	0.0125	0.0125	-0.0125	1.25	0
1672	swiftly	0	0.0125	0.0125	-0.0125	1.25	0
1673	crescent	0	0.0125	0.0125	-0.0125	1.25	0
1674	split	0	0.0125	0.0125	-0.0125	1.25	0
1675	later	0	0.0125	0.0125	-0.0125	1.25	0
1676	gator	0	0.0125	0.0125	-0.0125	1.25	0
1677	crocs	0	0.0125	0.0125	-0.0125	1.25	0
1678	loose	0	0.0125	0.0125	-0.0125	1.25	0
1679	wrangler	0	0.0125	0.0125	-0.0125	1.25	0
1680	satisfaction	0	0.0125	0.0125	-0.0125	1.25	0
1681	victory	0	0.0125	0.0125	-0.0125	1.25	0
1682	champions	0	0.0125	0.0125	-0.0125	1.25	0
1683	podium	0	0.0125	0.0125	-0.0125	1.25	0
1684	applause	0	0.0125	0.0125	-0.0125	1.25	0
1685	cheering	0	0.0125	0.0125	-0.0125	1.25	0
1686	clap	0	0.0125	0.0125	-0.0125	1.25	0
1687	roar	0	0.0125	0.0125	-0.0125	1.25	0
1688	teddy	0	0.0125	0.0125	-0.0125	1.25	0
1689	juicy	0	0.0125	0.0125	-0.0125	1.25	0
1690	tender	0	0.0125	0.0125	-0.0125	1.25	0
1691	seasoning	0	0.0125	0.0125	-0.0125	1.25	0
1692	csi	0	0.0125	0.0125	-0.0125	1.25	0
1693	benson	0	0.0125	0.0125	-0.0125	1.25	0
1694	stabler	0	0.0125	0.0125	-0.0125	1.25	0
1695	detective	0	0.0125	0.0125	-0.0125	1.25	0
1696	seven	0	0.0125	0.0125	-0.0125	1.25	0
1697	freeman	0	0.0125	0.0125	-0.0125	1.25	0
1698	pitt	0	0.0125	0.0125	-0.0125	1.25	0
1699	bananna	0	0.0125	0.0125	-0.0125	1.25	0
1700	rollup	0	0.0125	0.0125	-0.0125	1.25	0
1701	nichole	0	0.0125	0.0125	-0.0125	1.25	0
1702	oj	0	0.0125	0.0125	-0.0125	1.25	0
1703	goldman	0	0.0125	0.0125	-0.0125	1.25	0
1704	espn	0	0.0125	0.0125	-0.0125	1.25	0
1705	avery	0	0.0125	0.0125	-0.0125	1.25	0
1706	steve	0	0.0125	0.0125	-0.0125	1.25	0
1707	superbowl	0	0.0125	0.0125	-0.0125	1.25	0
1708	dallas	0	0.0125	0.0125	-0.0125	1.25	0
1709	texas	0	0.0125	0.0125	-0.0125	1.25	0
1710	democrats	0	0.0125	0.0125	-0.0125	1.25	0
1711	debates	0	0.0125	0.0125	-0.0125	1.25	0
1712	whoopi	0	0.0125	0.0125	-0.0125	1.25	0
1713	mccain	0	0.0125	0.0125	-0.0125	1.25	0
1714	4th	0	0.0125	0.0125	-0.0125	1.25	0
1715	fireworks	0	0.0125	0.0125	-0.0125	1.25	0
1716	perry	0	0.0125	0.0125	-0.0125	1.25	0
1717	snoop	0	0.0125	0.0125	-0.0125	1.25	0
1718	dre	0	0.0125	0.0125	-0.0125	1.25	0
1719	chronic	0	0.0125	0.0125	-0.0125	1.25	0
1720	germanshepard	0	0.0125	0.0125	-0.0125	1.25	0
1721	collie	0	0.0125	0.0125	-0.0125	1.25	0
1722	holly	0	0.0125	0.0125	-0.0125	1.25	0
1723	kendra	0	0.0125	0.0125	-0.0125	1.25	0
1724	hef	0	0.0125	0.0125	-0.0125	1.25	0
1725	playboy	0	0.0125	0.0125	-0.0125	1.25	0
1726	girls	0	0.0125	0.0125	-0.0125	1.25	0
1727	sunb	0	0.0125	0.0125	-0.0125	1.25	0
1728	slaughter	0	0.0125	0.0125	-0.0125	1.25	0
1729	fodder	0	0.0125	0.0125	-0.0125	1.25	0
1730	leech	0	0.0125	0.0125	-0.0125	1.25	0
1731	stag	0	0.0125	0.0125	-0.0125	1.25	0
1732	drag	0	0.0125	0.0125	-0.0125	1.25	0
1733	slag	0	0.0125	0.0125	-0.0125	1.25	0
1734	brag	0	0.0125	0.0125	-0.0125	1.25	0
1735	shag	0	0.0125	0.0125	-0.0125	1.25	0
1736	frag	0	0.0125	0.0125	-0.0125	1.25	0
1737	tag	0	0.0125	0.0125	-0.0125	1.25	0
1738	lag	0	0.0125	0.0125	-0.0125	1.25	0
1739	fray	0	0.0125	0.0125	-0.0125	1.25	0
1740	say	0	0.0125	0.0125	-0.0125	1.25	0
1741	relay	0	0.0125	0.0125	-0.0125	1.25	0
1742	sprain	0	0.0125	0.0125	-0.0125	1.25	0
1743	disdain	0	0.0125	0.0125	-0.0125	1.25	0
1744	dislike	0	0.0125	0.0125	-0.0125	1.25	0
1745	above	0	0.0125	0.0125	-0.0125	1.25	0
1746	frank	0	0.0125	0.0125	-0.0125	1.25	0
1747	shank	0	0.0125	0.0125	-0.0125	1.25	0
1748	skank	0	0.0125	0.0125	-0.0125	1.25	0
1749	spoil	0	0.0125	0.0125	-0.0125	1.25	0
1750	turmoil	0	0.0125	0.0125	-0.0125	1.25	0
1751	flatter	0	0.0125	0.0125	-0.0125	1.25	0
1752	scatter	0	0.0125	0.0125	-0.0125	1.25	0
1753	splatter	0	0.0125	0.0125	-0.0125	1.25	0
1754	remorse	0	0.0125	0.0125	-0.0125	1.25	0
1755	fog	0	0.0125	0.0125	-0.0125	1.25	0
1756	cog	0	0.0125	0.0125	-0.0125	1.25	0
1757	hog	0	0.0125	0.0125	-0.0125	1.25	0
1758	shock	0	0.0125	0.0125	-0.0125	1.25	0
1759	flock	0	0.0125	0.0125	-0.0125	1.25	0
1760	glock	0	0.0125	0.0125	-0.0125	1.25	0
1761	nine	0	0.0125	0.0125	-0.0125	1.25	0
1762	indian	0	0.0125	0.0125	-0.0125	1.25	0
1763	artic	0	0.0125	0.0125	-0.0125	1.25	0
1764	cinnamon	0	0.0125	0.0125	-0.0125	1.25	0
1765	donut	0	0.0125	0.0125	-0.0125	1.25	0
1766	chip	0	0.0125	0.0125	-0.0125	1.25	0
1767	lays	0	0.0125	0.0125	-0.0125	1.25	0
1768	crunchy	0	0.0125	0.0125	-0.0125	1.25	0
1769	doritos	0	0.0125	0.0125	-0.0125	1.25	0
1770	cheddar	0	0.0125	0.0125	-0.0125	1.25	0
1771	decomposition	0	0.0125	0.0125	-0.0125	1.25	0
1772	cemetery	0	0.0125	0.0125	-0.0125	1.25	0
1773	blooming	0	0.0125	0.0125	-0.0125	1.25	0
1774	squint	0	0.0125	0.0125	-0.0125	1.25	0
1775	pupils	0	0.0125	0.0125	-0.0125	1.25	0
1776	dreary	0	0.0125	0.0125	-0.0125	1.25	0
1777	buriel	0	0.0125	0.0125	-0.0125	1.25	0
1778	pastor	0	0.0125	0.0125	-0.0125	1.25	0
1779	gardens	0	0.0125	0.0125	-0.0125	1.25	0
1780	screaming	0	0.0125	0.0125	-0.0125	1.25	0
1781	podcasts	0	0.0125	0.0125	-0.0125	1.25	0
1782	listening	0	0.0125	0.0125	-0.0125	1.25	0
1783	waking	0	0.0125	0.0125	-0.0125	1.25	0
1784	washed	0	0.0125	0.0125	-0.0125	1.25	0
1785	bathrooms	0	0.0125	0.0125	-0.0125	1.25	0
1786	current	0	0.0125	0.0125	-0.0125	1.25	0
1787	bunches	0	0.0125	0.0125	-0.0125	1.25	0
1788	illness	0	0.0125	0.0125	-0.0125	1.25	0
1789	helpful	0	0.0125	0.0125	-0.0125	1.25	0
1790	barbecue	0	0.0125	0.0125	-0.0125	1.25	0
1791	ceremony	0	0.0125	0.0125	-0.0125	1.25	0
1792	religious	0	0.0125	0.0125	-0.0125	1.25	0
1793	lessons	0	0.0125	0.0125	-0.0125	1.25	0
1794	wellness	0	0.0125	0.0125	-0.0125	1.25	0
1795	greens	0	0.0125	0.0125	-0.0125	1.25	0
1796	gentle	0	0.0125	0.0125	-0.0125	1.25	0
1797	activities	0	0.0125	0.0125	-0.0125	1.25	0
1798	consoles	0	0.0125	0.0125	-0.0125	1.25	0
1799	nintendo	0	0.0125	0.0125	-0.0125	1.25	0
1800	exploration	0	0.0125	0.0125	-0.0125	1.25	0
1801	heights	0	0.0125	0.0125	-0.0125	1.25	0
1802	rooftop	0	0.0125	0.0125	-0.0125	1.25	0
1803	unwind	0	0.0125	0.0125	-0.0125	1.25	0
1804	destress	0	0.0125	0.0125	-0.0125	1.25	0
1805	refuel	0	0.0125	0.0125	-0.0125	1.25	0
1806	motivation	0	0.0125	0.0125	-0.0125	1.25	0
1807	determination	0	0.0125	0.0125	-0.0125	1.25	0
1808	accomplishment	0	0.0125	0.0125	-0.0125	1.25	0
1809	falls	0	0.0125	0.0125	-0.0125	1.25	0
1810	members	0	0.0125	0.0125	-0.0125	1.25	0
1811	paneer	0	0.0125	0.0125	-0.0125	1.25	0
1812	retrieve	0	0.0125	0.0125	-0.0125	1.25	0
1813	ignore	0	0.0125	0.0125	-0.0125	1.25	0
1814	sheriff	0	0.0125	0.0125	-0.0125	1.25	0
1815	appetite	0	0.0125	0.0125	-0.0125	1.25	0
1816	details	0	0.0125	0.0125	-0.0125	1.25	0
1817	intimate	0	0.0125	0.0125	-0.0125	1.25	0
1818	avoid	0	0.0125	0.0125	-0.0125	1.25	0
1819	upset	0	0.0125	0.0125	-0.0125	1.25	0
1820	pieces	0	0.0125	0.0125	-0.0125	1.25	0
1821	cards	0	0.0125	0.0125	-0.0125	1.25	0
1822	stuart	0	0.0125	0.0125	-0.0125	1.25	0
1823	vern	0	0.0125	0.0125	-0.0125	1.25	0
1824	marnie	0	0.0125	0.0125	-0.0125	1.25	0
1825	hairdresser	0	0.0125	0.0125	-0.0125	1.25	0
1826	truth	0	0.0125	0.0125	-0.0125	1.25	0
1827	hook	0	0.0125	0.0125	-0.0125	1.25	0
1828	print	0	0.0125	0.0125	-0.0125	1.25	0
1829	roun	0	0.0125	0.0125	-0.0125	1.25	0
1830	flap	0	0.0125	0.0125	-0.0125	1.25	0
1831	sleeve	0	0.0125	0.0125	-0.0125	1.25	0
1832	sho	0	0.0125	0.0125	-0.0125	1.25	0
1833	badge	0	0.0125	0.0125	-0.0125	1.25	0
1834	sumer	0	0.0125	0.0125	-0.0125	1.25	0
1835	backpacking	0	0.0125	0.0125	-0.0125	1.25	0
1836	nothing	0	0.0125	0.0125	-0.0125	1.25	0
1837	quite	0	0.0125	0.0125	-0.0125	1.25	0
1838	sob	0	0.0125	0.0125	-0.0125	1.25	0
1839	sodone	0	0.0125	0.0125	-0.0125	1.25	0
1840	kiddo	0	0.0125	0.0125	-0.0125	1.25	0
1841	harlan	0	0.0125	0.0125	-0.0125	1.25	0
1842	miners	0	0.0125	0.0125	-0.0125	1.25	0
1843	kentucky	0	0.0125	0.0125	-0.0125	1.25	0
1844	granny	0	0.0125	0.0125	-0.0125	1.25	0
1845	rigging	0	0.0125	0.0125	-0.0125	1.25	0
1846	mast	0	0.0125	0.0125	-0.0125	1.25	0
1847	jack	0	0.0125	0.0125	-0.0125	1.25	0
1848	punk	0	0.0125	0.0125	-0.0125	1.25	0
1849	lonesome	0	0.0125	0.0125	-0.0125	1.25	0
1850	miserable	0	0.0125	0.0125	-0.0125	1.25	0
1851	water	0.325	0.325	0	0	1	1
1852	fish	0.2	0.2	0	0	1	1
1853	tail	0.0125	0.0125	0	0	1	1
1854	sail	0.025	0.025	0	0	1	1
1855	wind	0.0625	0.0625	0	0	1	1
1856	storm	0.0375	0.0375	0	0	1	1
1857	meat	0.0625	0.0625	0	0	1	1
1858	pear	0.0125	0.0125	0	0	1	1
1859	grape	0.025	0.025	0	0	1	1
1860	ache	0.0125	0.0125	0	0	1	1
1861	eye	0.025	0.025	0	0	1	1
1862	shirt	0.075	0.075	0	0	1	1
1863	fuel	0.0125	0.0125	0	0	1	1
1864	towel	0.05	0.05	0	0	1	1
1865	breathe	0.025	0.025	0	0	1	1
1866	stethescope	0.0125	0.0125	0	0	1	1
1867	instrument	0.0125	0.0125	0	0	1	1
1868	sounds	0.0125	0.0125	0	0	1	1
1869	birds	0.0625	0.0625	0	0	1	1
1870	crickets	0.0125	0.0125	0	0	1	1
1871	hop	0.0125	0.0125	0	0	1	1
1872	dog	0.0875	0.0875	0	0	1	1
1873	ladder	0.025	0.025	0	0	1	1
1874	body	0.125	0.125	0	0	1	1
1875	comic	0.0125	0.0125	0	0	1	1
1876	father	0.025	0.025	0	0	1	1
1877	plant	0.0375	0.0375	0	0	1	1
1878	face	0.0375	0.0375	0	0	1	1
1879	sadness	0.0375	0.0375	0	0	1	1
1880	feeling	0.025	0.025	0	0	1	1
1881	swallow	0.0125	0.0125	0	0	1	1
1882	bird	0.075	0.075	0	0	1	1
1883	farms	0.0125	0.0125	0	0	1	1
1884	cattle	0.0125	0.0125	0	0	1	1
1885	knit	0.0125	0.0125	0	0	1	1
1886	tie	0.0625	0.0625	0	0	1	1
1887	shore	0.0125	0.0125	0	0	1	1
1888	robot	0.025	0.025	0	0	1	1
1889	peel	0.0125	0.0125	0	0	1	1
1890	fruit	0.1	0.1	0	0	1	1
1891	wheel	0.05	0.05	0	0	1	1
1892	rectangle	0.0125	0.0125	0	0	1	1
1893	order	0.025	0.025	0	0	1	1
1894	letters	0.0125	0.0125	0	0	1	1
1895	birthday	0.05	0.05	0	0	1	1
1896	easter	0.025	0.025	0	0	1	1
1897	gather	0.025	0.025	0	0	1	1
1898	grateful	0.0125	0.0125	0	0	1	1
1899	bills	0.025	0.025	0	0	1	1
1900	gums	0.0125	0.0125	0	0	1	1
1901	clean	0.125	0.125	0	0	1	1
1902	cost	0.025	0.025	0	0	1	1
1903	future	0.0375	0.0375	0	0	1	1
1904	knowing	0.0125	0.0125	0	0	1	1
1905	peace	0.0625	0.0625	0	0	1	1
1906	living	0.025	0.025	0	0	1	1
1907	world	0.05	0.05	0	0	1	1
1908	beans	0.0125	0.0125	0	0	1	1
1909	stairs	0.0125	0.0125	0	0	1	1
1910	bed	0.15	0.15	0	0	1	1
1911	photograph	0.0125	0.0125	0	0	1	1
1912	camera	0.025	0.025	0	0	1	1
1913	book	0.0875	0.0875	0	0	1	1
1914	squirrel	0.0125	0.0125	0	0	1	1
1915	street	0.0625	0.0625	0	0	1	1
1916	van	0.0125	0.0125	0	0	1	1
1917	boat	0.1375	0.1375	0	0	1	1
1918	umbrella	0.025	0.025	0	0	1	1
1919	feel	0.0125	0.0125	0	0	1	1
1920	taste	0.0375	0.0375	0	0	1	1
1921	child	0.075	0.075	0	0	1	1
1922	running	0.05	0.05	0	0	1	1
1923	skirt	0.0125	0.0125	0	0	1	1
1924	garden	0.075	0.075	0	0	1	1
1925	eggs	0.0625	0.0625	0	0	1	1
1926	crayon	0.025	0.025	0	0	1	1
1927	coloring	0.0125	0.0125	0	0	1	1
1928	nerves	0.0125	0.0125	0	0	1	1
1929	veins	0.0125	0.0125	0	0	1	1
1930	yogurt	0.0125	0.0125	0	0	1	1
1931	toy	0.0375	0.0375	0	0	1	1
1932	snake	0.0125	0.0125	0	0	1	1
1933	encounter	0.0125	0.0125	0	0	1	1
1934	experience	0.0125	0.0125	0	0	1	1
1935	trim	0.0125	0.0125	0	0	1	1
1936	envy	0.0125	0.0125	0	0	1	1
1937	table	0.0875	0.0875	0	0	1	1
1938	makeup	0.0125	0.0125	0	0	1	1
1939	skin	0.075	0.075	0	0	1	1
1940	waist	0.0125	0.0125	0	0	1	1
1941	fingers	0.0375	0.0375	0	0	1	1
1942	smooth	0.025	0.025	0	0	1	1
1943	smile	0.0875	0.0875	0	0	1	1
1944	waves	0.0625	0.0625	0	0	1	1
1945	suntan	0.0125	0.0125	0	0	1	1
1946	lotion	0.025	0.025	0	0	1	1
1947	sign	0.025	0.025	0	0	1	1
1948	london	0.0125	0.0125	0	0	1	1
1949	butter	0.0625	0.0625	0	0	1	1
1950	nipples	0.0125	0.0125	0	0	1	1
1951	donuts	0.0125	0.0125	0	0	1	1
1952	paintings	0.0125	0.0125	0	0	1	1
1953	france	0.025	0.025	0	0	1	1
1954	korean	0.0125	0.0125	0	0	1	1
1955	jews	0.0125	0.0125	0	0	1	1
1956	job	0.0375	0.0375	0	0	1	1
1957	planning	0.0125	0.0125	0	0	1	1
1958	goals	0.025	0.025	0	0	1	1
1959	improvement	0.0125	0.0125	0	0	1	1
1960	question	0.025	0.025	0	0	1	1
1961	protein	0.0125	0.0125	0	0	1	1
1962	sleepy	0.025	0.025	0	0	1	1
1963	spill	0.0125	0.0125	0	0	1	1
1964	twitter	0.0125	0.0125	0	0	1	1
1965	transfer	0.0125	0.0125	0	0	1	1
1966	bonus	0.0125	0.0125	0	0	1	1
1967	windows	0.0125	0.0125	0	0	1	1
1968	tickets	0.0125	0.0125	0	0	1	1
1969	hats	0.0125	0.0125	0	0	1	1
1970	mechanic	0.025	0.025	0	0	1	1
1971	ink	0.0125	0.0125	0	0	1	1
1972	meeting	0.0125	0.0125	0	0	1	1
1973	pepper	0.0375	0.0375	0	0	1	1
1974	spicy	0.0125	0.0125	0	0	1	1
1975	bible	0.0125	0.0125	0	0	1	1
1976	tattoo	0.0125	0.0125	0	0	1	1
1977	rock	0.0625	0.0625	0	0	1	1
1978	stone	0.0375	0.0375	0	0	1	1
1979	grill	0.0375	0.0375	0	0	1	1
1980	outside	0.05	0.05	0	0	1	1
1981	drove	0.0125	0.0125	0	0	1	1
1982	jeep	0.0125	0.0125	0	0	1	1
1983	base	0.0125	0.0125	0	0	1	1
1984	cute	0.0125	0.0125	0	0	1	1
1985	sexy	0.0125	0.0125	0	0	1	1
1986	coconut	0.0125	0.0125	0	0	1	1
1987	toilet	0.025	0.025	0	0	1	1
1988	knives	0.0125	0.0125	0	0	1	1
1989	plates	0.0125	0.0125	0	0	1	1
1990	bowl	0.05	0.05	0	0	1	1
1991	compassion	0.0125	0.0125	0	0	1	1
1992	half	0.0125	0.0125	0	0	1	1
1993	small	0.0375	0.0375	0	0	1	1
1994	actor	0.0125	0.0125	0	0	1	1
1995	actress	0.0125	0.0125	0	0	1	1
1996	higher	0.0125	0.0125	0	0	1	1
1997	period	0.0125	0.0125	0	0	1	1
1998	surfing	0.0125	0.0125	0	0	1	1
1999	person	0.075	0.075	0	0	1	1
[truncated: 2,151 more rows]
