# Supplementary material for: Narrative thinking lingers in spontaneous thought
Source: Nat Commun. 2022 Aug 6;13:4585. doi: 10.1038/s41467-022-32113-6 (PMC9357042; doi:10.1038/s41467-022-32113-6)
Supplement: Supplementary file 4 — Source Data [file 41467_2022_32113_MOESM4_ESM.zip › Source Data/Supplement/FigureS12&18/exp_1/july_orig/intact_fa_bias.csv]

	word	fa1_p	fa2_p	fa2_bias	fa1_bias	fa2_oddsratio	fa1_oddsratio
1	number	0.025	0.225	0.2	-0.2	9	0.111111111111111
2	man	0.0375	0.2	0.1625	-0.1625	5.33333333333333	0.1875
3	phone	0.0625	0.2125	0.15	-0.15	3.4	0.294117647058824
4	loss	0.0125	0.15	0.1375	-0.1375	12	0.0833333333333333
5	four	0.025	0.1625	0.1375	-0.1375	6.5	0.153846153846154
6	spy	0.025	0.1625	0.1375	-0.1375	6.5	0.153846153846154
7	seat	0.0375	0.1625	0.125	-0.125	4.33333333333333	0.230769230769231
8	tall	0.0125	0.1375	0.125	-0.125	11	0.0909090909090909
9	wonder	0	0.1125	0.1125	-0.1125	11.25	0
10	longing	0.025	0.125	0.1	-0.1	5	0.2
11	new	0.025	0.125	0.1	-0.1	5	0.2
12	actor	0.025	0.125	0.1	-0.1	5	0.2
13	old	0.05	0.15	0.1	-0.1	3	0.333333333333333
14	nanny	0	0.1	0.1	-0.1	10	0
15	secret	0.0125	0.1	0.0875	-0.0875	8	0.125
16	lost	0.0375	0.125	0.0875	-0.0875	3.33333333333333	0.3
17	love	0.1875	0.275	0.0875	-0.0875	1.46666666666667	0.681818181818182
18	life	0.1875	0.275	0.0875	-0.0875	1.46666666666667	0.681818181818182
19	call	0.0375	0.125	0.0875	-0.0875	3.33333333333333	0.3
20	husband	0.025	0.1	0.075	-0.075	4	0.25
21	woman	0.025	0.1	0.075	-0.075	4	0.25
22	children	0.0625	0.1375	0.075	-0.075	2.2	0.454545454545455
23	tree	0.0875	0.1625	0.075	-0.075	1.85714285714286	0.538461538461538
24	break	0.025	0.1	0.075	-0.075	4	0.25
25	bright	0.025	0.1	0.075	-0.075	4	0.25
26	wine	0.0125	0.0875	0.075	-0.075	7	0.142857142857143
27	past	0.025	0.1	0.075	-0.075	4	0.25
28	window	0.0375	0.1125	0.075	-0.075	3	0.333333333333333
29	bathroom	0.0125	0.0875	0.075	-0.075	7	0.142857142857143
30	scared	0.0125	0.0875	0.075	-0.075	7	0.142857142857143
31	hope	0	0.075	0.075	-0.075	7.5	0
32	skirt	0	0.075	0.075	-0.075	7.5	0
33	plane	0.075	0.1375	0.0625	-0.0625	1.83333333333333	0.545454545454545
34	fear	0.0375	0.1	0.0625	-0.0625	2.66666666666667	0.375
35	travel	0.175	0.2375	0.0625	-0.0625	1.35714285714286	0.736842105263158
36	dark	0.0375	0.1	0.0625	-0.0625	2.66666666666667	0.375
37	working	0.0125	0.075	0.0625	-0.0625	6	0.166666666666667
38	alone	0.025	0.0875	0.0625	-0.0625	3.5	0.285714285714286
39	star	0.025	0.0875	0.0625	-0.0625	3.5	0.285714285714286
40	age	0.0125	0.075	0.0625	-0.0625	6	0.166666666666667
41	memory	0	0.0625	0.0625	-0.0625	6.25	0
42	late	0	0.0625	0.0625	-0.0625	6.25	0
43	unknown	0	0.0625	0.0625	-0.0625	6.25	0
44	affair	0	0.0625	0.0625	-0.0625	6.25	0
45	armpit	0	0.0625	0.0625	-0.0625	6.25	0
46	shoulder	0	0.0625	0.0625	-0.0625	6.25	0
47	note	0	0.0625	0.0625	-0.0625	6.25	0
48	lust	0	0.0625	0.0625	-0.0625	6.25	0
49	meeting	0	0.0625	0.0625	-0.0625	6.25	0
50	fake	0.0125	0.0625	0.05	-0.05	5	0.2
51	friends	0.05	0.1	0.05	-0.05	2	0.5
52	snow	0.0875	0.1375	0.05	-0.05	1.57142857142857	0.636363636363636
53	bond	0.0125	0.0625	0.05	-0.05	5	0.2
54	regret	0.0125	0.0625	0.05	-0.05	5	0.2
55	anger	0.0125	0.0625	0.05	-0.05	5	0.2
56	romance	0.025	0.075	0.05	-0.05	3	0.333333333333333
57	person	0.025	0.075	0.05	-0.05	3	0.333333333333333
58	short	0.025	0.075	0.05	-0.05	3	0.333333333333333
59	private	0.0125	0.0625	0.05	-0.05	5	0.2
60	cow	0.0375	0.0875	0.05	-0.05	2.33333333333333	0.428571428571429
61	girl	0.0625	0.1125	0.05	-0.05	1.8	0.555555555555556
62	one	0.0125	0.0625	0.05	-0.05	5	0.2
63	buy	0.025	0.075	0.05	-0.05	3	0.333333333333333
64	help	0.0375	0.0875	0.05	-0.05	2.33333333333333	0.428571428571429
65	dream	0.025	0.075	0.05	-0.05	3	0.333333333333333
66	black	0.075	0.125	0.05	-0.05	1.66666666666667	0.6
67	busy	0.0125	0.0625	0.05	-0.05	5	0.2
68	open	0.0375	0.0875	0.05	-0.05	2.33333333333333	0.428571428571429
69	happiness	0.025	0.075	0.05	-0.05	3	0.333333333333333
70	exciting	0.0125	0.0625	0.05	-0.05	5	0.2
71	go	0.025	0.075	0.05	-0.05	3	0.333333333333333
72	hidden	0.0125	0.0625	0.05	-0.05	5	0.2
73	agent	0.025	0.075	0.05	-0.05	3	0.333333333333333
74	wash	0.025	0.075	0.05	-0.05	3	0.333333333333333
75	wait	0.0125	0.0625	0.05	-0.05	5	0.2
76	better	0.0125	0.0625	0.05	-0.05	5	0.2
77	growth	0.0125	0.0625	0.05	-0.05	5	0.2
78	empty	0.0125	0.0625	0.05	-0.05	5	0.2
79	talking	0	0.05	0.05	-0.05	5	0
80	conversation	0	0.05	0.05	-0.05	5	0
81	void	0	0.05	0.05	-0.05	5	0
82	baggage	0	0.05	0.05	-0.05	5	0
83	listen	0	0.05	0.05	-0.05	5	0
84	button	0	0.05	0.05	-0.05	5	0
85	thinking	0	0.05	0.05	-0.05	5	0
86	mine	0	0.05	0.05	-0.05	5	0
87	ending	0	0.05	0.05	-0.05	5	0
88	year	0	0.05	0.05	-0.05	5	0
89	purchase	0	0.05	0.05	-0.05	5	0
90	message	0	0.05	0.05	-0.05	5	0
91	days	0	0.05	0.05	-0.05	5	0
92	space	0.075	0.1125	0.0375	-0.0375	1.5	0.666666666666667
93	wet	0.025	0.0625	0.0375	-0.0375	2.5	0.4
94	bottle	0.0125	0.05	0.0375	-0.0375	4	0.25
95	small	0.025	0.0625	0.0375	-0.0375	2.5	0.4
96	light	0.1125	0.15	0.0375	-0.0375	1.33333333333333	0.75
97	marriage	0.05	0.0875	0.0375	-0.0375	1.75	0.571428571428572
98	personal	0.0125	0.05	0.0375	-0.0375	4	0.25
99	desire	0.0125	0.05	0.0375	-0.0375	4	0.25
100	movie	0.0625	0.1	0.0375	-0.0375	1.6	0.625
101	pillow	0.0625	0.1	0.0375	-0.0375	1.6	0.625
102	animal	0.0125	0.05	0.0375	-0.0375	4	0.25
103	strong	0.0125	0.05	0.0375	-0.0375	4	0.25
104	fall	0.0625	0.1	0.0375	-0.0375	1.6	0.625
105	clouds	0.1	0.1375	0.0375	-0.0375	1.375	0.727272727272727
106	talk	0.05	0.0875	0.0375	-0.0375	1.75	0.571428571428572
107	ride	0.05	0.0875	0.0375	-0.0375	1.75	0.571428571428572
108	tired	0.0625	0.1	0.0375	-0.0375	1.6	0.625
109	winter	0.075	0.1125	0.0375	-0.0375	1.5	0.666666666666667
110	hands	0.0375	0.075	0.0375	-0.0375	2	0.5
111	wave	0.025	0.0625	0.0375	-0.0375	2.5	0.4
112	living	0.025	0.0625	0.0375	-0.0375	2.5	0.4
113	suitcase	0.0125	0.05	0.0375	-0.0375	4	0.25
114	keep	0.025	0.0625	0.0375	-0.0375	2.5	0.4
115	trouble	0.025	0.0625	0.0375	-0.0375	2.5	0.4
116	hide	0.025	0.0625	0.0375	-0.0375	2.5	0.4
117	mountain	0.025	0.0625	0.0375	-0.0375	2.5	0.4
118	me	0.025	0.0625	0.0375	-0.0375	2.5	0.4
119	wide	0.0125	0.05	0.0375	-0.0375	4	0.25
120	start	0.0125	0.05	0.0375	-0.0375	4	0.25
121	protect	0.0125	0.05	0.0375	-0.0375	4	0.25
122	father	0.0125	0.05	0.0375	-0.0375	4	0.25
123	lonely	0.0125	0.05	0.0375	-0.0375	4	0.25
124	acting	0	0.0375	0.0375	-0.0375	3.75	0
125	singing	0	0.0375	0.0375	-0.0375	3.75	0
126	playing	0	0.0375	0.0375	-0.0375	3.75	0
127	miles	0	0.0375	0.0375	-0.0375	3.75	0
128	off	0	0.0375	0.0375	-0.0375	3.75	0
129	wanting	0	0.0375	0.0375	-0.0375	3.75	0
130	bath	0	0.0375	0.0375	-0.0375	3.75	0
131	runway	0	0.0375	0.0375	-0.0375	3.75	0
132	captain	0	0.0375	0.0375	-0.0375	3.75	0
133	vodka	0	0.0375	0.0375	-0.0375	3.75	0
134	arm	0	0.0375	0.0375	-0.0375	3.75	0
135	years	0	0.0375	0.0375	-0.0375	3.75	0
136	purpose	0	0.0375	0.0375	-0.0375	3.75	0
137	drain	0	0.0375	0.0375	-0.0375	3.75	0
138	danger	0	0.0375	0.0375	-0.0375	3.75	0
139	scent	0	0.0375	0.0375	-0.0375	3.75	0
140	shade	0	0.0375	0.0375	-0.0375	3.75	0
141	individual	0	0.0375	0.0375	-0.0375	3.75	0
142	level	0	0.0375	0.0375	-0.0375	3.75	0
143	ancient	0	0.0375	0.0375	-0.0375	3.75	0
144	away	0	0.0375	0.0375	-0.0375	3.75	0
145	sleeping	0	0.0375	0.0375	-0.0375	3.75	0
146	distrust	0	0.0375	0.0375	-0.0375	3.75	0
147	miss	0	0.0375	0.0375	-0.0375	3.75	0
148	lucky	0	0.0375	0.0375	-0.0375	3.75	0
149	priest	0	0.0375	0.0375	-0.0375	3.75	0
150	grown	0	0.0375	0.0375	-0.0375	3.75	0
151	wake	0	0.0375	0.0375	-0.0375	3.75	0
152	planning	0	0.0375	0.0375	-0.0375	3.75	0
153	famous	0	0.0375	0.0375	-0.0375	3.75	0
154	apartment	0	0.0375	0.0375	-0.0375	3.75	0
155	electric	0	0.0375	0.0375	-0.0375	3.75	0
156	morning	0	0.0375	0.0375	-0.0375	3.75	0
157	round	0	0.0375	0.0375	-0.0375	3.75	0
158	renew	0	0.0375	0.0375	-0.0375	3.75	0
159	first	0	0.0375	0.0375	-0.0375	3.75	0
160	exploring	0	0.0375	0.0375	-0.0375	3.75	0
161	when	0	0.0375	0.0375	-0.0375	3.75	0
162	performance	0	0.0375	0.0375	-0.0375	3.75	0
163	mall	0	0.0375	0.0375	-0.0375	3.75	0
164	month	0	0.0375	0.0375	-0.0375	3.75	0
165	missed	0	0.0375	0.0375	-0.0375	3.75	0
166	different	0	0.0375	0.0375	-0.0375	3.75	0
167	engaging	0	0.0375	0.0375	-0.0375	3.75	0
168	leaving	0	0.0375	0.0375	-0.0375	3.75	0
169	check	0	0.0375	0.0375	-0.0375	3.75	0
170	celebrity	0	0.0375	0.0375	-0.0375	3.75	0
171	silent	0	0.0375	0.0375	-0.0375	3.75	0
172	complicated	0	0.0375	0.0375	-0.0375	3.75	0
173	coarse	0	0.0375	0.0375	-0.0375	3.75	0
174	forgotten	0	0.0375	0.0375	-0.0375	3.75	0
175	chill	0	0.0375	0.0375	-0.0375	3.75	0
176	breeze	0	0.0375	0.0375	-0.0375	3.75	0
177	crowd	0.025	0.05	0.025	-0.025	2	0.5
178	wife	0.0375	0.0625	0.025	-0.025	1.66666666666667	0.6
179	think	0.025	0.05	0.025	-0.025	2	0.5
180	time	0.2	0.225	0.025	-0.025	1.125	0.888888888888889
181	mother	0.0125	0.0375	0.025	-0.025	3	0.333333333333333
182	sleep	0.1375	0.1625	0.025	-0.025	1.18181818181818	0.846153846153846
183	bite	0.05	0.075	0.025	-0.025	1.5	0.666666666666667
184	soft	0.05	0.075	0.025	-0.025	1.5	0.666666666666667
185	ice	0.075	0.1	0.025	-0.025	1.33333333333333	0.75
186	exit	0.0125	0.0375	0.025	-0.025	3	0.333333333333333
187	take	0.0125	0.0375	0.025	-0.025	3	0.333333333333333
188	relationship	0.025	0.05	0.025	-0.025	2	0.5
189	laughter	0.025	0.05	0.025	-0.025	2	0.5
190	change	0.0125	0.0375	0.025	-0.025	3	0.333333333333333
191	rich	0.0375	0.0625	0.025	-0.025	1.66666666666667	0.6
192	story	0.0625	0.0875	0.025	-0.025	1.4	0.714285714285714
193	leaves	0.05	0.075	0.025	-0.025	1.5	0.666666666666667
194	stop	0.0375	0.0625	0.025	-0.025	1.66666666666667	0.6
195	flow	0.0125	0.0375	0.025	-0.025	3	0.333333333333333
196	human	0.0125	0.0375	0.025	-0.025	3	0.333333333333333
197	beer	0.05	0.075	0.025	-0.025	1.5	0.666666666666667
198	magazine	0.0375	0.0625	0.025	-0.025	1.66666666666667	0.6
199	people	0.1375	0.1625	0.025	-0.025	1.18181818181818	0.846153846153846
200	parking	0.0125	0.0375	0.025	-0.025	3	0.333333333333333
201	show	0.025	0.05	0.025	-0.025	2	0.5
202	meaning	0.0125	0.0375	0.025	-0.025	3	0.333333333333333
203	bed	0.1	0.125	0.025	-0.025	1.25	0.8
204	ship	0.0625	0.0875	0.025	-0.025	1.4	0.714285714285714
205	flight	0.0625	0.0875	0.025	-0.025	1.4	0.714285714285714
206	clock	0.0375	0.0625	0.025	-0.025	1.66666666666667	0.6
207	present	0.0375	0.0625	0.025	-0.025	1.66666666666667	0.6
208	surprise	0.0125	0.0375	0.025	-0.025	3	0.333333333333333
209	police	0.025	0.05	0.025	-0.025	2	0.5
210	hand	0.025	0.05	0.025	-0.025	2	0.5
211	finger	0.0125	0.0375	0.025	-0.025	3	0.333333333333333
212	bug	0.0375	0.0625	0.025	-0.025	1.66666666666667	0.6
213	airplane	0.0375	0.0625	0.025	-0.025	1.66666666666667	0.6
214	flying	0.025	0.05	0.025	-0.025	2	0.5
215	clean	0.075	0.1	0.025	-0.025	1.33333333333333	0.75
216	line	0.025	0.05	0.025	-0.025	2	0.5
217	close	0.025	0.05	0.025	-0.025	2	0.5
218	stories	0.0125	0.0375	0.025	-0.025	3	0.333333333333333
219	novel	0.0125	0.0375	0.025	-0.025	3	0.333333333333333
220	color	0.05	0.075	0.025	-0.025	1.5	0.666666666666667
221	eyes	0.075	0.1	0.025	-0.025	1.33333333333333	0.75
222	cut	0.05	0.075	0.025	-0.025	1.5	0.666666666666667
223	seats	0.0125	0.0375	0.025	-0.025	3	0.333333333333333
224	remember	0.0125	0.0375	0.025	-0.025	3	0.333333333333333
225	dance	0.0375	0.0625	0.025	-0.025	1.66666666666667	0.6
226	forest	0.0375	0.0625	0.025	-0.025	1.66666666666667	0.6
227	sunny	0.0125	0.0375	0.025	-0.025	3	0.333333333333333
228	try	0.0125	0.0375	0.025	-0.025	3	0.333333333333333
229	act	0.0125	0.0375	0.025	-0.025	3	0.333333333333333
230	parents	0.0125	0.0375	0.025	-0.025	3	0.333333333333333
231	pain	0.025	0.05	0.025	-0.025	2	0.5
232	care	0.0125	0.0375	0.025	-0.025	3	0.333333333333333
233	numbers	0.0125	0.0375	0.025	-0.025	3	0.333333333333333
234	problems	0.0125	0.0375	0.025	-0.025	3	0.333333333333333
235	silence	0.025	0.05	0.025	-0.025	2	0.5
236	never	0.025	0.05	0.025	-0.025	2	0.5
237	now	0.0125	0.0375	0.025	-0.025	3	0.333333333333333
238	found	0.0125	0.0375	0.025	-0.025	3	0.333333333333333
239	steak	0.0125	0.0375	0.025	-0.025	3	0.333333333333333
240	bake	0.0125	0.0375	0.025	-0.025	3	0.333333333333333
241	once	0.0125	0.0375	0.025	-0.025	3	0.333333333333333
242	many	0.0125	0.0375	0.025	-0.025	3	0.333333333333333
243	giant	0.0125	0.0375	0.025	-0.025	3	0.333333333333333
244	movies	0.025	0.05	0.025	-0.025	2	0.5
245	case	0.0125	0.0375	0.025	-0.025	3	0.333333333333333
246	interesting	0.025	0.05	0.025	-0.025	2	0.5
247	word	0.025	0.05	0.025	-0.025	2	0.5
248	rest	0.0125	0.0375	0.025	-0.025	3	0.333333333333333
249	sauce	0.0125	0.0375	0.025	-0.025	3	0.333333333333333
250	cover	0.025	0.05	0.025	-0.025	2	0.5
251	want	0.0125	0.0375	0.025	-0.025	3	0.333333333333333
252	words	0.025	0.05	0.025	-0.025	2	0.5
253	nails	0.0125	0.0375	0.025	-0.025	3	0.333333333333333
254	lady	0.0125	0.0375	0.025	-0.025	3	0.333333333333333
255	far	0.0125	0.0375	0.025	-0.025	3	0.333333333333333
256	waves	0.0125	0.0375	0.025	-0.025	3	0.333333333333333
257	bored	0.025	0.05	0.025	-0.025	2	0.5
258	journey	0.0125	0.0375	0.025	-0.025	3	0.333333333333333
259	camp	0.0125	0.0375	0.025	-0.025	3	0.333333333333333
260	shoe	0.0125	0.0375	0.025	-0.025	3	0.333333333333333
261	talent	0	0.025	0.025	-0.025	2.5	0
262	earn	0	0.025	0.025	-0.025	2.5	0
263	hunger	0	0.025	0.025	-0.025	2.5	0
264	sleepy	0	0.025	0.025	-0.025	2.5	0
265	distant	0	0.025	0.025	-0.025	2.5	0
266	polish	0	0.025	0.025	-0.025	2.5	0
267	painted	0	0.025	0.025	-0.025	2.5	0
268	misery	0	0.025	0.025	-0.025	2.5	0
269	endless	0	0.025	0.025	-0.025	2.5	0
270	explosion	0	0.025	0.025	-0.025	2.5	0
271	burden	0	0.025	0.025	-0.025	2.5	0
272	cloth	0	0.025	0.025	-0.025	2.5	0
273	china	0	0.025	0.025	-0.025	2.5	0
274	kitty	0	0.025	0.025	-0.025	2.5	0
275	bittersweet	0	0.025	0.025	-0.025	2.5	0
276	early	0	0.025	0.025	-0.025	2.5	0
277	purse	0	0.025	0.025	-0.025	2.5	0
278	odor	0	0.025	0.025	-0.025	2.5	0
279	pause	0	0.025	0.025	-0.025	2.5	0
280	begin	0	0.025	0.025	-0.025	2.5	0
281	cancer	0	0.025	0.025	-0.025	2.5	0
282	born	0	0.025	0.025	-0.025	2.5	0
283	puzzle	0	0.025	0.025	-0.025	2.5	0
284	awkward	0	0.025	0.025	-0.025	2.5	0
285	anxiety	0	0.025	0.025	-0.025	2.5	0
286	enter	0	0.025	0.025	-0.025	2.5	0
287	canoe	0	0.025	0.025	-0.025	2.5	0
288	roses	0	0.025	0.025	-0.025	2.5	0
289	roof	0	0.025	0.025	-0.025	2.5	0
290	lightning	0	0.025	0.025	-0.025	2.5	0
291	hike	0	0.025	0.025	-0.025	2.5	0
292	weights	0	0.025	0.025	-0.025	2.5	0
293	sneak	0	0.025	0.025	-0.025	2.5	0
294	bulb	0	0.025	0.025	-0.025	2.5	0
295	cliff	0	0.025	0.025	-0.025	2.5	0
296	shows	0	0.025	0.025	-0.025	2.5	0
297	frozen	0	0.025	0.025	-0.025	2.5	0
298	freezing	0	0.025	0.025	-0.025	2.5	0
299	entertainment	0	0.025	0.025	-0.025	2.5	0
300	tap	0	0.025	0.025	-0.025	2.5	0
301	names	0	0.025	0.025	-0.025	2.5	0
302	little	0	0.025	0.025	-0.025	2.5	0
303	entrance	0	0.025	0.025	-0.025	2.5	0
304	darkness	0	0.025	0.025	-0.025	2.5	0
305	someone	0	0.025	0.025	-0.025	2.5	0
306	heard	0	0.025	0.025	-0.025	2.5	0
307	fright	0	0.025	0.025	-0.025	2.5	0
308	identification	0	0.025	0.025	-0.025	2.5	0
309	crazy	0	0.025	0.025	-0.025	2.5	0
310	lazy	0	0.025	0.025	-0.025	2.5	0
311	unspoken	0	0.025	0.025	-0.025	2.5	0
312	taken	0	0.025	0.025	-0.025	2.5	0
313	elephant	0	0.025	0.025	-0.025	2.5	0
314	sleet	0	0.025	0.025	-0.025	2.5	0
315	honesty	0	0.025	0.025	-0.025	2.5	0
316	shepherd	0	0.025	0.025	-0.025	2.5	0
317	hunt	0	0.025	0.025	-0.025	2.5	0
318	loathing	0	0.025	0.025	-0.025	2.5	0
319	economics	0	0.025	0.025	-0.025	2.5	0
320	forbidden	0	0.025	0.025	-0.025	2.5	0
321	discover	0	0.025	0.025	-0.025	2.5	0
322	intuition	0	0.025	0.025	-0.025	2.5	0
323	waste	0	0.025	0.025	-0.025	2.5	0
324	doubt	0	0.025	0.025	-0.025	2.5	0
325	pole	0	0.025	0.025	-0.025	2.5	0
326	no	0	0.025	0.025	-0.025	2.5	0
327	tabloid	0	0.025	0.025	-0.025	2.5	0
328	float	0	0.025	0.025	-0.025	2.5	0
329	below	0	0.025	0.025	-0.025	2.5	0
330	wingspan	0	0.025	0.025	-0.025	2.5	0
331	afraid	0	0.025	0.025	-0.025	2.5	0
332	details	0	0.025	0.025	-0.025	2.5	0
333	forgot	0	0.025	0.025	-0.025	2.5	0
334	4	0	0.025	0.025	-0.025	2.5	0
335	wish	0	0.025	0.025	-0.025	2.5	0
336	balance	0	0.025	0.025	-0.025	2.5	0
337	presents	0	0.025	0.025	-0.025	2.5	0
338	gifts	0	0.025	0.025	-0.025	2.5	0
339	italy	0	0.025	0.025	-0.025	2.5	0
340	linger	0	0.025	0.025	-0.025	2.5	0
341	decade	0	0.025	0.025	-0.025	2.5	0
342	smooth	0	0.025	0.025	-0.025	2.5	0
343	swing	0	0.025	0.025	-0.025	2.5	0
344	seasons	0	0.025	0.025	-0.025	2.5	0
345	lyrics	0	0.025	0.025	-0.025	2.5	0
346	predator	0	0.025	0.025	-0.025	2.5	0
347	spark	0	0.025	0.025	-0.025	2.5	0
348	own	0	0.025	0.025	-0.025	2.5	0
349	market	0	0.025	0.025	-0.025	2.5	0
350	problem	0	0.025	0.025	-0.025	2.5	0
351	slice	0	0.025	0.025	-0.025	2.5	0
352	front	0	0.025	0.025	-0.025	2.5	0
353	always	0	0.025	0.025	-0.025	2.5	0
354	hopeless	0	0.025	0.025	-0.025	2.5	0
355	respect	0	0.025	0.025	-0.025	2.5	0
356	enjoyment	0	0.025	0.025	-0.025	2.5	0
357	finding	0	0.025	0.025	-0.025	2.5	0
358	smiling	0	0.025	0.025	-0.025	2.5	0
359	knowing	0	0.025	0.025	-0.025	2.5	0
360	lovers	0	0.025	0.025	-0.025	2.5	0
361	secrets	0	0.025	0.025	-0.025	2.5	0
362	fighting	0	0.025	0.025	-0.025	2.5	0
363	excel	0	0.025	0.025	-0.025	2.5	0
364	gain	0	0.025	0.025	-0.025	2.5	0
365	soon	0	0.025	0.025	-0.025	2.5	0
366	chance	0	0.025	0.025	-0.025	2.5	0
367	james	0	0.025	0.025	-0.025	2.5	0
368	febreeze	0	0.025	0.025	-0.025	2.5	0
369	searching	0	0.025	0.025	-0.025	2.5	0
370	slip	0	0.025	0.025	-0.025	2.5	0
371	gloves	0	0.025	0.025	-0.025	2.5	0
372	mittens	0	0.025	0.025	-0.025	2.5	0
373	ski	0	0.025	0.025	-0.025	2.5	0
374	suicide	0	0.025	0.025	-0.025	2.5	0
375	passengers	0	0.025	0.025	-0.025	2.5	0
376	waiting	0	0.025	0.025	-0.025	2.5	0
377	elsewhere	0	0.025	0.025	-0.025	2.5	0
378	places	0	0.025	0.025	-0.025	2.5	0
379	cuisine	0	0.025	0.025	-0.025	2.5	0
380	ways	0	0.025	0.025	-0.025	2.5	0
381	activities	0	0.025	0.025	-0.025	2.5	0
382	skills	0	0.025	0.025	-0.025	2.5	0
383	consume	0	0.025	0.025	-0.025	2.5	0
384	pleasure	0	0.025	0.025	-0.025	2.5	0
385	strangers	0	0.025	0.025	-0.025	2.5	0
386	risk	0	0.025	0.025	-0.025	2.5	0
387	ages	0	0.025	0.025	-0.025	2.5	0
388	value	0	0.025	0.025	-0.025	2.5	0
389	violence	0	0.025	0.025	-0.025	2.5	0
390	guess	0	0.025	0.025	-0.025	2.5	0
391	sink	0	0.025	0.025	-0.025	2.5	0
392	basin	0	0.025	0.025	-0.025	2.5	0
393	tears	0	0.025	0.025	-0.025	2.5	0
394	blade	0	0.025	0.025	-0.025	2.5	0
395	aircraft	0	0.025	0.025	-0.025	2.5	0
396	west	0	0.025	0.025	-0.025	2.5	0
397	dining	0	0.025	0.025	-0.025	2.5	0
398	miracle	0	0.025	0.025	-0.025	2.5	0
399	guide	0	0.025	0.025	-0.025	2.5	0
400	passes	0	0.025	0.025	-0.025	2.5	0
401	player	0	0.025	0.025	-0.025	2.5	0
402	sorrow	0	0.025	0.025	-0.025	2.5	0
403	yours	0	0.025	0.025	-0.025	2.5	0
404	fan	0	0.025	0.025	-0.025	2.5	0
405	disaster	0	0.025	0.025	-0.025	2.5	0
406	simple	0	0.025	0.025	-0.025	2.5	0
407	attendent	0	0.025	0.025	-0.025	2.5	0
408	final	0	0.025	0.025	-0.025	2.5	0
409	aisle	0	0.025	0.025	-0.025	2.5	0
410	passing	0	0.025	0.025	-0.025	2.5	0
411	hello	0	0.025	0.025	-0.025	2.5	0
412	nights	0	0.025	0.025	-0.025	2.5	0
413	moments	0	0.025	0.025	-0.025	2.5	0
414	stranger	0	0.025	0.025	-0.025	2.5	0
415	google	0	0.025	0.025	-0.025	2.5	0
416	facebook	0	0.025	0.025	-0.025	2.5	0
417	india	0	0.025	0.025	-0.025	2.5	0
418	flea	0	0.025	0.025	-0.025	2.5	0
419	ink	0	0.025	0.025	-0.025	2.5	0
420	descent	0	0.025	0.025	-0.025	2.5	0
421	crush	0	0.025	0.025	-0.025	2.5	0
422	spivey	0	0.025	0.025	-0.025	2.5	0
423	wheels	0	0.025	0.025	-0.025	2.5	0
424	smelly	0	0.025	0.025	-0.025	2.5	0
425	paris	0	0.025	0.025	-0.025	2.5	0
426	vehicle	0	0.025	0.025	-0.025	2.5	0
427	grade	0	0.025	0.025	-0.025	2.5	0
428	eagle	0	0.025	0.025	-0.025	2.5	0
429	fate	0	0.025	0.025	-0.025	2.5	0
430	egypt	0	0.025	0.025	-0.025	2.5	0
431	bunny	0	0.025	0.025	-0.025	2.5	0
432	stretch	0	0.025	0.025	-0.025	2.5	0
433	afternoon	0	0.025	0.025	-0.025	2.5	0
434	diner	0	0.025	0.025	-0.025	2.5	0
435	wasted	0	0.025	0.025	-0.025	2.5	0
436	missing	0	0.025	0.025	-0.025	2.5	0
437	flood	0	0.025	0.025	-0.025	2.5	0
438	buggy	0	0.025	0.025	-0.025	2.5	0
439	handsome	0	0.025	0.025	-0.025	2.5	0
440	alien	0	0.025	0.025	-0.025	2.5	0
441	cold	0.1	0.1125	0.0125	-0.0125	1.125	0.888888888888889
442	land	0.0375	0.05	0.0125	-0.0125	1.33333333333333	0.75
443	field	0.0125	0.025	0.0125	-0.0125	2	0.5
444	stadium	0.0125	0.025	0.0125	-0.0125	2	0.5
445	lose	0.0375	0.05	0.0125	-0.0125	1.33333333333333	0.75
446	tie	0.025	0.0375	0.0125	-0.0125	1.5	0.666666666666667
447	suit	0.025	0.0375	0.0125	-0.0125	1.5	0.666666666666667
448	lock	0.05	0.0625	0.0125	-0.0125	1.25	0.8
449	thief	0.025	0.0375	0.0125	-0.0125	1.5	0.666666666666667
450	eat	0.1	0.1125	0.0125	-0.0125	1.125	0.888888888888889
451	walking	0.0375	0.05	0.0125	-0.0125	1.33333333333333	0.75
452	dry	0.0375	0.05	0.0125	-0.0125	1.33333333333333	0.75
453	worms	0.0125	0.025	0.0125	-0.0125	2	0.5
454	snake	0.025	0.0375	0.0125	-0.0125	1.5	0.666666666666667
455	ketchup	0.0125	0.025	0.0125	-0.0125	2	0.5
456	salty	0.0125	0.025	0.0125	-0.0125	2	0.5
457	yellow	0.0375	0.05	0.0125	-0.0125	1.33333333333333	0.75
458	alert	0.0125	0.025	0.0125	-0.0125	2	0.5
459	thunder	0.0125	0.025	0.0125	-0.0125	2	0.5
460	anxious	0.0125	0.025	0.0125	-0.0125	2	0.5
461	nervous	0.0125	0.025	0.0125	-0.0125	2	0.5
462	alcohol	0.0375	0.05	0.0125	-0.0125	1.33333333333333	0.75
463	massage	0.0125	0.025	0.0125	-0.0125	2	0.5
464	room	0.0375	0.05	0.0125	-0.0125	1.33333333333333	0.75
465	calling	0.0125	0.025	0.0125	-0.0125	2	0.5
466	sadness	0.0125	0.025	0.0125	-0.0125	2	0.5
467	cats	0.0125	0.025	0.0125	-0.0125	2	0.5
468	pets	0.0125	0.025	0.0125	-0.0125	2	0.5
469	betrayal	0.0125	0.025	0.0125	-0.0125	2	0.5
470	trust	0.0375	0.05	0.0125	-0.0125	1.33333333333333	0.75
471	christmas	0.0375	0.05	0.0125	-0.0125	1.33333333333333	0.75
472	code	0.05	0.0625	0.0125	-0.0125	1.25	0.8
473	bad	0.05	0.0625	0.0125	-0.0125	1.25	0.8
474	america	0.025	0.0375	0.0125	-0.0125	1.5	0.666666666666667
475	garden	0.0625	0.075	0.0125	-0.0125	1.2	0.833333333333333
476	sharp	0.025	0.0375	0.0125	-0.0125	1.5	0.666666666666667
477	self	0.025	0.0375	0.0125	-0.0125	1.5	0.666666666666667
478	hard	0.0375	0.05	0.0125	-0.0125	1.33333333333333	0.75
479	wind	0.05	0.0625	0.0125	-0.0125	1.25	0.8
480	meow	0.0125	0.025	0.0125	-0.0125	2	0.5
481	going	0.0125	0.025	0.0125	-0.0125	2	0.5
482	environment	0.0125	0.025	0.0125	-0.0125	2	0.5
483	oven	0.0125	0.025	0.0125	-0.0125	2	0.5
484	long	0.0625	0.075	0.0125	-0.0125	1.2	0.833333333333333
485	airport	0.0375	0.05	0.0125	-0.0125	1.33333333333333	0.75
486	job	0.0875	0.1	0.0125	-0.0125	1.14285714285714	0.875
487	experience	0.025	0.0375	0.0125	-0.0125	1.5	0.666666666666667
488	paper	0.0625	0.075	0.0125	-0.0125	1.2	0.833333333333333
489	buildings	0.0125	0.025	0.0125	-0.0125	2	0.5
490	passenger	0.0125	0.025	0.0125	-0.0125	2	0.5
491	big	0.0375	0.05	0.0125	-0.0125	1.33333333333333	0.75
492	luggage	0.0125	0.025	0.0125	-0.0125	2	0.5
493	bags	0.0125	0.025	0.0125	-0.0125	2	0.5
494	quiet	0.0625	0.075	0.0125	-0.0125	1.2	0.833333333333333
495	machine	0.0375	0.05	0.0125	-0.0125	1.33333333333333	0.75
496	goose	0.0125	0.025	0.0125	-0.0125	2	0.5
497	wheel	0.025	0.0375	0.0125	-0.0125	1.5	0.666666666666667
498	push	0.0125	0.025	0.0125	-0.0125	2	0.5
499	jar	0.025	0.0375	0.0125	-0.0125	1.5	0.666666666666667
500	strength	0.0375	0.05	0.0125	-0.0125	1.33333333333333	0.75
501	hole	0.0125	0.025	0.0125	-0.0125	2	0.5
502	ring	0.05	0.0625	0.0125	-0.0125	1.25	0.8
503	whisper	0.05	0.0625	0.0125	-0.0125	1.25	0.8
504	song	0.0125	0.025	0.0125	-0.0125	2	0.5
505	cereal	0.0125	0.025	0.0125	-0.0125	2	0.5
506	stove	0.0125	0.025	0.0125	-0.0125	2	0.5
507	slide	0.0125	0.025	0.0125	-0.0125	2	0.5
508	pen	0.025	0.0375	0.0125	-0.0125	1.5	0.666666666666667
509	mop	0.0375	0.05	0.0125	-0.0125	1.33333333333333	0.75
510	broom	0.0125	0.025	0.0125	-0.0125	2	0.5
511	dive	0.0125	0.025	0.0125	-0.0125	2	0.5
512	meat	0.0375	0.05	0.0125	-0.0125	1.33333333333333	0.75
513	peace	0.025	0.0375	0.0125	-0.0125	1.5	0.666666666666667
514	birds	0.0625	0.075	0.0125	-0.0125	1.2	0.833333333333333
515	tv	0.025	0.0375	0.0125	-0.0125	1.5	0.666666666666667
516	closed	0.0125	0.025	0.0125	-0.0125	2	0.5
517	thoughts	0.025	0.0375	0.0125	-0.0125	1.5	0.666666666666667
518	dreams	0.0125	0.025	0.0125	-0.0125	2	0.5
519	distance	0.025	0.0375	0.0125	-0.0125	1.5	0.666666666666667
520	destination	0.0125	0.025	0.0125	-0.0125	2	0.5
521	polite	0.0125	0.025	0.0125	-0.0125	2	0.5
522	metal	0.0375	0.05	0.0125	-0.0125	1.33333333333333	0.75
523	craft	0.0125	0.025	0.0125	-0.0125	2	0.5
524	spider	0.0125	0.025	0.0125	-0.0125	2	0.5
525	sit	0.025	0.0375	0.0125	-0.0125	1.5	0.666666666666667
526	lover	0.025	0.0375	0.0125	-0.0125	1.5	0.666666666666667
527	egg	0.0125	0.025	0.0125	-0.0125	2	0.5
528	salt	0.0375	0.05	0.0125	-0.0125	1.33333333333333	0.75
529	makeup	0.0125	0.025	0.0125	-0.0125	2	0.5
530	date	0.025	0.0375	0.0125	-0.0125	1.5	0.666666666666667
531	night	0.1	0.1125	0.0125	-0.0125	1.125	0.888888888888889
532	questions	0.0125	0.025	0.0125	-0.0125	2	0.5
533	answers	0.0125	0.025	0.0125	-0.0125	2	0.5
534	mystery	0.025	0.0375	0.0125	-0.0125	1.5	0.666666666666667
535	bills	0.025	0.0375	0.0125	-0.0125	1.5	0.666666666666667
536	nostalgic	0.0125	0.025	0.0125	-0.0125	2	0.5
537	california	0.0125	0.025	0.0125	-0.0125	2	0.5
538	box	0.025	0.0375	0.0125	-0.0125	1.5	0.666666666666667
539	driving	0.0125	0.025	0.0125	-0.0125	2	0.5
540	back	0.025	0.0375	0.0125	-0.0125	1.5	0.666666666666667
541	film	0.0125	0.025	0.0125	-0.0125	2	0.5
542	theater	0.0125	0.025	0.0125	-0.0125	2	0.5
543	program	0.0125	0.025	0.0125	-0.0125	2	0.5
544	solve	0.0125	0.025	0.0125	-0.0125	2	0.5
545	letter	0.0375	0.05	0.0125	-0.0125	1.33333333333333	0.75
546	bus	0.0125	0.025	0.0125	-0.0125	2	0.5
547	grave	0.0125	0.025	0.0125	-0.0125	2	0.5
548	weight	0.025	0.0375	0.0125	-0.0125	1.5	0.666666666666667
549	hospital	0.0125	0.025	0.0125	-0.0125	2	0.5
550	look	0.025	0.0375	0.0125	-0.0125	1.5	0.666666666666667
551	visit	0.0125	0.025	0.0125	-0.0125	2	0.5
552	affection	0.0125	0.025	0.0125	-0.0125	2	0.5
553	energy	0.0125	0.025	0.0125	-0.0125	2	0.5
554	nice	0.025	0.0375	0.0125	-0.0125	1.5	0.666666666666667
555	boxes	0.0125	0.025	0.0125	-0.0125	2	0.5
556	expensive	0.025	0.0375	0.0125	-0.0125	1.5	0.666666666666667
557	vision	0.0125	0.025	0.0125	-0.0125	2	0.5
558	lottery	0.0125	0.025	0.0125	-0.0125	2	0.5
559	risky	0.0125	0.025	0.0125	-0.0125	2	0.5
560	research	0.0125	0.025	0.0125	-0.0125	2	0.5
561	attendant	0.0125	0.025	0.0125	-0.0125	2	0.5
562	explore	0.0125	0.025	0.0125	-0.0125	2	0.5
563	hit	0.025	0.0375	0.0125	-0.0125	1.5	0.666666666666667
564	your	0.0125	0.025	0.0125	-0.0125	2	0.5
565	you	0.025	0.0375	0.0125	-0.0125	1.5	0.666666666666667
566	email	0.0125	0.025	0.0125	-0.0125	2	0.5
567	glass	0.0375	0.05	0.0125	-0.0125	1.33333333333333	0.75
568	sport	0.0125	0.025	0.0125	-0.0125	2	0.5
569	spray	0.025	0.0375	0.0125	-0.0125	1.5	0.666666666666667
570	treatment	0.0125	0.025	0.0125	-0.0125	2	0.5
571	rent	0.025	0.0375	0.0125	-0.0125	1.5	0.666666666666667
572	greed	0.0125	0.025	0.0125	-0.0125	2	0.5
573	movement	0.0125	0.025	0.0125	-0.0125	2	0.5
574	ask	0.0125	0.025	0.0125	-0.0125	2	0.5
575	find	0.025	0.0375	0.0125	-0.0125	1.5	0.666666666666667
576	can	0.0125	0.025	0.0125	-0.0125	2	0.5
577	soar	0.0125	0.025	0.0125	-0.0125	2	0.5
578	skiing	0.0125	0.025	0.0125	-0.0125	2	0.5
579	tent	0.0125	0.025	0.0125	-0.0125	2	0.5
580	popcorn	0.0125	0.025	0.0125	-0.0125	2	0.5
581	over	0.025	0.0375	0.0125	-0.0125	1.5	0.666666666666667
582	north	0.0125	0.025	0.0125	-0.0125	2	0.5
583	south	0.0125	0.025	0.0125	-0.0125	2	0.5
584	out	0.0125	0.025	0.0125	-0.0125	2	0.5
585	beauty	0.0125	0.025	0.0125	-0.0125	2	0.5
586	minutes	0.0125	0.025	0.0125	-0.0125	2	0.5
587	clothing	0.0125	0.025	0.0125	-0.0125	2	0.5
588	calm	0.025	0.0375	0.0125	-0.0125	1.5	0.666666666666667
589	bloom	0.0125	0.025	0.0125	-0.0125	2	0.5
590	lamp	0.0125	0.025	0.0125	-0.0125	2	0.5
591	burn	0.025	0.0375	0.0125	-0.0125	1.5	0.666666666666667
592	gold	0.0125	0.025	0.0125	-0.0125	2	0.5
593	kid	0.0125	0.025	0.0125	-0.0125	2	0.5
594	mistake	0.0125	0.025	0.0125	-0.0125	2	0.5
595	joyful	0.0125	0.025	0.0125	-0.0125	2	0.5
596	sick	0.0125	0.025	0.0125	-0.0125	2	0.5
597	sight	0.0125	0.025	0.0125	-0.0125	2	0.5
598	under	0.0125	0.025	0.0125	-0.0125	2	0.5
599	beam	0.0125	0.025	0.0125	-0.0125	2	0.5
600	more	0.0125	0.025	0.0125	-0.0125	2	0.5
601	storms	0.0125	0.025	0.0125	-0.0125	2	0.5
602	feel	0.0125	0.025	0.0125	-0.0125	2	0.5
603	shop	0.0125	0.025	0.0125	-0.0125	2	0.5
604	fingers	0.0125	0.025	0.0125	-0.0125	2	0.5
605	chair	0.025	0.0375	0.0125	-0.0125	1.5	0.666666666666667
606	cool	0.0125	0.025	0.0125	-0.0125	2	0.5
607	sword	0.0125	0.025	0.0125	-0.0125	2	0.5
608	lamb	0.0125	0.025	0.0125	-0.0125	2	0.5
609	middle	0.0125	0.025	0.0125	-0.0125	2	0.5
610	funeral	0.0125	0.025	0.0125	-0.0125	2	0.5
611	intelligent	0.0125	0.025	0.0125	-0.0125	2	0.5
612	winner	0.0125	0.025	0.0125	-0.0125	2	0.5
613	united	0.0125	0.025	0.0125	-0.0125	2	0.5
614	peanut	0.0125	0.025	0.0125	-0.0125	2	0.5
615	items	0.0125	0.025	0.0125	-0.0125	2	0.5
616	list	0.0125	0.025	0.0125	-0.0125	2	0.5
617	company	0.0125	0.025	0.0125	-0.0125	2	0.5
618	clown	0.0125	0.025	0.0125	-0.0125	2	0.5
619	driveway	0	0.0125	0.0125	-0.0125	1.25	0
620	skip	0	0.0125	0.0125	-0.0125	1.25	0
621	classmates	0	0.0125	0.0125	-0.0125	1.25	0
622	arms	0	0.0125	0.0125	-0.0125	1.25	0
623	fingernails	0	0.0125	0.0125	-0.0125	1.25	0
624	cutting	0	0.0125	0.0125	-0.0125	1.25	0
625	painting	0	0.0125	0.0125	-0.0125	1.25	0
626	canvas	0	0.0125	0.0125	-0.0125	1.25	0
627	blank	0	0.0125	0.0125	-0.0125	1.25	0
628	gallery	0	0.0125	0.0125	-0.0125	1.25	0
629	sales	0	0.0125	0.0125	-0.0125	1.25	0
630	discount	0	0.0125	0.0125	-0.0125	1.25	0
631	savings	0	0.0125	0.0125	-0.0125	1.25	0
632	speaking	0	0.0125	0.0125	-0.0125	1.25	0
633	voicemail	0	0.0125	0.0125	-0.0125	1.25	0
634	texting	0	0.0125	0.0125	-0.0125	1.25	0
635	spoken	0	0.0125	0.0125	-0.0125	1.25	0
636	shout	0	0.0125	0.0125	-0.0125	1.25	0
637	catalog	0	0.0125	0.0125	-0.0125	1.25	0
638	charges	0	0.0125	0.0125	-0.0125	1.25	0
639	boredom	0	0.0125	0.0125	-0.0125	1.25	0
640	restlessness	0	0.0125	0.0125	-0.0125	1.25	0
641	iniquity	0	0.0125	0.0125	-0.0125	1.25	0
642	vapid	0	0.0125	0.0125	-0.0125	1.25	0
643	unprincipled	0	0.0125	0.0125	-0.0125	1.25	0
644	entropy	0	0.0125	0.0125	-0.0125	1.25	0
645	matter	0	0.0125	0.0125	-0.0125	1.25	0
646	tiny	0	0.0125	0.0125	-0.0125	1.25	0
647	dinosaurs	0	0.0125	0.0125	-0.0125	1.25	0
648	pteradactyl	0	0.0125	0.0125	-0.0125	1.25	0
649	chicks	0	0.0125	0.0125	-0.0125	1.25	0
650	nugget	0	0.0125	0.0125	-0.0125	1.25	0
651	fireworks	0	0.0125	0.0125	-0.0125	1.25	0
652	presence	0	0.0125	0.0125	-0.0125	1.25	0
653	wasteland	0	0.0125	0.0125	-0.0125	1.25	0
654	draught	0	0.0125	0.0125	-0.0125	1.25	0
655	hydration	0	0.0125	0.0125	-0.0125	1.25	0
656	flourish	0	0.0125	0.0125	-0.0125	1.25	0
657	caring	0	0.0125	0.0125	-0.0125	1.25	0
658	network	0	0.0125	0.0125	-0.0125	1.25	0
659	wires	0	0.0125	0.0125	-0.0125	1.25	0
660	minute	0	0.0125	0.0125	-0.0125	1.25	0
661	microcosm	0	0.0125	0.0125	-0.0125	1.25	0
662	continuity	0	0.0125	0.0125	-0.0125	1.25	0
663	bigger	0	0.0125	0.0125	-0.0125	1.25	0
664	connected	0	0.0125	0.0125	-0.0125	1.25	0
665	tied	0	0.0125	0.0125	-0.0125	1.25	0
666	bonds	0	0.0125	0.0125	-0.0125	1.25	0
667	feeding	0	0.0125	0.0125	-0.0125	1.25	0
668	introspection	0	0.0125	0.0125	-0.0125	1.25	0
669	inward	0	0.0125	0.0125	-0.0125	1.25	0
670	illegal	0	0.0125	0.0125	-0.0125	1.25	0
671	sniff	0	0.0125	0.0125	-0.0125	1.25	0
672	bites	0	0.0125	0.0125	-0.0125	1.25	0
673	pecks	0	0.0125	0.0125	-0.0125	1.25	0
674	suds	0	0.0125	0.0125	-0.0125	1.25	0
675	crackle	0	0.0125	0.0125	-0.0125	1.25	0
676	hen	0	0.0125	0.0125	-0.0125	1.25	0
677	align	0	0.0125	0.0125	-0.0125	1.25	0
678	phish	0	0.0125	0.0125	-0.0125	1.25	0
679	asphalt	0	0.0125	0.0125	-0.0125	1.25	0
680	scrape	0	0.0125	0.0125	-0.0125	1.25	0
681	mit	0	0.0125	0.0125	-0.0125	1.25	0
682	sq	0	0.0125	0.0125	-0.0125	1.25	0
683	squeak	0	0.0125	0.0125	-0.0125	1.25	0
684	mole	0	0.0125	0.0125	-0.0125	1.25	0
685	carve	0	0.0125	0.0125	-0.0125	1.25	0
686	gouge	0	0.0125	0.0125	-0.0125	1.25	0
687	dent	0	0.0125	0.0125	-0.0125	1.25	0
688	mistress	0	0.0125	0.0125	-0.0125	1.25	0
689	febreze	0	0.0125	0.0125	-0.0125	1.25	0
690	stink	0	0.0125	0.0125	-0.0125	1.25	0
691	skunk	0	0.0125	0.0125	-0.0125	1.25	0
692	udder	0	0.0125	0.0125	-0.0125	1.25	0
693	whiskey	0	0.0125	0.0125	-0.0125	1.25	0
694	flavor	0	0.0125	0.0125	-0.0125	1.25	0
695	torte	0	0.0125	0.0125	-0.0125	1.25	0
696	trying	0	0.0125	0.0125	-0.0125	1.25	0
697	anew	0	0.0125	0.0125	-0.0125	1.25	0
698	evolution	0	0.0125	0.0125	-0.0125	1.25	0
699	progression	0	0.0125	0.0125	-0.0125	1.25	0
700	emancipation	0	0.0125	0.0125	-0.0125	1.25	0
701	emigration	0	0.0125	0.0125	-0.0125	1.25	0
702	kingdom	0	0.0125	0.0125	-0.0125	1.25	0
703	defend	0	0.0125	0.0125	-0.0125	1.25	0
704	prepare	0	0.0125	0.0125	-0.0125	1.25	0
705	misguided	0	0.0125	0.0125	-0.0125	1.25	0
706	wrong	0	0.0125	0.0125	-0.0125	1.25	0
707	flawed	0	0.0125	0.0125	-0.0125	1.25	0
708	misunderstood	0	0.0125	0.0125	-0.0125	1.25	0
709	assume	0	0.0125	0.0125	-0.0125	1.25	0
710	predict	0	0.0125	0.0125	-0.0125	1.25	0
711	probability	0	0.0125	0.0125	-0.0125	1.25	0
712	awareness	0	0.0125	0.0125	-0.0125	1.25	0
713	circumstances	0	0.0125	0.0125	-0.0125	1.25	0
714	adversity	0	0.0125	0.0125	-0.0125	1.25	0
715	undertow	0	0.0125	0.0125	-0.0125	1.25	0
716	gods	0	0.0125	0.0125	-0.0125	1.25	0
717	devils	0	0.0125	0.0125	-0.0125	1.25	0
718	engrossing	0	0.0125	0.0125	-0.0125	1.25	0
719	focused	0	0.0125	0.0125	-0.0125	1.25	0
720	reborn	0	0.0125	0.0125	-0.0125	1.25	0
721	seeking	0	0.0125	0.0125	-0.0125	1.25	0
722	solution	0	0.0125	0.0125	-0.0125	1.25	0
723	backward	0	0.0125	0.0125	-0.0125	1.25	0
724	stillness	0	0.0125	0.0125	-0.0125	1.25	0
725	meditation	0	0.0125	0.0125	-0.0125	1.25	0
726	excluded	0	0.0125	0.0125	-0.0125	1.25	0
727	isolated	0	0.0125	0.0125	-0.0125	1.25	0
728	been	0	0.0125	0.0125	-0.0125	1.25	0
729	in	0	0.0125	0.0125	-0.0125	1.25	0
730	row	0	0.0125	0.0125	-0.0125	1.25	0
731	goofy	0	0.0125	0.0125	-0.0125	1.25	0
732	paw	0	0.0125	0.0125	-0.0125	1.25	0
733	fixed	0	0.0125	0.0125	-0.0125	1.25	0
734	faint	0	0.0125	0.0125	-0.0125	1.25	0
735	obese	0	0.0125	0.0125	-0.0125	1.25	0
736	babe	0	0.0125	0.0125	-0.0125	1.25	0
737	yankees	0	0.0125	0.0125	-0.0125	1.25	0
738	bronx	0	0.0125	0.0125	-0.0125	1.25	0
739	jeter	0	0.0125	0.0125	-0.0125	1.25	0
740	fortune	0	0.0125	0.0125	-0.0125	1.25	0
741	riches	0	0.0125	0.0125	-0.0125	1.25	0
742	subway	0	0.0125	0.0125	-0.0125	1.25	0
743	expenisve	0	0.0125	0.0125	-0.0125	1.25	0
744	half	0	0.0125	0.0125	-0.0125	1.25	0
745	flaw	0	0.0125	0.0125	-0.0125	1.25	0
746	hammock	0	0.0125	0.0125	-0.0125	1.25	0
747	chickens	0	0.0125	0.0125	-0.0125	1.25	0
748	flamingo	0	0.0125	0.0125	-0.0125	1.25	0
749	hail	0	0.0125	0.0125	-0.0125	1.25	0
750	barbell	0	0.0125	0.0125	-0.0125	1.25	0
751	rowing	0	0.0125	0.0125	-0.0125	1.25	0
752	dumbell	0	0.0125	0.0125	-0.0125	1.25	0
753	frontdesk	0	0.0125	0.0125	-0.0125	1.25	0
754	swat	0	0.0125	0.0125	-0.0125	1.25	0
755	peek	0	0.0125	0.0125	-0.0125	1.25	0
756	title	0	0.0125	0.0125	-0.0125	1.25	0
757	pine	0	0.0125	0.0125	-0.0125	1.25	0
758	fern	0	0.0125	0.0125	-0.0125	1.25	0
759	ruber	0	0.0125	0.0125	-0.0125	1.25	0
760	beep	0	0.0125	0.0125	-0.0125	1.25	0
761	believe	0	0.0125	0.0125	-0.0125	1.25	0
762	block	0	0.0125	0.0125	-0.0125	1.25	0
763	cracker	0	0.0125	0.0125	-0.0125	1.25	0
764	salami	0	0.0125	0.0125	-0.0125	1.25	0
765	bologna	0	0.0125	0.0125	-0.0125	1.25	0
766	locker	0	0.0125	0.0125	-0.0125	1.25	0
767	fender	0	0.0125	0.0125	-0.0125	1.25	0
768	songs	0	0.0125	0.0125	-0.0125	1.25	0
769	baking	0	0.0125	0.0125	-0.0125	1.25	0
770	rafting	0	0.0125	0.0125	-0.0125	1.25	0
771	cube	0	0.0125	0.0125	-0.0125	1.25	0
772	wonderland	0	0.0125	0.0125	-0.0125	1.25	0
773	solo	0	0.0125	0.0125	-0.0125	1.25	0
774	melody	0	0.0125	0.0125	-0.0125	1.25	0
775	conceive	0	0.0125	0.0125	-0.0125	1.25	0
776	sofa	0	0.0125	0.0125	-0.0125	1.25	0
777	patient	0	0.0125	0.0125	-0.0125	1.25	0
778	billow	0	0.0125	0.0125	-0.0125	1.25	0
779	thinks	0	0.0125	0.0125	-0.0125	1.25	0
780	resipients	0	0.0125	0.0125	-0.0125	1.25	0
781	humenbeing	0	0.0125	0.0125	-0.0125	1.25	0
782	ruins	0	0.0125	0.0125	-0.0125	1.25	0
783	crumbling	0	0.0125	0.0125	-0.0125	1.25	0
784	blocks	0	0.0125	0.0125	-0.0125	1.25	0
785	ghosts	0	0.0125	0.0125	-0.0125	1.25	0
786	haunted	0	0.0125	0.0125	-0.0125	1.25	0
787	torment	0	0.0125	0.0125	-0.0125	1.25	0
788	blinding	0	0.0125	0.0125	-0.0125	1.25	0
789	shriek	0	0.0125	0.0125	-0.0125	1.25	0
790	shrek	0	0.0125	0.0125	-0.0125	1.25	0
791	monster	0	0.0125	0.0125	-0.0125	1.25	0
792	avoidant	0	0.0125	0.0125	-0.0125	1.25	0
793	to	0	0.0125	0.0125	-0.0125	1.25	0
794	fro	0	0.0125	0.0125	-0.0125	1.25	0
795	broadway	0	0.0125	0.0125	-0.0125	1.25	0
796	lighting	0	0.0125	0.0125	-0.0125	1.25	0
797	dentistry	0	0.0125	0.0125	-0.0125	1.25	0
798	novicaine	0	0.0125	0.0125	-0.0125	1.25	0
799	cavity	0	0.0125	0.0125	-0.0125	1.25	0
800	drill	0	0.0125	0.0125	-0.0125	1.25	0
801	eardrum	0	0.0125	0.0125	-0.0125	1.25	0
802	vertigo	0	0.0125	0.0125	-0.0125	1.25	0
803	drowsy	0	0.0125	0.0125	-0.0125	1.25	0
804	awaken	0	0.0125	0.0125	-0.0125	1.25	0
805	sudafed	0	0.0125	0.0125	-0.0125	1.25	0
806	allergies	0	0.0125	0.0125	-0.0125	1.25	0
807	awakeness	0	0.0125	0.0125	-0.0125	1.25	0
808	hearing	0	0.0125	0.0125	-0.0125	1.25	0
809	deafening	0	0.0125	0.0125	-0.0125	1.25	0
810	vocals	0	0.0125	0.0125	-0.0125	1.25	0
811	scream	0	0.0125	0.0125	-0.0125	1.25	0
812	sign	0	0.0125	0.0125	-0.0125	1.25	0
813	screws	0	0.0125	0.0125	-0.0125	1.25	0
814	spiral	0	0.0125	0.0125	-0.0125	1.25	0
815	driver	0	0.0125	0.0125	-0.0125	1.25	0
816	screwdriver	0	0.0125	0.0125	-0.0125	1.25	0
817	voda	0	0.0125	0.0125	-0.0125	1.25	0
818	clubs	0	0.0125	0.0125	-0.0125	1.25	0
819	vomit	0	0.0125	0.0125	-0.0125	1.25	0
820	chunks	0	0.0125	0.0125	-0.0125	1.25	0
821	hangover	0	0.0125	0.0125	-0.0125	1.25	0
822	carbs	0	0.0125	0.0125	-0.0125	1.25	0
823	paleo	0	0.0125	0.0125	-0.0125	1.25	0
824	shreds	0	0.0125	0.0125	-0.0125	1.25	0
825	degrees	0	0.0125	0.0125	-0.0125	1.25	0
826	muffins	0	0.0125	0.0125	-0.0125	1.25	0
827	nuts	0	0.0125	0.0125	-0.0125	1.25	0
828	allergens	0	0.0125	0.0125	-0.0125	1.25	0
829	pollen	0	0.0125	0.0125	-0.0125	1.25	0
830	sneeze	0	0.0125	0.0125	-0.0125	1.25	0
831	slippers	0	0.0125	0.0125	-0.0125	1.25	0
832	layiing	0	0.0125	0.0125	-0.0125	1.25	0
833	watery	0	0.0125	0.0125	-0.0125	1.25	0
834	eyeball	0	0.0125	0.0125	-0.0125	1.25	0
835	strained	0	0.0125	0.0125	-0.0125	1.25	0
836	intrigue	0	0.0125	0.0125	-0.0125	1.25	0
837	enigma	0	0.0125	0.0125	-0.0125	1.25	0
838	offered	0	0.0125	0.0125	-0.0125	1.25	0
839	shared	0	0.0125	0.0125	-0.0125	1.25	0
840	provided	0	0.0125	0.0125	-0.0125	1.25	0
841	illicit	0	0.0125	0.0125	-0.0125	1.25	0
842	decision	0	0.0125	0.0125	-0.0125	1.25	0
843	uncommon	0	0.0125	0.0125	-0.0125	1.25	0
844	common	0	0.0125	0.0125	-0.0125	1.25	0
845	worlds	0	0.0125	0.0125	-0.0125	1.25	0
846	collide	0	0.0125	0.0125	-0.0125	1.25	0
847	separate	0	0.0125	0.0125	-0.0125	1.25	0
848	workaday	0	0.0125	0.0125	-0.0125	1.25	0
849	simplicity	0	0.0125	0.0125	-0.0125	1.25	0
850	complexity	0	0.0125	0.0125	-0.0125	1.25	0
851	complications	0	0.0125	0.0125	-0.0125	1.25	0
852	unnecessary	0	0.0125	0.0125	-0.0125	1.25	0
853	ferret	0	0.0125	0.0125	-0.0125	1.25	0
854	guinea	0	0.0125	0.0125	-0.0125	1.25	0
855	giraffe	0	0.0125	0.0125	-0.0125	1.25	0
856	hippo	0	0.0125	0.0125	-0.0125	1.25	0
857	manatee	0	0.0125	0.0125	-0.0125	1.25	0
858	ewe	0	0.0125	0.0125	-0.0125	1.25	0
859	rooster	0	0.0125	0.0125	-0.0125	1.25	0
860	llama	0	0.0125	0.0125	-0.0125	1.25	0
861	alpaca	0	0.0125	0.0125	-0.0125	1.25	0
862	ram	0	0.0125	0.0125	-0.0125	1.25	0
863	moose	0	0.0125	0.0125	-0.0125	1.25	0
864	cheetah	0	0.0125	0.0125	-0.0125	1.25	0
865	leopard	0	0.0125	0.0125	-0.0125	1.25	0
866	puma	0	0.0125	0.0125	-0.0125	1.25	0
867	nike	0	0.0125	0.0125	-0.0125	1.25	0
868	adidas	0	0.0125	0.0125	-0.0125	1.25	0
869	vans	0	0.0125	0.0125	-0.0125	1.25	0
870	koala	0	0.0125	0.0125	-0.0125	1.25	0
871	rattlesnake	0	0.0125	0.0125	-0.0125	1.25	0
872	kookooburra	0	0.0125	0.0125	-0.0125	1.25	0
873	continent	0	0.0125	0.0125	-0.0125	1.25	0
874	unincorporated	0	0.0125	0.0125	-0.0125	1.25	0
875	boulevard	0	0.0125	0.0125	-0.0125	1.25	0
876	terrace	0	0.0125	0.0125	-0.0125	1.25	0
877	roundabout	0	0.0125	0.0125	-0.0125	1.25	0
878	turn	0	0.0125	0.0125	-0.0125	1.25	0
879	curve	0	0.0125	0.0125	-0.0125	1.25	0
880	swoop	0	0.0125	0.0125	-0.0125	1.25	0
881	ford	0	0.0125	0.0125	-0.0125	1.25	0
882	chevy	0	0.0125	0.0125	-0.0125	1.25	0
883	dodge	0	0.0125	0.0125	-0.0125	1.25	0
884	jeep	0	0.0125	0.0125	-0.0125	1.25	0
885	wrangler	0	0.0125	0.0125	-0.0125	1.25	0
886	polar	0	0.0125	0.0125	-0.0125	1.25	0
887	buds	0	0.0125	0.0125	-0.0125	1.25	0
888	compassion	0	0.0125	0.0125	-0.0125	1.25	0
889	humility	0	0.0125	0.0125	-0.0125	1.25	0
890	pride	0	0.0125	0.0125	-0.0125	1.25	0
891	confidence	0	0.0125	0.0125	-0.0125	1.25	0
892	attentiveness	0	0.0125	0.0125	-0.0125	1.25	0
893	rebus	0	0.0125	0.0125	-0.0125	1.25	0
894	crossword	0	0.0125	0.0125	-0.0125	1.25	0
895	sudoku	0	0.0125	0.0125	-0.0125	1.25	0
896	contest	0	0.0125	0.0125	-0.0125	1.25	0
897	everquest	0	0.0125	0.0125	-0.0125	1.25	0
898	ultima	0	0.0125	0.0125	-0.0125	1.25	0
899	commander	0	0.0125	0.0125	-0.0125	1.25	0
900	brave	0	0.0125	0.0125	-0.0125	1.25	0
901	resourceful	0	0.0125	0.0125	-0.0125	1.25	0
902	hero	0	0.0125	0.0125	-0.0125	1.25	0
903	comprehend	0	0.0125	0.0125	-0.0125	1.25	0
904	hypothesize	0	0.0125	0.0125	-0.0125	1.25	0
905	result	0	0.0125	0.0125	-0.0125	1.25	0
906	theory	0	0.0125	0.0125	-0.0125	1.25	0
907	cpu	0	0.0125	0.0125	-0.0125	1.25	0
908	broker	0	0.0125	0.0125	-0.0125	1.25	0
909	patio	0	0.0125	0.0125	-0.0125	1.25	0
910	den	0	0.0125	0.0125	-0.0125	1.25	0
911	disco	0	0.0125	0.0125	-0.0125	1.25	0
912	immigrants	0	0.0125	0.0125	-0.0125	1.25	0
913	politicians	0	0.0125	0.0125	-0.0125	1.25	0
914	racism	0	0.0125	0.0125	-0.0125	1.25	0
915	conservatism	0	0.0125	0.0125	-0.0125	1.25	0
916	vegas	0	0.0125	0.0125	-0.0125	1.25	0
917	subsidy	0	0.0125	0.0125	-0.0125	1.25	0
918	invader	0	0.0125	0.0125	-0.0125	1.25	0
919	stripes	0	0.0125	0.0125	-0.0125	1.25	0
920	flag	0	0.0125	0.0125	-0.0125	1.25	0
921	sacred	0	0.0125	0.0125	-0.0125	1.25	0
922	safety	0	0.0125	0.0125	-0.0125	1.25	0
923	harmful	0	0.0125	0.0125	-0.0125	1.25	0
924	confusion	0	0.0125	0.0125	-0.0125	1.25	0
925	vow	0	0.0125	0.0125	-0.0125	1.25	0
926	oath	0	0.0125	0.0125	-0.0125	1.25	0
927	blackmail	0	0.0125	0.0125	-0.0125	1.25	0
928	use	0	0.0125	0.0125	-0.0125	1.25	0
929	destructive	0	0.0125	0.0125	-0.0125	1.25	0
930	regard	0	0.0125	0.0125	-0.0125	1.25	0
931	hurry	0	0.0125	0.0125	-0.0125	1.25	0
932	share	0	0.0125	0.0125	-0.0125	1.25	0
933	link	0	0.0125	0.0125	-0.0125	1.25	0
934	posture	0	0.0125	0.0125	-0.0125	1.25	0
935	nurture	0	0.0125	0.0125	-0.0125	1.25	0
936	fortunate	0	0.0125	0.0125	-0.0125	1.25	0
937	candu	0	0.0125	0.0125	-0.0125	1.25	0
938	alphabet	0	0.0125	0.0125	-0.0125	1.25	0
939	bluff	0	0.0125	0.0125	-0.0125	1.25	0
940	burst	0	0.0125	0.0125	-0.0125	1.25	0
941	bubble	0	0.0125	0.0125	-0.0125	1.25	0
942	gum	0	0.0125	0.0125	-0.0125	1.25	0
943	scout	0	0.0125	0.0125	-0.0125	1.25	0
944	position	0	0.0125	0.0125	-0.0125	1.25	0
945	knot	0	0.0125	0.0125	-0.0125	1.25	0
946	glazed	0	0.0125	0.0125	-0.0125	1.25	0
947	stucco	0	0.0125	0.0125	-0.0125	1.25	0
948	raccoon	0	0.0125	0.0125	-0.0125	1.25	0
949	aid	0	0.0125	0.0125	-0.0125	1.25	0
950	draw	0	0.0125	0.0125	-0.0125	1.25	0
951	grease	0	0.0125	0.0125	-0.0125	1.25	0
952	extinguish	0	0.0125	0.0125	-0.0125	1.25	0
953	douse	0	0.0125	0.0125	-0.0125	1.25	0
954	onion	0	0.0125	0.0125	-0.0125	1.25	0
955	mug	0	0.0125	0.0125	-0.0125	1.25	0
956	rob	0	0.0125	0.0125	-0.0125	1.25	0
957	bandit	0	0.0125	0.0125	-0.0125	1.25	0
958	crayon	0	0.0125	0.0125	-0.0125	1.25	0
959	h	0	0.0125	0.0125	-0.0125	1.25	0
960	worry	0	0.0125	0.0125	-0.0125	1.25	0
961	scold	0	0.0125	0.0125	-0.0125	1.25	0
962	yell	0	0.0125	0.0125	-0.0125	1.25	0
963	conceal	0	0.0125	0.0125	-0.0125	1.25	0
964	within	0	0.0125	0.0125	-0.0125	1.25	0
965	conflicted	0	0.0125	0.0125	-0.0125	1.25	0
966	turmoil	0	0.0125	0.0125	-0.0125	1.25	0
967	wrestle	0	0.0125	0.0125	-0.0125	1.25	0
968	conflict	0	0.0125	0.0125	-0.0125	1.25	0
969	st.patrick	0	0.0125	0.0125	-0.0125	1.25	0
970	broccoli	0	0.0125	0.0125	-0.0125	1.25	0
971	celebs	0	0.0125	0.0125	-0.0125	1.25	0
972	guarded	0	0.0125	0.0125	-0.0125	1.25	0
973	discreet	0	0.0125	0.0125	-0.0125	1.25	0
974	unpublished	0	0.0125	0.0125	-0.0125	1.25	0
975	undisclosed	0	0.0125	0.0125	-0.0125	1.25	0
976	exlclusive	0	0.0125	0.0125	-0.0125	1.25	0
977	personalised	0	0.0125	0.0125	-0.0125	1.25	0
978	confidential	0	0.0125	0.0125	-0.0125	1.25	0
979	intimate	0	0.0125	0.0125	-0.0125	1.25	0
980	priveleged	0	0.0125	0.0125	-0.0125	1.25	0
981	unexplainable	0	0.0125	0.0125	-0.0125	1.25	0
982	puzzling	0	0.0125	0.0125	-0.0125	1.25	0
983	inscrutable	0	0.0125	0.0125	-0.0125	1.25	0
984	enigmatic	0	0.0125	0.0125	-0.0125	1.25	0
985	cryptic	0	0.0125	0.0125	-0.0125	1.25	0
986	stopper	0	0.0125	0.0125	-0.0125	1.25	0
987	mixed	0	0.0125	0.0125	-0.0125	1.25	0
988	ingredients	0	0.0125	0.0125	-0.0125	1.25	0
989	recipe	0	0.0125	0.0125	-0.0125	1.25	0
990	total	0	0.0125	0.0125	-0.0125	1.25	0
991	russian	0	0.0125	0.0125	-0.0125	1.25	0
992	frosting	0	0.0125	0.0125	-0.0125	1.25	0
993	icing	0	0.0125	0.0125	-0.0125	1.25	0
994	shine	0	0.0125	0.0125	-0.0125	1.25	0
995	switch	0	0.0125	0.0125	-0.0125	1.25	0
996	guard	0	0.0125	0.0125	-0.0125	1.25	0
997	duty	0	0.0125	0.0125	-0.0125	1.25	0
998	chore	0	0.0125	0.0125	-0.0125	1.25	0
999	crystal	0	0.0125	0.0125	-0.0125	1.25	0
1000	trunk	0	0.0125	0.0125	-0.0125	1.25	0
1001	washer	0	0.0125	0.0125	-0.0125	1.25	0
1002	drier	0	0.0125	0.0125	-0.0125	1.25	0
1003	floors	0	0.0125	0.0125	-0.0125	1.25	0
1004	elevator	0	0.0125	0.0125	-0.0125	1.25	0
1005	shaft	0	0.0125	0.0125	-0.0125	1.25	0
1006	chistmas	0	0.0125	0.0125	-0.0125	1.25	0
1007	imagine	0	0.0125	0.0125	-0.0125	1.25	0
1008	beatles	0	0.0125	0.0125	-0.0125	1.25	0
1009	sixties	0	0.0125	0.0125	-0.0125	1.25	0
1010	memiors	0	0.0125	0.0125	-0.0125	1.25	0
1011	closet	0	0.0125	0.0125	-0.0125	1.25	0
1012	mon	0	0.0125	0.0125	-0.0125	1.25	0
1013	constellation	0	0.0125	0.0125	-0.0125	1.25	0
1014	maps	0	0.0125	0.0125	-0.0125	1.25	0
1015	everywhere	0	0.0125	0.0125	-0.0125	1.25	0
1016	rental	0	0.0125	0.0125	-0.0125	1.25	0
1017	bred	0	0.0125	0.0125	-0.0125	1.25	0
1018	breed	0	0.0125	0.0125	-0.0125	1.25	0
1019	animall	0	0.0125	0.0125	-0.0125	1.25	0
1020	furr	0	0.0125	0.0125	-0.0125	1.25	0
1021	cranberries	0	0.0125	0.0125	-0.0125	1.25	0
1022	raisins	0	0.0125	0.0125	-0.0125	1.25	0
1023	dried	0	0.0125	0.0125	-0.0125	1.25	0
1024	adam	0	0.0125	0.0125	-0.0125	1.25	0
1025	eve	0	0.0125	0.0125	-0.0125	1.25	0
1026	tragic	0	0.0125	0.0125	-0.0125	1.25	0
1027	whatever	0	0.0125	0.0125	-0.0125	1.25	0
1028	happenings	0	0.0125	0.0125	-0.0125	1.25	0
1029	stages	0	0.0125	0.0125	-0.0125	1.25	0
1030	weeks	0	0.0125	0.0125	-0.0125	1.25	0
1031	months	0	0.0125	0.0125	-0.0125	1.25	0
1032	measurment	0	0.0125	0.0125	-0.0125	1.25	0
1033	stolen	0	0.0125	0.0125	-0.0125	1.25	0
1034	shrug	0	0.0125	0.0125	-0.0125	1.25	0
1035	mood	0	0.0125	0.0125	-0.0125	1.25	0
1036	thrill	0	0.0125	0.0125	-0.0125	1.25	0
1037	involved	0	0.0125	0.0125	-0.0125	1.25	0
1038	times	0	0.0125	0.0125	-0.0125	1.25	0
1039	waite	0	0.0125	0.0125	-0.0125	1.25	0
1040	curious	0	0.0125	0.0125	-0.0125	1.25	0
1041	drowning	0	0.0125	0.0125	-0.0125	1.25	0
1042	schedule	0	0.0125	0.0125	-0.0125	1.25	0
1043	headphoens	0	0.0125	0.0125	-0.0125	1.25	0
1044	headphones	0	0.0125	0.0125	-0.0125	1.25	0
1045	shoot	0	0.0125	0.0125	-0.0125	1.25	0
1046	impact	0	0.0125	0.0125	-0.0125	1.25	0
1047	punch	0	0.0125	0.0125	-0.0125	1.25	0
1048	boxing	0	0.0125	0.0125	-0.0125	1.25	0
1049	threaten	0	0.0125	0.0125	-0.0125	1.25	0
1050	tense	0	0.0125	0.0125	-0.0125	1.25	0
1051	sustain	0	0.0125	0.0125	-0.0125	1.25	0
1052	employment	0	0.0125	0.0125	-0.0125	1.25	0
1053	owner	0	0.0125	0.0125	-0.0125	1.25	0
1054	stock	0	0.0125	0.0125	-0.0125	1.25	0
1055	globe	0	0.0125	0.0125	-0.0125	1.25	0
1056	pudding	0	0.0125	0.0125	-0.0125	1.25	0
1057	cookie	0	0.0125	0.0125	-0.0125	1.25	0
1058	sale	0	0.0125	0.0125	-0.0125	1.25	0
1059	lifetime	0	0.0125	0.0125	-0.0125	1.25	0
1060	therapist	0	0.0125	0.0125	-0.0125	1.25	0
1061	crackers	0	0.0125	0.0125	-0.0125	1.25	0
1062	fever	0	0.0125	0.0125	-0.0125	1.25	0
1063	rested	0	0.0125	0.0125	-0.0125	1.25	0
1064	shoulders	0	0.0125	0.0125	-0.0125	1.25	0
1065	dial	0	0.0125	0.0125	-0.0125	1.25	0
1066	rotary	0	0.0125	0.0125	-0.0125	1.25	0
1067	unlock	0	0.0125	0.0125	-0.0125	1.25	0
1068	doorway	0	0.0125	0.0125	-0.0125	1.25	0
1069	threshold	0	0.0125	0.0125	-0.0125	1.25	0
1070	finish	0	0.0125	0.0125	-0.0125	1.25	0
1071	starving	0	0.0125	0.0125	-0.0125	1.25	0
1072	reality	0	0.0125	0.0125	-0.0125	1.25	0
1073	cushions	0	0.0125	0.0125	-0.0125	1.25	0
1074	bench	0	0.0125	0.0125	-0.0125	1.25	0
1075	cherished	0	0.0125	0.0125	-0.0125	1.25	0
1076	courtesy	0	0.0125	0.0125	-0.0125	1.25	0
1077	faithful	0	0.0125	0.0125	-0.0125	1.25	0
1078	difference	0	0.0125	0.0125	-0.0125	1.25	0
1079	adventures	0	0.0125	0.0125	-0.0125	1.25	0
1080	conent	0	0.0125	0.0125	-0.0125	1.25	0
1081	achievments	0	0.0125	0.0125	-0.0125	1.25	0
1082	ho	0	0.0125	0.0125	-0.0125	1.25	0
1083	relationships	0	0.0125	0.0125	-0.0125	1.25	0
1084	urgency	0	0.0125	0.0125	-0.0125	1.25	0
1085	hurried	0	0.0125	0.0125	-0.0125	1.25	0
1086	looks	0	0.0125	0.0125	-0.0125	1.25	0
1087	aggression	0	0.0125	0.0125	-0.0125	1.25	0
1088	ladies	0	0.0125	0.0125	-0.0125	1.25	0
1089	puppies	0	0.0125	0.0125	-0.0125	1.25	0
1090	animaks	0	0.0125	0.0125	-0.0125	1.25	0
1091	consideration	0	0.0125	0.0125	-0.0125	1.25	0
1092	manners	0	0.0125	0.0125	-0.0125	1.25	0
1093	workplace	0	0.0125	0.0125	-0.0125	1.25	0
1094	tramp	0	0.0125	0.0125	-0.0125	1.25	0
1095	rochester	0	0.0125	0.0125	-0.0125	1.25	0
1096	barbeque	0	0.0125	0.0125	-0.0125	1.25	0
1097	vegetarian	0	0.0125	0.0125	-0.0125	1.25	0
1098	vegan	0	0.0125	0.0125	-0.0125	1.25	0
1099	decisions	0	0.0125	0.0125	-0.0125	1.25	0
1100	overcome	0	0.0125	0.0125	-0.0125	1.25	0
1101	utz	0	0.0125	0.0125	-0.0125	1.25	0
1102	sacks	0	0.0125	0.0125	-0.0125	1.25	0
1103	inventory	0	0.0125	0.0125	-0.0125	1.25	0
1104	vendors	0	0.0125	0.0125	-0.0125	1.25	0
1105	discussions	0	0.0125	0.0125	-0.0125	1.25	0
1106	interactions	0	0.0125	0.0125	-0.0125	1.25	0
1107	nerves	0	0.0125	0.0125	-0.0125	1.25	0
1108	interview	0	0.0125	0.0125	-0.0125	1.25	0
1109	offer	0	0.0125	0.0125	-0.0125	1.25	0
1110	accept	0	0.0125	0.0125	-0.0125	1.25	0
1111	applications	0	0.0125	0.0125	-0.0125	1.25	0
1112	outlook	0	0.0125	0.0125	-0.0125	1.25	0
1113	microsoft	0	0.0125	0.0125	-0.0125	1.25	0
1114	spreadsheet	0	0.0125	0.0125	-0.0125	1.25	0
1115	carmen	0	0.0125	0.0125	-0.0125	1.25	0
1116	infants	0	0.0125	0.0125	-0.0125	1.25	0
1117	bottom	0	0.0125	0.0125	-0.0125	1.25	0
1118	filed	0	0.0125	0.0125	-0.0125	1.25	0
1119	upright	0	0.0125	0.0125	-0.0125	1.25	0
1120	ongoing	0	0.0125	0.0125	-0.0125	1.25	0
1121	highly	0	0.0125	0.0125	-0.0125	1.25	0
1122	dailing	0	0.0125	0.0125	-0.0125	1.25	0
1123	killed	0	0.0125	0.0125	-0.0125	1.25	0
1124	their	0	0.0125	0.0125	-0.0125	1.25	0
1125	techno	0	0.0125	0.0125	-0.0125	1.25	0
1126	lab	0	0.0125	0.0125	-0.0125	1.25	0
1127	materials	0	0.0125	0.0125	-0.0125	1.25	0
1128	noun	0	0.0125	0.0125	-0.0125	1.25	0
1129	verb	0	0.0125	0.0125	-0.0125	1.25	0
1130	took	0	0.0125	0.0125	-0.0125	1.25	0
1131	using	0	0.0125	0.0125	-0.0125	1.25	0
1132	images	0	0.0125	0.0125	-0.0125	1.25	0
1133	victor	0	0.0125	0.0125	-0.0125	1.25	0
1134	practice	0	0.0125	0.0125	-0.0125	1.25	0
1135	british	0	0.0125	0.0125	-0.0125	1.25	0
1136	net	0	0.0125	0.0125	-0.0125	1.25	0
1137	instruction	0	0.0125	0.0125	-0.0125	1.25	0
1138	task	0	0.0125	0.0125	-0.0125	1.25	0
1139	generate	0	0.0125	0.0125	-0.0125	1.25	0
1140	nourish	0	0.0125	0.0125	-0.0125	1.25	0
1141	photosynthesis	0	0.0125	0.0125	-0.0125	1.25	0
1142	biology	0	0.0125	0.0125	-0.0125	1.25	0
1143	stu	0	0.0125	0.0125	-0.0125	1.25	0
1144	irritant	0	0.0125	0.0125	-0.0125	1.25	0
1145	vitamin	0	0.0125	0.0125	-0.0125	1.25	0
1146	mineral	0	0.0125	0.0125	-0.0125	1.25	0
1147	muscle	0	0.0125	0.0125	-0.0125	1.25	0
1148	steal	0	0.0125	0.0125	-0.0125	1.25	0
1149	force	0	0.0125	0.0125	-0.0125	1.25	0
1150	philosophy	0	0.0125	0.0125	-0.0125	1.25	0
1151	abstract	0	0.0125	0.0125	-0.0125	1.25	0
1152	origin	0	0.0125	0.0125	-0.0125	1.25	0
1153	how	0	0.0125	0.0125	-0.0125	1.25	0
1154	looking	0	0.0125	0.0125	-0.0125	1.25	0
1155	asking	0	0.0125	0.0125	-0.0125	1.25	0
1156	survey	0	0.0125	0.0125	-0.0125	1.25	0
1157	data	0	0.0125	0.0125	-0.0125	1.25	0
1158	trends	0	0.0125	0.0125	-0.0125	1.25	0
1159	glare	0	0.0125	0.0125	-0.0125	1.25	0
1160	intense	0	0.0125	0.0125	-0.0125	1.25	0
1161	gaze	0	0.0125	0.0125	-0.0125	1.25	0
1162	vast	0	0.0125	0.0125	-0.0125	1.25	0
1163	eagles	0	0.0125	0.0125	-0.0125	1.25	0
1164	harpy	0	0.0125	0.0125	-0.0125	1.25	0
1165	widow	0	0.0125	0.0125	-0.0125	1.25	0
1166	pensive	0	0.0125	0.0125	-0.0125	1.25	0
1167	reflective	0	0.0125	0.0125	-0.0125	1.25	0
1168	ideology	0	0.0125	0.0125	-0.0125	1.25	0
1169	cinema	0	0.0125	0.0125	-0.0125	1.25	0
1170	jester	0	0.0125	0.0125	-0.0125	1.25	0
1171	rushed	0	0.0125	0.0125	-0.0125	1.25	0
1172	singular	0	0.0125	0.0125	-0.0125	1.25	0
1173	only	0	0.0125	0.0125	-0.0125	1.25	0
1174	favored	0	0.0125	0.0125	-0.0125	1.25	0
1175	desired	0	0.0125	0.0125	-0.0125	1.25	0
1176	wander	0	0.0125	0.0125	-0.0125	1.25	0
1177	adrift	0	0.0125	0.0125	-0.0125	1.25	0
1178	frost	0	0.0125	0.0125	-0.0125	1.25	0
1179	brisk	0	0.0125	0.0125	-0.0125	1.25	0
1180	heights	0	0.0125	0.0125	-0.0125	1.25	0
1181	climb	0	0.0125	0.0125	-0.0125	1.25	0
1182	shallow	0	0.0125	0.0125	-0.0125	1.25	0
1183	paddle	0	0.0125	0.0125	-0.0125	1.25	0
1184	sore	0	0.0125	0.0125	-0.0125	1.25	0
1185	screw	0	0.0125	0.0125	-0.0125	1.25	0
1186	frame	0	0.0125	0.0125	-0.0125	1.25	0
1187	photo	0	0.0125	0.0125	-0.0125	1.25	0
1188	magical	0	0.0125	0.0125	-0.0125	1.25	0
1189	realism	0	0.0125	0.0125	-0.0125	1.25	0
1190	prose	0	0.0125	0.0125	-0.0125	1.25	0
1191	shakespeare	0	0.0125	0.0125	-0.0125	1.25	0
1192	hamlet	0	0.0125	0.0125	-0.0125	1.25	0
1193	ophelia	0	0.0125	0.0125	-0.0125	1.25	0
1194	ret	0	0.0125	0.0125	-0.0125	1.25	0
1195	seatmates	0	0.0125	0.0125	-0.0125	1.25	0
1196	humming	0	0.0125	0.0125	-0.0125	1.25	0
1197	stewardesses	0	0.0125	0.0125	-0.0125	1.25	0
1198	carts	0	0.0125	0.0125	-0.0125	1.25	0
1199	traytables	0	0.0125	0.0125	-0.0125	1.25	0
1200	disembarkation	0	0.0125	0.0125	-0.0125	1.25	0
1201	noisy	0	0.0125	0.0125	-0.0125	1.25	0
1202	gates	0	0.0125	0.0125	-0.0125	1.25	0
1203	baggageclaim	0	0.0125	0.0125	-0.0125	1.25	0
1204	suitcases	0	0.0125	0.0125	-0.0125	1.25	0
1205	taxis	0	0.0125	0.0125	-0.0125	1.25	0
1206	shuttles	0	0.0125	0.0125	-0.0125	1.25	0
1207	pickup	0	0.0125	0.0125	-0.0125	1.25	0
1208	destinations	0	0.0125	0.0125	-0.0125	1.25	0
1209	traveling	0	0.0125	0.0125	-0.0125	1.25	0
1210	familiar	0	0.0125	0.0125	-0.0125	1.25	0
1211	unfamiliar	0	0.0125	0.0125	-0.0125	1.25	0
1212	ships	0	0.0125	0.0125	-0.0125	1.25	0
1213	voyages	0	0.0125	0.0125	-0.0125	1.25	0
1214	enjoyable	0	0.0125	0.0125	-0.0125	1.25	0
1215	improvising	0	0.0125	0.0125	-0.0125	1.25	0
1216	picnics	0	0.0125	0.0125	-0.0125	1.25	0
1217	castles	0	0.0125	0.0125	-0.0125	1.25	0
1218	highways	0	0.0125	0.0125	-0.0125	1.25	0
1219	palaces	0	0.0125	0.0125	-0.0125	1.25	0
1220	novelty	0	0.0125	0.0125	-0.0125	1.25	0
1221	untethered	0	0.0125	0.0125	-0.0125	1.25	0
1222	footloose	0	0.0125	0.0125	-0.0125	1.25	0
1223	excitement	0	0.0125	0.0125	-0.0125	1.25	0
1224	experiences	0	0.0125	0.0125	-0.0125	1.25	0
1225	thought-provoking	0	0.0125	0.0125	-0.0125	1.25	0
1226	exotic	0	0.0125	0.0125	-0.0125	1.25	0
1227	culture	0	0.0125	0.0125	-0.0125	1.25	0
1228	communicatin	0	0.0125	0.0125	-0.0125	1.25	0
1229	tradition	0	0.0125	0.0125	-0.0125	1.25	0
1230	sample	0	0.0125	0.0125	-0.0125	1.25	0
1231	broaden	0	0.0125	0.0125	-0.0125	1.25	0
1232	widen	0	0.0125	0.0125	-0.0125	1.25	0
1233	rounded	0	0.0125	0.0125	-0.0125	1.25	0
1234	traveled	0	0.0125	0.0125	-0.0125	1.25	0
1235	open-minded	0	0.0125	0.0125	-0.0125	1.25	0
1236	extraordinary	0	0.0125	0.0125	-0.0125	1.25	0
1237	fascinating	0	0.0125	0.0125	-0.0125	1.25	0
1238	humorous	0	0.0125	0.0125	-0.0125	1.25	0
1239	laughing	0	0.0125	0.0125	-0.0125	1.25	0
1240	amused	0	0.0125	0.0125	-0.0125	1.25	0
1241	gregarious	0	0.0125	0.0125	-0.0125	1.25	0
1242	entertaining	0	0.0125	0.0125	-0.0125	1.25	0
1243	errands	0	0.0125	0.0125	-0.0125	1.25	0
1244	suitability	0	0.0125	0.0125	-0.0125	1.25	0
1245	amusement	0	0.0125	0.0125	-0.0125	1.25	0
1246	departs	0	0.0125	0.0125	-0.0125	1.25	0
1247	eyesight	0	0.0125	0.0125	-0.0125	1.25	0
1248	wise	0	0.0125	0.0125	-0.0125	1.25	0
1249	accomplished	0	0.0125	0.0125	-0.0125	1.25	0
1250	expert	0	0.0125	0.0125	-0.0125	1.25	0
1251	counterfeit	0	0.0125	0.0125	-0.0125	1.25	0
1252	provider	0	0.0125	0.0125	-0.0125	1.25	0
1253	farms	0	0.0125	0.0125	-0.0125	1.25	0
1254	streams	0	0.0125	0.0125	-0.0125	1.25	0
1255	flowing	0	0.0125	0.0125	-0.0125	1.25	0
1256	rapids	0	0.0125	0.0125	-0.0125	1.25	0
1257	goalie	0	0.0125	0.0125	-0.0125	1.25	0
1258	lovert	0	0.0125	0.0125	-0.0125	1.25	0
1259	remembering	0	0.0125	0.0125	-0.0125	1.25	0
1260	opening	0	0.0125	0.0125	-0.0125	1.25	0
1261	vulnerable	0	0.0125	0.0125	-0.0125	1.25	0
1262	reliving	0	0.0125	0.0125	-0.0125	1.25	0
1263	decades	0	0.0125	0.0125	-0.0125	1.25	0
1264	wishing	0	0.0125	0.0125	-0.0125	1.25	0
1265	hoping	0	0.0125	0.0125	-0.0125	1.25	0
1266	arriving	0	0.0125	0.0125	-0.0125	1.25	0
1267	aero	0	0.0125	0.0125	-0.0125	1.25	0
1268	windy	0	0.0125	0.0125	-0.0125	1.25	0
1269	icey	0	0.0125	0.0125	-0.0125	1.25	0
1270	flakes	0	0.0125	0.0125	-0.0125	1.25	0
1271	noir	0	0.0125	0.0125	-0.0125	1.25	0
1272	abyss	0	0.0125	0.0125	-0.0125	1.25	0
1273	undead	0	0.0125	0.0125	-0.0125	1.25	0
1274	zombies	0	0.0125	0.0125	-0.0125	1.25	0
1275	vampires	0	0.0125	0.0125	-0.0125	1.25	0
1276	werewolves	0	0.0125	0.0125	-0.0125	1.25	0
1277	bats	0	0.0125	0.0125	-0.0125	1.25	0
1278	nightmares	0	0.0125	0.0125	-0.0125	1.25	0
1279	terrors	0	0.0125	0.0125	-0.0125	1.25	0
1280	terrifying	0	0.0125	0.0125	-0.0125	1.25	0
1281	overwhelmed	0	0.0125	0.0125	-0.0125	1.25	0
1282	overworked	0	0.0125	0.0125	-0.0125	1.25	0
1283	worked	0	0.0125	0.0125	-0.0125	1.25	0
1284	cheap	0	0.0125	0.0125	-0.0125	1.25	0
1285	pricy	0	0.0125	0.0125	-0.0125	1.25	0
1286	wealthy	0	0.0125	0.0125	-0.0125	1.25	0
1287	financial	0	0.0125	0.0125	-0.0125	1.25	0
1288	portfolio	0	0.0125	0.0125	-0.0125	1.25	0
1289	bucks	0	0.0125	0.0125	-0.0125	1.25	0
1290	rifle	0	0.0125	0.0125	-0.0125	1.25	0
1291	violent	0	0.0125	0.0125	-0.0125	1.25	0
1292	disruption	0	0.0125	0.0125	-0.0125	1.25	0
1293	entrepreneurial	0	0.0125	0.0125	-0.0125	1.25	0
1294	uncertain	0	0.0125	0.0125	-0.0125	1.25	0
1295	hindered	0	0.0125	0.0125	-0.0125	1.25	0
1296	blocked	0	0.0125	0.0125	-0.0125	1.25	0
1297	voided	0	0.0125	0.0125	-0.0125	1.25	0
1298	institution	0	0.0125	0.0125	-0.0125	1.25	0
1299	university	0	0.0125	0.0125	-0.0125	1.25	0
1300	understanding	0	0.0125	0.0125	-0.0125	1.25	0
1301	placing	0	0.0125	0.0125	-0.0125	1.25	0
1302	taking	0	0.0125	0.0125	-0.0125	1.25	0
1303	borrowing	0	0.0125	0.0125	-0.0125	1.25	0
1304	lending	0	0.0125	0.0125	-0.0125	1.25	0
1305	temporary	0	0.0125	0.0125	-0.0125	1.25	0
1306	shhhhh	0	0.0125	0.0125	-0.0125	1.25	0
1307	espionage	0	0.0125	0.0125	-0.0125	1.25	0
1308	mark	0	0.0125	0.0125	-0.0125	1.25	0
1309	lifting	0	0.0125	0.0125	-0.0125	1.25	0
1310	anchor	0	0.0125	0.0125	-0.0125	1.25	0
1311	prospector	0	0.0125	0.0125	-0.0125	1.25	0
1312	tunnels	0	0.0125	0.0125	-0.0125	1.25	0
1313	accelerometer	0	0.0125	0.0125	-0.0125	1.25	0
1314	accelerate	0	0.0125	0.0125	-0.0125	1.25	0
1315	exceptional	0	0.0125	0.0125	-0.0125	1.25	0
1316	exceeded	0	0.0125	0.0125	-0.0125	1.25	0
1317	incredible	0	0.0125	0.0125	-0.0125	1.25	0
1318	intercourse	0	0.0125	0.0125	-0.0125	1.25	0
1319	infallible	0	0.0125	0.0125	-0.0125	1.25	0
1320	pander	0	0.0125	0.0125	-0.0125	1.25	0
1321	panda	0	0.0125	0.0125	-0.0125	1.25	0
1322	incongruous	0	0.0125	0.0125	-0.0125	1.25	0
1323	telemetry	0	0.0125	0.0125	-0.0125	1.25	0
1324	telephone	0	0.0125	0.0125	-0.0125	1.25	0
1325	earwig	0	0.0125	0.0125	-0.0125	1.25	0
1326	trounce	0	0.0125	0.0125	-0.0125	1.25	0
1327	youthful	0	0.0125	0.0125	-0.0125	1.25	0
1328	hemmorage	0	0.0125	0.0125	-0.0125	1.25	0
1329	heated	0	0.0125	0.0125	-0.0125	1.25	0
1330	hearth	0	0.0125	0.0125	-0.0125	1.25	0
1331	freak	0	0.0125	0.0125	-0.0125	1.25	0
1332	freaky	0	0.0125	0.0125	-0.0125	1.25	0
1333	freakish	0	0.0125	0.0125	-0.0125	1.25	0
1334	untied	0	0.0125	0.0125	-0.0125	1.25	0
1335	hymen	0	0.0125	0.0125	-0.0125	1.25	0
1336	hyrule	0	0.0125	0.0125	-0.0125	1.25	0
1337	yin	0	0.0125	0.0125	-0.0125	1.25	0
1338	yang	0	0.0125	0.0125	-0.0125	1.25	0
1339	yeet	0	0.0125	0.0125	-0.0125	1.25	0
1340	yearly	0	0.0125	0.0125	-0.0125	1.25	0
1341	anthology	0	0.0125	0.0125	-0.0125	1.25	0
1342	preen	0	0.0125	0.0125	-0.0125	1.25	0
1343	greatdane	0	0.0125	0.0125	-0.0125	1.25	0
1344	wool	0	0.0125	0.0125	-0.0125	1.25	0
1345	serrated	0	0.0125	0.0125	-0.0125	1.25	0
1346	manufactured	0	0.0125	0.0125	-0.0125	1.25	0
1347	furnace	0	0.0125	0.0125	-0.0125	1.25	0
1348	molten	0	0.0125	0.0125	-0.0125	1.25	0
1349	conveyor	0	0.0125	0.0125	-0.0125	1.25	0
1350	rotating	0	0.0125	0.0125	-0.0125	1.25	0
1351	blunt	0	0.0125	0.0125	-0.0125	1.25	0
1352	scoop	0	0.0125	0.0125	-0.0125	1.25	0
1353	grains	0	0.0125	0.0125	-0.0125	1.25	0
1354	thrashing	0	0.0125	0.0125	-0.0125	1.25	0
1355	jolt	0	0.0125	0.0125	-0.0125	1.25	0
1356	jove	0	0.0125	0.0125	-0.0125	1.25	0
1357	hubris	0	0.0125	0.0125	-0.0125	1.25	0
1358	were	0	0.0125	0.0125	-0.0125	1.25	0
1359	quadratic	0	0.0125	0.0125	-0.0125	1.25	0
1360	gibbering	0	0.0125	0.0125	-0.0125	1.25	0
1361	placate	0	0.0125	0.0125	-0.0125	1.25	0
1362	planting	0	0.0125	0.0125	-0.0125	1.25	0
1363	unravel	0	0.0125	0.0125	-0.0125	1.25	0
1364	unwary	0	0.0125	0.0125	-0.0125	1.25	0
1365	unilever	0	0.0125	0.0125	-0.0125	1.25	0
1366	oblique	0	0.0125	0.0125	-0.0125	1.25	0
1367	obsolete	0	0.0125	0.0125	-0.0125	1.25	0
1368	conveyance	0	0.0125	0.0125	-0.0125	1.25	0
1369	burning	0	0.0125	0.0125	-0.0125	1.25	0
1370	chop	0	0.0125	0.0125	-0.0125	1.25	0
1371	proppeler	0	0.0125	0.0125	-0.0125	1.25	0
1372	rung	0	0.0125	0.0125	-0.0125	1.25	0
1373	footing	0	0.0125	0.0125	-0.0125	1.25	0
1374	drift	0	0.0125	0.0125	-0.0125	1.25	0
1375	glide	0	0.0125	0.0125	-0.0125	1.25	0
1376	skim	0	0.0125	0.0125	-0.0125	1.25	0
1377	kite	0	0.0125	0.0125	-0.0125	1.25	0
1378	tracker	0	0.0125	0.0125	-0.0125	1.25	0
1379	deals	0	0.0125	0.0125	-0.0125	1.25	0
1380	customer	0	0.0125	0.0125	-0.0125	1.25	0
1381	cartoon	0	0.0125	0.0125	-0.0125	1.25	0
1382	amelia	0	0.0125	0.0125	-0.0125	1.25	0
1383	delta	0	0.0125	0.0125	-0.0125	1.25	0
1384	orlando	0	0.0125	0.0125	-0.0125	1.25	0
1385	premium	0	0.0125	0.0125	-0.0125	1.25	0
1386	select	0	0.0125	0.0125	-0.0125	1.25	0
1387	attach	0	0.0125	0.0125	-0.0125	1.25	0
1388	attache	0	0.0125	0.0125	-0.0125	1.25	0
1389	brick	0	0.0125	0.0125	-0.0125	1.25	0
1390	testing	0	0.0125	0.0125	-0.0125	1.25	0
1391	peta	0	0.0125	0.0125	-0.0125	1.25	0
1392	pita	0	0.0125	0.0125	-0.0125	1.25	0
1393	gyro	0	0.0125	0.0125	-0.0125	1.25	0
1394	buffalo	0	0.0125	0.0125	-0.0125	1.25	0
1395	wrists	0	0.0125	0.0125	-0.0125	1.25	0
1396	japan	0	0.0125	0.0125	-0.0125	1.25	0
1397	hiroshima	0	0.0125	0.0125	-0.0125	1.25	0
1398	nagasaki	0	0.0125	0.0125	-0.0125	1.25	0
1399	atomic	0	0.0125	0.0125	-0.0125	1.25	0
1400	bomb	0	0.0125	0.0125	-0.0125	1.25	0
1401	relativity	0	0.0125	0.0125	-0.0125	1.25	0
1402	century	0	0.0125	0.0125	-0.0125	1.25	0
1403	millennium	0	0.0125	0.0125	-0.0125	1.25	0
1404	eon	0	0.0125	0.0125	-0.0125	1.25	0
1405	epoch	0	0.0125	0.0125	-0.0125	1.25	0
1406	bending	0	0.0125	0.0125	-0.0125	1.25	0
1407	marijuana	0	0.0125	0.0125	-0.0125	1.25	0
1408	herb	0	0.0125	0.0125	-0.0125	1.25	0
1409	guest	0	0.0125	0.0125	-0.0125	1.25	0
1410	stay	0	0.0125	0.0125	-0.0125	1.25	0
1411	leave	0	0.0125	0.0125	-0.0125	1.25	0
1412	touchdown	0	0.0125	0.0125	-0.0125	1.25	0
1413	talisman	0	0.0125	0.0125	-0.0125	1.25	0
1414	opportunity	0	0.0125	0.0125	-0.0125	1.25	0
1415	fail	0	0.0125	0.0125	-0.0125	1.25	0
1416	yes	0	0.0125	0.0125	-0.0125	1.25	0
1417	ho-pe	0	0.0125	0.0125	-0.0125	1.25	0
1418	cheat	0	0.0125	0.0125	-0.0125	1.25	0
1419	renews	0	0.0125	0.0125	-0.0125	1.25	0
1420	join	0	0.0125	0.0125	-0.0125	1.25	0
1421	restart	0	0.0125	0.0125	-0.0125	1.25	0
1422	newer	0	0.0125	0.0125	-0.0125	1.25	0
1423	older	0	0.0125	0.0125	-0.0125	1.25	0
1424	wince	0	0.0125	0.0125	-0.0125	1.25	0
1425	lone	0	0.0125	0.0125	-0.0125	1.25	0
1426	three	0	0.0125	0.0125	-0.0125	1.25	0
1427	two	0	0.0125	0.0125	-0.0125	1.25	0
1428	blm	0	0.0125	0.0125	-0.0125	1.25	0
1429	minority	0	0.0125	0.0125	-0.0125	1.25	0
1430	majority	0	0.0125	0.0125	-0.0125	1.25	0
1431	banks	0	0.0125	0.0125	-0.0125	1.25	0
1432	tesla	0	0.0125	0.0125	-0.0125	1.25	0
1433	warming	0	0.0125	0.0125	-0.0125	1.25	0
1434	empire	0	0.0125	0.0125	-0.0125	1.25	0
1435	unjust	0	0.0125	0.0125	-0.0125	1.25	0
1436	cell	0	0.0125	0.0125	-0.0125	1.25	0
1437	roy	0	0.0125	0.0125	-0.0125	1.25	0
1438	unavailable	0	0.0125	0.0125	-0.0125	1.25	0
1439	crept	0	0.0125	0.0125	-0.0125	1.25	0
1440	along	0	0.0125	0.0125	-0.0125	1.25	0
1441	gossip	0	0.0125	0.0125	-0.0125	1.25	0
1442	dishonest	0	0.0125	0.0125	-0.0125	1.25	0
1443	society	0	0.0125	0.0125	-0.0125	1.25	0
1444	kept	0	0.0125	0.0125	-0.0125	1.25	0
1445	enemies	0	0.0125	0.0125	-0.0125	1.25	0
1446	messages	0	0.0125	0.0125	-0.0125	1.25	0
1447	personality	0	0.0125	0.0125	-0.0125	1.25	0
1448	honorable	0	0.0125	0.0125	-0.0125	1.25	0
1449	dishonorable	0	0.0125	0.0125	-0.0125	1.25	0
1450	fabric	0	0.0125	0.0125	-0.0125	1.25	0
1451	material	0	0.0125	0.0125	-0.0125	1.25	0
1452	satin	0	0.0125	0.0125	-0.0125	1.25	0
1453	slick	0	0.0125	0.0125	-0.0125	1.25	0
1454	firm	0	0.0125	0.0125	-0.0125	1.25	0
1455	mattress	0	0.0125	0.0125	-0.0125	1.25	0
1456	due	0	0.0125	0.0125	-0.0125	1.25	0
1457	walls	0	0.0125	0.0125	-0.0125	1.25	0
1458	corners	0	0.0125	0.0125	-0.0125	1.25	0
1459	homes	0	0.0125	0.0125	-0.0125	1.25	0
1460	spots	0	0.0125	0.0125	-0.0125	1.25	0
1461	fare	0	0.0125	0.0125	-0.0125	1.25	0
1462	jones	0	0.0125	0.0125	-0.0125	1.25	0
1463	cigarette	0	0.0125	0.0125	-0.0125	1.25	0
1464	cramped	0	0.0125	0.0125	-0.0125	1.25	0
1465	terminal	0	0.0125	0.0125	-0.0125	1.25	0
1466	security	0	0.0125	0.0125	-0.0125	1.25	0
1467	guards	0	0.0125	0.0125	-0.0125	1.25	0
1468	depart	0	0.0125	0.0125	-0.0125	1.25	0
1469	arrive	0	0.0125	0.0125	-0.0125	1.25	0
1470	sneaky	0	0.0125	0.0125	-0.0125	1.25	0
1471	emotions	0	0.0125	0.0125	-0.0125	1.25	0
1472	seconds	0	0.0125	0.0125	-0.0125	1.25	0
1473	towering	0	0.0125	0.0125	-0.0125	1.25	0
1474	skyscrapers	0	0.0125	0.0125	-0.0125	1.25	0
1475	michigan	0	0.0125	0.0125	-0.0125	1.25	0
1476	balcony	0	0.0125	0.0125	-0.0125	1.25	0
1477	ouse	0	0.0125	0.0125	-0.0125	1.25	0
1478	knight	0	0.0125	0.0125	-0.0125	1.25	0
1479	armor	0	0.0125	0.0125	-0.0125	1.25	0
1480	pope	0	0.0125	0.0125	-0.0125	1.25	0
1481	bishop	0	0.0125	0.0125	-0.0125	1.25	0
1482	followers	0	0.0125	0.0125	-0.0125	1.25	0
1483	worshippers	0	0.0125	0.0125	-0.0125	1.25	0
1484	believers	0	0.0125	0.0125	-0.0125	1.25	0
1485	potion	0	0.0125	0.0125	-0.0125	1.25	0
1486	rendevous	0	0.0125	0.0125	-0.0125	1.25	0
1487	account	0	0.0125	0.0125	-0.0125	1.25	0
1488	latch	0	0.0125	0.0125	-0.0125	1.25	0
1489	diary	0	0.0125	0.0125	-0.0125	1.25	0
1490	organization	0	0.0125	0.0125	-0.0125	1.25	0
1491	sell	0	0.0125	0.0125	-0.0125	1.25	0
1492	search	0	0.0125	0.0125	-0.0125	1.25	0
1493	ago	0	0.0125	0.0125	-0.0125	1.25	0
1494	again	0	0.0125	0.0125	-0.0125	1.25	0
1495	cenyury	0	0.0125	0.0125	-0.0125	1.25	0
1496	barrier	0	0.0125	0.0125	-0.0125	1.25	0
1497	scrooge	0	0.0125	0.0125	-0.0125	1.25	0
1498	few	0	0.0125	0.0125	-0.0125	1.25	0
1499	restrict	0	0.0125	0.0125	-0.0125	1.25	0
1500	res	0	0.0125	0.0125	-0.0125	1.25	0
1501	glance	0	0.0125	0.0125	-0.0125	1.25	0
1502	passed	0	0.0125	0.0125	-0.0125	1.25	0
1503	mourn	0	0.0125	0.0125	-0.0125	1.25	0
1504	cremation	0	0.0125	0.0125	-0.0125	1.25	0
1505	snorkeling	0	0.0125	0.0125	-0.0125	1.25	0
1506	skilift	0	0.0125	0.0125	-0.0125	1.25	0
1507	colorado	0	0.0125	0.0125	-0.0125	1.25	0
1508	chalet	0	0.0125	0.0125	-0.0125	1.25	0
1509	loft	0	0.0125	0.0125	-0.0125	1.25	0
1510	rescue	0	0.0125	0.0125	-0.0125	1.25	0
1511	alaska	0	0.0125	0.0125	-0.0125	1.25	0
1512	retire	0	0.0125	0.0125	-0.0125	1.25	0
1513	pollution	0	0.0125	0.0125	-0.0125	1.25	0
1514	plastic	0	0.0125	0.0125	-0.0125	1.25	0
1515	marine	0	0.0125	0.0125	-0.0125	1.25	0
1516	horizon	0	0.0125	0.0125	-0.0125	1.25	0
1517	sharks	0	0.0125	0.0125	-0.0125	1.25	0
1518	whales	0	0.0125	0.0125	-0.0125	1.25	0
1519	icebergs	0	0.0125	0.0125	-0.0125	1.25	0
1520	dolphins	0	0.0125	0.0125	-0.0125	1.25	0
1521	sealions	0	0.0125	0.0125	-0.0125	1.25	0
1522	penguins	0	0.0125	0.0125	-0.0125	1.25	0
1523	polars	0	0.0125	0.0125	-0.0125	1.25	0
1524	bears	0	0.0125	0.0125	-0.0125	1.25	0
1525	huskies	0	0.0125	0.0125	-0.0125	1.25	0
1526	malamutes	0	0.0125	0.0125	-0.0125	1.25	0
1527	sleds	0	0.0125	0.0125	-0.0125	1.25	0
1528	dragons	0	0.0125	0.0125	-0.0125	1.25	0
1529	dungeons	0	0.0125	0.0125	-0.0125	1.25	0
1530	balki	0	0.0125	0.0125	-0.0125	1.25	0
1531	cousin	0	0.0125	0.0125	-0.0125	1.25	0
1532	iowa	0	0.0125	0.0125	-0.0125	1.25	0
1533	washhouse	0	0.0125	0.0125	-0.0125	1.25	0
1534	torch	0	0.0125	0.0125	-0.0125	1.25	0
1535	mining	0	0.0125	0.0125	-0.0125	1.25	0
1536	ore	0	0.0125	0.0125	-0.0125	1.25	0
1537	mace	0	0.0125	0.0125	-0.0125	1.25	0
1538	dagger	0	0.0125	0.0125	-0.0125	1.25	0
1539	arena	0	0.0125	0.0125	-0.0125	1.25	0
1540	monopoly	0	0.0125	0.0125	-0.0125	1.25	0
1541	tech	0	0.0125	0.0125	-0.0125	1.25	0
1542	karma	0	0.0125	0.0125	-0.0125	1.25	0
1543	reef	0	0.0125	0.0125	-0.0125	1.25	0
1544	puncture	0	0.0125	0.0125	-0.0125	1.25	0
1545	n	0	0.0125	0.0125	-0.0125	1.25	0
1546	mice	0	0.0125	0.0125	-0.0125	1.25	0
1547	wagon	0	0.0125	0.0125	-0.0125	1.25	0
1548	seattable	0	0.0125	0.0125	-0.0125	1.25	0
1549	wi	0	0.0125	0.0125	-0.0125	1.25	0
1550	was	0	0.0125	0.0125	-0.0125	1.25	0
1551	petwash	0	0.0125	0.0125	-0.0125	1.25	0
1552	dryer	0	0.0125	0.0125	-0.0125	1.25	0
1553	hare	0	0.0125	0.0125	-0.0125	1.25	0
1554	placegift	0	0.0125	0.0125	-0.0125	1.25	0
1555	christmaschrist	0	0.0125	0.0125	-0.0125	1.25	0
1556	mary	0	0.0125	0.0125	-0.0125	1.25	0
1557	whoship	0	0.0125	0.0125	-0.0125	1.25	0
1558	tow	0	0.0125	0.0125	-0.0125	1.25	0
1559	muffler	0	0.0125	0.0125	-0.0125	1.25	0
1560	siding	0	0.0125	0.0125	-0.0125	1.25	0
1561	gentlmen	0	0.0125	0.0125	-0.0125	1.25	0
1562	runnong	0	0.0125	0.0125	-0.0125	1.25	0
1563	joggingtime	0	0.0125	0.0125	-0.0125	1.25	0
1564	placewasther	0	0.0125	0.0125	-0.0125	1.25	0
1565	accent	0	0.0125	0.0125	-0.0125	1.25	0
1566	maintain	0	0.0125	0.0125	-0.0125	1.25	0
1567	rust	0	0.0125	0.0125	-0.0125	1.25	0
1568	on	0	0.0125	0.0125	-0.0125	1.25	0
1569	then	0	0.0125	0.0125	-0.0125	1.25	0
1570	illusion	0	0.0125	0.0125	-0.0125	1.25	0
1571	amazing	0	0.0125	0.0125	-0.0125	1.25	0
1572	uplifted	0	0.0125	0.0125	-0.0125	1.25	0
1573	carried	0	0.0125	0.0125	-0.0125	1.25	0
1574	greater	0	0.0125	0.0125	-0.0125	1.25	0
1575	larger	0	0.0125	0.0125	-0.0125	1.25	0
1576	grander	0	0.0125	0.0125	-0.0125	1.25	0
1577	untouched	0	0.0125	0.0125	-0.0125	1.25	0
1578	bustle	0	0.0125	0.0125	-0.0125	1.25	0
1579	secre	0	0.0125	0.0125	-0.0125	1.25	0
1580	york	0	0.0125	0.0125	-0.0125	1.25	0
1581	other	0	0.0125	0.0125	-0.0125	1.25	0
1582	had	0	0.0125	0.0125	-0.0125	1.25	0
1583	sweating	0	0.0125	0.0125	-0.0125	1.25	0
1584	tires	0	0.0125	0.0125	-0.0125	1.25	0
1585	scooter	0	0.0125	0.0125	-0.0125	1.25	0
1586	coal	0	0.0125	0.0125	-0.0125	1.25	0
1587	worker	0	0.0125	0.0125	-0.0125	1.25	0
1588	purchases	0	0.0125	0.0125	-0.0125	1.25	0
1589	workers	0	0.0125	0.0125	-0.0125	1.25	0
1590	updated	0	0.0125	0.0125	-0.0125	1.25	0
1591	chrome	0	0.0125	0.0125	-0.0125	1.25	0
1592	searches	0	0.0125	0.0125	-0.0125	1.25	0
1593	reports	0	0.0125	0.0125	-0.0125	1.25	0
1594	accounting	0	0.0125	0.0125	-0.0125	1.25	0
1595	equity	0	0.0125	0.0125	-0.0125	1.25	0
1596	liability	0	0.0125	0.0125	-0.0125	1.25	0
1597	infant	0	0.0125	0.0125	-0.0125	1.25	0
1598	odors	0	0.0125	0.0125	-0.0125	1.25	0
1599	jalapenos	0	0.0125	0.0125	-0.0125	1.25	0
1600	sal	0	0.0125	0.0125	-0.0125	1.25	0
1601	navigate	0	0.0125	0.0125	-0.0125	1.25	0
1602	censor	0	0.0125	0.0125	-0.0125	1.25	0
1603	braveheart	0	0.0125	0.0125	-0.0125	1.25	0
1604	gibson	0	0.0125	0.0125	-0.0125	1.25	0
1605	downy	0	0.0125	0.0125	-0.0125	1.25	0
1606	ironman	0	0.0125	0.0125	-0.0125	1.25	0
1607	hotels	0	0.0125	0.0125	-0.0125	1.25	0
1608	restaurants	0	0.0125	0.0125	-0.0125	1.25	0
1609	breezes	0	0.0125	0.0125	-0.0125	1.25	0
1610	romantic	0	0.0125	0.0125	-0.0125	1.25	0
1611	st.tropez	0	0.0125	0.0125	-0.0125	1.25	0
1612	yachts	0	0.0125	0.0125	-0.0125	1.25	0
1613	swedes	0	0.0125	0.0125	-0.0125	1.25	0
1614	coastal	0	0.0125	0.0125	-0.0125	1.25	0
1615	metro	0	0.0125	0.0125	-0.0125	1.25	0
1616	stifling	0	0.0125	0.0125	-0.0125	1.25	0
1617	museums	0	0.0125	0.0125	-0.0125	1.25	0
1618	bridges	0	0.0125	0.0125	-0.0125	1.25	0
1619	bastille	0	0.0125	0.0125	-0.0125	1.25	0
1620	columbia	0	0.0125	0.0125	-0.0125	1.25	0
1621	elysee	0	0.0125	0.0125	-0.0125	1.25	0
1622	mayo	0	0.0125	0.0125	-0.0125	1.25	0
1623	ale	0	0.0125	0.0125	-0.0125	1.25	0
1624	brewery	0	0.0125	0.0125	-0.0125	1.25	0
1625	tour	0	0.0125	0.0125	-0.0125	1.25	0
1626	autumn	0	0.0125	0.0125	-0.0125	1.25	0
1627	current	0	0.0125	0.0125	-0.0125	1.25	0
1628	avenue	0	0.0125	0.0125	-0.0125	1.25	0
1629	homicide	0	0.0125	0.0125	-0.0125	1.25	0
1630	shire	0	0.0125	0.0125	-0.0125	1.25	0
1631	hobbit	0	0.0125	0.0125	-0.0125	1.25	0
1632	liberty	0	0.0125	0.0125	-0.0125	1.25	0
1633	grain	0	0.0125	0.0125	-0.0125	1.25	0
1634	wheat	0	0.0125	0.0125	-0.0125	1.25	0
1635	stamp	0	0.0125	0.0125	-0.0125	1.25	0
1636	sat	0	0.0125	0.0125	-0.0125	1.25	0
1637	form	0	0.0125	0.0125	-0.0125	1.25	0
1638	follicle	0	0.0125	0.0125	-0.0125	1.25	0
1639	bald	0	0.0125	0.0125	-0.0125	1.25	0
1640	falcon	0	0.0125	0.0125	-0.0125	1.25	0
1641	cancel	0	0.0125	0.0125	-0.0125	1.25	0
1642	eliminate	0	0.0125	0.0125	-0.0125	1.25	0
1643	shadow	0	0.0125	0.0125	-0.0125	1.25	0
1644	umbra	0	0.0125	0.0125	-0.0125	1.25	0
1645	billowing	0	0.0125	0.0125	-0.0125	1.25	0
1646	bagpipe	0	0.0125	0.0125	-0.0125	1.25	0
1647	scree	0	0.0125	0.0125	-0.0125	1.25	0
1648	wistful	0	0.0125	0.0125	-0.0125	1.25	0
1649	blowing	0	0.0125	0.0125	-0.0125	1.25	0
1650	perish	0	0.0125	0.0125	-0.0125	1.25	0
1651	encounter	0	0.0125	0.0125	-0.0125	1.25	0
1652	drudgery	0	0.0125	0.0125	-0.0125	1.25	0
1653	muse	0	0.0125	0.0125	-0.0125	1.25	0
1654	maestro	0	0.0125	0.0125	-0.0125	1.25	0
1655	compose	0	0.0125	0.0125	-0.0125	1.25	0
1656	pitch	0	0.0125	0.0125	-0.0125	1.25	0
1657	bunt	0	0.0125	0.0125	-0.0125	1.25	0
1658	it	0	0.0125	0.0125	-0.0125	1.25	0
1659	welt	0	0.0125	0.0125	-0.0125	1.25	0
1660	bruise	0	0.0125	0.0125	-0.0125	1.25	0
1661	evil	0	0.0125	0.0125	-0.0125	1.25	0
1662	sinful	0	0.0125	0.0125	-0.0125	1.25	0
1663	ecstasy	0	0.0125	0.0125	-0.0125	1.25	0
1664	waif	0	0.0125	0.0125	-0.0125	1.25	0
1665	hey	0	0.0125	0.0125	-0.0125	1.25	0
1666	her	0	0.0125	0.0125	-0.0125	1.25	0
1667	his	0	0.0125	0.0125	-0.0125	1.25	0
1668	kaput	0	0.0125	0.0125	-0.0125	1.25	0
1669	finished	0	0.0125	0.0125	-0.0125	1.25	0
1670	drop	0	0.0125	0.0125	-0.0125	1.25	0
1671	splat	0	0.0125	0.0125	-0.0125	1.25	0
1672	whimper	0	0.0125	0.0125	-0.0125	1.25	0
1673	sate	0	0.0125	0.0125	-0.0125	1.25	0
1674	satiated	0	0.0125	0.0125	-0.0125	1.25	0
1675	wound	0	0.0125	0.0125	-0.0125	1.25	0
1676	bleed	0	0.0125	0.0125	-0.0125	1.25	0
1677	whine	0	0.0125	0.0125	-0.0125	1.25	0
1678	lobe	0	0.0125	0.0125	-0.0125	1.25	0
1679	pelt	0	0.0125	0.0125	-0.0125	1.25	0
1680	smelt	0	0.0125	0.0125	-0.0125	1.25	0
1681	monsters	0	0.0125	0.0125	-0.0125	1.25	0
1682	products	0	0.0125	0.0125	-0.0125	1.25	0
1683	stuff	0	0.0125	0.0125	-0.0125	1.25	0
1684	things	0	0.0125	0.0125	-0.0125	1.25	0
1685	keepsake	0	0.0125	0.0125	-0.0125	1.25	0
1686	precious	0	0.0125	0.0125	-0.0125	1.25	0
1687	nurish	0	0.0125	0.0125	-0.0125	1.25	0
1688	pacific	0	0.0125	0.0125	-0.0125	1.25	0
1689	east	0	0.0125	0.0125	-0.0125	1.25	0
1690	northamerica	0	0.0125	0.0125	-0.0125	1.25	0
1691	southamerica	0	0.0125	0.0125	-0.0125	1.25	0
1692	nigeria	0	0.0125	0.0125	-0.0125	1.25	0
1693	morocco	0	0.0125	0.0125	-0.0125	1.25	0
1694	ghana	0	0.0125	0.0125	-0.0125	1.25	0
1695	spain	0	0.0125	0.0125	-0.0125	1.25	0
1696	gelato	0	0.0125	0.0125	-0.0125	1.25	0
1697	iran	0	0.0125	0.0125	-0.0125	1.25	0
1698	syria	0	0.0125	0.0125	-0.0125	1.25	0
1699	pakistan	0	0.0125	0.0125	-0.0125	1.25	0
1700	portugal	0	0.0125	0.0125	-0.0125	1.25	0
1701	hungary	0	0.0125	0.0125	-0.0125	1.25	0
1702	honduras	0	0.0125	0.0125	-0.0125	1.25	0
1703	lille	0	0.0125	0.0125	-0.0125	1.25	0
1704	renes	0	0.0125	0.0125	-0.0125	1.25	0
1705	arsenal	0	0.0125	0.0125	-0.0125	1.25	0
1706	chelsea	0	0.0125	0.0125	-0.0125	1.25	0
1707	mode	0	0.0125	0.0125	-0.0125	1.25	0
1708	commit	0	0.0125	0.0125	-0.0125	1.25	0
1709	awk	0	0.0125	0.0125	-0.0125	1.25	0
1710	layer	0	0.0125	0.0125	-0.0125	1.25	0
1711	lane	0	0.0125	0.0125	-0.0125	1.25	0
1712	criket	0	0.0125	0.0125	-0.0125	1.25	0
1713	ceremony	0	0.0125	0.0125	-0.0125	1.25	0
1714	petals	0	0.0125	0.0125	-0.0125	1.25	0
1715	nut	0	0.0125	0.0125	-0.0125	1.25	0
1716	pecan	0	0.0125	0.0125	-0.0125	1.25	0
1717	walnut	0	0.0125	0.0125	-0.0125	1.25	0
1718	greasy	0	0.0125	0.0125	-0.0125	1.25	0
1719	plow	0	0.0125	0.0125	-0.0125	1.25	0
1720	locket	0	0.0125	0.0125	-0.0125	1.25	0
1721	diamond	0	0.0125	0.0125	-0.0125	1.25	0
1722	ruby	0	0.0125	0.0125	-0.0125	1.25	0
1723	wooden	0	0.0125	0.0125	-0.0125	1.25	0
1724	chuck	0	0.0125	0.0125	-0.0125	1.25	0
1725	excited	0	0.0125	0.0125	-0.0125	1.25	0
1726	heartbreak	0	0.0125	0.0125	-0.0125	1.25	0
1727	possibility	0	0.0125	0.0125	-0.0125	1.25	0
1728	moment	0	0.0125	0.0125	-0.0125	1.25	0
1729	fleeting	0	0.0125	0.0125	-0.0125	1.25	0
1730	valued	0	0.0125	0.0125	-0.0125	1.25	0
1731	inlove	0	0.0125	0.0125	-0.0125	1.25	0
1732	helped	0	0.0125	0.0125	-0.0125	1.25	0
1733	regrets	0	0.0125	0.0125	-0.0125	1.25	0
1734	benefits	0	0.0125	0.0125	-0.0125	1.25	0
1735	loving	0	0.0125	0.0125	-0.0125	1.25	0
1736	helping	0	0.0125	0.0125	-0.0125	1.25	0
1737	discovery	0	0.0125	0.0125	-0.0125	1.25	0
1738	bob	0	0.0125	0.0125	-0.0125	1.25	0
1739	ohbob	0	0.0125	0.0125	-0.0125	1.25	0
1740	desirous	0	0.0125	0.0125	-0.0125	1.25	0
1741	judgemental	0	0.0125	0.0125	-0.0125	1.25	0
1742	imperfect	0	0.0125	0.0125	-0.0125	1.25	0
1743	wonderful	0	0.0125	0.0125	-0.0125	1.25	0
1744	evolving	0	0.0125	0.0125	-0.0125	1.25	0
1745	podcast	0	0.0125	0.0125	-0.0125	1.25	0
1746	nordys	0	0.0125	0.0125	-0.0125	1.25	0
1747	guilty	0	0.0125	0.0125	-0.0125	1.25	0
1748	ron	0	0.0125	0.0125	-0.0125	1.25	0
1749	race!	0	0.0125	0.0125	-0.0125	1.25	0
1750	sophia	0	0.0125	0.0125	-0.0125	1.25	0
1751	greet	0	0.0125	0.0125	-0.0125	1.25	0
1752	schooling	0	0.0125	0.0125	-0.0125	1.25	0
1753	butcher	0	0.0125	0.0125	-0.0125	1.25	0
1754	raise	0	0.0125	0.0125	-0.0125	1.25	0
1755	page	0	0.0125	0.0125	-0.0125	1.25	0
1756	reader	0	0.0125	0.0125	-0.0125	1.25	0
1757	monkeys	0	0.0125	0.0125	-0.0125	1.25	0
1758	beings	0	0.0125	0.0125	-0.0125	1.25	0
1759	triumph	0	0.0125	0.0125	-0.0125	1.25	0
1760	hotdo	0	0.0125	0.0125	-0.0125	1.25	0
1761	pink	0	0.0125	0.0125	-0.0125	1.25	0
1762	faucet	0	0.0125	0.0125	-0.0125	1.25	0
1763	procratination	0	0.0125	0.0125	-0.0125	1.25	0
1764	hollow	0	0.0125	0.0125	-0.0125	1.25	0
1765	unfullfilled	0	0.0125	0.0125	-0.0125	1.25	0
1766	desperation	0	0.0125	0.0125	-0.0125	1.25	0
1767	shy	0	0.0125	0.0125	-0.0125	1.25	0
1768	wasteful	0	0.0125	0.0125	-0.0125	1.25	0
1769	bracelet	0	0.0125	0.0125	-0.0125	1.25	0
1770	drawer	0	0.0125	0.0125	-0.0125	1.25	0
1771	password	0	0.0125	0.0125	-0.0125	1.25	0
1772	hacker	0	0.0125	0.0125	-0.0125	1.25	0
1773	orthodox	0	0.0125	0.0125	-0.0125	1.25	0
1774	mormon	0	0.0125	0.0125	-0.0125	1.25	0
1775	lds	0	0.0125	0.0125	-0.0125	1.25	0
1776	sacrament	0	0.0125	0.0125	-0.0125	1.25	0
1777	flesh	0	0.0125	0.0125	-0.0125	1.25	0
1778	savior	0	0.0125	0.0125	-0.0125	1.25	0
1779	redeemer	0	0.0125	0.0125	-0.0125	1.25	0
1780	genesis	0	0.0125	0.0125	-0.0125	1.25	0
1781	exodus	0	0.0125	0.0125	-0.0125	1.25	0
1782	leviticus	0	0.0125	0.0125	-0.0125	1.25	0
1783	pharaoh	0	0.0125	0.0125	-0.0125	1.25	0
1784	chariot	0	0.0125	0.0125	-0.0125	1.25	0
1785	manna	0	0.0125	0.0125	-0.0125	1.25	0
1786	commandment	0	0.0125	0.0125	-0.0125	1.25	0
1787	covenant	0	0.0125	0.0125	-0.0125	1.25	0
1788	sling	0	0.0125	0.0125	-0.0125	1.25	0
1789	merkaba	0	0.0125	0.0125	-0.0125	1.25	0
1790	enginer	0	0.0125	0.0125	-0.0125	1.25	0
1791	transmission	0	0.0125	0.0125	-0.0125	1.25	0
1792	battery	0	0.0125	0.0125	-0.0125	1.25	0
1793	sludge	0	0.0125	0.0125	-0.0125	1.25	0
1794	steer	0	0.0125	0.0125	-0.0125	1.25	0
1795	wield	0	0.0125	0.0125	-0.0125	1.25	0
1796	edge	0	0.0125	0.0125	-0.0125	1.25	0
1797	slash	0	0.0125	0.0125	-0.0125	1.25	0
1798	ozzie	0	0.0125	0.0125	-0.0125	1.25	0
1799	roids	0	0.0125	0.0125	-0.0125	1.25	0
1800	dinger	0	0.0125	0.0125	-0.0125	1.25	0
1801	sneed	0	0.0125	0.0125	-0.0125	1.25	0
1802	flirt	0	0.0125	0.0125	-0.0125	1.25	0
1803	lot	0	0.0125	0.0125	-0.0125	1.25	0
1804	jewelry	0	0.0125	0.0125	-0.0125	1.25	0
1805	crumpled	0	0.0125	0.0125	-0.0125	1.25	0
1806	clipped	0	0.0125	0.0125	-0.0125	1.25	0
1807	disconnected	0	0.0125	0.0125	-0.0125	1.25	0
1808	tryst	0	0.0125	0.0125	-0.0125	1.25	0
1809	starstruck	0	0.0125	0.0125	-0.0125	1.25	0
1810	full	0	0.0125	0.0125	-0.0125	1.25	0
1811	assistance	0	0.0125	0.0125	-0.0125	1.25	0
1812	release	0	0.0125	0.0125	-0.0125	1.25	0
1813	purge	0	0.0125	0.0125	-0.0125	1.25	0
1814	easier	0	0.0125	0.0125	-0.0125	1.25	0
1815	ends	0	0.0125	0.0125	-0.0125	1.25	0
1816	rude	0	0.0125	0.0125	-0.0125	1.25	0
1817	relief	0	0.0125	0.0125	-0.0125	1.25	0
1818	display	0	0.0125	0.0125	-0.0125	1.25	0
1819	consequence	0	0.0125	0.0125	-0.0125	1.25	0
1820	showdown	0	0.0125	0.0125	-0.0125	1.25	0
1821	shudder	0	0.0125	0.0125	-0.0125	1.25	0
1822	scrabble	0	0.0125	0.0125	-0.0125	1.25	0
1823	shepard	0	0.0125	0.0125	-0.0125	1.25	0
1824	german	0	0.0125	0.0125	-0.0125	1.25	0
1825	nest	0	0.0125	0.0125	-0.0125	1.25	0
1826	flames	0	0.0125	0.0125	-0.0125	1.25	0
1827	spicy	0	0.0125	0.0125	-0.0125	1.25	0
1828	relaxation	0	0.0125	0.0125	-0.0125	1.25	0
1829	enticing	0	0.0125	0.0125	-0.0125	1.25	0
1830	gross	0	0.0125	0.0125	-0.0125	1.25	0
1831	disgusted	0	0.0125	0.0125	-0.0125	1.25	0
1832	unloyal	0	0.0125	0.0125	-0.0125	1.25	0
1833	irrestistable	0	0.0125	0.0125	-0.0125	1.25	0
1834	must	0	0.0125	0.0125	-0.0125	1.25	0
1835	eager	0	0.0125	0.0125	-0.0125	1.25	0
1836	melting	0	0.0125	0.0125	-0.0125	1.25	0
1837	liquid	0	0.0125	0.0125	-0.0125	1.25	0
1838	crawling	0	0.0125	0.0125	-0.0125	1.25	0
1839	foes	0	0.0125	0.0125	-0.0125	1.25	0
1840	bullies	0	0.0125	0.0125	-0.0125	1.25	0
1841	questioning	0	0.0125	0.0125	-0.0125	1.25	0
1842	worth	0	0.0125	0.0125	-0.0125	1.25	0
1843	growing	0	0.0125	0.0125	-0.0125	1.25	0
1844	mourning	0	0.0125	0.0125	-0.0125	1.25	0
1845	darknbess	0	0.0125	0.0125	-0.0125	1.25	0
1846	slowly	0	0.0125	0.0125	-0.0125	1.25	0
1847	faster	0	0.0125	0.0125	-0.0125	1.25	0
1848	brightness	0	0.0125	0.0125	-0.0125	1.25	0
1849	shift	0	0.0125	0.0125	-0.0125	1.25	0
1850	trusting	0	0.0125	0.0125	-0.0125	1.25	0
1851	elegent	0	0.0125	0.0125	-0.0125	1.25	0
1852	solace	0	0.0125	0.0125	-0.0125	1.25	0
1853	utopia	0	0.0125	0.0125	-0.0125	1.25	0
1854	fog	0	0.0125	0.0125	-0.0125	1.25	0
1855	menu	0	0.0125	0.0125	-0.0125	1.25	0
1856	tartar	0	0.0125	0.0125	-0.0125	1.25	0
1857	eel	0	0.0125	0.0125	-0.0125	1.25	0
1858	shrimp	0	0.0125	0.0125	-0.0125	1.25	0
1859	urchin	0	0.0125	0.0125	-0.0125	1.25	0
1860	coral	0	0.0125	0.0125	-0.0125	1.25	0
1861	spiky	0	0.0125	0.0125	-0.0125	1.25	0
1862	shaker	0	0.0125	0.0125	-0.0125	1.25	0
1863	wax	0	0.0125	0.0125	-0.0125	1.25	0
1864	billfold	0	0.0125	0.0125	-0.0125	1.25	0
1865	mustard	0	0.0125	0.0125	-0.0125	1.25	0
1866	coke	0	0.0125	0.0125	-0.0125	1.25	0
1867	crunchy	0	0.0125	0.0125	-0.0125	1.25	0
1868	celery	0	0.0125	0.0125	-0.0125	1.25	0
1869	pimiento	0	0.0125	0.0125	-0.0125	1.25	0
1870	clerk	0	0.0125	0.0125	-0.0125	1.25	0
1871	seafood	0	0.0125	0.0125	-0.0125	1.25	0
1872	cans	0	0.0125	0.0125	-0.0125	1.25	0
1873	asparagus	0	0.0125	0.0125	-0.0125	1.25	0
1874	cart	0	0.0125	0.0125	-0.0125	1.25	0
1875	fristbite	0	0.0125	0.0125	-0.0125	1.25	0
1876	creek	0	0.0125	0.0125	-0.0125	1.25	0
1877	crawfish	0	0.0125	0.0125	-0.0125	1.25	0
1878	algae	0	0.0125	0.0125	-0.0125	1.25	0
1879	fungu	0	0.0125	0.0125	-0.0125	1.25	0
1880	entertain	0	0.0125	0.0125	-0.0125	1.25	0
1881	patience	0	0.0125	0.0125	-0.0125	1.25	0
1882	emptiness	0	0.0125	0.0125	-0.0125	1.25	0
1883	speech	0	0.0125	0.0125	-0.0125	1.25	0
1884	senses	0	0.0125	0.0125	-0.0125	1.25	0
1885	gentle	0	0.0125	0.0125	-0.0125	1.25	0
1886	handle	0	0.0125	0.0125	-0.0125	1.25	0
1887	cleanser	0	0.0125	0.0125	-0.0125	1.25	0
1888	wipe	0	0.0125	0.0125	-0.0125	1.25	0
1889	credits	0	0.0125	0.0125	-0.0125	1.25	0
1890	elderly	0	0.0125	0.0125	-0.0125	1.25	0
1891	shaking	0	0.0125	0.0125	-0.0125	1.25	0
1892	parts	0	0.0125	0.0125	-0.0125	1.25	0
1893	thigh	0	0.0125	0.0125	-0.0125	1.25	0
1894	timid	0	0.0125	0.0125	-0.0125	1.25	0
1895	jungle	0	0.0125	0.0125	-0.0125	1.25	0
1896	fights	0	0.0125	0.0125	-0.0125	1.25	0
1897	invisible	0	0.0125	0.0125	-0.0125	1.25	0
1898	yet	0	0.0125	0.0125	-0.0125	1.25	0
1899	felt	0	0.0125	0.0125	-0.0125	1.25	0
1900	dealt	0	0.0125	0.0125	-0.0125	1.25	0
1901	meant	0	0.0125	0.0125	-0.0125	1.25	0
1902	let	0	0.0125	0.0125	-0.0125	1.25	0
1903	kit	0	0.0125	0.0125	-0.0125	1.25	0
1904	lit	0	0.0125	0.0125	-0.0125	1.25	0
1905	freezbe	0	0.0125	0.0125	-0.0125	1.25	0
1906	properties	0	0.0125	0.0125	-0.0125	1.25	0
1907	flies	0	0.0125	0.0125	-0.0125	1.25	0
1908	turbines	0	0.0125	0.0125	-0.0125	1.25	0
1909	f1	0	0.0125	0.0125	-0.0125	1.25	0
1910	bottas	0	0.0125	0.0125	-0.0125	1.25	0
1911	speed	0	0.0125	0.0125	-0.0125	1.25	0
1912	vortex	0	0.0125	0.0125	-0.0125	1.25	0
1913	nascar	0	0.0125	0.0125	-0.0125	1.25	0
1914	turns	0	0.0125	0.0125	-0.0125	1.25	0
1915	cranes	0	0.0125	0.0125	-0.0125	1.25	0
1916	pelicans	0	0.0125	0.0125	-0.0125	1.25	0
1917	airy	0	0.0125	0.0125	-0.0125	1.25	0
1918	bree	0	0.0125	0.0125	-0.0125	1.25	0
1919	afdfair	0	0.0125	0.0125	-0.0125	1.25	0
1920	digit	0	0.0125	0.0125	-0.0125	1.25	0
1921	calculator	0	0.0125	0.0125	-0.0125	1.25	0
1922	matchbook	0	0.0125	0.0125	-0.0125	1.25	0
1923	clicking	0	0.0125	0.0125	-0.0125	1.25	0
1924	gangly	0	0.0125	0.0125	-0.0125	1.25	0
1925	dragging	0	0.0125	0.0125	-0.0125	1.25	0
1926	salon	0	0.0125	0.0125	-0.0125	1.25	0
1927	gin	0	0.0125	0.0125	-0.0125	1.25	0
1928	cocktails	0	0.0125	0.0125	-0.0125	1.25	0
1929	velvet	0	0.0125	0.0125	-0.0125	1.25	0
1930	bleach	0	0.0125	0.0125	-0.0125	1.25	0
1931	tide	0	0.0125	0.0125	-0.0125	1.25	0
1932	comet	0	0.0125	0.0125	-0.0125	1.25	0
1933	fridge	0	0.0125	0.0125	-0.0125	1.25	0
1934	super	0	0.0125	0.0125	-0.0125	1.25	0
1935	wallet	0	0.0125	0.0125	-0.0125	1.25	0
1936	unruly	0	0.0125	0.0125	-0.0125	1.25	0
1937	prop	0	0.0125	0.0125	-0.0125	1.25	0
1938	hiss	0	0.0125	0.0125	-0.0125	1.25	0
1939	pulling	0	0.0125	0.0125	-0.0125	1.25	0
1940	bent	0	0.0125	0.0125	-0.0125	1.25	0
1941	crooked	0	0.0125	0.0125	-0.0125	1.25	0
1942	badge	0	0.0125	0.0125	-0.0125	1.25	0
1943	crew	0	0.0125	0.0125	-0.0125	1.25	0
1944	haircut	0	0.0125	0.0125	-0.0125	1.25	0
1945	trim	0	0.0125	0.0125	-0.0125	1.25	0
1946	hour	0	0.0125	0.0125	-0.0125	1.25	0
1947	skater	0	0.0125	0.0125	-0.0125	1.25	0
1948	pas	0	0.0125	0.0125	-0.0125	1.25	0
1949	stores	0	0.0125	0.0125	-0.0125	1.25	0
1950	wrap	0	0.0125	0.0125	-0.0125	1.25	0
1951	climate	0	0.0125	0.0125	-0.0125	1.25	0
1952	states	0	0.0125	0.0125	-0.0125	1.25	0
1953	active	0	0.0125	0.0125	-0.0125	1.25	0
1954	membership	0	0.0125	0.0125	-0.0125	1.25	0
1955	generation	0	0.0125	0.0125	-0.0125	1.25	0
1956	manner	0	0.0125	0.0125	-0.0125	1.25	0
1957	liver	0	0.0125	0.0125	-0.0125	1.25	0
1958	cosmos	0	0.0125	0.0125	-0.0125	1.25	0
1959	bubbles	0	0.0125	0.0125	-0.0125	1.25	0
1960	cork	0	0.0125	0.0125	-0.0125	1.25	0
1961	hazelnut	0	0.0125	0.0125	-0.0125	1.25	0
1962	heat	0.025	0.025	0	0	1	1
1963	frostbite	0.0125	0.0125	0	0	1	1
1964	sphere	0.0125	0.0125	0	0	1	1
1965	continents	0.0125	0.0125	0	0	1	1
1966	cheer	0.0125	0.0125	0	0	1	1
1967	church	0.0625	0.0625	0	0	1	1
1968	defense	0.0125	0.0125	0	0	1	1
1969	warmth	0.025	0.025	0	0	1	1
1970	fly	0.1875	0.1875	0	0	1	1
1971	unhappy	0.0125	0.0125	0	0	1	1
1972	wandering	0.0125	0.0125	0	0	1	1
1973	why	0.025	0.025	0	0	1	1
1974	child	0.075	0.075	0	0	1	1
1975	pure	0.0125	0.0125	0	0	1	1
1976	innocent	0.0125	0.0125	0	0	1	1
1977	jesus	0.0125	0.0125	0	0	1	1
1978	truth	0.0375	0.0375	0	0	1	1
1979	good	0.05	0.05	0	0	1	1
1980	fork	0.0375	0.0375	0	0	1	1
1981	dog	0.1625	0.1625	0	0	1	1
1982	still	0.0125	0.0125	0	0	1	1
1983	thirst	0.0125	0.0125	0	0	1	1
1984	chew	0.0125	0.0125	0	0	1	1
1985	watch	0.0625	0.0625	0	0	1	1
1986	warm	0.075	0.075	0	0	1	1
1987	depressed	0.0125	0.0125	0	0	1	1
1988	unfaithful	0.0125	0.0125	0	0	1	1
1989	adultery	0.0125	0.0125	0	0	1	1
1990	move	0.05	0.05	0	0	1	1
1991	rum	0.0125	0.0125	0	0	1	1
1992	home	0.1375	0.1375	0	0	1	1
1993	state	0.025	0.025	0	0	1	1
1994	product	0.0125	0.0125	0	0	1	1
1995	car	0.2125	0.2125	0	0	1	1
1996	press	0.0125	0.0125	0	0	1	1
1997	reason	0.0125	0.0125	0	0	1	1
1998	publish	0.0125	0.0125	0	0	1	1
1999	training	0.025	0.025	0	0	1	1
[truncated: 2,580 more rows]
