# Supplementary material for: Narrative thinking lingers in spontaneous thought
Source: Nat Commun. 2022 Aug 6;13:4585. doi: 10.1038/s41467-022-32113-6 (PMC9357042; doi:10.1038/s41467-022-32113-6)
Supplement: Supplementary file 4 — Source Data [file 41467_2022_32113_MOESM4_ESM.zip › Source Data/Supplement/FigureS12&18/exp_1/july_orig/sentence-scramble_fa_bias.csv]

	word	fa1_p	fa2_p	fa2_bias	fa1_bias	fa2_oddsratio	fa1_oddsratio
1	four	0.0125	0.1375	0.125	-0.125	11	0.0909090909090909
2	number	0.0125	0.125	0.1125	-0.1125	10	0.1
3	happy	0.1	0.1875	0.0875	-0.0875	1.875	0.533333333333333
4	lawn	0	0.0875	0.0875	-0.0875	8.75	0
5	sky	0.15	0.225	0.075	-0.075	1.5	0.666666666666667
6	birds	0.025	0.1	0.075	-0.075	4	0.25
7	fun	0.1875	0.2625	0.075	-0.075	1.4	0.714285714285714
8	grass	0.075	0.15	0.075	-0.075	2	0.5
9	pain	0.05	0.125	0.075	-0.075	2.5	0.4
10	hold	0.0375	0.1125	0.075	-0.075	3	0.333333333333333
11	actor	0.0125	0.0875	0.075	-0.075	7	0.142857142857143
12	bathroom	0	0.075	0.075	-0.075	7.5	0
13	cook	0	0.075	0.075	-0.075	7.5	0
14	smile	0	0.075	0.075	-0.075	7.5	0
15	night	0.075	0.1375	0.0625	-0.0625	1.83333333333333	0.545454545454545
16	play	0.1125	0.175	0.0625	-0.0625	1.55555555555556	0.642857142857143
17	spy	0.0125	0.075	0.0625	-0.0625	6	0.166666666666667
18	wife	0.025	0.0875	0.0625	-0.0625	3.5	0.285714285714286
19	teeth	0.0375	0.1	0.0625	-0.0625	2.66666666666667	0.375
20	cut	0.025	0.0875	0.0625	-0.0625	3.5	0.285714285714286
21	lie	0.025	0.0875	0.0625	-0.0625	3.5	0.285714285714286
22	talk	0.0125	0.075	0.0625	-0.0625	6	0.166666666666667
23	easy	0	0.0625	0.0625	-0.0625	6.25	0
24	soil	0	0.0625	0.0625	-0.0625	6.25	0
25	affair	0	0.0625	0.0625	-0.0625	6.25	0
26	famous	0	0.0625	0.0625	-0.0625	6.25	0
27	kids	0.05	0.1	0.05	-0.05	2	0.5
28	summer	0.0875	0.1375	0.05	-0.05	1.57142857142857	0.636363636363636
29	flowers	0.05	0.1	0.05	-0.05	2	0.5
30	yard	0.0125	0.0625	0.05	-0.05	5	0.2
31	cake	0.05	0.1	0.05	-0.05	2	0.5
32	road	0.05	0.1	0.05	-0.05	2	0.5
33	eagle	0.0125	0.0625	0.05	-0.05	5	0.2
34	wings	0.025	0.075	0.05	-0.05	3	0.333333333333333
35	sad	0.05	0.1	0.05	-0.05	2	0.5
36	empty	0.025	0.075	0.05	-0.05	3	0.333333333333333
37	sand	0.0375	0.0875	0.05	-0.05	2.33333333333333	0.428571428571429
38	help	0.025	0.075	0.05	-0.05	3	0.333333333333333
39	far	0.025	0.075	0.05	-0.05	3	0.333333333333333
40	glass	0.05	0.1	0.05	-0.05	2	0.5
41	sleep	0.0375	0.0875	0.05	-0.05	2.33333333333333	0.428571428571429
42	death	0.0875	0.1375	0.05	-0.05	1.57142857142857	0.636363636363636
43	burn	0.025	0.075	0.05	-0.05	3	0.333333333333333
44	flying	0.025	0.075	0.05	-0.05	3	0.333333333333333
45	away	0.025	0.075	0.05	-0.05	3	0.333333333333333
46	fight	0.025	0.075	0.05	-0.05	3	0.333333333333333
47	angry	0.0125	0.0625	0.05	-0.05	5	0.2
48	sugar	0.0125	0.0625	0.05	-0.05	5	0.2
49	anger	0.025	0.075	0.05	-0.05	3	0.333333333333333
50	board	0.0125	0.0625	0.05	-0.05	5	0.2
51	landing	0.0125	0.0625	0.05	-0.05	5	0.2
52	meal	0.0125	0.0625	0.05	-0.05	5	0.2
53	wheel	0.025	0.075	0.05	-0.05	3	0.333333333333333
54	strong	0.0125	0.0625	0.05	-0.05	5	0.2
55	sweat	0.0125	0.0625	0.05	-0.05	5	0.2
56	bars	0	0.05	0.05	-0.05	5	0
57	speed	0	0.05	0.05	-0.05	5	0
58	goal	0	0.05	0.05	-0.05	5	0
59	want	0	0.05	0.05	-0.05	5	0
60	height	0	0.05	0.05	-0.05	5	0
61	warmth	0	0.05	0.05	-0.05	5	0
62	roy	0	0.05	0.05	-0.05	5	0
63	spring	0.0375	0.075	0.0375	-0.0375	2	0.5
64	shower	0.025	0.0625	0.0375	-0.0375	2.5	0.4
65	sports	0.025	0.0625	0.0375	-0.0375	2.5	0.4
66	health	0.0625	0.1	0.0375	-0.0375	1.6	0.625
67	door	0.0375	0.075	0.0375	-0.0375	2	0.5
68	fall	0.1	0.1375	0.0375	-0.0375	1.375	0.727272727272727
69	good	0.05	0.0875	0.0375	-0.0375	1.75	0.571428571428572
70	morning	0.025	0.0625	0.0375	-0.0375	2.5	0.4
71	fat	0.025	0.0625	0.0375	-0.0375	2.5	0.4
72	steam	0.025	0.0625	0.0375	-0.0375	2.5	0.4
73	insect	0.0125	0.05	0.0375	-0.0375	4	0.25
74	holiday	0.025	0.0625	0.0375	-0.0375	2.5	0.4
75	green	0.1375	0.175	0.0375	-0.0375	1.27272727272727	0.785714285714286
76	bright	0.05	0.0875	0.0375	-0.0375	1.75	0.571428571428572
77	movie	0.075	0.1125	0.0375	-0.0375	1.5	0.666666666666667
78	pen	0.05	0.0875	0.0375	-0.0375	1.75	0.571428571428572
79	clouds	0.075	0.1125	0.0375	-0.0375	1.5	0.666666666666667
80	home	0.1125	0.15	0.0375	-0.0375	1.33333333333333	0.75
81	arm	0.0375	0.075	0.0375	-0.0375	2	0.5
82	rocks	0.025	0.0625	0.0375	-0.0375	2.5	0.4
83	wood	0.0125	0.05	0.0375	-0.0375	4	0.25
84	drinks	0.0125	0.05	0.0375	-0.0375	4	0.25
85	clean	0.0375	0.075	0.0375	-0.0375	2	0.5
86	yellow	0.05	0.0875	0.0375	-0.0375	1.75	0.571428571428572
87	bite	0.05	0.0875	0.0375	-0.0375	1.75	0.571428571428572
88	see	0.0125	0.05	0.0375	-0.0375	4	0.25
89	husband	0.025	0.0625	0.0375	-0.0375	2.5	0.4
90	jail	0.0375	0.075	0.0375	-0.0375	2	0.5
91	flight	0.0625	0.1	0.0375	-0.0375	1.6	0.625
92	high	0.0375	0.075	0.0375	-0.0375	2	0.5
93	expensive	0.025	0.0625	0.0375	-0.0375	2.5	0.4
94	tongue	0.0125	0.05	0.0375	-0.0375	4	0.25
95	missing	0.0125	0.05	0.0375	-0.0375	4	0.25
96	task	0.0125	0.05	0.0375	-0.0375	4	0.25
97	break	0.0375	0.075	0.0375	-0.0375	2	0.5
98	ground	0.0375	0.075	0.0375	-0.0375	2	0.5
99	skirt	0.0125	0.05	0.0375	-0.0375	4	0.25
100	alcohol	0.0125	0.05	0.0375	-0.0375	4	0.25
101	crash	0.025	0.0625	0.0375	-0.0375	2.5	0.4
102	young	0.0125	0.05	0.0375	-0.0375	4	0.25
103	bread	0.0125	0.05	0.0375	-0.0375	4	0.25
104	cozy	0.0125	0.05	0.0375	-0.0375	4	0.25
105	hats	0	0.0375	0.0375	-0.0375	3.75	0
106	soar	0	0.0375	0.0375	-0.0375	3.75	0
107	success	0	0.0375	0.0375	-0.0375	3.75	0
108	plain	0	0.0375	0.0375	-0.0375	3.75	0
109	simple	0	0.0375	0.0375	-0.0375	3.75	0
110	desire	0	0.0375	0.0375	-0.0375	3.75	0
111	baggage	0	0.0375	0.0375	-0.0375	3.75	0
112	vacuum	0	0.0375	0.0375	-0.0375	3.75	0
113	exciting	0	0.0375	0.0375	-0.0375	3.75	0
114	start	0	0.0375	0.0375	-0.0375	3.75	0
115	cost	0	0.0375	0.0375	-0.0375	3.75	0
116	regret	0	0.0375	0.0375	-0.0375	3.75	0
117	tile	0	0.0375	0.0375	-0.0375	3.75	0
118	scream	0	0.0375	0.0375	-0.0375	3.75	0
119	hunger	0	0.0375	0.0375	-0.0375	3.75	0
120	vodka	0	0.0375	0.0375	-0.0375	3.75	0
121	grill	0	0.0375	0.0375	-0.0375	3.75	0
122	cheating	0	0.0375	0.0375	-0.0375	3.75	0
123	memories	0	0.0375	0.0375	-0.0375	3.75	0
124	vanity	0	0.0375	0.0375	-0.0375	3.75	0
125	hockey	0	0.0375	0.0375	-0.0375	3.75	0
126	cap	0	0.0375	0.0375	-0.0375	3.75	0
127	twist	0	0.0375	0.0375	-0.0375	3.75	0
128	facts	0	0.0375	0.0375	-0.0375	3.75	0
129	pie	0	0.0375	0.0375	-0.0375	3.75	0
130	apartment	0	0.0375	0.0375	-0.0375	3.75	0
131	liberty	0	0.0375	0.0375	-0.0375	3.75	0
132	roses	0	0.0375	0.0375	-0.0375	3.75	0
133	heaven	0	0.0375	0.0375	-0.0375	3.75	0
134	soul	0	0.0375	0.0375	-0.0375	3.75	0
135	law	0	0.0375	0.0375	-0.0375	3.75	0
136	understanding	0	0.0375	0.0375	-0.0375	3.75	0
137	office	0	0.0375	0.0375	-0.0375	3.75	0
138	spivey	0	0.0375	0.0375	-0.0375	3.75	0
139	lips	0	0.0375	0.0375	-0.0375	3.75	0
140	above	0	0.0375	0.0375	-0.0375	3.75	0
141	zero	0	0.0375	0.0375	-0.0375	3.75	0
142	winner	0	0.0375	0.0375	-0.0375	3.75	0
143	friendly	0	0.0375	0.0375	-0.0375	3.75	0
144	magazine	0	0.0375	0.0375	-0.0375	3.75	0
145	professional	0	0.0375	0.0375	-0.0375	3.75	0
146	university	0	0.0375	0.0375	-0.0375	3.75	0
147	bin	0.0125	0.0375	0.025	-0.025	3	0.333333333333333
148	armpit	0.0125	0.0375	0.025	-0.025	3	0.333333333333333
149	pleasure	0.025	0.05	0.025	-0.025	2	0.5
150	tired	0.05	0.075	0.025	-0.025	1.5	0.666666666666667
151	ball	0.125	0.15	0.025	-0.025	1.2	0.833333333333333
152	bug	0.0125	0.0375	0.025	-0.025	3	0.333333333333333
153	gross	0.0125	0.0375	0.025	-0.025	3	0.333333333333333
154	game	0.1	0.125	0.025	-0.025	1.25	0.8
155	christmas	0.05	0.075	0.025	-0.025	1.5	0.666666666666667
156	halloween	0.0125	0.0375	0.025	-0.025	3	0.333333333333333
157	season	0.025	0.05	0.025	-0.025	2	0.5
158	relax	0.0375	0.0625	0.025	-0.025	1.66666666666667	0.6
159	dirt	0.0625	0.0875	0.025	-0.025	1.4	0.714285714285714
160	party	0.0375	0.0625	0.025	-0.025	1.66666666666667	0.6
161	wind	0.075	0.1	0.025	-0.025	1.33333333333333	0.75
162	ride	0.025	0.05	0.025	-0.025	2	0.5
163	blind	0.0125	0.0375	0.025	-0.025	3	0.333333333333333
164	dark	0.0625	0.0875	0.025	-0.025	1.4	0.714285714285714
165	boring	0.0125	0.0375	0.025	-0.025	3	0.333333333333333
166	hurt	0.05	0.075	0.025	-0.025	1.5	0.666666666666667
167	round	0.0125	0.0375	0.025	-0.025	3	0.333333333333333
168	swing	0.0125	0.0375	0.025	-0.025	3	0.333333333333333
169	truck	0.05	0.075	0.025	-0.025	1.5	0.666666666666667
170	trailer	0.0125	0.0375	0.025	-0.025	3	0.333333333333333
171	amazon	0.0125	0.0375	0.025	-0.025	3	0.333333333333333
172	sandwich	0.025	0.05	0.025	-0.025	2	0.5
173	plant	0.0375	0.0625	0.025	-0.025	1.66666666666667	0.6
174	wheat	0.025	0.05	0.025	-0.025	2	0.5
175	eat	0.0625	0.0875	0.025	-0.025	1.4	0.714285714285714
176	vacation	0.1	0.125	0.025	-0.025	1.25	0.8
177	running	0.0375	0.0625	0.025	-0.025	1.66666666666667	0.6
178	visit	0.0125	0.0375	0.025	-0.025	3	0.333333333333333
179	kill	0.0125	0.0375	0.025	-0.025	3	0.333333333333333
180	meaning	0.0125	0.0375	0.025	-0.025	3	0.333333333333333
181	drive	0.0625	0.0875	0.025	-0.025	1.4	0.714285714285714
182	goat	0.0125	0.0375	0.025	-0.025	3	0.333333333333333
183	fighting	0.0125	0.0375	0.025	-0.025	3	0.333333333333333
184	children	0.05	0.075	0.025	-0.025	1.5	0.666666666666667
185	pencil	0.025	0.05	0.025	-0.025	2	0.5
186	marriage	0.025	0.05	0.025	-0.025	2	0.5
187	parents	0.0125	0.0375	0.025	-0.025	3	0.333333333333333
188	healthy	0.025	0.05	0.025	-0.025	2	0.5
189	dinner	0.0625	0.0875	0.025	-0.025	1.4	0.714285714285714
190	chicken	0.0625	0.0875	0.025	-0.025	1.4	0.714285714285714
191	lunch	0.0125	0.0375	0.025	-0.025	3	0.333333333333333
192	married	0.0125	0.0375	0.025	-0.025	3	0.333333333333333
193	letter	0.0375	0.0625	0.025	-0.025	1.66666666666667	0.6
194	mail	0.0125	0.0375	0.025	-0.025	3	0.333333333333333
195	sex	0.025	0.05	0.025	-0.025	2	0.5
196	text	0.0125	0.0375	0.025	-0.025	3	0.333333333333333
197	name	0.0125	0.0375	0.025	-0.025	3	0.333333333333333
198	mess	0.0125	0.0375	0.025	-0.025	3	0.333333333333333
199	internet	0.025	0.05	0.025	-0.025	2	0.5
200	hope	0.025	0.05	0.025	-0.025	2	0.5
201	sleeping	0.0125	0.0375	0.025	-0.025	3	0.333333333333333
202	nurse	0.025	0.05	0.025	-0.025	2	0.5
203	childhood	0.0125	0.0375	0.025	-0.025	3	0.333333333333333
204	safety	0.0125	0.0375	0.025	-0.025	3	0.333333333333333
205	comfort	0.025	0.05	0.025	-0.025	2	0.5
206	celebrity	0.0125	0.0375	0.025	-0.025	3	0.333333333333333
207	smell	0.025	0.05	0.025	-0.025	2	0.5
208	woods	0.025	0.05	0.025	-0.025	2	0.5
209	me	0.025	0.05	0.025	-0.025	2	0.5
210	ticket	0.0125	0.0375	0.025	-0.025	3	0.333333333333333
211	eyes	0.025	0.05	0.025	-0.025	2	0.5
212	station	0.0125	0.0375	0.025	-0.025	3	0.333333333333333
213	wash	0.025	0.05	0.025	-0.025	2	0.5
214	slow	0.0125	0.0375	0.025	-0.025	3	0.333333333333333
215	new	0.025	0.05	0.025	-0.025	2	0.5
216	trust	0.025	0.05	0.025	-0.025	2	0.5
217	middle	0.0125	0.0375	0.025	-0.025	3	0.333333333333333
218	magic	0.0125	0.0375	0.025	-0.025	3	0.333333333333333
219	lines	0.0125	0.0375	0.025	-0.025	3	0.333333333333333
220	live	0.025	0.05	0.025	-0.025	2	0.5
221	fork	0.0125	0.0375	0.025	-0.025	3	0.333333333333333
222	waves	0.0125	0.0375	0.025	-0.025	3	0.333333333333333
223	bleed	0.0125	0.0375	0.025	-0.025	3	0.333333333333333
224	books	0.025	0.05	0.025	-0.025	2	0.5
225	reading	0.0125	0.0375	0.025	-0.025	3	0.333333333333333
226	fantasy	0.0125	0.0375	0.025	-0.025	3	0.333333333333333
227	driving	0.0125	0.0375	0.025	-0.025	3	0.333333333333333
228	men	0.0125	0.0375	0.025	-0.025	3	0.333333333333333
229	room	0.0125	0.0375	0.025	-0.025	3	0.333333333333333
230	windows	0.0125	0.0375	0.025	-0.025	3	0.333333333333333
231	pilot	0.025	0.05	0.025	-0.025	2	0.5
232	tiny	0.0125	0.0375	0.025	-0.025	3	0.333333333333333
233	cute	0.0125	0.0375	0.025	-0.025	3	0.333333333333333
234	breathe	0.0125	0.0375	0.025	-0.025	3	0.333333333333333
235	airplane	0.0125	0.0375	0.025	-0.025	3	0.333333333333333
236	gossip	0.0125	0.0375	0.025	-0.025	3	0.333333333333333
237	hospital	0.025	0.05	0.025	-0.025	2	0.5
238	player	0.0125	0.0375	0.025	-0.025	3	0.333333333333333
239	sewing	0.0125	0.0375	0.025	-0.025	3	0.333333333333333
240	murder	0.0125	0.0375	0.025	-0.025	3	0.333333333333333
241	passengers	0.0125	0.0375	0.025	-0.025	3	0.333333333333333
242	parking	0.0125	0.0375	0.025	-0.025	3	0.333333333333333
243	river	0.0125	0.0375	0.025	-0.025	3	0.333333333333333
244	pool	0.0125	0.0375	0.025	-0.025	3	0.333333333333333
245	funeral	0.0125	0.0375	0.025	-0.025	3	0.333333333333333
246	error	0.0125	0.0375	0.025	-0.025	3	0.333333333333333
247	debit	0	0.025	0.025	-0.025	2.5	0
248	prisoner	0	0.025	0.025	-0.025	2.5	0
249	politician	0	0.025	0.025	-0.025	2.5	0
250	working	0	0.025	0.025	-0.025	2.5	0
251	fine	0	0.025	0.025	-0.025	2.5	0
252	criminal	0	0.025	0.025	-0.025	2.5	0
253	zen	0	0.025	0.025	-0.025	2.5	0
254	pleasant	0	0.025	0.025	-0.025	2.5	0
255	excellent	0	0.025	0.025	-0.025	2.5	0
256	depressing	0	0.025	0.025	-0.025	2.5	0
257	unfortunate	0	0.025	0.025	-0.025	2.5	0
258	medication	0	0.025	0.025	-0.025	2.5	0
259	distant	0	0.025	0.025	-0.025	2.5	0
260	smiling	0	0.025	0.025	-0.025	2.5	0
261	achieve	0	0.025	0.025	-0.025	2.5	0
262	tan	0	0.025	0.025	-0.025	2.5	0
263	blank	0	0.025	0.025	-0.025	2.5	0
264	vegetable	0	0.025	0.025	-0.025	2.5	0
265	photo	0	0.025	0.025	-0.025	2.5	0
266	trail	0	0.025	0.025	-0.025	2.5	0
267	chore	0	0.025	0.025	-0.025	2.5	0
268	pavement	0	0.025	0.025	-0.025	2.5	0
269	divide	0	0.025	0.025	-0.025	2.5	0
270	betray	0	0.025	0.025	-0.025	2.5	0
271	sheet	0	0.025	0.025	-0.025	2.5	0
272	rewind	0	0.025	0.025	-0.025	2.5	0
273	together	0	0.025	0.025	-0.025	2.5	0
274	laugh	0	0.025	0.025	-0.025	2.5	0
275	joke	0	0.025	0.025	-0.025	2.5	0
276	join	0	0.025	0.025	-0.025	2.5	0
277	efficient	0	0.025	0.025	-0.025	2.5	0
278	taxi	0	0.025	0.025	-0.025	2.5	0
279	excuses	0	0.025	0.025	-0.025	2.5	0
280	divorce	0	0.025	0.025	-0.025	2.5	0
281	lid	0	0.025	0.025	-0.025	2.5	0
282	jar	0	0.025	0.025	-0.025	2.5	0
283	stick	0	0.025	0.025	-0.025	2.5	0
284	shampoo	0	0.025	0.025	-0.025	2.5	0
285	curtain	0	0.025	0.025	-0.025	2.5	0
286	stab	0	0.025	0.025	-0.025	2.5	0
287	crisp	0	0.025	0.025	-0.025	2.5	0
288	cigarette	0	0.025	0.025	-0.025	2.5	0
289	burgers	0	0.025	0.025	-0.025	2.5	0
290	motorcycle	0	0.025	0.025	-0.025	2.5	0
291	blizzard	0	0.025	0.025	-0.025	2.5	0
292	basement	0	0.025	0.025	-0.025	2.5	0
293	arms	0	0.025	0.025	-0.025	2.5	0
294	sunburn	0	0.025	0.025	-0.025	2.5	0
295	lover	0	0.025	0.025	-0.025	2.5	0
296	thoughts	0	0.025	0.025	-0.025	2.5	0
297	brake	0	0.025	0.025	-0.025	2.5	0
298	fatal	0	0.025	0.025	-0.025	2.5	0
299	injure	0	0.025	0.025	-0.025	2.5	0
300	loathing	0	0.025	0.025	-0.025	2.5	0
301	corner	0	0.025	0.025	-0.025	2.5	0
302	one	0	0.025	0.025	-0.025	2.5	0
303	puzzle	0	0.025	0.025	-0.025	2.5	0
304	frame	0	0.025	0.025	-0.025	2.5	0
305	bench	0	0.025	0.025	-0.025	2.5	0
306	meet	0	0.025	0.025	-0.025	2.5	0
307	remember	0	0.025	0.025	-0.025	2.5	0
308	important	0	0.025	0.025	-0.025	2.5	0
309	dull	0	0.025	0.025	-0.025	2.5	0
310	for	0	0.025	0.025	-0.025	2.5	0
311	tour	0	0.025	0.025	-0.025	2.5	0
312	shift	0	0.025	0.025	-0.025	2.5	0
313	wake	0	0.025	0.025	-0.025	2.5	0
314	most	0	0.025	0.025	-0.025	2.5	0
315	toast	0	0.025	0.025	-0.025	2.5	0
316	coast	0	0.025	0.025	-0.025	2.5	0
317	seven	0	0.025	0.025	-0.025	2.5	0
318	restless	0	0.025	0.025	-0.025	2.5	0
319	palms	0	0.025	0.025	-0.025	2.5	0
320	needles	0	0.025	0.025	-0.025	2.5	0
321	lizard	0	0.025	0.025	-0.025	2.5	0
322	sweating	0	0.025	0.025	-0.025	2.5	0
323	stinky	0	0.025	0.025	-0.025	2.5	0
324	guitar	0	0.025	0.025	-0.025	2.5	0
325	piano	0	0.025	0.025	-0.025	2.5	0
326	condo	0	0.025	0.025	-0.025	2.5	0
327	modern	0	0.025	0.025	-0.025	2.5	0
328	arrest	0	0.025	0.025	-0.025	2.5	0
329	weekend	0	0.025	0.025	-0.025	2.5	0
330	wish	0	0.025	0.025	-0.025	2.5	0
331	seeds	0	0.025	0.025	-0.025	2.5	0
332	tarts	0	0.025	0.025	-0.025	2.5	0
333	bag	0	0.025	0.025	-0.025	2.5	0
334	strike	0	0.025	0.025	-0.025	2.5	0
335	turbulence	0	0.025	0.025	-0.025	2.5	0
336	land	0	0.025	0.025	-0.025	2.5	0
337	search	0	0.025	0.025	-0.025	2.5	0
338	atari	0	0.025	0.025	-0.025	2.5	0
339	bloids	0	0.025	0.025	-0.025	2.5	0
340	tabloids	0	0.025	0.025	-0.025	2.5	0
341	shame	0	0.025	0.025	-0.025	2.5	0
342	action	0	0.025	0.025	-0.025	2.5	0
343	vanilla	0	0.025	0.025	-0.025	2.5	0
344	manner	0	0.025	0.025	-0.025	2.5	0
345	chirping	0	0.025	0.025	-0.025	2.5	0
346	tennis	0	0.025	0.025	-0.025	2.5	0
347	surfing	0	0.025	0.025	-0.025	2.5	0
348	mower	0	0.025	0.025	-0.025	2.5	0
349	actress	0	0.025	0.025	-0.025	2.5	0
350	celebrate	0	0.025	0.025	-0.025	2.5	0
351	full	0	0.025	0.025	-0.025	2.5	0
352	support	0	0.025	0.025	-0.025	2.5	0
353	wrestling	0	0.025	0.025	-0.025	2.5	0
354	massage	0	0.025	0.025	-0.025	2.5	0
355	parachute	0	0.025	0.025	-0.025	2.5	0
356	intercourse	0	0.025	0.025	-0.025	2.5	0
357	fleeting	0	0.025	0.025	-0.025	2.5	0
358	predator	0	0.025	0.025	-0.025	2.5	0
359	glove	0	0.025	0.025	-0.025	2.5	0
360	mustard	0	0.025	0.025	-0.025	2.5	0
361	baking	0	0.025	0.025	-0.025	2.5	0
362	chevy	0	0.025	0.025	-0.025	2.5	0
363	independence	0	0.025	0.025	-0.025	2.5	0
364	wild	0	0.025	0.025	-0.025	2.5	0
365	rise	0	0.025	0.025	-0.025	2.5	0
366	frosty	0	0.025	0.025	-0.025	2.5	0
367	alien	0	0.025	0.025	-0.025	2.5	0
368	stories	0	0.025	0.025	-0.025	2.5	0
369	victim	0	0.025	0.025	-0.025	2.5	0
370	maybe	0	0.025	0.025	-0.025	2.5	0
371	deep	0	0.025	0.025	-0.025	2.5	0
372	self	0	0.025	0.025	-0.025	2.5	0
373	message	0	0.025	0.025	-0.025	2.5	0
374	cell	0	0.025	0.025	-0.025	2.5	0
375	shape	0	0.025	0.025	-0.025	2.5	0
376	comfy	0	0.025	0.025	-0.025	2.5	0
377	eating	0	0.025	0.025	-0.025	2.5	0
378	indulge	0	0.025	0.025	-0.025	2.5	0
379	sweets	0	0.025	0.025	-0.025	2.5	0
380	vase	0	0.025	0.025	-0.025	2.5	0
381	able	0	0.025	0.025	-0.025	2.5	0
382	knob	0	0.025	0.025	-0.025	2.5	0
383	feeling	0	0.025	0.025	-0.025	2.5	0
384	fishing	0	0.025	0.025	-0.025	2.5	0
385	bald	0	0.025	0.025	-0.025	2.5	0
386	graphite	0	0.025	0.025	-0.025	2.5	0
387	absence	0	0.025	0.025	-0.025	2.5	0
388	horns	0	0.025	0.025	-0.025	2.5	0
389	fulfilled	0	0.025	0.025	-0.025	2.5	0
390	content	0	0.025	0.025	-0.025	2.5	0
391	being	0	0.025	0.025	-0.025	2.5	0
392	throat	0	0.025	0.025	-0.025	2.5	0
393	plates	0	0.025	0.025	-0.025	2.5	0
394	lava	0	0.025	0.025	-0.025	2.5	0
395	hug	0	0.025	0.025	-0.025	2.5	0
396	date	0	0.025	0.025	-0.025	2.5	0
397	kiss	0	0.025	0.025	-0.025	2.5	0
398	injury	0	0.025	0.025	-0.025	2.5	0
399	current	0	0.025	0.025	-0.025	2.5	0
400	brick	0	0.025	0.025	-0.025	2.5	0
401	substance	0	0.025	0.025	-0.025	2.5	0
402	system	0	0.025	0.025	-0.025	2.5	0
403	stones	0	0.025	0.025	-0.025	2.5	0
404	instruments	0	0.025	0.025	-0.025	2.5	0
405	deer	0	0.025	0.025	-0.025	2.5	0
406	handsome	0	0.025	0.025	-0.025	2.5	0
407	adorable	0	0.025	0.025	-0.025	2.5	0
408	microsoft	0	0.025	0.025	-0.025	2.5	0
409	dragon	0	0.025	0.025	-0.025	2.5	0
410	sensors	0	0.025	0.025	-0.025	2.5	0
411	mourning	0	0.025	0.025	-0.025	2.5	0
412	steal	0	0.025	0.025	-0.025	2.5	0
413	beverage	0	0.025	0.025	-0.025	2.5	0
414	journal	0	0.025	0.025	-0.025	2.5	0
415	grasp	0	0.025	0.025	-0.025	2.5	0
416	cheer	0	0.025	0.025	-0.025	2.5	0
417	paradise	0	0.025	0.025	-0.025	2.5	0
418	devil	0	0.025	0.025	-0.025	2.5	0
419	delivery	0	0.025	0.025	-0.025	2.5	0
420	pharmacy	0	0.025	0.025	-0.025	2.5	0
421	hunter	0	0.025	0.025	-0.025	2.5	0
422	favorite	0	0.025	0.025	-0.025	2.5	0
423	cramped	0	0.025	0.025	-0.025	2.5	0
424	assist	0	0.025	0.025	-0.025	2.5	0
425	alert	0	0.025	0.025	-0.025	2.5	0
426	ghost	0	0.025	0.025	-0.025	2.5	0
427	song	0	0.025	0.025	-0.025	2.5	0
428	golf	0	0.025	0.025	-0.025	2.5	0
429	nanny	0	0.025	0.025	-0.025	2.5	0
430	attendant	0	0.025	0.025	-0.025	2.5	0
431	destination	0	0.025	0.025	-0.025	2.5	0
432	driven	0	0.025	0.025	-0.025	2.5	0
433	uber	0	0.025	0.025	-0.025	2.5	0
434	target	0.0125	0.025	0.0125	-0.0125	2	0.5
435	debt	0.0125	0.025	0.0125	-0.0125	2	0.5
436	toys	0.025	0.0375	0.0125	-0.0125	1.5	0.666666666666667
437	plastic	0.0125	0.025	0.0125	-0.0125	2	0.5
438	tires	0.025	0.0375	0.0125	-0.0125	1.5	0.666666666666667
439	worms	0.0125	0.025	0.0125	-0.0125	2	0.5
440	towel	0.025	0.0375	0.0125	-0.0125	1.5	0.666666666666667
441	bottle	0.025	0.0375	0.0125	-0.0125	1.5	0.666666666666667
442	bad	0.0875	0.1	0.0125	-0.0125	1.14285714285714	0.875
443	pasta	0.025	0.0375	0.0125	-0.0125	1.5	0.666666666666667
444	pepperoni	0.0125	0.025	0.0125	-0.0125	2	0.5
445	satisfied	0.0125	0.025	0.0125	-0.0125	2	0.5
446	dig	0.0125	0.025	0.0125	-0.0125	2	0.5
447	tree	0.1125	0.125	0.0125	-0.0125	1.11111111111111	0.9
448	leaves	0.075	0.0875	0.0125	-0.0125	1.16666666666667	0.857142857142857
449	pumpkin	0.0125	0.025	0.0125	-0.0125	2	0.5
450	candy	0.0625	0.075	0.0125	-0.0125	1.2	0.833333333333333
451	difficult	0.0125	0.025	0.0125	-0.0125	2	0.5
452	sleepy	0.0375	0.05	0.0125	-0.0125	1.33333333333333	0.75
453	waiting	0.0125	0.025	0.0125	-0.0125	2	0.5
454	throw	0.0125	0.025	0.0125	-0.0125	2	0.5
455	catch	0.025	0.0375	0.0125	-0.0125	1.5	0.666666666666667
456	compete	0.0125	0.025	0.0125	-0.0125	2	0.5
457	maintain	0.0125	0.025	0.0125	-0.0125	2	0.5
458	keep	0.0625	0.075	0.0125	-0.0125	1.2	0.833333333333333
459	thanksgiving	0.0125	0.025	0.0125	-0.0125	2	0.5
460	sour	0.0125	0.025	0.0125	-0.0125	2	0.5
461	mow	0.0125	0.025	0.0125	-0.0125	2	0.5
462	peaceful	0.025	0.0375	0.0125	-0.0125	1.5	0.666666666666667
463	minute	0.0125	0.025	0.0125	-0.0125	2	0.5
464	forest	0.0625	0.075	0.0125	-0.0125	1.2	0.833333333333333
465	games	0.0625	0.075	0.0125	-0.0125	1.2	0.833333333333333
466	danger	0.0125	0.025	0.0125	-0.0125	2	0.5
467	joy	0.0375	0.05	0.0125	-0.0125	1.33333333333333	0.75
468	beer	0.075	0.0875	0.0125	-0.0125	1.16666666666667	0.857142857142857
469	baseball	0.075	0.0875	0.0125	-0.0125	1.16666666666667	0.857142857142857
470	trip	0.1125	0.125	0.0125	-0.0125	1.11111111111111	0.9
471	phone	0.05	0.0625	0.0125	-0.0125	1.25	0.8
472	lost	0.05	0.0625	0.0125	-0.0125	1.25	0.8
473	accident	0.0125	0.025	0.0125	-0.0125	2	0.5
474	hike	0.025	0.0375	0.0125	-0.0125	1.5	0.666666666666667
475	snack	0.025	0.0375	0.0125	-0.0125	1.5	0.666666666666667
476	shade	0.0125	0.025	0.0125	-0.0125	2	0.5
477	side	0.0125	0.025	0.0125	-0.0125	2	0.5
478	alone	0.05	0.0625	0.0125	-0.0125	1.25	0.8
479	basket	0.0125	0.025	0.0125	-0.0125	2	0.5
480	drug	0.0125	0.025	0.0125	-0.0125	2	0.5
481	roof	0.025	0.0375	0.0125	-0.0125	1.5	0.666666666666667
482	mud	0.0125	0.025	0.0125	-0.0125	2	0.5
483	songs	0.0125	0.025	0.0125	-0.0125	2	0.5
484	pig	0.0125	0.025	0.0125	-0.0125	2	0.5
485	breakfast	0.025	0.0375	0.0125	-0.0125	1.5	0.666666666666667
486	bagel	0.0125	0.025	0.0125	-0.0125	2	0.5
487	cleaning	0.0125	0.025	0.0125	-0.0125	2	0.5
488	why	0.0125	0.025	0.0125	-0.0125	2	0.5
489	grey	0.0125	0.025	0.0125	-0.0125	2	0.5
490	atmosphere	0.025	0.0375	0.0125	-0.0125	1.5	0.666666666666667
491	animals	0.0375	0.05	0.0125	-0.0125	1.33333333333333	0.75
492	corn	0.0625	0.075	0.0125	-0.0125	1.2	0.833333333333333
493	soy	0.0125	0.025	0.0125	-0.0125	2	0.5
494	soup	0.0125	0.025	0.0125	-0.0125	2	0.5
495	beautiful	0.05	0.0625	0.0125	-0.0125	1.25	0.8
496	globe	0.0125	0.025	0.0125	-0.0125	2	0.5
497	carpet	0.025	0.0375	0.0125	-0.0125	1.5	0.666666666666667
498	idea	0.0125	0.025	0.0125	-0.0125	2	0.5
499	playing	0.0125	0.025	0.0125	-0.0125	2	0.5
500	relate	0.0125	0.025	0.0125	-0.0125	2	0.5
501	thief	0.0125	0.025	0.0125	-0.0125	2	0.5
502	waste	0.0125	0.025	0.0125	-0.0125	2	0.5
503	person	0.025	0.0375	0.0125	-0.0125	1.5	0.666666666666667
504	shoe	0.0125	0.025	0.0125	-0.0125	2	0.5
505	soccer	0.025	0.0375	0.0125	-0.0125	1.5	0.666666666666667
506	agent	0.025	0.0375	0.0125	-0.0125	1.5	0.666666666666667
507	noise	0.025	0.0375	0.0125	-0.0125	1.5	0.666666666666667
508	teach	0.0125	0.025	0.0125	-0.0125	2	0.5
509	level	0.0125	0.025	0.0125	-0.0125	2	0.5
510	egg	0.0125	0.025	0.0125	-0.0125	2	0.5
511	cry	0.025	0.0375	0.0125	-0.0125	1.5	0.666666666666667
512	dry	0.025	0.0375	0.0125	-0.0125	1.5	0.666666666666667
513	write	0.0375	0.05	0.0125	-0.0125	1.33333333333333	0.75
514	ink	0.025	0.0375	0.0125	-0.0125	1.5	0.666666666666667
515	flag	0.0125	0.025	0.0125	-0.0125	2	0.5
516	team	0.0375	0.05	0.0125	-0.0125	1.33333333333333	0.75
517	garbage	0.0125	0.025	0.0125	-0.0125	2	0.5
518	laptop	0.0375	0.05	0.0125	-0.0125	1.33333333333333	0.75
519	social	0.0125	0.025	0.0125	-0.0125	2	0.5
520	silence	0.0125	0.025	0.0125	-0.0125	2	0.5
521	square	0.025	0.0375	0.0125	-0.0125	1.5	0.666666666666667
522	poem	0.0125	0.025	0.0125	-0.0125	2	0.5
523	relationship	0.0125	0.025	0.0125	-0.0125	2	0.5
524	heart	0.0375	0.05	0.0125	-0.0125	1.33333333333333	0.75
525	depression	0.0375	0.05	0.0125	-0.0125	1.33333333333333	0.75
526	sadness	0.025	0.0375	0.0125	-0.0125	1.5	0.666666666666667
527	sorrow	0.0125	0.025	0.0125	-0.0125	2	0.5
528	politics	0.025	0.0375	0.0125	-0.0125	1.5	0.666666666666667
529	usa	0.0125	0.025	0.0125	-0.0125	2	0.5
530	war	0.0625	0.075	0.0125	-0.0125	1.2	0.833333333333333
531	cabin	0.0125	0.025	0.0125	-0.0125	2	0.5
532	place	0.0125	0.025	0.0125	-0.0125	2	0.5
533	gray	0.0125	0.025	0.0125	-0.0125	2	0.5
534	crying	0.0125	0.025	0.0125	-0.0125	2	0.5
535	top	0.025	0.0375	0.0125	-0.0125	1.5	0.666666666666667
536	society	0.0125	0.025	0.0125	-0.0125	2	0.5
537	weird	0.0125	0.025	0.0125	-0.0125	2	0.5
538	crazy	0.0125	0.025	0.0125	-0.0125	2	0.5
539	heat	0.05	0.0625	0.0125	-0.0125	1.25	0.8
540	racing	0.0125	0.025	0.0125	-0.0125	2	0.5
541	dangerous	0.025	0.0375	0.0125	-0.0125	1.5	0.666666666666667
542	attractive	0.0125	0.025	0.0125	-0.0125	2	0.5
543	beauty	0.0125	0.025	0.0125	-0.0125	2	0.5
544	personal	0.025	0.0375	0.0125	-0.0125	1.5	0.666666666666667
545	friday	0.0125	0.025	0.0125	-0.0125	2	0.5
546	schedule	0.0125	0.025	0.0125	-0.0125	2	0.5
547	stairs	0.0125	0.025	0.0125	-0.0125	2	0.5
548	landscape	0.0125	0.025	0.0125	-0.0125	2	0.5
549	web	0.0125	0.025	0.0125	-0.0125	2	0.5
550	wave	0.025	0.0375	0.0125	-0.0125	1.5	0.666666666666667
551	nose	0.0375	0.05	0.0125	-0.0125	1.33333333333333	0.75
552	worm	0.025	0.0375	0.0125	-0.0125	1.5	0.666666666666667
553	restaurant	0.025	0.0375	0.0125	-0.0125	1.5	0.666666666666667
554	beef	0.0125	0.025	0.0125	-0.0125	2	0.5
555	peas	0.0125	0.025	0.0125	-0.0125	2	0.5
556	carrots	0.0125	0.025	0.0125	-0.0125	2	0.5
557	salad	0.0125	0.025	0.0125	-0.0125	2	0.5
558	lonely	0.0375	0.05	0.0125	-0.0125	1.33333333333333	0.75
559	skin	0.0125	0.025	0.0125	-0.0125	2	0.5
560	eyelashes	0.0125	0.025	0.0125	-0.0125	2	0.5
561	aisle	0.0125	0.025	0.0125	-0.0125	2	0.5
562	grab	0.0125	0.025	0.0125	-0.0125	2	0.5
563	done	0.0125	0.025	0.0125	-0.0125	2	0.5
564	mark	0.0125	0.025	0.0125	-0.0125	2	0.5
565	over	0.0375	0.05	0.0125	-0.0125	1.33333333333333	0.75
566	rope	0.025	0.0375	0.0125	-0.0125	1.5	0.666666666666667
567	luggage	0.025	0.0375	0.0125	-0.0125	1.5	0.666666666666667
568	gamble	0.0125	0.025	0.0125	-0.0125	2	0.5
569	spouse	0.0125	0.025	0.0125	-0.0125	2	0.5
570	education	0.0125	0.025	0.0125	-0.0125	2	0.5
571	experience	0.0125	0.025	0.0125	-0.0125	2	0.5
572	ancient	0.0125	0.025	0.0125	-0.0125	2	0.5
573	fingers	0.025	0.0375	0.0125	-0.0125	1.5	0.666666666666667
574	program	0.0125	0.025	0.0125	-0.0125	2	0.5
575	code	0.025	0.0375	0.0125	-0.0125	1.5	0.666666666666667
576	china	0.0125	0.025	0.0125	-0.0125	2	0.5
577	electric	0.0125	0.025	0.0125	-0.0125	2	0.5
578	feathers	0.0125	0.025	0.0125	-0.0125	2	0.5
579	crops	0.0125	0.025	0.0125	-0.0125	2	0.5
580	seeing	0.0125	0.025	0.0125	-0.0125	2	0.5
581	past	0.0125	0.025	0.0125	-0.0125	2	0.5
582	back	0.0125	0.025	0.0125	-0.0125	2	0.5
583	starbucks	0.0125	0.025	0.0125	-0.0125	2	0.5
584	girlfriend	0.0125	0.025	0.0125	-0.0125	2	0.5
585	jersey	0.0125	0.025	0.0125	-0.0125	2	0.5
586	google	0.0125	0.025	0.0125	-0.0125	2	0.5
587	bottom	0.0125	0.025	0.0125	-0.0125	2	0.5
588	tide	0.0125	0.025	0.0125	-0.0125	2	0.5
589	dust	0.0125	0.025	0.0125	-0.0125	2	0.5
590	order	0.0125	0.025	0.0125	-0.0125	2	0.5
591	picture	0.0125	0.025	0.0125	-0.0125	2	0.5
592	disaster	0.0125	0.025	0.0125	-0.0125	2	0.5
593	competition	0.0125	0.025	0.0125	-0.0125	2	0.5
594	small	0.025	0.0375	0.0125	-0.0125	1.5	0.666666666666667
595	get	0.0125	0.025	0.0125	-0.0125	2	0.5
596	even	0.0125	0.025	0.0125	-0.0125	2	0.5
597	sink	0.0125	0.025	0.0125	-0.0125	2	0.5
598	stalk	0.0125	0.025	0.0125	-0.0125	2	0.5
599	frosting	0.0125	0.025	0.0125	-0.0125	2	0.5
600	soap	0.0125	0.025	0.0125	-0.0125	2	0.5
601	cream	0.0125	0.025	0.0125	-0.0125	2	0.5
602	colors	0.0125	0.025	0.0125	-0.0125	2	0.5
603	need	0.0125	0.025	0.0125	-0.0125	2	0.5
604	carefree	0.0125	0.025	0.0125	-0.0125	2	0.5
605	suicide	0.0125	0.025	0.0125	-0.0125	2	0.5
606	born	0.0125	0.025	0.0125	-0.0125	2	0.5
607	afraid	0.0125	0.025	0.0125	-0.0125	2	0.5
608	kitchen	0.025	0.0375	0.0125	-0.0125	1.5	0.666666666666667
609	snake	0.0125	0.025	0.0125	-0.0125	2	0.5
610	relaxing	0.0125	0.025	0.0125	-0.0125	2	0.5
611	sweaty	0.0125	0.025	0.0125	-0.0125	2	0.5
612	cockpit	0.0125	0.025	0.0125	-0.0125	2	0.5
613	tomato	0.025	0.0375	0.0125	-0.0125	1.5	0.666666666666667
614	weights	0.0125	0.025	0.0125	-0.0125	2	0.5
615	make	0.025	0.0375	0.0125	-0.0125	1.5	0.666666666666667
616	pepper	0.0125	0.025	0.0125	-0.0125	2	0.5
617	theory	0.0125	0.025	0.0125	-0.0125	2	0.5
618	first	0.0125	0.025	0.0125	-0.0125	2	0.5
619	concert	0.0125	0.025	0.0125	-0.0125	2	0.5
620	emotional	0.0125	0.025	0.0125	-0.0125	2	0.5
621	intelligent	0.0125	0.025	0.0125	-0.0125	2	0.5
622	mind	0.0125	0.025	0.0125	-0.0125	2	0.5
623	charge	0.0125	0.025	0.0125	-0.0125	2	0.5
624	display	0.0125	0.025	0.0125	-0.0125	2	0.5
625	private	0.0125	0.025	0.0125	-0.0125	2	0.5
626	anxious	0.0125	0.025	0.0125	-0.0125	2	0.5
627	traffic	0.0125	0.025	0.0125	-0.0125	2	0.5
628	pond	0.0125	0.025	0.0125	-0.0125	2	0.5
629	castle	0.025	0.0375	0.0125	-0.0125	1.5	0.666666666666667
630	tower	0.0125	0.025	0.0125	-0.0125	2	0.5
631	controller	0.0125	0.025	0.0125	-0.0125	2	0.5
632	slide	0.0125	0.025	0.0125	-0.0125	2	0.5
633	begin	0.0125	0.025	0.0125	-0.0125	2	0.5
634	relationships	0.0125	0.025	0.0125	-0.0125	2	0.5
635	helpful	0.0125	0.025	0.0125	-0.0125	2	0.5
636	fresh	0.0125	0.025	0.0125	-0.0125	2	0.5
637	drunk	0.0125	0.025	0.0125	-0.0125	2	0.5
638	coat	0.0125	0.025	0.0125	-0.0125	2	0.5
639	knight	0.0125	0.025	0.0125	-0.0125	2	0.5
640	driver	0.0125	0.025	0.0125	-0.0125	2	0.5
641	emotion	0.0125	0.025	0.0125	-0.0125	2	0.5
642	roll	0.0125	0.025	0.0125	-0.0125	2	0.5
643	body	0.0125	0.025	0.0125	-0.0125	2	0.5
644	control	0.0125	0.025	0.0125	-0.0125	2	0.5
645	little	0.0125	0.025	0.0125	-0.0125	2	0.5
646	take	0.0125	0.025	0.0125	-0.0125	2	0.5
647	handwriting	0	0.0125	0.0125	-0.0125	1.25	0
648	atm	0	0.0125	0.0125	-0.0125	1.25	0
649	withdrawl	0	0.0125	0.0125	-0.0125	1.25	0
650	carry	0	0.0125	0.0125	-0.0125	1.25	0
651	sales	0	0.0125	0.0125	-0.0125	1.25	0
652	rummage	0	0.0125	0.0125	-0.0125	1.25	0
653	straws	0	0.0125	0.0125	-0.0125	1.25	0
654	hoist	0	0.0125	0.0125	-0.0125	1.25	0
655	oceanliners	0	0.0125	0.0125	-0.0125	1.25	0
656	toilet	0	0.0125	0.0125	-0.0125	1.25	0
657	inconvenience	0	0.0125	0.0125	-0.0125	1.25	0
658	annoyed	0	0.0125	0.0125	-0.0125	1.25	0
659	judged	0	0.0125	0.0125	-0.0125	1.25	0
660	jury	0	0.0125	0.0125	-0.0125	1.25	0
661	witness	0	0.0125	0.0125	-0.0125	1.25	0
662	confession	0	0.0125	0.0125	-0.0125	1.25	0
663	trial	0	0.0125	0.0125	-0.0125	1.25	0
664	laws	0	0.0125	0.0125	-0.0125	1.25	0
665	wallstreet	0	0.0125	0.0125	-0.0125	1.25	0
666	farmhouse	0	0.0125	0.0125	-0.0125	1.25	0
667	decorating	0	0.0125	0.0125	-0.0125	1.25	0
668	decor	0	0.0125	0.0125	-0.0125	1.25	0
669	mechanic	0	0.0125	0.0125	-0.0125	1.25	0
670	bluecollar	0	0.0125	0.0125	-0.0125	1.25	0
671	earning	0	0.0125	0.0125	-0.0125	1.25	0
672	taxes	0	0.0125	0.0125	-0.0125	1.25	0
673	penalty	0	0.0125	0.0125	-0.0125	1.25	0
674	fee	0	0.0125	0.0125	-0.0125	1.25	0
675	skateboard	0	0.0125	0.0125	-0.0125	1.25	0
676	grandmas	0	0.0125	0.0125	-0.0125	1.25	0
677	chopping	0	0.0125	0.0125	-0.0125	1.25	0
678	lumberjack	0	0.0125	0.0125	-0.0125	1.25	0
679	plaid	0	0.0125	0.0125	-0.0125	1.25	0
680	pajamas	0	0.0125	0.0125	-0.0125	1.25	0
681	interruption	0	0.0125	0.0125	-0.0125	1.25	0
682	earnings	0	0.0125	0.0125	-0.0125	1.25	0
683	salary	0	0.0125	0.0125	-0.0125	1.25	0
684	gavel	0	0.0125	0.0125	-0.0125	1.25	0
685	theft	0	0.0125	0.0125	-0.0125	1.25	0
686	stealing	0	0.0125	0.0125	-0.0125	1.25	0
687	skimask	0	0.0125	0.0125	-0.0125	1.25	0
688	blm	0	0.0125	0.0125	-0.0125	1.25	0
689	birg	0	0.0125	0.0125	-0.0125	1.25	0
690	esports	0	0.0125	0.0125	-0.0125	1.25	0
691	f1	0	0.0125	0.0125	-0.0125	1.25	0
692	hamilton	0	0.0125	0.0125	-0.0125	1.25	0
693	athleticism	0	0.0125	0.0125	-0.0125	1.25	0
694	agility	0	0.0125	0.0125	-0.0125	1.25	0
695	talent	0	0.0125	0.0125	-0.0125	1.25	0
696	resilience	0	0.0125	0.0125	-0.0125	1.25	0
697	meditation	0	0.0125	0.0125	-0.0125	1.25	0
698	monk	0	0.0125	0.0125	-0.0125	1.25	0
699	buddha	0	0.0125	0.0125	-0.0125	1.25	0
700	temple	0	0.0125	0.0125	-0.0125	1.25	0
701	shrine	0	0.0125	0.0125	-0.0125	1.25	0
702	febreeze	0	0.0125	0.0125	-0.0125	1.25	0
703	adversity	0	0.0125	0.0125	-0.0125	1.25	0
704	perseverance	0	0.0125	0.0125	-0.0125	1.25	0
705	messi	0	0.0125	0.0125	-0.0125	1.25	0
706	mediocrity	0	0.0125	0.0125	-0.0125	1.25	0
707	adulthood	0	0.0125	0.0125	-0.0125	1.25	0
708	medium	0	0.0125	0.0125	-0.0125	1.25	0
709	random	0	0.0125	0.0125	-0.0125	1.25	0
710	assorted	0	0.0125	0.0125	-0.0125	1.25	0
711	synergy	0	0.0125	0.0125	-0.0125	1.25	0
712	trash	0	0.0125	0.0125	-0.0125	1.25	0
713	diabetes	0	0.0125	0.0125	-0.0125	1.25	0
714	odds	0	0.0125	0.0125	-0.0125	1.25	0
715	stacked	0	0.0125	0.0125	-0.0125	1.25	0
716	warriors	0	0.0125	0.0125	-0.0125	1.25	0
717	talented	0	0.0125	0.0125	-0.0125	1.25	0
718	ronaldo	0	0.0125	0.0125	-0.0125	1.25	0
719	portuguese	0	0.0125	0.0125	-0.0125	1.25	0
720	brazil	0	0.0125	0.0125	-0.0125	1.25	0
721	scorching	0	0.0125	0.0125	-0.0125	1.25	0
722	pinch	0	0.0125	0.0125	-0.0125	1.25	0
723	react	0	0.0125	0.0125	-0.0125	1.25	0
724	positively	0	0.0125	0.0125	-0.0125	1.25	0
725	aids	0	0.0125	0.0125	-0.0125	1.25	0
726	virus	0	0.0125	0.0125	-0.0125	1.25	0
727	contracted	0	0.0125	0.0125	-0.0125	1.25	0
728	childbirth	0	0.0125	0.0125	-0.0125	1.25	0
729	beak	0	0.0125	0.0125	-0.0125	1.25	0
730	caw	0	0.0125	0.0125	-0.0125	1.25	0
731	verse	0	0.0125	0.0125	-0.0125	1.25	0
732	rhyme	0	0.0125	0.0125	-0.0125	1.25	0
733	lyrical	0	0.0125	0.0125	-0.0125	1.25	0
734	stumbling	0	0.0125	0.0125	-0.0125	1.25	0
735	bumping	0	0.0125	0.0125	-0.0125	1.25	0
736	bruises	0	0.0125	0.0125	-0.0125	1.25	0
737	wailing	0	0.0125	0.0125	-0.0125	1.25	0
738	pils	0	0.0125	0.0125	-0.0125	1.25	0
739	traveling	0	0.0125	0.0125	-0.0125	1.25	0
740	solitary	0	0.0125	0.0125	-0.0125	1.25	0
741	independent	0	0.0125	0.0125	-0.0125	1.25	0
742	challenging	0	0.0125	0.0125	-0.0125	1.25	0
743	haughty	0	0.0125	0.0125	-0.0125	1.25	0
744	vain	0	0.0125	0.0125	-0.0125	1.25	0
745	feathered	0	0.0125	0.0125	-0.0125	1.25	0
746	snip	0	0.0125	0.0125	-0.0125	1.25	0
747	clip	0	0.0125	0.0125	-0.0125	1.25	0
748	thread	0	0.0125	0.0125	-0.0125	1.25	0
749	knitting	0	0.0125	0.0125	-0.0125	1.25	0
750	crafty	0	0.0125	0.0125	-0.0125	1.25	0
751	wry	0	0.0125	0.0125	-0.0125	1.25	0
752	clever	0	0.0125	0.0125	-0.0125	1.25	0
753	cunning	0	0.0125	0.0125	-0.0125	1.25	0
754	thievery	0	0.0125	0.0125	-0.0125	1.25	0
755	costumed	0	0.0125	0.0125	-0.0125	1.25	0
756	purchase	0	0.0125	0.0125	-0.0125	1.25	0
757	receipt	0	0.0125	0.0125	-0.0125	1.25	0
758	document	0	0.0125	0.0125	-0.0125	1.25	0
759	marker	0	0.0125	0.0125	-0.0125	1.25	0
760	crayon	0	0.0125	0.0125	-0.0125	1.25	0
761	complicated	0	0.0125	0.0125	-0.0125	1.25	0
762	complex	0	0.0125	0.0125	-0.0125	1.25	0
763	trying	0	0.0125	0.0125	-0.0125	1.25	0
764	striving	0	0.0125	0.0125	-0.0125	1.25	0
765	accomplish	0	0.0125	0.0125	-0.0125	1.25	0
766	obtain	0	0.0125	0.0125	-0.0125	1.25	0
767	acquire	0	0.0125	0.0125	-0.0125	1.25	0
768	beige	0	0.0125	0.0125	-0.0125	1.25	0
769	stark	0	0.0125	0.0125	-0.0125	1.25	0
770	bare	0	0.0125	0.0125	-0.0125	1.25	0
771	shovel	0	0.0125	0.0125	-0.0125	1.25	0
772	spade	0	0.0125	0.0125	-0.0125	1.25	0
773	broccoli	0	0.0125	0.0125	-0.0125	1.25	0
774	sprouts	0	0.0125	0.0125	-0.0125	1.25	0
775	blooms	0	0.0125	0.0125	-0.0125	1.25	0
776	blossoms	0	0.0125	0.0125	-0.0125	1.25	0
777	grows	0	0.0125	0.0125	-0.0125	1.25	0
778	expands	0	0.0125	0.0125	-0.0125	1.25	0
779	larger	0	0.0125	0.0125	-0.0125	1.25	0
780	bigger	0	0.0125	0.0125	-0.0125	1.25	0
781	massive	0	0.0125	0.0125	-0.0125	1.25	0
782	enormous	0	0.0125	0.0125	-0.0125	1.25	0
783	newborn	0	0.0125	0.0125	-0.0125	1.25	0
784	scrubbing	0	0.0125	0.0125	-0.0125	1.25	0
785	pebble	0	0.0125	0.0125	-0.0125	1.25	0
786	smooth	0	0.0125	0.0125	-0.0125	1.25	0
787	silk	0	0.0125	0.0125	-0.0125	1.25	0
788	pillows	0	0.0125	0.0125	-0.0125	1.25	0
789	balloons	0	0.0125	0.0125	-0.0125	1.25	0
790	pines	0	0.0125	0.0125	-0.0125	1.25	0
791	refreshed	0	0.0125	0.0125	-0.0125	1.25	0
792	distrust	0	0.0125	0.0125	-0.0125	1.25	0
793	grudge	0	0.0125	0.0125	-0.0125	1.25	0
794	fists	0	0.0125	0.0125	-0.0125	1.25	0
795	losing	0	0.0125	0.0125	-0.0125	1.25	0
796	succeed	0	0.0125	0.0125	-0.0125	1.25	0
797	came	0	0.0125	0.0125	-0.0125	1.25	0
798	bye	0	0.0125	0.0125	-0.0125	1.25	0
799	frr	0	0.0125	0.0125	-0.0125	1.25	0
800	stroke	0	0.0125	0.0125	-0.0125	1.25	0
801	trap	0	0.0125	0.0125	-0.0125	1.25	0
802	strap	0	0.0125	0.0125	-0.0125	1.25	0
803	care	0	0.0125	0.0125	-0.0125	1.25	0
804	rob	0	0.0125	0.0125	-0.0125	1.25	0
805	fist	0	0.0125	0.0125	-0.0125	1.25	0
806	sat	0	0.0125	0.0125	-0.0125	1.25	0
807	mic	0	0.0125	0.0125	-0.0125	1.25	0
808	manmade	0	0.0125	0.0125	-0.0125	1.25	0
809	aerodynamics	0	0.0125	0.0125	-0.0125	1.25	0
810	destinations	0	0.0125	0.0125	-0.0125	1.25	0
811	explore	0	0.0125	0.0125	-0.0125	1.25	0
812	views	0	0.0125	0.0125	-0.0125	1.25	0
813	alltitude	0	0.0125	0.0125	-0.0125	1.25	0
814	accent	0	0.0125	0.0125	-0.0125	1.25	0
815	decent	0	0.0125	0.0125	-0.0125	1.25	0
816	takeoff	0	0.0125	0.0125	-0.0125	1.25	0
817	touchdown	0	0.0125	0.0125	-0.0125	1.25	0
818	brakes	0	0.0125	0.0125	-0.0125	1.25	0
819	exit	0	0.0125	0.0125	-0.0125	1.25	0
820	movement	0	0.0125	0.0125	-0.0125	1.25	0
821	planning	0	0.0125	0.0125	-0.0125	1.25	0
822	separation	0	0.0125	0.0125	-0.0125	1.25	0
823	bitterness	0	0.0125	0.0125	-0.0125	1.25	0
824	hatred	0	0.0125	0.0125	-0.0125	1.25	0
825	mistrust	0	0.0125	0.0125	-0.0125	1.25	0
826	disgust	0	0.0125	0.0125	-0.0125	1.25	0
827	disappear	0	0.0125	0.0125	-0.0125	1.25	0
828	discovery	0	0.0125	0.0125	-0.0125	1.25	0
829	confrontation	0	0.0125	0.0125	-0.0125	1.25	0
830	annoyance	0	0.0125	0.0125	-0.0125	1.25	0
831	decision	0	0.0125	0.0125	-0.0125	1.25	0
832	noisy	0	0.0125	0.0125	-0.0125	1.25	0
833	oven	0	0.0125	0.0125	-0.0125	1.25	0
834	miniscule	0	0.0125	0.0125	-0.0125	1.25	0
835	brat	0	0.0125	0.0125	-0.0125	1.25	0
836	mad	0	0.0125	0.0125	-0.0125	1.25	0
837	tube	0	0.0125	0.0125	-0.0125	1.25	0
838	hyperloop	0	0.0125	0.0125	-0.0125	1.25	0
839	magnets	0	0.0125	0.0125	-0.0125	1.25	0
840	popcicles	0	0.0125	0.0125	-0.0125	1.25	0
841	shades	0	0.0125	0.0125	-0.0125	1.25	0
842	glare	0	0.0125	0.0125	-0.0125	1.25	0
843	sort	0	0.0125	0.0125	-0.0125	1.25	0
844	through	0	0.0125	0.0125	-0.0125	1.25	0
845	worry	0	0.0125	0.0125	-0.0125	1.25	0
846	frustration	0	0.0125	0.0125	-0.0125	1.25	0
847	post	0	0.0125	0.0125	-0.0125	1.25	0
848	maid	0	0.0125	0.0125	-0.0125	1.25	0
849	faces	0	0.0125	0.0125	-0.0125	1.25	0
850	noises	0	0.0125	0.0125	-0.0125	1.25	0
851	media	0	0.0125	0.0125	-0.0125	1.25	0
852	tasks	0	0.0125	0.0125	-0.0125	1.25	0
853	feedback	0	0.0125	0.0125	-0.0125	1.25	0
854	grocery	0	0.0125	0.0125	-0.0125	1.25	0
855	kick	0	0.0125	0.0125	-0.0125	1.25	0
856	vest	0	0.0125	0.0125	-0.0125	1.25	0
857	slam	0	0.0125	0.0125	-0.0125	1.25	0
858	tuck	0	0.0125	0.0125	-0.0125	1.25	0
859	york	0	0.0125	0.0125	-0.0125	1.25	0
860	joust	0	0.0125	0.0125	-0.0125	1.25	0
861	slice	0	0.0125	0.0125	-0.0125	1.25	0
862	thirst	0	0.0125	0.0125	-0.0125	1.25	0
863	crop	0	0.0125	0.0125	-0.0125	1.25	0
864	patch	0	0.0125	0.0125	-0.0125	1.25	0
865	october	0	0.0125	0.0125	-0.0125	1.25	0
866	berry	0	0.0125	0.0125	-0.0125	1.25	0
867	seed	0	0.0125	0.0125	-0.0125	1.25	0
868	cultivate	0	0.0125	0.0125	-0.0125	1.25	0
869	hoe	0	0.0125	0.0125	-0.0125	1.25	0
870	reap	0	0.0125	0.0125	-0.0125	1.25	0
871	furrow	0	0.0125	0.0125	-0.0125	1.25	0
872	till	0	0.0125	0.0125	-0.0125	1.25	0
873	herb	0	0.0125	0.0125	-0.0125	1.25	0
874	spice	0	0.0125	0.0125	-0.0125	1.25	0
875	flavor	0	0.0125	0.0125	-0.0125	1.25	0
876	marajuana	0	0.0125	0.0125	-0.0125	1.25	0
877	buzzed	0	0.0125	0.0125	-0.0125	1.25	0
878	drunjk	0	0.0125	0.0125	-0.0125	1.25	0
879	sprite	0	0.0125	0.0125	-0.0125	1.25	0
880	limes	0	0.0125	0.0125	-0.0125	1.25	0
881	corona	0	0.0125	0.0125	-0.0125	1.25	0
882	cooler	0	0.0125	0.0125	-0.0125	1.25	0
883	laces	0	0.0125	0.0125	-0.0125	1.25	0
884	riverbed	0	0.0125	0.0125	-0.0125	1.25	0
885	goggles	0	0.0125	0.0125	-0.0125	1.25	0
886	pickles	0	0.0125	0.0125	-0.0125	1.25	0
887	peppers	0	0.0125	0.0125	-0.0125	1.25	0
888	olives	0	0.0125	0.0125	-0.0125	1.25	0
889	dirtbike	0	0.0125	0.0125	-0.0125	1.25	0
890	tornado	0	0.0125	0.0125	-0.0125	1.25	0
891	damage	0	0.0125	0.0125	-0.0125	1.25	0
892	ankle	0	0.0125	0.0125	-0.0125	1.25	0
893	lotion	0	0.0125	0.0125	-0.0125	1.25	0
894	grease	0	0.0125	0.0125	-0.0125	1.25	0
895	coleslaw	0	0.0125	0.0125	-0.0125	1.25	0
896	hustpapuppies	0	0.0125	0.0125	-0.0125	1.25	0
897	bean	0	0.0125	0.0125	-0.0125	1.25	0
898	caramel	0	0.0125	0.0125	-0.0125	1.25	0
899	untruth	0	0.0125	0.0125	-0.0125	1.25	0
900	boyfriend	0	0.0125	0.0125	-0.0125	1.25	0
901	wound	0	0.0125	0.0125	-0.0125	1.25	0
902	hugging	0	0.0125	0.0125	-0.0125	1.25	0
903	sobbing	0	0.0125	0.0125	-0.0125	1.25	0
904	despair	0	0.0125	0.0125	-0.0125	1.25	0
905	remorse	0	0.0125	0.0125	-0.0125	1.25	0
906	actions	0	0.0125	0.0125	-0.0125	1.25	0
907	doing	0	0.0125	0.0125	-0.0125	1.25	0
908	runnign	0	0.0125	0.0125	-0.0125	1.25	0
909	crawling	0	0.0125	0.0125	-0.0125	1.25	0
910	napping	0	0.0125	0.0125	-0.0125	1.25	0
911	breaking	0	0.0125	0.0125	-0.0125	1.25	0
912	cassette	0	0.0125	0.0125	-0.0125	1.25	0
913	homevideo	0	0.0125	0.0125	-0.0125	1.25	0
914	blackandwhite	0	0.0125	0.0125	-0.0125	1.25	0
915	vintage	0	0.0125	0.0125	-0.0125	1.25	0
916	era	0	0.0125	0.0125	-0.0125	1.25	0
917	eon	0	0.0125	0.0125	-0.0125	1.25	0
918	dinosaur	0	0.0125	0.0125	-0.0125	1.25	0
919	carb	0	0.0125	0.0125	-0.0125	1.25	0
920	oats	0	0.0125	0.0125	-0.0125	1.25	0
921	fox	0	0.0125	0.0125	-0.0125	1.25	0
922	weasel	0	0.0125	0.0125	-0.0125	1.25	0
923	strangle	0	0.0125	0.0125	-0.0125	1.25	0
924	choke	0	0.0125	0.0125	-0.0125	1.25	0
925	pierce	0	0.0125	0.0125	-0.0125	1.25	0
926	starvation	0	0.0125	0.0125	-0.0125	1.25	0
927	greed	0	0.0125	0.0125	-0.0125	1.25	0
928	glutton	0	0.0125	0.0125	-0.0125	1.25	0
929	stumble	0	0.0125	0.0125	-0.0125	1.25	0
930	vapor	0	0.0125	0.0125	-0.0125	1.25	0
931	vick	0	0.0125	0.0125	-0.0125	1.25	0
932	nearby	0	0.0125	0.0125	-0.0125	1.25	0
933	pale	0	0.0125	0.0125	-0.0125	1.25	0
934	wondow	0	0.0125	0.0125	-0.0125	1.25	0
935	shut	0	0.0125	0.0125	-0.0125	1.25	0
936	wear	0	0.0125	0.0125	-0.0125	1.25	0
937	shatter	0	0.0125	0.0125	-0.0125	1.25	0
938	pieces	0	0.0125	0.0125	-0.0125	1.25	0
939	parts	0	0.0125	0.0125	-0.0125	1.25	0
940	s	0	0.0125	0.0125	-0.0125	1.25	0
941	converse	0	0.0125	0.0125	-0.0125	1.25	0
942	discuss	0	0.0125	0.0125	-0.0125	1.25	0
943	vision	0	0.0125	0.0125	-0.0125	1.25	0
944	beholder	0	0.0125	0.0125	-0.0125	1.25	0
945	prayers	0	0.0125	0.0125	-0.0125	1.25	0
946	ideas	0	0.0125	0.0125	-0.0125	1.25	0
947	conceive	0	0.0125	0.0125	-0.0125	1.25	0
948	places	0	0.0125	0.0125	-0.0125	1.25	0
949	ideals	0	0.0125	0.0125	-0.0125	1.25	0
950	false	0	0.0125	0.0125	-0.0125	1.25	0
951	statements	0	0.0125	0.0125	-0.0125	1.25	0
952	bland	0	0.0125	0.0125	-0.0125	1.25	0
953	reasons	0	0.0125	0.0125	-0.0125	1.25	0
954	receive	0	0.0125	0.0125	-0.0125	1.25	0
955	benefits	0	0.0125	0.0125	-0.0125	1.25	0
956	celebrities	0	0.0125	0.0125	-0.0125	1.25	0
957	special	0	0.0125	0.0125	-0.0125	1.25	0
958	billionaires	0	0.0125	0.0125	-0.0125	1.25	0
959	equality	0	0.0125	0.0125	-0.0125	1.25	0
960	opportunity	0	0.0125	0.0125	-0.0125	1.25	0
961	everyone	0	0.0125	0.0125	-0.0125	1.25	0
962	chances	0	0.0125	0.0125	-0.0125	1.25	0
963	stirve	0	0.0125	0.0125	-0.0125	1.25	0
964	strive	0	0.0125	0.0125	-0.0125	1.25	0
965	gain	0	0.0125	0.0125	-0.0125	1.25	0
966	reclaim	0	0.0125	0.0125	-0.0125	1.25	0
967	generate	0	0.0125	0.0125	-0.0125	1.25	0
968	degrade	0	0.0125	0.0125	-0.0125	1.25	0
969	migrate	0	0.0125	0.0125	-0.0125	1.25	0
970	ingrate	0	0.0125	0.0125	-0.0125	1.25	0
971	swipe	0	0.0125	0.0125	-0.0125	1.25	0
972	pat	0	0.0125	0.0125	-0.0125	1.25	0
973	rat	0	0.0125	0.0125	-0.0125	1.25	0
974	mat	0	0.0125	0.0125	-0.0125	1.25	0
975	might	0	0.0125	0.0125	-0.0125	1.25	0
976	ply	0	0.0125	0.0125	-0.0125	1.25	0
977	mile	0	0.0125	0.0125	-0.0125	1.25	0
978	mill	0	0.0125	0.0125	-0.0125	1.25	0
979	hill	0	0.0125	0.0125	-0.0125	1.25	0
980	rift	0	0.0125	0.0125	-0.0125	1.25	0
981	ways	0	0.0125	0.0125	-0.0125	1.25	0
982	control'	0	0.0125	0.0125	-0.0125	1.25	0
983	must	0	0.0125	0.0125	-0.0125	1.25	0
984	chops	0	0.0125	0.0125	-0.0125	1.25	0
985	veteran	0	0.0125	0.0125	-0.0125	1.25	0
986	bent	0	0.0125	0.0125	-0.0125	1.25	0
987	delete	0	0.0125	0.0125	-0.0125	1.25	0
988	delve	0	0.0125	0.0125	-0.0125	1.25	0
989	stake	0	0.0125	0.0125	-0.0125	1.25	0
990	pattern	0	0.0125	0.0125	-0.0125	1.25	0
991	roast	0	0.0125	0.0125	-0.0125	1.25	0
992	moat	0	0.0125	0.0125	-0.0125	1.25	0
993	gaul	0	0.0125	0.0125	-0.0125	1.25	0
994	double	0	0.0125	0.0125	-0.0125	1.25	0
995	twins	0	0.0125	0.0125	-0.0125	1.25	0
996	wooden	0	0.0125	0.0125	-0.0125	1.25	0
997	dimes	0	0.0125	0.0125	-0.0125	1.25	0
998	nickles	0	0.0125	0.0125	-0.0125	1.25	0
999	pennies	0	0.0125	0.0125	-0.0125	1.25	0
1000	marshmallow	0	0.0125	0.0125	-0.0125	1.25	0
1001	smores	0	0.0125	0.0125	-0.0125	1.25	0
1002	swm	0	0.0125	0.0125	-0.0125	1.25	0
1003	swimsuit	0	0.0125	0.0125	-0.0125	1.25	0
1004	sunscreen	0	0.0125	0.0125	-0.0125	1.25	0
1005	conditioner	0	0.0125	0.0125	-0.0125	1.25	0
1006	tag	0	0.0125	0.0125	-0.0125	1.25	0
1007	skunk	0	0.0125	0.0125	-0.0125	1.25	0
1008	cloudy	0	0.0125	0.0125	-0.0125	1.25	0
1009	outlook	0	0.0125	0.0125	-0.0125	1.25	0
1010	crowdy	0	0.0125	0.0125	-0.0125	1.25	0
1011	musician	0	0.0125	0.0125	-0.0125	1.25	0
1012	melody	0	0.0125	0.0125	-0.0125	1.25	0
1013	rows	0	0.0125	0.0125	-0.0125	1.25	0
1014	fair	0	0.0125	0.0125	-0.0125	1.25	0
1015	luxurious	0	0.0125	0.0125	-0.0125	1.25	0
1016	sculpture	0	0.0125	0.0125	-0.0125	1.25	0
1017	tourist	0	0.0125	0.0125	-0.0125	1.25	0
1018	risky	0	0.0125	0.0125	-0.0125	1.25	0
1019	offender	0	0.0125	0.0125	-0.0125	1.25	0
1020	hallway	0	0.0125	0.0125	-0.0125	1.25	0
1021	paystub	0	0.0125	0.0125	-0.0125	1.25	0
1022	thing	0	0.0125	0.0125	-0.0125	1.25	0
1023	beets	0	0.0125	0.0125	-0.0125	1.25	0
1024	spinche	0	0.0125	0.0125	-0.0125	1.25	0
1025	kale	0	0.0125	0.0125	-0.0125	1.25	0
1026	rhubarb	0	0.0125	0.0125	-0.0125	1.25	0
1027	blackberries	0	0.0125	0.0125	-0.0125	1.25	0
1028	raspberries	0	0.0125	0.0125	-0.0125	1.25	0
1029	strawberries	0	0.0125	0.0125	-0.0125	1.25	0
1030	blueberries	0	0.0125	0.0125	-0.0125	1.25	0
1031	costumes	0	0.0125	0.0125	-0.0125	1.25	0
1032	trick-or-treat	0	0.0125	0.0125	-0.0125	1.25	0
1033	spiders	0	0.0125	0.0125	-0.0125	1.25	0
1034	flies	0	0.0125	0.0125	-0.0125	1.25	0
1035	ladybugs	0	0.0125	0.0125	-0.0125	1.25	0
1036	owls	0	0.0125	0.0125	-0.0125	1.25	0
1037	eagles	0	0.0125	0.0125	-0.0125	1.25	0
1038	hawks	0	0.0125	0.0125	-0.0125	1.25	0
1039	crows	0	0.0125	0.0125	-0.0125	1.25	0
1040	ravens	0	0.0125	0.0125	-0.0125	1.25	0
1041	blackbirds	0	0.0125	0.0125	-0.0125	1.25	0
1042	robins	0	0.0125	0.0125	-0.0125	1.25	0
1043	lawnmower	0	0.0125	0.0125	-0.0125	1.25	0
1044	oregon	0	0.0125	0.0125	-0.0125	1.25	0
1045	idaho	0	0.0125	0.0125	-0.0125	1.25	0
1046	nevada	0	0.0125	0.0125	-0.0125	1.25	0
1047	nebraska	0	0.0125	0.0125	-0.0125	1.25	0
1048	newmexico	0	0.0125	0.0125	-0.0125	1.25	0
1049	northcarolina	0	0.0125	0.0125	-0.0125	1.25	0
1050	southcarolina	0	0.0125	0.0125	-0.0125	1.25	0
1051	northdakota	0	0.0125	0.0125	-0.0125	1.25	0
1052	southdakota	0	0.0125	0.0125	-0.0125	1.25	0
1053	louisiana	0	0.0125	0.0125	-0.0125	1.25	0
1054	nieces	0	0.0125	0.0125	-0.0125	1.25	0
1055	nephew	0	0.0125	0.0125	-0.0125	1.25	0
1056	uniform	0	0.0125	0.0125	-0.0125	1.25	0
1057	across	0	0.0125	0.0125	-0.0125	1.25	0
1058	bump	0	0.0125	0.0125	-0.0125	1.25	0
1059	flute	0	0.0125	0.0125	-0.0125	1.25	0
1060	pressure	0	0.0125	0.0125	-0.0125	1.25	0
1061	terminal	0	0.0125	0.0125	-0.0125	1.25	0
1062	strip	0	0.0125	0.0125	-0.0125	1.25	0
1063	hassle	0	0.0125	0.0125	-0.0125	1.25	0
1064	beep	0	0.0125	0.0125	-0.0125	1.25	0
1065	horn	0	0.0125	0.0125	-0.0125	1.25	0
1066	turbo	0	0.0125	0.0125	-0.0125	1.25	0
1067	charger	0	0.0125	0.0125	-0.0125	1.25	0
1068	boost	0	0.0125	0.0125	-0.0125	1.25	0
1069	drag	0	0.0125	0.0125	-0.0125	1.25	0
1070	demon	0	0.0125	0.0125	-0.0125	1.25	0
1071	grand	0	0.0125	0.0125	-0.0125	1.25	0
1072	seek	0	0.0125	0.0125	-0.0125	1.25	0
1073	missile	0	0.0125	0.0125	-0.0125	1.25	0
1074	tabs	0	0.0125	0.0125	-0.0125	1.25	0
1075	hiding	0	0.0125	0.0125	-0.0125	1.25	0
1076	sneaking	0	0.0125	0.0125	-0.0125	1.25	0
1077	hurting	0	0.0125	0.0125	-0.0125	1.25	0
1078	destroying	0	0.0125	0.0125	-0.0125	1.25	0
1079	pathetic	0	0.0125	0.0125	-0.0125	1.25	0
1080	thriller	0	0.0125	0.0125	-0.0125	1.25	0
1081	romance	0	0.0125	0.0125	-0.0125	1.25	0
1082	scifi	0	0.0125	0.0125	-0.0125	1.25	0
1083	documentary	0	0.0125	0.0125	-0.0125	1.25	0
1084	spaghetti	0	0.0125	0.0125	-0.0125	1.25	0
1085	carbonara	0	0.0125	0.0125	-0.0125	1.25	0
1086	mocha	0	0.0125	0.0125	-0.0125	1.25	0
1087	flavored	0	0.0125	0.0125	-0.0125	1.25	0
1088	iced	0	0.0125	0.0125	-0.0125	1.25	0
1089	muffin	0	0.0125	0.0125	-0.0125	1.25	0
1090	freeway	0	0.0125	0.0125	-0.0125	1.25	0
1091	jolly	0	0.0125	0.0125	-0.0125	1.25	0
1092	chat	0	0.0125	0.0125	-0.0125	1.25	0
1093	exams	0	0.0125	0.0125	-0.0125	1.25	0
1094	marks	0	0.0125	0.0125	-0.0125	1.25	0
1095	comparison	0	0.0125	0.0125	-0.0125	1.25	0
1096	belittle	0	0.0125	0.0125	-0.0125	1.25	0
1097	allowances	0	0.0125	0.0125	-0.0125	1.25	0
1098	etiquetes	0	0.0125	0.0125	-0.0125	1.25	0
1099	behaviour	0	0.0125	0.0125	-0.0125	1.25	0
1100	wellsettled	0	0.0125	0.0125	-0.0125	1.25	0
1101	worryless	0	0.0125	0.0125	-0.0125	1.25	0
1102	buds	0	0.0125	0.0125	-0.0125	1.25	0
1103	countryside	0	0.0125	0.0125	-0.0125	1.25	0
1104	appetite	0	0.0125	0.0125	-0.0125	1.25	0
1105	birthstone	0	0.0125	0.0125	-0.0125	1.25	0
1106	amethyst	0	0.0125	0.0125	-0.0125	1.25	0
1107	jewel	0	0.0125	0.0125	-0.0125	1.25	0
1108	ne	0	0.0125	0.0125	-0.0125	1.25	0
1109	bond	0	0.0125	0.0125	-0.0125	1.25	0
1110	daffodil	0	0.0125	0.0125	-0.0125	1.25	0
1111	hush	0	0.0125	0.0125	-0.0125	1.25	0
1112	feeder	0	0.0125	0.0125	-0.0125	1.25	0
1113	snowmelt	0	0.0125	0.0125	-0.0125	1.25	0
1114	patrick	0	0.0125	0.0125	-0.0125	1.25	0
1115	festival	0	0.0125	0.0125	-0.0125	1.25	0
1116	sanddollar	0	0.0125	0.0125	-0.0125	1.25	0
1117	surfer	0	0.0125	0.0125	-0.0125	1.25	0
1118	phase	0	0.0125	0.0125	-0.0125	1.25	0
1119	half	0	0.0125	0.0125	-0.0125	1.25	0
1120	basho	0	0.0125	0.0125	-0.0125	1.25	0
1121	haiku	0	0.0125	0.0125	-0.0125	1.25	0
1122	frog	0	0.0125	0.0125	-0.0125	1.25	0
1123	turning	0	0.0125	0.0125	-0.0125	1.25	0
1124	actors	0	0.0125	0.0125	-0.0125	1.25	0
1125	manga	0	0.0125	0.0125	-0.0125	1.25	0
1126	anime	0	0.0125	0.0125	-0.0125	1.25	0
1127	ethics	0	0.0125	0.0125	-0.0125	1.25	0
1128	philosophy	0	0.0125	0.0125	-0.0125	1.25	0
1129	dreams	0	0.0125	0.0125	-0.0125	1.25	0
1130	grown	0	0.0125	0.0125	-0.0125	1.25	0
1131	backyard	0	0.0125	0.0125	-0.0125	1.25	0
1132	swingset	0	0.0125	0.0125	-0.0125	1.25	0
1133	resources	0	0.0125	0.0125	-0.0125	1.25	0
1134	shadow	0	0.0125	0.0125	-0.0125	1.25	0
1135	looming	0	0.0125	0.0125	-0.0125	1.25	0
1136	prey	0	0.0125	0.0125	-0.0125	1.25	0
1137	mickey	0	0.0125	0.0125	-0.0125	1.25	0
1138	record	0	0.0125	0.0125	-0.0125	1.25	0
1139	isotoner	0	0.0125	0.0125	-0.0125	1.25	0
1140	simpson	0	0.0125	0.0125	-0.0125	1.25	0
1141	bart	0	0.0125	0.0125	-0.0125	1.25	0
1142	ketchup	0	0.0125	0.0125	-0.0125	1.25	0
1143	hotdog	0	0.0125	0.0125	-0.0125	1.25	0
1144	candles	0	0.0125	0.0125	-0.0125	1.25	0
1145	passion	0	0.0125	0.0125	-0.0125	1.25	0
1146	crackers	0	0.0125	0.0125	-0.0125	1.25	0
1147	va	0	0.0125	0.0125	-0.0125	1.25	0
1148	petals	0	0.0125	0.0125	-0.0125	1.25	0
1149	colorful	0	0.0125	0.0125	-0.0125	1.25	0
1150	canopy	0	0.0125	0.0125	-0.0125	1.25	0
1151	barbecue	0	0.0125	0.0125	-0.0125	1.25	0
1152	ribs	0	0.0125	0.0125	-0.0125	1.25	0
1153	linen	0	0.0125	0.0125	-0.0125	1.25	0
1154	swell	0	0.0125	0.0125	-0.0125	1.25	0
1155	comedia	0	0.0125	0.0125	-0.0125	1.25	0
1156	script	0	0.0125	0.0125	-0.0125	1.25	0
1157	limbs	0	0.0125	0.0125	-0.0125	1.25	0
1158	bricks	0	0.0125	0.0125	-0.0125	1.25	0
1159	crumbling	0	0.0125	0.0125	-0.0125	1.25	0
1160	floatie	0	0.0125	0.0125	-0.0125	1.25	0
1161	di	0	0.0125	0.0125	-0.0125	1.25	0
1162	playful	0	0.0125	0.0125	-0.0125	1.25	0
1163	treat	0	0.0125	0.0125	-0.0125	1.25	0
1164	icecream	0	0.0125	0.0125	-0.0125	1.25	0
1165	stomachache	0	0.0125	0.0125	-0.0125	1.25	0
1166	consuming	0	0.0125	0.0125	-0.0125	1.25	0
1167	procrastination	0	0.0125	0.0125	-0.0125	1.25	0
1168	priority	0	0.0125	0.0125	-0.0125	1.25	0
1169	bloodpressure	0	0.0125	0.0125	-0.0125	1.25	0
1170	justify	0	0.0125	0.0125	-0.0125	1.25	0
1171	legal	0	0.0125	0.0125	-0.0125	1.25	0
1172	contracts	0	0.0125	0.0125	-0.0125	1.25	0
1173	obsession	0	0.0125	0.0125	-0.0125	1.25	0
1174	subscription	0	0.0125	0.0125	-0.0125	1.25	0
1175	crucial	0	0.0125	0.0125	-0.0125	1.25	0
1176	affairs	0	0.0125	0.0125	-0.0125	1.25	0
1177	illicit	0	0.0125	0.0125	-0.0125	1.25	0
1178	articles	0	0.0125	0.0125	-0.0125	1.25	0
1179	newspapers	0	0.0125	0.0125	-0.0125	1.25	0
1180	unclear	0	0.0125	0.0125	-0.0125	1.25	0
1181	uncertain	0	0.0125	0.0125	-0.0125	1.25	0
1182	gibberish	0	0.0125	0.0125	-0.0125	1.25	0
1183	jumbled	0	0.0125	0.0125	-0.0125	1.25	0
1184	beginning	0	0.0125	0.0125	-0.0125	1.25	0
1185	cheering	0	0.0125	0.0125	-0.0125	1.25	0
1186	blowing	0	0.0125	0.0125	-0.0125	1.25	0
1187	conceited	0	0.0125	0.0125	-0.0125	1.25	0
1188	shallow	0	0.0125	0.0125	-0.0125	1.25	0
1189	kraken	0	0.0125	0.0125	-0.0125	1.25	0
1190	sunken	0	0.0125	0.0125	-0.0125	1.25	0
1191	coral	0	0.0125	0.0125	-0.0125	1.25	0
1192	titanic	0	0.0125	0.0125	-0.0125	1.25	0
1193	penguin	0	0.0125	0.0125	-0.0125	1.25	0
1194	walrus	0	0.0125	0.0125	-0.0125	1.25	0
1195	glacier	0	0.0125	0.0125	-0.0125	1.25	0
1196	climate	0	0.0125	0.0125	-0.0125	1.25	0
1197	catastrophe	0	0.0125	0.0125	-0.0125	1.25	0
1198	screaming	0	0.0125	0.0125	-0.0125	1.25	0
1199	panic	0	0.0125	0.0125	-0.0125	1.25	0
1200	emergency	0	0.0125	0.0125	-0.0125	1.25	0
1201	ageant	0	0.0125	0.0125	-0.0125	1.25	0
1202	cia	0	0.0125	0.0125	-0.0125	1.25	0
1203	cuffs	0	0.0125	0.0125	-0.0125	1.25	0
1204	agony	0	0.0125	0.0125	-0.0125	1.25	0
1205	punishment	0	0.0125	0.0125	-0.0125	1.25	0
1206	darts	0	0.0125	0.0125	-0.0125	1.25	0
1207	scrape	0	0.0125	0.0125	-0.0125	1.25	0
1208	operation	0	0.0125	0.0125	-0.0125	1.25	0
1209	scab	0	0.0125	0.0125	-0.0125	1.25	0
1210	heal	0	0.0125	0.0125	-0.0125	1.25	0
1211	okay	0	0.0125	0.0125	-0.0125	1.25	0
1212	george	0	0.0125	0.0125	-0.0125	1.25	0
1213	tokyo	0	0.0125	0.0125	-0.0125	1.25	0
1214	newyork	0	0.0125	0.0125	-0.0125	1.25	0
1215	coffin	0	0.0125	0.0125	-0.0125	1.25	0
1216	element	0	0.0125	0.0125	-0.0125	1.25	0
1217	entertain	0	0.0125	0.0125	-0.0125	1.25	0
1218	carrier	0	0.0125	0.0125	-0.0125	1.25	0
1219	execution	0	0.0125	0.0125	-0.0125	1.25	0
1220	elocution	0	0.0125	0.0125	-0.0125	1.25	0
1221	speech	0	0.0125	0.0125	-0.0125	1.25	0
1222	l	0	0.0125	0.0125	-0.0125	1.25	0
1223	held	0	0.0125	0.0125	-0.0125	1.25	0
1224	caress	0	0.0125	0.0125	-0.0125	1.25	0
1225	yawn	0	0.0125	0.0125	-0.0125	1.25	0
1226	unbearable	0	0.0125	0.0125	-0.0125	1.25	0
1227	wreck	0	0.0125	0.0125	-0.0125	1.25	0
1228	abroad	0	0.0125	0.0125	-0.0125	1.25	0
1229	binge	0	0.0125	0.0125	-0.0125	1.25	0
1230	clutter	0	0.0125	0.0125	-0.0125	1.25	0
1231	array	0	0.0125	0.0125	-0.0125	1.25	0
1232	assortment	0	0.0125	0.0125	-0.0125	1.25	0
1233	fragrant	0	0.0125	0.0125	-0.0125	1.25	0
1234	scent	0	0.0125	0.0125	-0.0125	1.25	0
1235	organized	0	0.0125	0.0125	-0.0125	1.25	0
1236	sorted	0	0.0125	0.0125	-0.0125	1.25	0
1237	capable	0	0.0125	0.0125	-0.0125	1.25	0
1238	willing	0	0.0125	0.0125	-0.0125	1.25	0
1239	hue	0	0.0125	0.0125	-0.0125	1.25	0
1240	contrast	0	0.0125	0.0125	-0.0125	1.25	0
1241	texture	0	0.0125	0.0125	-0.0125	1.25	0
1242	surface	0	0.0125	0.0125	-0.0125	1.25	0
1243	envy	0	0.0125	0.0125	-0.0125	1.25	0
1244	jealousy	0	0.0125	0.0125	-0.0125	1.25	0
1245	suggestion	0	0.0125	0.0125	-0.0125	1.25	0
1246	recommendation	0	0.0125	0.0125	-0.0125	1.25	0
1247	preference	0	0.0125	0.0125	-0.0125	1.25	0
1248	choice	0	0.0125	0.0125	-0.0125	1.25	0
1249	pick	0	0.0125	0.0125	-0.0125	1.25	0
1250	choose	0	0.0125	0.0125	-0.0125	1.25	0
1251	decide	0	0.0125	0.0125	-0.0125	1.25	0
1252	assign	0	0.0125	0.0125	-0.0125	1.25	0
1253	mitt	0	0.0125	0.0125	-0.0125	1.25	0
1254	pitcher	0	0.0125	0.0125	-0.0125	1.25	0
1255	batter	0	0.0125	0.0125	-0.0125	1.25	0
1256	catcher	0	0.0125	0.0125	-0.0125	1.25	0
1257	grime	0	0.0125	0.0125	-0.0125	1.25	0
1258	slime	0	0.0125	0.0125	-0.0125	1.25	0
1259	mildew	0	0.0125	0.0125	-0.0125	1.25	0
1260	boating	0	0.0125	0.0125	-0.0125	1.25	0
1261	cast	0	0.0125	0.0125	-0.0125	1.25	0
1262	ahitrcto	0	0.0125	0.0125	-0.0125	1.25	0
1263	anchor	0	0.0125	0.0125	-0.0125	1.25	0
1264	invest	0	0.0125	0.0125	-0.0125	1.25	0
1265	bell	0	0.0125	0.0125	-0.0125	1.25	0
1266	catholic	0	0.0125	0.0125	-0.0125	1.25	0
1267	pallete	0	0.0125	0.0125	-0.0125	1.25	0
1268	smear	0	0.0125	0.0125	-0.0125	1.25	0
1269	bagle	0	0.0125	0.0125	-0.0125	1.25	0
1270	melt	0	0.0125	0.0125	-0.0125	1.25	0
1271	glue	0	0.0125	0.0125	-0.0125	1.25	0
1272	buffalo	0	0.0125	0.0125	-0.0125	1.25	0
1273	rouge	0	0.0125	0.0125	-0.0125	1.25	0
1274	popcorn	0	0.0125	0.0125	-0.0125	1.25	0
1275	flour	0	0.0125	0.0125	-0.0125	1.25	0
1276	sexy	0	0.0125	0.0125	-0.0125	1.25	0
1277	weightlifter	0	0.0125	0.0125	-0.0125	1.25	0
1278	remodel	0	0.0125	0.0125	-0.0125	1.25	0
1279	sandy	0	0.0125	0.0125	-0.0125	1.25	0
1280	daytime	0	0.0125	0.0125	-0.0125	1.25	0
1281	musical	0	0.0125	0.0125	-0.0125	1.25	0
1282	soaring	0	0.0125	0.0125	-0.0125	1.25	0
1283	planing	0	0.0125	0.0125	-0.0125	1.25	0
1284	bloom	0	0.0125	0.0125	-0.0125	1.25	0
1285	tulips	0	0.0125	0.0125	-0.0125	1.25	0
1286	dutch	0	0.0125	0.0125	-0.0125	1.25	0
1287	endless	0	0.0125	0.0125	-0.0125	1.25	0
1288	continuous	0	0.0125	0.0125	-0.0125	1.25	0
1289	complet	0	0.0125	0.0125	-0.0125	1.25	0
1290	omnipotent	0	0.0125	0.0125	-0.0125	1.25	0
1291	extraterrestrial	0	0.0125	0.0125	-0.0125	1.25	0
1292	ufo	0	0.0125	0.0125	-0.0125	1.25	0
1293	sighting	0	0.0125	0.0125	-0.0125	1.25	0
1294	glasses	0	0.0125	0.0125	-0.0125	1.25	0
1295	filled	0	0.0125	0.0125	-0.0125	1.25	0
1296	span	0	0.0125	0.0125	-0.0125	1.25	0
1297	shoulder	0	0.0125	0.0125	-0.0125	1.25	0
1298	elbow	0	0.0125	0.0125	-0.0125	1.25	0
1299	bicep	0	0.0125	0.0125	-0.0125	1.25	0
1300	nipple	0	0.0125	0.0125	-0.0125	1.25	0
1301	collarbone	0	0.0125	0.0125	-0.0125	1.25	0
1302	chin	0	0.0125	0.0125	-0.0125	1.25	0
1303	beard	0	0.0125	0.0125	-0.0125	1.25	0
1304	pomade	0	0.0125	0.0125	-0.0125	1.25	0
1305	tin	0	0.0125	0.0125	-0.0125	1.25	0
1306	can	0	0.0125	0.0125	-0.0125	1.25	0
1307	navy	0	0.0125	0.0125	-0.0125	1.25	0
1308	kidney	0	0.0125	0.0125	-0.0125	1.25	0
1309	lima	0	0.0125	0.0125	-0.0125	1.25	0
1310	stem	0	0.0125	0.0125	-0.0125	1.25	0
1311	roots	0	0.0125	0.0125	-0.0125	1.25	0
1312	wiggle	0	0.0125	0.0125	-0.0125	1.25	0
1313	cracks	0	0.0125	0.0125	-0.0125	1.25	0
1314	techtonic	0	0.0125	0.0125	-0.0125	1.25	0
1315	center	0	0.0125	0.0125	-0.0125	1.25	0
1316	volcano	0	0.0125	0.0125	-0.0125	1.25	0
1317	swarm	0	0.0125	0.0125	-0.0125	1.25	0
1318	sheer	0	0.0125	0.0125	-0.0125	1.25	0
1319	eyelids	0	0.0125	0.0125	-0.0125	1.25	0
1320	mascara	0	0.0125	0.0125	-0.0125	1.25	0
1321	goopy	0	0.0125	0.0125	-0.0125	1.25	0
1322	goop	0	0.0125	0.0125	-0.0125	1.25	0
1323	gwenyth	0	0.0125	0.0125	-0.0125	1.25	0
1324	paltrow	0	0.0125	0.0125	-0.0125	1.25	0
1325	author	0	0.0125	0.0125	-0.0125	1.25	0
1326	writer	0	0.0125	0.0125	-0.0125	1.25	0
1327	magnifyingglass	0	0.0125	0.0125	-0.0125	1.25	0
1328	handle	0	0.0125	0.0125	-0.0125	1.25	0
1329	chimney	0	0.0125	0.0125	-0.0125	1.25	0
1330	frozen	0	0.0125	0.0125	-0.0125	1.25	0
1331	compassion	0	0.0125	0.0125	-0.0125	1.25	0
1332	dose	0	0.0125	0.0125	-0.0125	1.25	0
1333	calendar	0	0.0125	0.0125	-0.0125	1.25	0
1334	location	0	0.0125	0.0125	-0.0125	1.25	0
1335	unaffordable	0	0.0125	0.0125	-0.0125	1.25	0
1336	postman	0	0.0125	0.0125	-0.0125	1.25	0
1337	ordered	0	0.0125	0.0125	-0.0125	1.25	0
1338	walmart	0	0.0125	0.0125	-0.0125	1.25	0
1339	stores	0	0.0125	0.0125	-0.0125	1.25	0
1340	cashier	0	0.0125	0.0125	-0.0125	1.25	0
1341	merchandise	0	0.0125	0.0125	-0.0125	1.25	0
1342	jewelry	0	0.0125	0.0125	-0.0125	1.25	0
1343	coordination	0	0.0125	0.0125	-0.0125	1.25	0
1344	clumsy	0	0.0125	0.0125	-0.0125	1.25	0
1345	soaked	0	0.0125	0.0125	-0.0125	1.25	0
1346	alt	0	0.0125	0.0125	-0.0125	1.25	0
1347	panam	0	0.0125	0.0125	-0.0125	1.25	0
1348	aviator	0	0.0125	0.0125	-0.0125	1.25	0
1349	distorted	0	0.0125	0.0125	-0.0125	1.25	0
1350	lens	0	0.0125	0.0125	-0.0125	1.25	0
1351	captain	0	0.0125	0.0125	-0.0125	1.25	0
1352	spiv	0	0.0125	0.0125	-0.0125	1.25	0
1353	neighbor	0	0.0125	0.0125	-0.0125	1.25	0
1354	nosey	0	0.0125	0.0125	-0.0125	1.25	0
1355	ruby	0	0.0125	0.0125	-0.0125	1.25	0
1356	tournament	0	0.0125	0.0125	-0.0125	1.25	0
1357	bracket	0	0.0125	0.0125	-0.0125	1.25	0
1358	terror	0	0.0125	0.0125	-0.0125	1.25	0
1359	blonde	0	0.0125	0.0125	-0.0125	1.25	0
1360	scissor	0	0.0125	0.0125	-0.0125	1.25	0
1361	sunflower	0	0.0125	0.0125	-0.0125	1.25	0
1362	trapped	0	0.0125	0.0125	-0.0125	1.25	0
1363	fangs	0	0.0125	0.0125	-0.0125	1.25	0
1364	greens	0	0.0125	0.0125	-0.0125	1.25	0
1365	tortu	0	0.0125	0.0125	-0.0125	1.25	0
1366	deserts	0	0.0125	0.0125	-0.0125	1.25	0
1367	valentines	0	0.0125	0.0125	-0.0125	1.25	0
1368	hearts	0	0.0125	0.0125	-0.0125	1.25	0
1369	awe	0	0.0125	0.0125	-0.0125	1.25	0
1370	amazement	0	0.0125	0.0125	-0.0125	1.25	0
1371	tow	0	0.0125	0.0125	-0.0125	1.25	0
1372	lytton	0	0.0125	0.0125	-0.0125	1.25	0
1373	iowa	0	0.0125	0.0125	-0.0125	1.25	0
1374	stat	0	0.0125	0.0125	-0.0125	1.25	0
1375	altitude	0	0.0125	0.0125	-0.0125	1.25	0
1376	nutrients	0	0.0125	0.0125	-0.0125	1.25	0
1377	atlas	0	0.0125	0.0125	-0.0125	1.25	0
1378	topography	0	0.0125	0.0125	-0.0125	1.25	0
1379	tunnels	0	0.0125	0.0125	-0.0125	1.25	0
1380	kidnapped	0	0.0125	0.0125	-0.0125	1.25	0
1381	moles	0	0.0125	0.0125	-0.0125	1.25	0
1382	neuron	0	0.0125	0.0125	-0.0125	1.25	0
1383	synapse	0	0.0125	0.0125	-0.0125	1.25	0
1384	volts	0	0.0125	0.0125	-0.0125	1.25	0
1385	elect	0	0.0125	0.0125	-0.0125	1.25	0
1386	lease	0	0.0125	0.0125	-0.0125	1.25	0
1387	conman	0	0.0125	0.0125	-0.0125	1.25	0
1388	con	0	0.0125	0.0125	-0.0125	1.25	0
1389	scam	0	0.0125	0.0125	-0.0125	1.25	0
1390	pyramid	0	0.0125	0.0125	-0.0125	1.25	0
1391	stack	0	0.0125	0.0125	-0.0125	1.25	0
1392	jelly	0	0.0125	0.0125	-0.0125	1.25	0
1393	jello	0	0.0125	0.0125	-0.0125	1.25	0
1394	susitenence	0	0.0125	0.0125	-0.0125	1.25	0
1395	font	0	0.0125	0.0125	-0.0125	1.25	0
1396	neural	0	0.0125	0.0125	-0.0125	1.25	0
1397	chip	0	0.0125	0.0125	-0.0125	1.25	0
1398	bot	0	0.0125	0.0125	-0.0125	1.25	0
1399	scatter	0	0.0125	0.0125	-0.0125	1.25	0
1400	recipe	0	0.0125	0.0125	-0.0125	1.25	0
1401	connect	0	0.0125	0.0125	-0.0125	1.25	0
1402	syntax	0	0.0125	0.0125	-0.0125	1.25	0
1403	fourty	0	0.0125	0.0125	-0.0125	1.25	0
1404	etymology	0	0.0125	0.0125	-0.0125	1.25	0
1405	foundation	0	0.0125	0.0125	-0.0125	1.25	0
1406	capitalize	0	0.0125	0.0125	-0.0125	1.25	0
1407	marked	0	0.0125	0.0125	-0.0125	1.25	0
1408	bet	0	0.0125	0.0125	-0.0125	1.25	0
1409	currency	0	0.0125	0.0125	-0.0125	1.25	0
1410	numb	0	0.0125	0.0125	-0.0125	1.25	0
1411	stems	0	0.0125	0.0125	-0.0125	1.25	0
1412	glassware	0	0.0125	0.0125	-0.0125	1.25	0
1413	silverware	0	0.0125	0.0125	-0.0125	1.25	0
1414	paved	0	0.0125	0.0125	-0.0125	1.25	0
1415	strings	0	0.0125	0.0125	-0.0125	1.25	0
1416	pinetree	0	0.0125	0.0125	-0.0125	1.25	0
1417	wrapping	0	0.0125	0.0125	-0.0125	1.25	0
1418	bows	0	0.0125	0.0125	-0.0125	1.25	0
1419	sap	0	0.0125	0.0125	-0.0125	1.25	0
1420	maplesyrup	0	0.0125	0.0125	-0.0125	1.25	0
1421	whiteout	0	0.0125	0.0125	-0.0125	1.25	0
1422	correction	0	0.0125	0.0125	-0.0125	1.25	0
1423	july	0	0.0125	0.0125	-0.0125	1.25	0
1424	tyranny	0	0.0125	0.0125	-0.0125	1.25	0
1425	crickets	0	0.0125	0.0125	-0.0125	1.25	0
1426	sin	0	0.0125	0.0125	-0.0125	1.25	0
1427	guilty	0	0.0125	0.0125	-0.0125	1.25	0
1428	regrets	0	0.0125	0.0125	-0.0125	1.25	0
1429	troubled	0	0.0125	0.0125	-0.0125	1.25	0
1430	sheltered	0	0.0125	0.0125	-0.0125	1.25	0
1431	breathing	0	0.0125	0.0125	-0.0125	1.25	0
1432	blessed	0	0.0125	0.0125	-0.0125	1.25	0
1433	blessing	0	0.0125	0.0125	-0.0125	1.25	0
1434	pleased	0	0.0125	0.0125	-0.0125	1.25	0
1435	blouse	0	0.0125	0.0125	-0.0125	1.25	0
1436	slacks	0	0.0125	0.0125	-0.0125	1.25	0
1437	motorola	0	0.0125	0.0125	-0.0125	1.25	0
1438	macbook	0	0.0125	0.0125	-0.0125	1.25	0
1439	gilette	0	0.0125	0.0125	-0.0125	1.25	0
1440	chroma	0	0.0125	0.0125	-0.0125	1.25	0
1441	chrome	0	0.0125	0.0125	-0.0125	1.25	0
1442	firefox	0	0.0125	0.0125	-0.0125	1.25	0
1443	opera	0	0.0125	0.0125	-0.0125	1.25	0
1444	explorer	0	0.0125	0.0125	-0.0125	1.25	0
1445	starbucs	0	0.0125	0.0125	-0.0125	1.25	0
1446	sbarro	0	0.0125	0.0125	-0.0125	1.25	0
1447	metrocard	0	0.0125	0.0125	-0.0125	1.25	0
1448	turnstyle	0	0.0125	0.0125	-0.0125	1.25	0
1449	acella	0	0.0125	0.0125	-0.0125	1.25	0
1450	cartoon	0	0.0125	0.0125	-0.0125	1.25	0
1451	ed	0	0.0125	0.0125	-0.0125	1.25	0
1452	edd	0	0.0125	0.0125	-0.0125	1.25	0
1453	eddy	0	0.0125	0.0125	-0.0125	1.25	0
1454	transformers	0	0.0125	0.0125	-0.0125	1.25	0
1455	voltron	0	0.0125	0.0125	-0.0125	1.25	0
1456	rangers	0	0.0125	0.0125	-0.0125	1.25	0
1457	droid	0	0.0125	0.0125	-0.0125	1.25	0
1458	alpha	0	0.0125	0.0125	-0.0125	1.25	0
1459	zordon	0	0.0125	0.0125	-0.0125	1.25	0
1460	zords	0	0.0125	0.0125	-0.0125	1.25	0
1461	batman	0	0.0125	0.0125	-0.0125	1.25	0
1462	superman	0	0.0125	0.0125	-0.0125	1.25	0
1463	lantern	0	0.0125	0.0125	-0.0125	1.25	0
1464	supergirl	0	0.0125	0.0125	-0.0125	1.25	0
1465	batwoman	0	0.0125	0.0125	-0.0125	1.25	0
1466	gordon	0	0.0125	0.0125	-0.0125	1.25	0
1467	freeman	0	0.0125	0.0125	-0.0125	1.25	0
1468	halflife	0	0.0125	0.0125	-0.0125	1.25	0
1469	coming	0	0.0125	0.0125	-0.0125	1.25	0
1470	or	0	0.0125	0.0125	-0.0125	1.25	0
1471	releasing	0	0.0125	0.0125	-0.0125	1.25	0
1472	screw	0	0.0125	0.0125	-0.0125	1.25	0
1473	valve	0	0.0125	0.0125	-0.0125	1.25	0
1474	sue	0	0.0125	0.0125	-0.0125	1.25	0
1475	epic	0	0.0125	0.0125	-0.0125	1.25	0
1476	lootbox	0	0.0125	0.0125	-0.0125	1.25	0
1477	gambling	0	0.0125	0.0125	-0.0125	1.25	0
1478	secretary	0	0.0125	0.0125	-0.0125	1.25	0
1479	stronger	0	0.0125	0.0125	-0.0125	1.25	0
1480	wait	0	0.0125	0.0125	-0.0125	1.25	0
1481	longer	0	0.0125	0.0125	-0.0125	1.25	0
1482	onyx	0	0.0125	0.0125	-0.0125	1.25	0
1483	porygon	0	0.0125	0.0125	-0.0125	1.25	0
1484	pikachu	0	0.0125	0.0125	-0.0125	1.25	0
1485	snorlax	0	0.0125	0.0125	-0.0125	1.25	0
1486	pokeball	0	0.0125	0.0125	-0.0125	1.25	0
1487	trainer	0	0.0125	0.0125	-0.0125	1.25	0
1488	misty	0	0.0125	0.0125	-0.0125	1.25	0
1489	brock	0	0.0125	0.0125	-0.0125	1.25	0
1490	yugi	0	0.0125	0.0125	-0.0125	1.25	0
1491	captor	0	0.0125	0.0125	-0.0125	1.25	0
1492	sakura	0	0.0125	0.0125	-0.0125	1.25	0
1493	gathering	0	0.0125	0.0125	-0.0125	1.25	0
1494	download	0	0.0125	0.0125	-0.0125	1.25	0
1495	credit	0	0.0125	0.0125	-0.0125	1.25	0
1496	set	0	0.0125	0.0125	-0.0125	1.25	0
1497	ebay	0	0.0125	0.0125	-0.0125	1.25	0
1498	paypal	0	0.0125	0.0125	-0.0125	1.25	0
1499	fuselage	0	0.0125	0.0125	-0.0125	1.25	0
1500	stickshaker	0	0.0125	0.0125	-0.0125	1.25	0
1501	nosedive	0	0.0125	0.0125	-0.0125	1.25	0
1502	maneuvers	0	0.0125	0.0125	-0.0125	1.25	0
1503	dogfight	0	0.0125	0.0125	-0.0125	1.25	0
1504	airforce	0	0.0125	0.0125	-0.0125	1.25	0
1505	jets	0	0.0125	0.0125	-0.0125	1.25	0
1506	missiles	0	0.0125	0.0125	-0.0125	1.25	0
1507	contrails	0	0.0125	0.0125	-0.0125	1.25	0
1508	beaks	0	0.0125	0.0125	-0.0125	1.25	0
1509	skydive	0	0.0125	0.0125	-0.0125	1.25	0
1510	paratrooper	0	0.0125	0.0125	-0.0125	1.25	0
1511	argon	0	0.0125	0.0125	-0.0125	1.25	0
1512	zeppelin	0	0.0125	0.0125	-0.0125	1.25	0
1513	flammable	0	0.0125	0.0125	-0.0125	1.25	0
1514	reporting	0	0.0125	0.0125	-0.0125	1.25	0
1515	inquiries	0	0.0125	0.0125	-0.0125	1.25	0
1516	decisiveness	0	0.0125	0.0125	-0.0125	1.25	0
1517	conceptually	0	0.0125	0.0125	-0.0125	1.25	0
1518	changes	0	0.0125	0.0125	-0.0125	1.25	0
1519	probabilities	0	0.0125	0.0125	-0.0125	1.25	0
1520	footnote	0	0.0125	0.0125	-0.0125	1.25	0
1521	established	0	0.0125	0.0125	-0.0125	1.25	0
1522	cemented	0	0.0125	0.0125	-0.0125	1.25	0
1523	soldified	0	0.0125	0.0125	-0.0125	1.25	0
1524	commonsense	0	0.0125	0.0125	-0.0125	1.25	0
1525	overlooked	0	0.0125	0.0125	-0.0125	1.25	0
1526	misunderstood	0	0.0125	0.0125	-0.0125	1.25	0
1527	challenger	0	0.0125	0.0125	-0.0125	1.25	0
1528	explosion	0	0.0125	0.0125	-0.0125	1.25	0
1529	astronauts	0	0.0125	0.0125	-0.0125	1.25	0
1530	physicists	0	0.0125	0.0125	-0.0125	1.25	0
1531	committees	0	0.0125	0.0125	-0.0125	1.25	0
1532	questi	0	0.0125	0.0125	-0.0125	1.25	0
1533	duster	0	0.0125	0.0125	-0.0125	1.25	0
1534	plymouth	0	0.0125	0.0125	-0.0125	1.25	0
1535	pigrim	0	0.0125	0.0125	-0.0125	1.25	0
1536	feast	0	0.0125	0.0125	-0.0125	1.25	0
1537	henry	0	0.0125	0.0125	-0.0125	1.25	0
1538	wives	0	0.0125	0.0125	-0.0125	1.25	0
1539	locomotive	0	0.0125	0.0125	-0.0125	1.25	0
1540	warrior	0	0.0125	0.0125	-0.0125	1.25	0
1541	sneak	0	0.0125	0.0125	-0.0125	1.25	0
1542	creep	0	0.0125	0.0125	-0.0125	1.25	0
1543	wilderness	0	0.0125	0.0125	-0.0125	1.25	0
1544	found	0	0.0125	0.0125	-0.0125	1.25	0
1545	redeem	0	0.0125	0.0125	-0.0125	1.25	0
1546	cans	0	0.0125	0.0125	-0.0125	1.25	0
1547	coke	0	0.0125	0.0125	-0.0125	1.25	0
1548	asia	0	0.0125	0.0125	-0.0125	1.25	0
1549	fa	0	0.0125	0.0125	-0.0125	1.25	0
1550	frill	0	0.0125	0.0125	-0.0125	1.25	0
1551	covet	0	0.0125	0.0125	-0.0125	1.25	0
1552	incomplete	0	0.0125	0.0125	-0.0125	1.25	0
1553	obtuse	0	0.0125	0.0125	-0.0125	1.25	0
1554	after	0	0.0125	0.0125	-0.0125	1.25	0
1555	incongruent	0	0.0125	0.0125	-0.0125	1.25	0
1556	obsidian	0	0.0125	0.0125	-0.0125	1.25	0
1557	pair	0	0.0125	0.0125	-0.0125	1.25	0
1558	barely	0	0.0125	0.0125	-0.0125	1.25	0
1559	froze	0	0.0125	0.0125	-0.0125	1.25	0
1560	highlight	0	0.0125	0.0125	-0.0125	1.25	0
1561	pepcid	0	0.0125	0.0125	-0.0125	1.25	0
1562	amid	0	0.0125	0.0125	-0.0125	1.25	0
1563	catapult	0	0.0125	0.0125	-0.0125	1.25	0
1564	incredible	0	0.0125	0.0125	-0.0125	1.25	0
1565	ornate	0	0.0125	0.0125	-0.0125	1.25	0
1566	fulfill	0	0.0125	0.0125	-0.0125	1.25	0
1567	offer	0	0.0125	0.0125	-0.0125	1.25	0
1568	inate	0	0.0125	0.0125	-0.0125	1.25	0
1569	elevate	0	0.0125	0.0125	-0.0125	1.25	0
1570	arise	0	0.0125	0.0125	-0.0125	1.25	0
1571	drift	0	0.0125	0.0125	-0.0125	1.25	0
1572	aftermath	0	0.0125	0.0125	-0.0125	1.25	0
1573	desolute	0	0.0125	0.0125	-0.0125	1.25	0
1574	deciduous	0	0.0125	0.0125	-0.0125	1.25	0
1575	anniversary	0	0.0125	0.0125	-0.0125	1.25	0
1576	tracker	0	0.0125	0.0125	-0.0125	1.25	0
1577	pelt	0	0.0125	0.0125	-0.0125	1.25	0
1578	canoe	0	0.0125	0.0125	-0.0125	1.25	0
1579	ridden	0	0.0125	0.0125	-0.0125	1.25	0
1580	crack	0	0.0125	0.0125	-0.0125	1.25	0
1581	adhesive	0	0.0125	0.0125	-0.0125	1.25	0
1582	grout	0	0.0125	0.0125	-0.0125	1.25	0
1583	lumpy	0	0.0125	0.0125	-0.0125	1.25	0
1584	infant	0	0.0125	0.0125	-0.0125	1.25	0
1585	clover	0	0.0125	0.0125	-0.0125	1.25	0
1586	negate	0	0.0125	0.0125	-0.0125	1.25	0
1587	finesse	0	0.0125	0.0125	-0.0125	1.25	0
1588	altar	0	0.0125	0.0125	-0.0125	1.25	0
1589	escapism	0	0.0125	0.0125	-0.0125	1.25	0
1590	herd	0	0.0125	0.0125	-0.0125	1.25	0
1591	satiate	0	0.0125	0.0125	-0.0125	1.25	0
1592	mislead	0	0.0125	0.0125	-0.0125	1.25	0
1593	chores	0	0.0125	0.0125	-0.0125	1.25	0
1594	dusting	0	0.0125	0.0125	-0.0125	1.25	0
1595	possessions	0	0.0125	0.0125	-0.0125	1.25	0
1596	activities	0	0.0125	0.0125	-0.0125	1.25	0
1597	museum	0	0.0125	0.0125	-0.0125	1.25	0
1598	selzter	0	0.0125	0.0125	-0.0125	1.25	0
1599	weight	0	0.0125	0.0125	-0.0125	1.25	0
1600	kitten	0	0.0125	0.0125	-0.0125	1.25	0
1601	marsupial	0	0.0125	0.0125	-0.0125	1.25	0
1602	kangaroo	0	0.0125	0.0125	-0.0125	1.25	0
1603	hop	0	0.0125	0.0125	-0.0125	1.25	0
1604	espionage	0	0.0125	0.0125	-0.0125	1.25	0
1605	capitalism	0	0.0125	0.0125	-0.0125	1.25	0
1606	rays	0	0.0125	0.0125	-0.0125	1.25	0
1607	snore	0	0.0125	0.0125	-0.0125	1.25	0
1608	blankets	0	0.0125	0.0125	-0.0125	1.25	0
1609	sumer	0	0.0125	0.0125	-0.0125	1.25	0
1610	bisard	0	0.0125	0.0125	-0.0125	1.25	0
1611	yankee	0	0.0125	0.0125	-0.0125	1.25	0
1612	chiminey	0	0.0125	0.0125	-0.0125	1.25	0
1613	steering	0	0.0125	0.0125	-0.0125	1.25	0
1614	morbid	0	0.0125	0.0125	-0.0125	1.25	0
1615	greif	0	0.0125	0.0125	-0.0125	1.25	0
1616	goof	0	0.0125	0.0125	-0.0125	1.25	0
1617	blunder	0	0.0125	0.0125	-0.0125	1.25	0
1618	deck	0	0.0125	0.0125	-0.0125	1.25	0
1619	lessen	0	0.0125	0.0125	-0.0125	1.25	0
1620	outline	0	0.0125	0.0125	-0.0125	1.25	0
1621	eden	0	0.0125	0.0125	-0.0125	1.25	0
1622	hell	0	0.0125	0.0125	-0.0125	1.25	0
1623	girder	0	0.0125	0.0125	-0.0125	1.25	0
1624	skyscraper	0	0.0125	0.0125	-0.0125	1.25	0
1625	circuit	0	0.0125	0.0125	-0.0125	1.25	0
1626	lunar	0	0.0125	0.0125	-0.0125	1.25	0
1627	steps	0	0.0125	0.0125	-0.0125	1.25	0
1628	methid	0	0.0125	0.0125	-0.0125	1.25	0
1629	doll	0	0.0125	0.0125	-0.0125	1.25	0
1630	mannequin	0	0.0125	0.0125	-0.0125	1.25	0
1631	nair	0	0.0125	0.0125	-0.0125	1.25	0
1632	clood	0	0.0125	0.0125	-0.0125	1.25	0
1633	whipped	0	0.0125	0.0125	-0.0125	1.25	0
1634	beaten	0	0.0125	0.0125	-0.0125	1.25	0
1635	dreamer	0	0.0125	0.0125	-0.0125	1.25	0
1636	sleeper	0	0.0125	0.0125	-0.0125	1.25	0
1637	mitosis	0	0.0125	0.0125	-0.0125	1.25	0
1638	conquer	0	0.0125	0.0125	-0.0125	1.25	0
1639	invade	0	0.0125	0.0125	-0.0125	1.25	0
1640	appropriate	0	0.0125	0.0125	-0.0125	1.25	0
1641	encounter	0	0.0125	0.0125	-0.0125	1.25	0
1642	find	0	0.0125	0.0125	-0.0125	1.25	0
1643	pauper	0	0.0125	0.0125	-0.0125	1.25	0
1644	destitute	0	0.0125	0.0125	-0.0125	1.25	0
1645	wanting	0	0.0125	0.0125	-0.0125	1.25	0
1646	yearning	0	0.0125	0.0125	-0.0125	1.25	0
1647	yen	0	0.0125	0.0125	-0.0125	1.25	0
1648	check	0	0.0125	0.0125	-0.0125	1.25	0
1649	mate	0	0.0125	0.0125	-0.0125	1.25	0
1650	stocking	0	0.0125	0.0125	-0.0125	1.25	0
1651	li	0	0.0125	0.0125	-0.0125	1.25	0
1652	snoop	0	0.0125	0.0125	-0.0125	1.25	0
1653	doggy	0	0.0125	0.0125	-0.0125	1.25	0
1654	method	0	0.0125	0.0125	-0.0125	1.25	0
1655	wutang	0	0.0125	0.0125	-0.0125	1.25	0
1656	dana	0	0.0125	0.0125	-0.0125	1.25	0
1657	dane	0	0.0125	0.0125	-0.0125	1.25	0
1658	kurtis	0	0.0125	0.0125	-0.0125	1.25	0
1659	bambaataa	0	0.0125	0.0125	-0.0125	1.25	0
1660	treacherous	0	0.0125	0.0125	-0.0125	1.25	0
1661	three	0	0.0125	0.0125	-0.0125	1.25	0
1662	boyz	0	0.0125	0.0125	-0.0125	1.25	0
1663	daddy	0	0.0125	0.0125	-0.0125	1.25	0
1664	supreme	0	0.0125	0.0125	-0.0125	1.25	0
1665	biz	0	0.0125	0.0125	-0.0125	1.25	0
1666	markie	0	0.0125	0.0125	-0.0125	1.25	0
1667	ll	0	0.0125	0.0125	-0.0125	1.25	0
1668	jay	0	0.0125	0.0125	-0.0125	1.25	0
1669	whodini	0	0.0125	0.0125	-0.0125	1.25	0
1670	usps	0	0.0125	0.0125	-0.0125	1.25	0
1671	ups	0	0.0125	0.0125	-0.0125	1.25	0
1672	fedex	0	0.0125	0.0125	-0.0125	1.25	0
1673	parcel	0	0.0125	0.0125	-0.0125	1.25	0
1674	lasership	0	0.0125	0.0125	-0.0125	1.25	0
1675	copy	0	0.0125	0.0125	-0.0125	1.25	0
1676	print	0	0.0125	0.0125	-0.0125	1.25	0
1677	photos	0	0.0125	0.0125	-0.0125	1.25	0
1678	cvs	0	0.0125	0.0125	-0.0125	1.25	0
1679	rite	0	0.0125	0.0125	-0.0125	1.25	0
1680	aid	0	0.0125	0.0125	-0.0125	1.25	0
1681	medical	0	0.0125	0.0125	-0.0125	1.25	0
1682	too	0	0.0125	0.0125	-0.0125	1.25	0
1683	much	0	0.0125	0.0125	-0.0125	1.25	0
1684	major	0	0.0125	0.0125	-0.0125	1.25	0
1685	minor	0	0.0125	0.0125	-0.0125	1.25	0
1686	nfl	0	0.0125	0.0125	-0.0125	1.25	0
1687	soccr	0	0.0125	0.0125	-0.0125	1.25	0
1688	sucks	0	0.0125	0.0125	-0.0125	1.25	0
1689	ufc	0	0.0125	0.0125	-0.0125	1.25	0
1690	vroom	0	0.0125	0.0125	-0.0125	1.25	0
1691	racecar	0	0.0125	0.0125	-0.0125	1.25	0
1692	daytona	0	0.0125	0.0125	-0.0125	1.25	0
1693	sega	0	0.0125	0.0125	-0.0125	1.25	0
1694	xbox360	0	0.0125	0.0125	-0.0125	1.25	0
1695	xboxone	0	0.0125	0.0125	-0.0125	1.25	0
1696	halo	0	0.0125	0.0125	-0.0125	1.25	0
1697	gears	0	0.0125	0.0125	-0.0125	1.25	0
1698	of	0	0.0125	0.0125	-0.0125	1.25	0
1699	forza	0	0.0125	0.0125	-0.0125	1.25	0
1700	motorsport	0	0.0125	0.0125	-0.0125	1.25	0
1701	crackdown	0	0.0125	0.0125	-0.0125	1.25	0
1702	fable	0	0.0125	0.0125	-0.0125	1.25	0
1703	projectgotham	0	0.0125	0.0125	-0.0125	1.25	0
1704	bandicoot	0	0.0125	0.0125	-0.0125	1.25	0
1705	cortex	0	0.0125	0.0125	-0.0125	1.25	0
1706	vortex	0	0.0125	0.0125	-0.0125	1.25	0
1707	gems	0	0.0125	0.0125	-0.0125	1.25	0
1708	crystals	0	0.0125	0.0125	-0.0125	1.25	0
1709	twister	0	0.0125	0.0125	-0.0125	1.25	0
1710	spyro	0	0.0125	0.0125	-0.0125	1.25	0
1711	byrd	0	0.0125	0.0125	-0.0125	1.25	0
1712	moneybags	0	0.0125	0.0125	-0.0125	1.25	0
1713	gemz	0	0.0125	0.0125	-0.0125	1.25	0
1714	talismans	0	0.0125	0.0125	-0.0125	1.25	0
1715	cheetah	0	0.0125	0.0125	-0.0125	1.25	0
1716	agent9	0	0.0125	0.0125	-0.0125	1.25	0
1717	2600	0	0.0125	0.0125	-0.0125	1.25	0
1718	5200	0	0.0125	0.0125	-0.0125	1.25	0
1719	7800	0	0.0125	0.0125	-0.0125	1.25	0
1720	lynx	0	0.0125	0.0125	-0.0125	1.25	0
1721	jaguar	0	0.0125	0.0125	-0.0125	1.25	0
1722	3do	0	0.0125	0.0125	-0.0125	1.25	0
1723	nuon	0	0.0125	0.0125	-0.0125	1.25	0
1724	ra	0	0.0125	0.0125	-0.0125	1.25	0
1725	at	0	0.0125	0.0125	-0.0125	1.25	0
1726	none	0	0.0125	0.0125	-0.0125	1.25	0
1727	some	0	0.0125	0.0125	-0.0125	1.25	0
1728	so	0	0.0125	0.0125	-0.0125	1.25	0
1729	does	0	0.0125	0.0125	-0.0125	1.25	0
1730	whatever	0	0.0125	0.0125	-0.0125	1.25	0
1731	us	0	0.0125	0.0125	-0.0125	1.25	0
1732	survey	0	0.0125	0.0125	-0.0125	1.25	0
1733	stealer	0	0.0125	0.0125	-0.0125	1.25	0
1734	evidence	0	0.0125	0.0125	-0.0125	1.25	0
1735	proof	0	0.0125	0.0125	-0.0125	1.25	0
1736	dude	0	0.0125	0.0125	-0.0125	1.25	0
1737	binds	0	0.0125	0.0125	-0.0125	1.25	0
1738	ties	0	0.0125	0.0125	-0.0125	1.25	0
1739	suit	0	0.0125	0.0125	-0.0125	1.25	0
1740	talks	0	0.0125	0.0125	-0.0125	1.25	0
1741	whispers	0	0.0125	0.0125	-0.0125	1.25	0
1742	yells	0	0.0125	0.0125	-0.0125	1.25	0
1743	harmony	0	0.0125	0.0125	-0.0125	1.25	0
1744	daring	0	0.0125	0.0125	-0.0125	1.25	0
1745	deadly	0	0.0125	0.0125	-0.0125	1.25	0
1746	survive	0	0.0125	0.0125	-0.0125	1.25	0
1747	fighter	0	0.0125	0.0125	-0.0125	1.25	0
1748	successful	0	0.0125	0.0125	-0.0125	1.25	0
1749	champion	0	0.0125	0.0125	-0.0125	1.25	0
1750	spectator	0	0.0125	0.0125	-0.0125	1.25	0
1751	hobby	0	0.0125	0.0125	-0.0125	1.25	0
1752	teams	0	0.0125	0.0125	-0.0125	1.25	0
1753	leagues	0	0.0125	0.0125	-0.0125	1.25	0
1754	fanatic	0	0.0125	0.0125	-0.0125	1.25	0
1755	pork	0	0.0125	0.0125	-0.0125	1.25	0
1756	puke	0	0.0125	0.0125	-0.0125	1.25	0
1757	apron	0	0.0125	0.0125	-0.0125	1.25	0
1758	lazy	0	0.0125	0.0125	-0.0125	1.25	0
1759	a	0	0.0125	0.0125	-0.0125	1.25	0
1760	word	0	0.0125	0.0125	-0.0125	1.25	0
1761	amused	0	0.0125	0.0125	-0.0125	1.25	0
1762	dentist	0	0.0125	0.0125	-0.0125	1.25	0
1763	leash	0	0.0125	0.0125	-0.0125	1.25	0
1764	feeding	0	0.0125	0.0125	-0.0125	1.25	0
1765	press	0	0.0125	0.0125	-0.0125	1.25	0
1766	drenched	0	0.0125	0.0125	-0.0125	1.25	0
1767	excel	0	0.0125	0.0125	-0.0125	1.25	0
1768	crowded	0	0.0125	0.0125	-0.0125	1.25	0
1769	sleek	0	0.0125	0.0125	-0.0125	1.25	0
1770	dresses	0	0.0125	0.0125	-0.0125	1.25	0
1771	camaraderi	0	0.0125	0.0125	-0.0125	1.25	0
1772	camaraderie	0	0.0125	0.0125	-0.0125	1.25	0
1773	sharing	0	0.0125	0.0125	-0.0125	1.25	0
1774	conversation	0	0.0125	0.0125	-0.0125	1.25	0
1775	guests	0	0.0125	0.0125	-0.0125	1.25	0
1776	arrival	0	0.0125	0.0125	-0.0125	1.25	0
1777	speeding	0	0.0125	0.0125	-0.0125	1.25	0
1778	finish	0	0.0125	0.0125	-0.0125	1.25	0
1779	prescription	0	0.0125	0.0125	-0.0125	1.25	0
1780	plead	0	0.0125	0.0125	-0.0125	1.25	0
1781	mercful	0	0.0125	0.0125	-0.0125	1.25	0
1782	highest	0	0.0125	0.0125	-0.0125	1.25	0
1783	bur	0	0.0125	0.0125	-0.0125	1.25	0
1784	trasure	0	0.0125	0.0125	-0.0125	1.25	0
1785	cove	0	0.0125	0.0125	-0.0125	1.25	0
1786	surf	0	0.0125	0.0125	-0.0125	1.25	0
1787	omission	0	0.0125	0.0125	-0.0125	1.25	0
1788	haunt	0	0.0125	0.0125	-0.0125	1.25	0
1789	harass	0	0.0125	0.0125	-0.0125	1.25	0
1790	arson	0	0.0125	0.0125	-0.0125	1.25	0
1791	supplement	0	0.0125	0.0125	-0.0125	1.25	0
1792	vitamin	0	0.0125	0.0125	-0.0125	1.25	0
1793	plans	0	0.0125	0.0125	-0.0125	1.25	0
1794	homeostasis	0	0.0125	0.0125	-0.0125	1.25	0
1795	equilibrium	0	0.0125	0.0125	-0.0125	1.25	0
1796	keel	0	0.0125	0.0125	-0.0125	1.25	0
1797	bizarre	0	0.0125	0.0125	-0.0125	1.25	0
1798	rare	0	0.0125	0.0125	-0.0125	1.25	0
1799	fantastic	0	0.0125	0.0125	-0.0125	1.25	0
1800	amazing	0	0.0125	0.0125	-0.0125	1.25	0
1801	kindness	0	0.0125	0.0125	-0.0125	1.25	0
1802	virtue	0	0.0125	0.0125	-0.0125	1.25	0
1803	consideration	0	0.0125	0.0125	-0.0125	1.25	0
1804	academic	0	0.0125	0.0125	-0.0125	1.25	0
1805	pages	0	0.0125	0.0125	-0.0125	1.25	0
1806	shard	0	0.0125	0.0125	-0.0125	1.25	0
1807	arousal	0	0.0125	0.0125	-0.0125	1.25	0
1808	orgasm	0	0.0125	0.0125	-0.0125	1.25	0
1809	climax	0	0.0125	0.0125	-0.0125	1.25	0
1810	peak	0	0.0125	0.0125	-0.0125	1.25	0
1811	tech	0	0.0125	0.0125	-0.0125	1.25	0
1812	relativity	0	0.0125	0.0125	-0.0125	1.25	0
1813	speaking	0	0.0125	0.0125	-0.0125	1.25	0
1814	biting	0	0.0125	0.0125	-0.0125	1.25	0
1815	lyric	0	0.0125	0.0125	-0.0125	1.25	0
1816	wrote	0	0.0125	0.0125	-0.0125	1.25	0
1817	kennedy	0	0.0125	0.0125	-0.0125	1.25	0
1818	john	0	0.0125	0.0125	-0.0125	1.25	0
1819	cooper	0	0.0125	0.0125	-0.0125	1.25	0
1820	cop	0	0.0125	0.0125	-0.0125	1.25	0
1821	killer	0	0.0125	0.0125	-0.0125	1.25	0
1822	circumstance	0	0.0125	0.0125	-0.0125	1.25	0
1823	lord	0	0.0125	0.0125	-0.0125	1.25	0
1824	leader	0	0.0125	0.0125	-0.0125	1.25	0
1825	thrones	0	0.0125	0.0125	-0.0125	1.25	0
1826	midas	0	0.0125	0.0125	-0.0125	1.25	0
1827	muffler	0	0.0125	0.0125	-0.0125	1.25	0
1828	against	0	0.0125	0.0125	-0.0125	1.25	0
1829	warn	0	0.0125	0.0125	-0.0125	1.25	0
1830	asleep	0	0.0125	0.0125	-0.0125	1.25	0
1831	circular	0	0.0125	0.0125	-0.0125	1.25	0
1832	reasoning	0	0.0125	0.0125	-0.0125	1.25	0
1833	dorm	0	0.0125	0.0125	-0.0125	1.25	0
1834	condition	0	0.0125	0.0125	-0.0125	1.25	0
1835	prescribe	0	0.0125	0.0125	-0.0125	1.25	0
1836	poison	0	0.0125	0.0125	-0.0125	1.25	0
1837	freak	0	0.0125	0.0125	-0.0125	1.25	0
1838	rate	0	0.0125	0.0125	-0.0125	1.25	0
1839	breather	0	0.0125	0.0125	-0.0125	1.25	0
1840	front	0	0.0125	0.0125	-0.0125	1.25	0
1841	classical	0	0.0125	0.0125	-0.0125	1.25	0
1842	weeps	0	0.0125	0.0125	-0.0125	1.25	0
1843	cries	0	0.0125	0.0125	-0.0125	1.25	0
1844	thumb	0	0.0125	0.0125	-0.0125	1.25	0
1845	therapy	0	0.0125	0.0125	-0.0125	1.25	0
1846	dying	0	0.0125	0.0125	-0.0125	1.25	0
1847	camera	0	0.0125	0.0125	-0.0125	1.25	0
1848	pictures	0	0.0125	0.0125	-0.0125	1.25	0
1849	protagnoist	0	0.0125	0.0125	-0.0125	1.25	0
1850	unfaithful	0	0.0125	0.0125	-0.0125	1.25	0
1851	immoral	0	0.0125	0.0125	-0.0125	1.25	0
1852	narrator	0	0.0125	0.0125	-0.0125	1.25	0
1853	adultery	0	0.0125	0.0125	-0.0125	1.25	0
1854	unsecure	0	0.0125	0.0125	-0.0125	1.25	0
1855	calling	0	0.0125	0.0125	-0.0125	1.25	0
1856	starlet	0	0.0125	0.0125	-0.0125	1.25	0
1857	lawyer	0	0.0125	0.0125	-0.0125	1.25	0
1858	ruin	0	0.0125	0.0125	-0.0125	1.25	0
1859	nostalgic	0	0.0125	0.0125	-0.0125	1.25	0
1860	memorable	0	0.0125	0.0125	-0.0125	1.25	0
1861	toxic	0	0.0125	0.0125	-0.0125	1.25	0
1862	service	0	0.0125	0.0125	-0.0125	1.25	0
1863	serve	0	0.0125	0.0125	-0.0125	1.25	0
1864	bothered	0	0.0125	0.0125	-0.0125	1.25	0
1865	thrilling	0	0.0125	0.0125	-0.0125	1.25	0
1866	touching	0	0.0125	0.0125	-0.0125	1.25	0
1867	intriguing	0	0.0125	0.0125	-0.0125	1.25	0
1868	motivation	0	0.0125	0.0125	-0.0125	1.25	0
1869	motivated	0	0.0125	0.0125	-0.0125	1.25	0
1870	steer	0	0.0125	0.0125	-0.0125	1.25	0
1871	hawaii	0	0.0125	0.0125	-0.0125	1.25	0
1872	luau	0	0.0125	0.0125	-0.0125	1.25	0
1873	rifle	0	0.0125	0.0125	-0.0125	1.25	0
1874	victory	0	0.0125	0.0125	-0.0125	1.25	0
1875	loser	0	0.0125	0.0125	-0.0125	1.25	0
1876	deadbeat	0	0.0125	0.0125	-0.0125	1.25	0
1877	reptile	0	0.0125	0.0125	-0.0125	1.25	0
1878	path	0	0.0125	0.0125	-0.0125	1.25	0
1879	poisoning	0	0.0125	0.0125	-0.0125	1.25	0
1880	casket	0	0.0125	0.0125	-0.0125	1.25	0
1881	automatic	0	0.0125	0.0125	-0.0125	1.25	0
1882	lidar	0	0.0125	0.0125	-0.0125	1.25	0
1883	phoenix	0	0.0125	0.0125	-0.0125	1.25	0
1884	sanfrancisco	0	0.0125	0.0125	-0.0125	1.25	0
1885	artificial	0	0.0125	0.0125	-0.0125	1.25	0
1886	driverless	0	0.0125	0.0125	-0.0125	1.25	0
1887	humanless	0	0.0125	0.0125	-0.0125	1.25	0
1888	ornot	0	0.0125	0.0125	-0.0125	1.25	0
1889	python	0	0.0125	0.0125	-0.0125	1.25	0
1890	skills	0	0.0125	0.0125	-0.0125	1.25	0
1891	highpaying	0	0.0125	0.0125	-0.0125	1.25	0
1892	javascript	0	0.0125	0.0125	-0.0125	1.25	0
1893	java	0	0.0125	0.0125	-0.0125	1.25	0
1894	websites	0	0.0125	0.0125	-0.0125	1.25	0
1895	scripting	0	0.0125	0.0125	-0.0125	1.25	0
1896	manipulate	0	0.0125	0.0125	-0.0125	1.25	0
1897	machines	0	0.0125	0.0125	-0.0125	1.25	0
1898	nowbored	0	0.0125	0.0125	-0.0125	1.25	0
1899	boredom	0	0.0125	0.0125	-0.0125	1.25	0
1900	valium	0	0.0125	0.0125	-0.0125	1.25	0
1901	vulnerable	0	0.0125	0.0125	-0.0125	1.25	0
1902	breakable	0	0.0125	0.0125	-0.0125	1.25	0
1903	pot	0	0.0125	0.0125	-0.0125	1.25	0
1904	nerves	0	0.0125	0.0125	-0.0125	1.25	0
1905	flutter	0	0.0125	0.0125	-0.0125	1.25	0
1906	anticipate	0	0.0125	0.0125	-0.0125	1.25	0
1907	carpool	0	0.0125	0.0125	-0.0125	1.25	0
1908	teachers	0	0.0125	0.0125	-0.0125	1.25	0
1909	backpack	0	0.0125	0.0125	-0.0125	1.25	0
1910	supplies	0	0.0125	0.0125	-0.0125	1.25	0
1911	pe	0	0.0125	0.0125	-0.0125	1.25	0
1912	literature	0	0.0125	0.0125	-0.0125	1.25	0
1913	track	0	0.0125	0.0125	-0.0125	1.25	0
1914	heights	0	0.0125	0.0125	-0.0125	1.25	0
1915	buzz	0	0.0125	0.0125	-0.0125	1.25	0
1916	fertilize	0	0.0125	0.0125	-0.0125	1.25	0
1917	saturate	0	0.0125	0.0125	-0.0125	1.25	0
1918	soak	0	0.0125	0.0125	-0.0125	1.25	0
1919	bathe	0	0.0125	0.0125	-0.0125	1.25	0
1920	lather	0	0.0125	0.0125	-0.0125	1.25	0
1921	suds	0	0.0125	0.0125	-0.0125	1.25	0
1922	portion	0	0.0125	0.0125	-0.0125	1.25	0
1923	rough	0	0.0125	0.0125	-0.0125	1.25	0
1924	gravel	0	0.0125	0.0125	-0.0125	1.25	0
1925	intimidate	0	0.0125	0.0125	-0.0125	1.25	0
1926	adjust	0	0.0125	0.0125	-0.0125	1.25	0
1927	loose	0	0.0125	0.0125	-0.0125	1.25	0
1928	update	0	0.0125	0.0125	-0.0125	1.25	0
1929	perform	0	0.0125	0.0125	-0.0125	1.25	0
1930	justice	0	0.0125	0.0125	-0.0125	1.25	0
1931	abuse	0	0.0125	0.0125	-0.0125	1.25	0
1932	domestic	0	0.0125	0.0125	-0.0125	1.25	0
1933	relation	0	0.0125	0.0125	-0.0125	1.25	0
1934	madden	0	0.0125	0.0125	-0.0125	1.25	0
1935	routes	0	0.0125	0.0125	-0.0125	1.25	0
1936	monitor	0	0.0125	0.0125	-0.0125	1.25	0
1937	ac	0	0.0125	0.0125	-0.0125	1.25	0
1938	score	0	0.0125	0.0125	-0.0125	1.25	0
1939	dunk	0	0.0125	0.0125	-0.0125	1.25	0
1940	mouswe	0	0.0125	0.0125	-0.0125	1.25	0
1941	panels	0	0.0125	0.0125	-0.0125	1.25	0
1942	auction	0	0.0125	0.0125	-0.0125	1.25	0
1943	all	0	0.0125	0.0125	-0.0125	1.25	0
1944	item	0	0.0125	0.0125	-0.0125	1.25	0
1945	tuff	0	0.0125	0.0125	-0.0125	1.25	0
1946	quality	0	0.0125	0.0125	-0.0125	1.25	0
1947	chemistry	0	0.0125	0.0125	-0.0125	1.25	0
1948	value	0	0.0125	0.0125	-0.0125	1.25	0
1949	quarterback	0	0.0125	0.0125	-0.0125	1.25	0
1950	receiver	0	0.0125	0.0125	-0.0125	1.25	0
1951	maine	0	0.0125	0.0125	-0.0125	1.25	0
1952	seaglass	0	0.0125	0.0125	-0.0125	1.25	0
1953	acadia	0	0.0125	0.0125	-0.0125	1.25	0
1954	national	0	0.0125	0.0125	-0.0125	1.25	0
1955	poppop	0	0.0125	0.0125	-0.0125	1.25	0
1956	almost	0	0.0125	0.0125	-0.0125	1.25	0
1957	darkness	0	0.0125	0.0125	-0.0125	1.25	0
1958	force	0	0.0125	0.0125	-0.0125	1.25	0
1959	von	0	0.0125	0.0125	-0.0125	1.25	0
1960	nba	0	0.0125	0.0125	-0.0125	1.25	0
1961	required	0	0.0125	0.0125	-0.0125	1.25	0
1962	normal	0	0.0125	0.0125	-0.0125	1.25	0
1963	available	0	0.0125	0.0125	-0.0125	1.25	0
1964	defense	0	0.0125	0.0125	-0.0125	1.25	0
1965	specialtteams	0	0.0125	0.0125	-0.0125	1.25	0
1966	specialists	0	0.0125	0.0125	-0.0125	1.25	0
1967	overall	0	0.0125	0.0125	-0.0125	1.25	0
1968	rookie	0	0.0125	0.0125	-0.0125	1.25	0
1969	junior	0	0.0125	0.0125	-0.0125	1.25	0
1970	senior	0	0.0125	0.0125	-0.0125	1.25	0
1971	glitch	0	0.0125	0.0125	-0.0125	1.25	0
1972	unitedkingdom	0	0.0125	0.0125	-0.0125	1.25	0
1973	use	0	0.0125	0.0125	-0.0125	1.25	0
1974	cheat	0	0.0125	0.0125	-0.0125	1.25	0
1975	robber	0	0.0125	0.0125	-0.0125	1.25	0
1976	die	0	0.0125	0.0125	-0.0125	1.25	0
1977	satan	0	0.0125	0.0125	-0.0125	1.25	0
1978	weiner	0	0.0125	0.0125	-0.0125	1.25	0
1979	miles	0	0.0125	0.0125	-0.0125	1.25	0
1980	drinking	0	0.0125	0.0125	-0.0125	1.25	0
1981	dining	0	0.0125	0.0125	-0.0125	1.25	0
1982	yummy	0	0.0125	0.0125	-0.0125	1.25	0
1983	extravagant	0	0.0125	0.0125	-0.0125	1.25	0
1984	decadent	0	0.0125	0.0125	-0.0125	1.25	0
1985	cocktail	0	0.0125	0.0125	-0.0125	1.25	0
1986	bourbon	0	0.0125	0.0125	-0.0125	1.25	0
1987	tequila	0	0.0125	0.0125	-0.0125	1.25	0
1988	margarita	0	0.0125	0.0125	-0.0125	1.25	0
1989	bloodorange	0	0.0125	0.0125	-0.0125	1.25	0
1990	crust	0	0.0125	0.0125	-0.0125	1.25	0
1991	chewie	0	0.0125	0.0125	-0.0125	1.25	0
1992	pastry	0	0.0125	0.0125	-0.0125	1.25	0
1993	peach	0	0.0125	0.0125	-0.0125	1.25	0
1994	gelato	0	0.0125	0.0125	-0.0125	1.25	0
1995	sorbeto	0	0.0125	0.0125	-0.0125	1.25	0
1996	creamy	0	0.0125	0.0125	-0.0125	1.25	0
1997	luscious	0	0.0125	0.0125	-0.0125	1.25	0
1998	strawberry	0	0.0125	0.0125	-0.0125	1.25	0
1999	milkshake	0	0.0125	0.0125	-0.0125	1.25	0
[truncated: 2,645 more rows]
