# Supplementary material for: Narrative thinking lingers in spontaneous thought
Source: Nat Commun. 2022 Aug 6;13:4585. doi: 10.1038/s41467-022-32113-6 (PMC9357042; doi:10.1038/s41467-022-32113-6)
Supplement: Supplementary file 4 — Source Data [file 41467_2022_32113_MOESM4_ESM.zip › Source Data/Supplement/FigureS12&18/exp_1/carver_replication/intact_fa_bias.csv]

	word	fa1_p	fa2_p	fa2_bias	fa1_bias	fa2_oddsratio	fa1_oddsratio
2771	funeral	0	0.2125	0.2125	-0.2125	21.25	0
2772	murder	0	0.2125	0.2125	-0.2125	21.25	0
543	death	0.0875	0.25	0.1625	-0.1625	2.857142857	0.35
11	car	0.1	0.2375	0.1375	-0.1375	2.375	0.421052632
613	lake	0.05	0.1875	0.1375	-0.1375	3.75	0.266666667
282	river	0.0625	0.1875	0.125	-0.125	3	0.333333333
621	dog	0.0875	0.1875	0.1	-0.1	2.142857143	0.466666667
823	drive	0.0375	0.1375	0.1	-0.1	3.666666667	0.272727273
939	fishing	0.0375	0.1375	0.1	-0.1	3.666666667	0.272727273
1062	sadness	0.05	0.15	0.1	-0.1	3	0.333333333
1166	fear	0.0375	0.1375	0.1	-0.1	3.666666667	0.272727273
1545	wood	0.025	0.125	0.1	-0.1	5	0.2
1575	police	0.0125	0.1125	0.1	-0.1	9	0.111111111
3130	camping	0	0.1	0.1	-0.1	10	0
118	fire	0.075	0.1625	0.0875	-0.0875	2.166666667	0.461538462
290	dead	0.0125	0.1	0.0875	-0.0875	8	0.125
640	trees	0.075	0.1625	0.0875	-0.0875	2.166666667	0.461538462
746	party	0.0375	0.125	0.0875	-0.0875	3.333333333	0.3
16	walk	0.025	0.1	0.075	-0.075	4	0.25
476	people	0.1375	0.2125	0.075	-0.075	1.545454545	0.647058824
888	quiet	0.05	0.125	0.075	-0.075	2.5	0.4
2792	husband	0	0.075	0.075	-0.075	7.5	0
2992	whiskey	0	0.075	0.075	-0.075	7.5	0
154	men	0.0125	0.075	0.0625	-0.0625	6	0.166666667
407	sport	0.0125	0.075	0.0625	-0.0625	6	0.166666667
493	play	0.0625	0.125	0.0625	-0.0625	2	0.5
579	together	0.0375	0.1	0.0625	-0.0625	2.666666667	0.375
1218	evil	0.025	0.0875	0.0625	-0.0625	3.5	0.285714286
1282	girl	0.025	0.0875	0.0625	-0.0625	3.5	0.285714286
1621	child	0.0375	0.1	0.0625	-0.0625	2.666666667	0.375
1952	wife	0.0125	0.075	0.0625	-0.0625	6	0.166666667
2130	game	0.0375	0.1	0.0625	-0.0625	2.666666667	0.375
2139	cut	0.0375	0.1	0.0625	-0.0625	2.666666667	0.375
2370	truck	0.0125	0.075	0.0625	-0.0625	6	0.166666667
2774	prison	0	0.0625	0.0625	-0.0625	6.25	0
2788	mystery	0	0.0625	0.0625	-0.0625	6.25	0
2883	talk	0	0.0625	0.0625	-0.0625	6.25	0
2918	dad	0	0.0625	0.0625	-0.0625	6.25	0
2933	tough	0	0.0625	0.0625	-0.0625	6.25	0
2956	crime	0	0.0625	0.0625	-0.0625	6.25	0
1	head	0.0375	0.0875	0.05	-0.05	2.333333333	0.428571429
10	road	0.0375	0.0875	0.05	-0.05	2.333333333	0.428571429
77	night	0.075	0.125	0.05	-0.05	1.666666667	0.6
144	hat	0.025	0.075	0.05	-0.05	3	0.333333333
244	tired	0.0875	0.1375	0.05	-0.05	1.571428571	0.636363636
248	relax	0.075	0.125	0.05	-0.05	1.666666667	0.6
333	blood	0.075	0.125	0.05	-0.05	1.666666667	0.6
396	soft	0.0625	0.1125	0.05	-0.05	1.8	0.555555556
472	long	0.05	0.1	0.05	-0.05	2	0.5
530	war	0.0125	0.0625	0.05	-0.05	5	0.2
976	break	0.025	0.075	0.05	-0.05	3	0.333333333
990	legs	0.0375	0.0875	0.05	-0.05	2.333333333	0.428571429
1049	help	0.0875	0.1375	0.05	-0.05	1.571428571	0.636363636
1339	rock	0.05	0.1	0.05	-0.05	2	0.5
1435	flowers	0.075	0.125	0.05	-0.05	1.666666667	0.6
1511	black	0.0375	0.0875	0.05	-0.05	2.333333333	0.428571429
1960	country	0.0125	0.0625	0.05	-0.05	5	0.2
2085	clothes	0.0375	0.0875	0.05	-0.05	2.333333333	0.428571429
2172	english	0.0125	0.0625	0.05	-0.05	5	0.2
2499	dirt	0.0125	0.0625	0.05	-0.05	5	0.2
2768	wedding	0	0.05	0.05	-0.05	5	0
2784	cuddle	0	0.05	0.05	-0.05	5	0
2822	beard	0	0.05	0.05	-0.05	5	0
2881	news	0	0.05	0.05	-0.05	5	0
2895	crash	0	0.05	0.05	-0.05	5	0
2939	question	0	0.05	0.05	-0.05	5	0
2955	kill	0	0.05	0.05	-0.05	5	0
2983	sheriff	0	0.05	0.05	-0.05	5	0
2990	rape	0	0.05	0.05	-0.05	5	0
3006	hell	0	0.05	0.05	-0.05	5	0
3012	memory	0	0.05	0.05	-0.05	5	0
3060	pink	0	0.05	0.05	-0.05	5	0
3086	pack	0	0.05	0.05	-0.05	5	0
3135	guilt	0	0.05	0.05	-0.05	5	0
3148	town	0	0.05	0.05	-0.05	5	0
3392	stop	0	0.05	0.05	-0.05	5	0
3560	whisky	0	0.05	0.05	-0.05	5	0
136	children	0.0875	0.125	0.0375	-0.0375	1.428571429	0.7
174	eat	0.075	0.1125	0.0375	-0.0375	1.5	0.666666667
223	pain	0.1125	0.15	0.0375	-0.0375	1.333333333	0.75
264	church	0.0625	0.1	0.0375	-0.0375	1.6	0.625
283	rocks	0.025	0.0625	0.0375	-0.0375	2.5	0.4
330	socks	0.0125	0.05	0.0375	-0.0375	4	0.25
349	hide	0.0125	0.05	0.0375	-0.0375	4	0.25
380	hurt	0.05	0.0875	0.0375	-0.0375	1.75	0.571428571
412	forest	0.0375	0.075	0.0375	-0.0375	2	0.5
423	woods	0.025	0.0625	0.0375	-0.0375	2.5	0.4
460	stories	0.0125	0.05	0.0375	-0.0375	4	0.25
474	love	0.2	0.2375	0.0375	-0.0375	1.1875	0.842105263
487	future	0.025	0.0625	0.0375	-0.0375	2.5	0.4
528	religion	0.0375	0.075	0.0375	-0.0375	2	0.5
531	peace	0.025	0.0625	0.0375	-0.0375	2.5	0.4
601	crying	0.025	0.0625	0.0375	-0.0375	2.5	0.4
619	pond	0.0125	0.05	0.0375	-0.0375	4	0.25
773	breakfast	0.05	0.0875	0.0375	-0.0375	1.75	0.571428571
811	kind	0.0375	0.075	0.0375	-0.0375	2	0.5
824	distance	0.0375	0.075	0.0375	-0.0375	2	0.5
827	pretty	0.0375	0.075	0.0375	-0.0375	2	0.5
847	law	0.0125	0.05	0.0375	-0.0375	4	0.25
854	wheel	0.025	0.0625	0.0375	-0.0375	2.5	0.4
872	fight	0.0125	0.05	0.0375	-0.0375	4	0.25
900	touch	0.0125	0.05	0.0375	-0.0375	4	0.25
1096	boring	0.0125	0.05	0.0375	-0.0375	4	0.25
1173	shopping	0.025	0.0625	0.0375	-0.0375	2.5	0.4
1187	sex	0.025	0.0625	0.0375	-0.0375	2.5	0.4
1213	scared	0.025	0.0625	0.0375	-0.0375	2.5	0.4
1260	wake	0.0125	0.05	0.0375	-0.0375	4	0.25
1378	lights	0.025	0.0625	0.0375	-0.0375	2.5	0.4
1582	broken	0.0125	0.05	0.0375	-0.0375	4	0.25
1728	tent	0.0125	0.05	0.0375	-0.0375	4	0.25
2029	driving	0.0125	0.05	0.0375	-0.0375	4	0.25
2281	drown	0.0125	0.05	0.0375	-0.0375	4	0.25
2307	lost	0.0125	0.05	0.0375	-0.0375	4	0.25
2379	rod	0.0125	0.05	0.0375	-0.0375	4	0.25
2537	newspaper	0.0125	0.05	0.0375	-0.0375	4	0.25
2632	butter	0.0125	0.05	0.0375	-0.0375	4	0.25
2675	start	0.0125	0.05	0.0375	-0.0375	4	0.25
2769	married	0	0.0375	0.0375	-0.0375	3.75	0
2794	promise	0	0.0375	0.0375	-0.0375	3.75	0
2808	iron	0	0.0375	0.0375	-0.0375	3.75	0
2824	tractor	0	0.0375	0.0375	-0.0375	3.75	0
2831	casket	0	0.0375	0.0375	-0.0375	3.75	0
2832	coffin	0	0.0375	0.0375	-0.0375	3.75	0
2848	thinking	0	0.0375	0.0375	-0.0375	3.75	0
2870	galaxy	0	0.0375	0.0375	-0.0375	3.75	0
2877	lust	0	0.0375	0.0375	-0.0375	3.75	0
2917	mum	0	0.0375	0.0375	-0.0375	3.75	0
2929	camp	0	0.0375	0.0375	-0.0375	3.75	0
2938	innocence	0	0.0375	0.0375	-0.0375	3.75	0
2942	trip	0	0.0375	0.0375	-0.0375	3.75	0
2943	vacation	0	0.0375	0.0375	-0.0375	3.75	0
2963	daughter	0	0.0375	0.0375	-0.0375	3.75	0
2986	jail	0	0.0375	0.0375	-0.0375	3.75	0
2999	weird	0	0.0375	0.0375	-0.0375	3.75	0
3007	devil	0	0.0375	0.0375	-0.0375	3.75	0
3049	cream	0	0.0375	0.0375	-0.0375	3.75	0
3074	things	0	0.0375	0.0375	-0.0375	3.75	0
3081	damp	0	0.0375	0.0375	-0.0375	3.75	0
3088	direction	0	0.0375	0.0375	-0.0375	3.75	0
3111	clown	0	0.0375	0.0375	-0.0375	3.75	0
3122	joke	0	0.0375	0.0375	-0.0375	3.75	0
3228	rolling	0	0.0375	0.0375	-0.0375	3.75	0
3263	victim	0	0.0375	0.0375	-0.0375	3.75	0
3268	present	0	0.0375	0.0375	-0.0375	3.75	0
3317	service	0	0.0375	0.0375	-0.0375	3.75	0
3318	call	0	0.0375	0.0375	-0.0375	3.75	0
3378	egg	0	0.0375	0.0375	-0.0375	3.75	0
3388	lips	0	0.0375	0.0375	-0.0375	3.75	0
3405	2020	0	0.0375	0.0375	-0.0375	3.75	0
3433	gun	0	0.0375	0.0375	-0.0375	3.75	0
3437	chill	0	0.0375	0.0375	-0.0375	3.75	0
3492	bike	0	0.0375	0.0375	-0.0375	3.75	0
3495	biology	0	0.0375	0.0375	-0.0375	3.75	0
3535	liverpool	0	0.0375	0.0375	-0.0375	3.75	0
3632	breeze	0	0.0375	0.0375	-0.0375	3.75	0
3656	cabin	0	0.0375	0.0375	-0.0375	3.75	0
3678	sight	0	0.0375	0.0375	-0.0375	3.75	0
3694	dreams	0	0.0375	0.0375	-0.0375	3.75	0
3780	heal	0	0.0375	0.0375	-0.0375	3.75	0
9	block	0.0125	0.0375	0.025	-0.025	3	0.333333333
47	sad	0.1625	0.1875	0.025	-0.025	1.153846154	0.866666667
65	clouds	0.075	0.1	0.025	-0.025	1.333333333	0.75
71	grey	0.0125	0.0375	0.025	-0.025	3	0.333333333
79	stars	0.0625	0.0875	0.025	-0.025	1.4	0.714285714
119	fireplace	0.0125	0.0375	0.025	-0.025	3	0.333333333
163	sheep	0.0125	0.0375	0.025	-0.025	3	0.333333333
164	jumper	0.0125	0.0375	0.025	-0.025	3	0.333333333
167	comfortable	0.025	0.05	0.025	-0.025	2	0.5
247	rest	0.05	0.075	0.025	-0.025	1.5	0.666666667
263	god	0.0875	0.1125	0.025	-0.025	1.285714286	0.777777778
299	arm	0.0125	0.0375	0.025	-0.025	3	0.333333333
323	jump	0.0125	0.0375	0.025	-0.025	3	0.333333333
325	rope	0.0375	0.0625	0.025	-0.025	1.666666667	0.6
327	shirt	0.0125	0.0375	0.025	-0.025	3	0.333333333
335	hospital	0.0375	0.0625	0.025	-0.025	1.666666667	0.6
363	colour	0.05	0.075	0.025	-0.025	1.5	0.666666667
377	fall	0.05	0.075	0.025	-0.025	1.5	0.666666667
395	hard	0.075	0.1	0.025	-0.025	1.333333333	0.75
405	girls	0.0125	0.0375	0.025	-0.025	3	0.333333333
572	safe	0.0375	0.0625	0.025	-0.025	1.666666667	0.6
587	depressed	0.0125	0.0375	0.025	-0.025	3	0.333333333
610	public	0.0125	0.0375	0.025	-0.025	3	0.333333333
632	cute	0.025	0.05	0.025	-0.025	2	0.5
649	young	0.0375	0.0625	0.025	-0.025	1.666666667	0.6
733	slow	0.0375	0.0625	0.025	-0.025	1.666666667	0.6
762	train	0.0375	0.0625	0.025	-0.025	1.666666667	0.6
775	morning	0.0125	0.0375	0.025	-0.025	3	0.333333333
829	move	0.0375	0.0625	0.025	-0.025	1.666666667	0.6
861	empty	0.025	0.05	0.025	-0.025	2	0.5
889	sleep	0.1125	0.1375	0.025	-0.025	1.222222222	0.818181818
905	heaven	0.025	0.05	0.025	-0.025	2	0.5
991	mountain	0.0375	0.0625	0.025	-0.025	1.666666667	0.6
1011	emotions	0.025	0.05	0.025	-0.025	2	0.5
1073	stone	0.0375	0.0625	0.025	-0.025	1.666666667	0.6
1088	wear	0.0125	0.0375	0.025	-0.025	3	0.333333333
1117	pet	0.025	0.05	0.025	-0.025	2	0.5
1122	duck	0.0125	0.0375	0.025	-0.025	3	0.333333333
1146	exciting	0.0125	0.0375	0.025	-0.025	3	0.333333333
1162	drunk	0.0375	0.0625	0.025	-0.025	1.666666667	0.6
1178	drugs	0.0125	0.0375	0.025	-0.025	3	0.333333333
1217	bed	0.125	0.15	0.025	-0.025	1.2	0.833333333
1242	office	0.0125	0.0375	0.025	-0.025	3	0.333333333
1254	garden	0.075	0.1	0.025	-0.025	1.333333333	0.75
1268	show	0.025	0.05	0.025	-0.025	2	0.5
1289	gloves	0.0125	0.0375	0.025	-0.025	3	0.333333333
1293	blanket	0.0375	0.0625	0.025	-0.025	1.666666667	0.6
1313	birthday	0.025	0.05	0.025	-0.025	2	0.5
1331	power	0.025	0.05	0.025	-0.025	2	0.5
1366	eggs	0.025	0.05	0.025	-0.025	2	0.5
1390	thoughts	0.025	0.05	0.025	-0.025	2	0.5
1408	hiking	0.0125	0.0375	0.025	-0.025	3	0.333333333
1411	alone	0.025	0.05	0.025	-0.025	2	0.5
1438	alive	0.0125	0.0375	0.025	-0.025	3	0.333333333
1450	end	0.0375	0.0625	0.025	-0.025	1.666666667	0.6
1462	horses	0.0125	0.0375	0.025	-0.025	3	0.333333333
1506	star	0.025	0.05	0.025	-0.025	2	0.5
1604	surf	0.0125	0.0375	0.025	-0.025	3	0.333333333
1623	strange	0.0125	0.0375	0.025	-0.025	3	0.333333333
1711	burn	0.0125	0.0375	0.025	-0.025	3	0.333333333
1736	anxiety	0.05	0.075	0.025	-0.025	1.5	0.666666667
1768	cocktail	0.0125	0.0375	0.025	-0.025	3	0.333333333
1770	clear	0.025	0.05	0.025	-0.025	2	0.5
1807	suntan	0.0125	0.0375	0.025	-0.025	3	0.333333333
1857	laughter	0.025	0.05	0.025	-0.025	2	0.5
1879	city	0.0125	0.0375	0.025	-0.025	3	0.333333333
1946	depression	0.025	0.05	0.025	-0.025	2	0.5
2084	fashion	0.0125	0.0375	0.025	-0.025	3	0.333333333
2117	camera	0.0125	0.0375	0.025	-0.025	3	0.333333333
2185	hope	0.0125	0.0375	0.025	-0.025	3	0.333333333
2186	faith	0.0125	0.0375	0.025	-0.025	3	0.333333333
2230	lonely	0.0125	0.0375	0.025	-0.025	3	0.333333333
2232	shed	0.0125	0.0375	0.025	-0.025	3	0.333333333
2234	special	0.0125	0.0375	0.025	-0.025	3	0.333333333
2252	phone	0.05	0.075	0.025	-0.025	1.5	0.666666667
2283	need	0.0125	0.0375	0.025	-0.025	3	0.333333333
2314	machine	0.0125	0.0375	0.025	-0.025	3	0.333333333
2368	picture	0.0125	0.0375	0.025	-0.025	3	0.333333333
2401	pass	0.0125	0.0375	0.025	-0.025	3	0.333333333
2411	pants	0.0125	0.0375	0.025	-0.025	3	0.333333333
2422	cliff	0.0125	0.0375	0.025	-0.025	3	0.333333333
2440	deep	0.025	0.05	0.025	-0.025	2	0.5
2464	darkness	0.0125	0.0375	0.025	-0.025	3	0.333333333
2571	son	0.0125	0.0375	0.025	-0.025	3	0.333333333
2759	sailing	0.0125	0.0375	0.025	-0.025	3	0.333333333
2766	string	0	0.025	0.025	-0.025	2.5	0
2767	suit	0	0.025	0.025	-0.025	2.5	0
2770	apart	0	0.025	0.025	-0.025	2.5	0
2773	arrest	0	0.025	0.025	-0.025	2.5	0
2777	diamond	0	0.025	0.025	-0.025	2.5	0
2789	thriller	0	0.025	0.025	-0.025	2.5	0
2791	prayer	0	0.025	0.025	-0.025	2.5	0
2798	battle	0	0.025	0.025	-0.025	2.5	0
2803	orchestra	0	0.025	0.025	-0.025	2.5	0
2805	mozart	0	0.025	0.025	-0.025	2.5	0
2809	steel	0	0.025	0.025	-0.025	2.5	0
2819	pens	0	0.025	0.025	-0.025	2.5	0
2829	solid	0	0.025	0.025	-0.025	2.5	0
2830	hut	0	0.025	0.025	-0.025	2.5	0
2834	inside	0	0.025	0.025	-0.025	2.5	0
2836	icy	0	0.025	0.025	-0.025	2.5	0
2845	shine	0	0.025	0.025	-0.025	2.5	0
2850	suicide	0	0.025	0.025	-0.025	2.5	0
2852	chairs	0	0.025	0.025	-0.025	2.5	0
2854	wardrobe	0	0.025	0.025	-0.025	2.5	0
2857	breasts	0	0.025	0.025	-0.025	2.5	0
2859	van	0	0.025	0.025	-0.025	2.5	0
2860	guns	0	0.025	0.025	-0.025	2.5	0
2862	stomach	0	0.025	0.025	-0.025	2.5	0
2863	hunger	0	0.025	0.025	-0.025	2.5	0
2868	jupiter	0	0.025	0.025	-0.025	2.5	0
2878	cruel	0	0.025	0.025	-0.025	2.5	0
2879	keep	0	0.025	0.025	-0.025	2.5	0
2885	shout	0	0.025	0.025	-0.025	2.5	0
2887	silent	0	0.025	0.025	-0.025	2.5	0
2888	near	0	0.025	0.025	-0.025	2.5	0
2889	clue	0	0.025	0.025	-0.025	2.5	0
2890	detective	0	0.025	0.025	-0.025	2.5	0
2897	twisted	0	0.025	0.025	-0.025	2.5	0
2905	boots	0	0.025	0.025	-0.025	2.5	0
2909	jack	0	0.025	0.025	-0.025	2.5	0
2914	chat	0	0.025	0.025	-0.025	2.5	0
2920	lord	0	0.025	0.025	-0.025	2.5	0
2922	potatoes	0	0.025	0.025	-0.025	2.5	0
2923	grown	0	0.025	0.025	-0.025	2.5	0
2931	bonding	0	0.025	0.025	-0.025	2.5	0
2932	relationships	0	0.025	0.025	-0.025	2.5	0
2947	bowling	0	0.025	0.025	-0.025	2.5	0
2951	killed	0	0.025	0.025	-0.025	2.5	0
2957	handcuffs	0	0.025	0.025	-0.025	2.5	0
2962	gorgeous	0	0.025	0.025	-0.025	2.5	0
2966	embrace	0	0.025	0.025	-0.025	2.5	0
2980	stuart	0	0.025	0.025	-0.025	2.5	0
3008	worship	0	0.025	0.025	-0.025	2.5	0
3013	prayers	0	0.025	0.025	-0.025	2.5	0
3014	cult	0	0.025	0.025	-0.025	2.5	0
3015	christ	0	0.025	0.025	-0.025	2.5	0
3021	amazon	0	0.025	0.025	-0.025	2.5	0
3025	washing	0	0.025	0.025	-0.025	2.5	0
3030	calming	0	0.025	0.025	-0.025	2.5	0
3032	bikini	0	0.025	0.025	-0.025	2.5	0
3040	essays	0	0.025	0.025	-0.025	2.5	0
3041	genre	0	0.025	0.025	-0.025	2.5	0
3059	lipstick	0	0.025	0.025	-0.025	2.5	0
3068	surrounded	0	0.025	0.025	-0.025	2.5	0
3069	strangers	0	0.025	0.025	-0.025	2.5	0
3070	unsure	0	0.025	0.025	-0.025	2.5	0
3077	creek	0	0.025	0.025	-0.025	2.5	0
3079	hike	0	0.025	0.025	-0.025	2.5	0
3084	chest	0	0.025	0.025	-0.025	2.5	0
3087	leave	0	0.025	0.025	-0.025	2.5	0
3093	rocket	0	0.025	0.025	-0.025	2.5	0
3094	flame	0	0.025	0.025	-0.025	2.5	0
3101	wooden	0	0.025	0.025	-0.025	2.5	0
3112	legacy	0	0.025	0.025	-0.025	2.5	0
3116	silver	0	0.025	0.025	-0.025	2.5	0
3129	frozen	0	0.025	0.025	-0.025	2.5	0
3134	suspicion	0	0.025	0.025	-0.025	2.5	0
3136	distrust	0	0.025	0.025	-0.025	2.5	0
3137	divorce	0	0.025	0.025	-0.025	2.5	0
3138	siblings	0	0.025	0.025	-0.025	2.5	0
3144	pale	0	0.025	0.025	-0.025	2.5	0
3149	gossip	0	0.025	0.025	-0.025	2.5	0
3150	article	0	0.025	0.025	-0.025	2.5	0
3155	community	0	0.025	0.025	-0.025	2.5	0
3156	respect	0	0.025	0.025	-0.025	2.5	0
3166	stay	0	0.025	0.025	-0.025	2.5	0
3169	nothing	0	0.025	0.025	-0.025	2.5	0
3172	quick	0	0.025	0.025	-0.025	2.5	0
3173	cell	0	0.025	0.025	-0.025	2.5	0
3177	wound	0	0.025	0.025	-0.025	2.5	0
3186	questions	0	0.025	0.025	-0.025	2.5	0
3190	shallow	0	0.025	0.025	-0.025	2.5	0
3195	able	0	0.025	0.025	-0.025	2.5	0
3198	stable	0	0.025	0.025	-0.025	2.5	0
3208	none	0	0.025	0.025	-0.025	2.5	0
3210	opportunity	0	0.025	0.025	-0.025	2.5	0
3211	knot	0	0.025	0.025	-0.025	2.5	0
3227	longing	0	0.025	0.025	-0.025	2.5	0
3229	throw	0	0.025	0.025	-0.025	2.5	0
3234	disrespect	0	0.025	0.025	-0.025	2.5	0
3235	american	0	0.025	0.025	-0.025	2.5	0
3259	dangerous	0	0.025	0.025	-0.025	2.5	0
3277	electricity	0	0.025	0.025	-0.025	2.5	0
3285	scream	0	0.025	0.025	-0.025	2.5	0
3287	violence	0	0.025	0.025	-0.025	2.5	0
3304	moss	0	0.025	0.025	-0.025	2.5	0
3313	disorder	0	0.025	0.025	-0.025	2.5	0
3347	pretend	0	0.025	0.025	-0.025	2.5	0
3351	cleaning	0	0.025	0.025	-0.025	2.5	0
3372	lockdown	0	0.025	0.025	-0.025	2.5	0
3381	magazine	0	0.025	0.025	-0.025	2.5	0
3395	sigh	0	0.025	0.025	-0.025	2.5	0
3398	information	0	0.025	0.025	-0.025	2.5	0
3404	tents	0	0.025	0.025	-0.025	2.5	0
3414	jury	0	0.025	0.025	-0.025	2.5	0
3422	console	0	0.025	0.025	-0.025	2.5	0
3432	sketch	0	0.025	0.025	-0.025	2.5	0
3434	aid	0	0.025	0.025	-0.025	2.5	0
3435	charity	0	0.025	0.025	-0.025	2.5	0
3439	lobe	0	0.025	0.025	-0.025	2.5	0
3452	responsibility	0	0.025	0.025	-0.025	2.5	0
3462	snake	0	0.025	0.025	-0.025	2.5	0
3467	drain	0	0.025	0.025	-0.025	2.5	0
3472	pressure	0	0.025	0.025	-0.025	2.5	0
3494	pipe	0	0.025	0.025	-0.025	2.5	0
3498	horn	0	0.025	0.025	-0.025	2.5	0
3502	factory	0	0.025	0.025	-0.025	2.5	0
3509	wealth	0	0.025	0.025	-0.025	2.5	0
3513	famous	0	0.025	0.025	-0.025	2.5	0
3543	jacket	0	0.025	0.025	-0.025	2.5	0
3550	curls	0	0.025	0.025	-0.025	2.5	0
3651	homesick	0	0.025	0.025	-0.025	2.5	0
3654	mountains	0	0.025	0.025	-0.025	2.5	0
3665	magic	0	0.025	0.025	-0.025	2.5	0
3703	sounds	0	0.025	0.025	-0.025	2.5	0
3715	building	0	0.025	0.025	-0.025	2.5	0
3720	tales	0	0.025	0.025	-0.025	2.5	0
3724	coast	0	0.025	0.025	-0.025	2.5	0
3741	past	0	0.025	0.025	-0.025	2.5	0
3760	happines	0	0.025	0.025	-0.025	2.5	0
3766	save	0	0.025	0.025	-0.025	2.5	0
3788	trout	0	0.025	0.025	-0.025	2.5	0
3790	elderly	0	0.025	0.025	-0.025	2.5	0
3793	classic	0	0.025	0.025	-0.025	2.5	0
3830	flute	0	0.025	0.025	-0.025	2.5	0
3835	cloudy	0	0.025	0.025	-0.025	2.5	0
3857	shatter	0	0.025	0.025	-0.025	2.5	0
3860	local	0	0.025	0.025	-0.025	2.5	0
3861	scene	0	0.025	0.025	-0.025	2.5	0
3875	lay	0	0.025	0.025	-0.025	2.5	0
3903	italian	0	0.025	0.025	-0.025	2.5	0
3910	horizon	0	0.025	0.025	-0.025	2.5	0
3913	crush	0	0.025	0.025	-0.025	2.5	0
3954	depressing	0	0.025	0.025	-0.025	2.5	0
4034	list	0	0.025	0.025	-0.025	2.5	0
4044	tank	0	0.025	0.025	-0.025	2.5	0
4049	use	0	0.025	0.025	-0.025	2.5	0
4068	unemployment	0	0.025	0.025	-0.025	2.5	0
4069	recession	0	0.025	0.025	-0.025	2.5	0
4072	shares	0	0.025	0.025	-0.025	2.5	0
4152	damage	0	0.025	0.025	-0.025	2.5	0
4159	anxious	0	0.025	0.025	-0.025	2.5	0
5	brush	0.0375	0.05	0.0125	-0.0125	1.333333333	0.75
14	sit	0.0125	0.025	0.0125	-0.0125	2	0.5
17	run	0.0875	0.1	0.0125	-0.0125	1.142857143	0.875
22	ice	0.0875	0.1	0.0125	-0.0125	1.142857143	0.875
39	school	0.1375	0.15	0.0125	-0.0125	1.090909091	0.916666667
63	rabbit	0.0125	0.025	0.0125	-0.0125	2	0.5
88	shower	0.05	0.0625	0.0125	-0.0125	1.25	0.8
95	taste	0.0375	0.05	0.0125	-0.0125	1.333333333	0.75
127	whale	0.0125	0.025	0.0125	-0.0125	2	0.5
133	cry	0.05	0.0625	0.0125	-0.0125	1.25	0.8
134	laugh	0.05	0.0625	0.0125	-0.0125	1.25	0.8
158	bottle	0.025	0.0375	0.0125	-0.0125	1.5	0.666666667
184	fork	0.0375	0.05	0.0125	-0.0125	1.333333333	0.75
190	home	0.125	0.1375	0.0125	-0.0125	1.1	0.909090909
193	breathe	0.025	0.0375	0.0125	-0.0125	1.5	0.666666667
198	pool	0.0375	0.05	0.0125	-0.0125	1.333333333	0.75
237	truth	0.0125	0.025	0.0125	-0.0125	2	0.5
292	funerals	0.0125	0.025	0.0125	-0.0125	2	0.5
307	clean	0.1	0.1125	0.0125	-0.0125	1.125	0.888888889
320	squash	0.0125	0.025	0.0125	-0.0125	2	0.5
324	skip	0.0125	0.025	0.0125	-0.0125	2	0.5
328	trousers	0.0125	0.025	0.0125	-0.0125	2	0.5
354	hear	0.0125	0.025	0.0125	-0.0125	2	0.5
371	keyboard	0.0125	0.025	0.0125	-0.0125	2	0.5
378	land	0.025	0.0375	0.0125	-0.0125	1.5	0.666666667
382	plaster	0.025	0.0375	0.0125	-0.0125	1.5	0.666666667
387	short	0.0375	0.05	0.0125	-0.0125	1.333333333	0.75
400	quack	0.0125	0.025	0.0125	-0.0125	2	0.5
402	ugly	0.0125	0.025	0.0125	-0.0125	2	0.5
404	makeup	0.0375	0.05	0.0125	-0.0125	1.333333333	0.75
406	boys	0.0125	0.025	0.0125	-0.0125	2	0.5
411	santa	0.0125	0.025	0.0125	-0.0125	2	0.5
414	autumn	0.0375	0.05	0.0125	-0.0125	1.333333333	0.75
438	grapes	0.0125	0.025	0.0125	-0.0125	2	0.5
442	beer	0.075	0.0875	0.0125	-0.0125	1.166666667	0.857142857
448	mars	0.0125	0.025	0.0125	-0.0125	2	0.5
468	red	0.1375	0.15	0.0125	-0.0125	1.090909091	0.916666667
469	traffic	0.0125	0.025	0.0125	-0.0125	2	0.5
471	wheels	0.0125	0.025	0.0125	-0.0125	2	0.5
480	sunshine	0.025	0.0375	0.0125	-0.0125	1.5	0.666666667
497	gone	0.0125	0.025	0.0125	-0.0125	2	0.5
502	mcdonalds	0.0125	0.025	0.0125	-0.0125	2	0.5
542	parents	0.0375	0.05	0.0125	-0.0125	1.333333333	0.75
544	animals	0.0625	0.075	0.0125	-0.0125	1.2	0.833333333
548	lolly	0.0125	0.025	0.0125	-0.0125	2	0.5
557	man	0.0875	0.1	0.0125	-0.0125	1.142857143	0.875
564	test	0.025	0.0375	0.0125	-0.0125	1.5	0.666666667
591	wanted	0.0125	0.025	0.0125	-0.0125	2	0.5
602	helpless	0.0125	0.025	0.0125	-0.0125	2	0.5
624	bears	0.0125	0.025	0.0125	-0.0125	2	0.5
639	rapids	0.0125	0.025	0.0125	-0.0125	2	0.5
642	park	0.0375	0.05	0.0125	-0.0125	1.333333333	0.75
652	career	0.0125	0.025	0.0125	-0.0125	2	0.5
691	candy	0.0125	0.025	0.0125	-0.0125	2	0.5
694	cookies	0.0125	0.025	0.0125	-0.0125	2	0.5
726	sing	0.0125	0.025	0.0125	-0.0125	2	0.5
729	strong	0.0375	0.05	0.0125	-0.0125	1.333333333	0.75
747	dancing	0.025	0.0375	0.0125	-0.0125	1.5	0.666666667
754	chicken	0.0375	0.05	0.0125	-0.0125	1.333333333	0.75
759	bus	0.025	0.0375	0.0125	-0.0125	1.5	0.666666667
765	sunny	0.05	0.0625	0.0125	-0.0125	1.25	0.8
768	sore	0.0125	0.025	0.0125	-0.0125	2	0.5
770	painkiller	0.0125	0.025	0.0125	-0.0125	2	0.5
780	curry	0.0125	0.025	0.0125	-0.0125	2	0.5
787	london	0.0375	0.05	0.0125	-0.0125	1.333333333	0.75
796	friend	0.0625	0.075	0.0125	-0.0125	1.2	0.833333333
799	far	0.0375	0.05	0.0125	-0.0125	1.333333333	0.75
800	beyond	0.0125	0.025	0.0125	-0.0125	2	0.5
803	wonder	0.0125	0.025	0.0125	-0.0125	2	0.5
822	back	0.025	0.0375	0.0125	-0.0125	1.5	0.666666667
826	outdoors	0.025	0.0375	0.0125	-0.0125	1.5	0.666666667
846	judge	0.0125	0.025	0.0125	-0.0125	2	0.5
848	order	0.0125	0.025	0.0125	-0.0125	2	0.5
882	stones	0.0125	0.025	0.0125	-0.0125	2	0.5
890	day	0.025	0.0375	0.0125	-0.0125	1.5	0.666666667
891	smile	0.0375	0.05	0.0125	-0.0125	1.333333333	0.75
938	planet	0.025	0.0375	0.0125	-0.0125	1.5	0.666666667
941	pollution	0.025	0.0375	0.0125	-0.0125	1.5	0.666666667
947	anger	0.05	0.0625	0.0125	-0.0125	1.25	0.8
973	flow	0.0125	0.025	0.0125	-0.0125	2	0.5
978	tidy	0.0125	0.025	0.0125	-0.0125	2	0.5
995	shore	0.025	0.0375	0.0125	-0.0125	1.5	0.666666667
1008	flood	0.0125	0.025	0.0125	-0.0125	2	0.5
1012	sharing	0.0125	0.025	0.0125	-0.0125	2	0.5
1015	breathing	0.025	0.0375	0.0125	-0.0125	1.5	0.666666667
1017	natural	0.025	0.0375	0.0125	-0.0125	1.5	0.666666667
1020	steps	0.0125	0.025	0.0125	-0.0125	2	0.5
1074	freedom	0.05	0.0625	0.0125	-0.0125	1.25	0.8
1157	entertainment	0.0125	0.025	0.0125	-0.0125	2	0.5
1160	thirst	0	0.0125	0.0125	-0.0125	1.25	0
1189	worry	0.0375	0.05	0.0125	-0.0125	1.333333333	0.75
1241	puzzle	0.0125	0.025	0.0125	-0.0125	2	0.5
1259	movie	0.025	0.0375	0.0125	-0.0125	1.5	0.666666667
1271	pig	0.0375	0.05	0.0125	-0.0125	1.333333333	0.75
1283	angel	0.0125	0.025	0.0125	-0.0125	2	0.5
1291	snow	0.125	0.1375	0.0125	-0.0125	1.1	0.909090909
1305	calm	0.0125	0.025	0.0125	-0.0125	2	0.5
1308	toys	0.025	0.0375	0.0125	-0.0125	1.5	0.666666667
1312	presents	0.025	0.0375	0.0125	-0.0125	1.5	0.666666667
1332	control	0.0125	0.025	0.0125	-0.0125	2	0.5
1348	plate	0.0125	0.025	0.0125	-0.0125	2	0.5
1362	covers	0.0125	0.025	0.0125	-0.0125	2	0.5
1368	bread	0.025	0.0375	0.0125	-0.0125	1.5	0.666666667
1370	class	0.025	0.0375	0.0125	-0.0125	1.5	0.666666667
1373	students	0.0125	0.025	0.0125	-0.0125	2	0.5
1395	support	0.0125	0.025	0.0125	-0.0125	2	0.5
1416	serene	0.0125	0.025	0.0125	-0.0125	2	0.5
1422	story	0.0125	0.025	0.0125	-0.0125	2	0.5
1431	pray	0.0125	0.025	0.0125	-0.0125	2	0.5
1433	salmon	0.0125	0.025	0.0125	-0.0125	2	0.5
1440	different	0.025	0.0375	0.0125	-0.0125	1.5	0.666666667
1482	farms	0.0125	0.025	0.0125	-0.0125	2	0.5
1514	cancer	0.0125	0.025	0.0125	-0.0125	2	0.5
1524	dirty	0.025	0.0375	0.0125	-0.0125	1.5	0.666666667
1526	bald	0.0125	0.025	0.0125	-0.0125	2	0.5
1532	lace	0.0125	0.025	0.0125	-0.0125	2	0.5
1533	kick	0.0125	0.025	0.0125	-0.0125	2	0.5
1592	hole	0.0125	0.025	0.0125	-0.0125	2	0.5
1616	new	0.025	0.0375	0.0125	-0.0125	1.5	0.666666667
1629	internet	0.025	0.0375	0.0125	-0.0125	1.5	0.666666667
1733	chemistry	0.0125	0.025	0.0125	-0.0125	2	0.5
1757	steak	0.025	0.0375	0.0125	-0.0125	1.5	0.666666667
1782	plants	0.025	0.0375	0.0125	-0.0125	1.5	0.666666667
1795	clothing	0.0125	0.025	0.0125	-0.0125	2	0.5
1797	outside	0.0125	0.025	0.0125	-0.0125	2	0.5
1798	silence	0.0125	0.025	0.0125	-0.0125	2	0.5
1800	mud	0.0375	0.05	0.0125	-0.0125	1.333333333	0.75
1860	hugs	0.0125	0.025	0.0125	-0.0125	2	0.5
1887	puddles	0.0125	0.025	0.0125	-0.0125	2	0.5
1935	priest	0.0125	0.025	0.0125	-0.0125	2	0.5
1945	worried	0.0125	0.025	0.0125	-0.0125	2	0.5
1948	failure	0.025	0.0375	0.0125	-0.0125	1.5	0.666666667
1951	success	0.0125	0.025	0.0125	-0.0125	2	0.5
1962	misery	0.0125	0.025	0.0125	-0.0125	2	0.5
1966	regret	0.0125	0.025	0.0125	-0.0125	2	0.5
1971	stuck	0.0125	0.025	0.0125	-0.0125	2	0.5
1986	songs	0.0125	0.025	0.0125	-0.0125	2	0.5
2001	circus	0.0125	0.025	0.0125	-0.0125	2	0.5
2003	funny	0.0125	0.025	0.0125	-0.0125	2	0.5
2016	lovely	0.0125	0.025	0.0125	-0.0125	2	0.5
2072	square	0.025	0.0375	0.0125	-0.0125	1.5	0.666666667
2086	style	0.0125	0.025	0.0125	-0.0125	2	0.5
2088	guitar	0.0125	0.025	0.0125	-0.0125	2	0.5
2098	sign	0.0125	0.025	0.0125	-0.0125	2	0.5
2118	album	0.0125	0.025	0.0125	-0.0125	2	0.5
2171	seats	0.0125	0.025	0.0125	-0.0125	2	0.5
2173	romance	0.0125	0.025	0.0125	-0.0125	2	0.5
2187	trust	0.0125	0.025	0.0125	-0.0125	2	0.5
2195	cooking	0.0125	0.025	0.0125	-0.0125	2	0.5
2199	float	0.025	0.0375	0.0125	-0.0125	1.5	0.666666667
2228	lessons	0.0125	0.025	0.0125	-0.0125	2	0.5
2229	afraid	0.0125	0.025	0.0125	-0.0125	2	0.5
2239	fail	0.0125	0.025	0.0125	-0.0125	2	0.5
2248	celebrity	0.0125	0.025	0.0125	-0.0125	2	0.5
2296	unique	0.0125	0.025	0.0125	-0.0125	2	0.5
2311	gold	0.025	0.0375	0.0125	-0.0125	1.5	0.666666667
2396	comedy	0.0125	0.025	0.0125	-0.0125	2	0.5
2420	pavement	0.0125	0.025	0.0125	-0.0125	2	0.5
2424	coat	0.0125	0.025	0.0125	-0.0125	2	0.5
2470	beginning	0.0125	0.025	0.0125	-0.0125	2	0.5
2501	plant	0.0125	0.025	0.0125	-0.0125	2	0.5
2503	energy	0.0125	0.025	0.0125	-0.0125	2	0.5
2505	buy	0.0125	0.025	0.0125	-0.0125	2	0.5
2517	share	0.0125	0.025	0.0125	-0.0125	2	0.5
2518	take	0.0125	0.025	0.0125	-0.0125	2	0.5
2531	capitalism	0.0125	0.025	0.0125	-0.0125	2	0.5
2544	movies	0.0125	0.025	0.0125	-0.0125	2	0.5
2557	countryside	0.0125	0.025	0.0125	-0.0125	2	0.5
2558	fence	0.0125	0.025	0.0125	-0.0125	2	0.5
2586	pillows	0.0125	0.025	0.0125	-0.0125	2	0.5
2601	literature	0.0125	0.025	0.0125	-0.0125	2	0.5
2606	cricket	0.0125	0.025	0.0125	-0.0125	2	0.5
2639	ear	0.0125	0.025	0.0125	-0.0125	2	0.5
2645	sleeping	0.0125	0.025	0.0125	-0.0125	2	0.5
2665	jewellery	0.0125	0.025	0.0125	-0.0125	2	0.5
2667	imagination	0.0125	0.025	0.0125	-0.0125	2	0.5
2671	scotland	0.0125	0.025	0.0125	-0.0125	2	0.5
2678	case	0.0125	0.025	0.0125	-0.0125	2	0.5
2687	week	0.0125	0.025	0.0125	-0.0125	2	0.5
2692	map	0.0125	0.025	0.0125	-0.0125	2	0.5
2712	pie	0.0125	0.025	0.0125	-0.0125	2	0.5
2717	wrong	0.0125	0.025	0.0125	-0.0125	2	0.5
2721	lock	0.0125	0.025	0.0125	-0.0125	2	0.5
2724	fresh	0.0125	0.025	0.0125	-0.0125	2	0.5
2775	criminals	0	0.0125	0.0125	-0.0125	1.25	0
2776	steal	0	0.0125	0.0125	-0.0125	1.25	0
2778	gems	0	0.0125	0.0125	-0.0125	1.25	0
2779	igneous	0	0.0125	0.0125	-0.0125	1.25	0
2780	volcanoe	0	0.0125	0.0125	-0.0125	1.25	0
2781	ash	0	0.0125	0.0125	-0.0125	1.25	0
2782	sweaty	0	0.0125	0.0125	-0.0125	1.25	0
2783	snuggled	0	0.0125	0.0125	-0.0125	1.25	0
2785	friendships	0	0.0125	0.0125	-0.0125	1.25	0
2786	elle	0	0.0125	0.0125	-0.0125	1.25	0
2787	eel	0	0.0125	0.0125	-0.0125	1.25	0
2790	chase	0	0.0125	0.0125	-0.0125	1.25	0
2793	vows	0	0.0125	0.0125	-0.0125	1.25	0
2795	pinky	0	0.0125	0.0125	-0.0125	1.25	0
2796	wrestle	0	0.0125	0.0125	-0.0125	1.25	0
2797	sword	0	0.0125	0.0125	-0.0125	1.25	0
2799	dressage	0	0.0125	0.0125	-0.0125	1.25	0
2800	rings	0	0.0125	0.0125	-0.0125	1.25	0
2801	jewelry	0	0.0125	0.0125	-0.0125	1.25	0
2802	instrument	0	0.0125	0.0125	-0.0125	1.25	0
2804	volin	0	0.0125	0.0125	-0.0125	1.25	0
2806	germany	0	0.0125	0.0125	-0.0125	1.25	0
2807	vitamin	0	0.0125	0.0125	-0.0125	1.25	0
2810	cardio	0	0.0125	0.0125	-0.0125	1.25	0
2811	heels	0	0.0125	0.0125	-0.0125	1.25	0
2812	mines	0	0.0125	0.0125	-0.0125	1.25	0
2813	dwarves	0	0.0125	0.0125	-0.0125	1.25	0
2814	royalty	0	0.0125	0.0125	-0.0125	1.25	0
2815	kingdom	0	0.0125	0.0125	-0.0125	1.25	0
2816	ruler	0	0.0125	0.0125	-0.0125	1.25	0
2817	decisions	0	0.0125	0.0125	-0.0125	1.25	0
2818	tests	0	0.0125	0.0125	-0.0125	1.25	0
2820	tress	0	0.0125	0.0125	-0.0125	1.25	0
2821	pine	0	0.0125	0.0125	-0.0125	1.25	0
2823	lumberjack	0	0.0125	0.0125	-0.0125	1.25	0
2825	silo	0	0.0125	0.0125	-0.0125	1.25	0
2826	pole	0	0.0125	0.0125	-0.0125	1.25	0
2827	heavy	0	0.0125	0.0125	-0.0125	1.25	0
2828	weighty	0	0.0125	0.0125	-0.0125	1.25	0
2833	stump	0	0.0125	0.0125	-0.0125	1.25	0
2835	indoor	0	0.0125	0.0125	-0.0125	1.25	0
2837	slippy	0	0.0125	0.0125	-0.0125	1.25	0
2838	app	0	0.0125	0.0125	-0.0125	1.25	0
2839	android	0	0.0125	0.0125	-0.0125	1.25	0
2840	robot	0	0.0125	0.0125	-0.0125	1.25	0
2841	like	0	0.0125	0.0125	-0.0125	1.25	0
2842	fleece	0	0.0125	0.0125	-0.0125	1.25	0
2843	seas	0	0.0125	0.0125	-0.0125	1.25	0
2844	winds	0	0.0125	0.0125	-0.0125	1.25	0
2846	shimmer	0	0.0125	0.0125	-0.0125	1.25	0
2847	gleaming	0	0.0125	0.0125	-0.0125	1.25	0
2849	psyche	0	0.0125	0.0125	-0.0125	1.25	0
2851	stools	0	0.0125	0.0125	-0.0125	1.25	0
2853	cupboard	0	0.0125	0.0125	-0.0125	1.25	0
2855	underwear	0	0.0125	0.0125	-0.0125	1.25	0
2856	bras	0	0.0125	0.0125	-0.0125	1.25	0
2858	limo	0	0.0125	0.0125	-0.0125	1.25	0
2861	school#	0	0.0125	0.0125	-0.0125	1.25	0
2864	africs	0	0.0125	0.0125	-0.0125	1.25	0
2865	carbonmonoxide	0	0.0125	0.0125	-0.0125	1.25	0
2866	co2	0	0.0125	0.0125	-0.0125	1.25	0
2867	cholorphyll	0	0.0125	0.0125	-0.0125	1.25	0
2869	saturn	0	0.0125	0.0125	-0.0125	1.25	0
2871	milkyway	0	0.0125	0.0125	-0.0125	1.25	0
2872	andromeda	0	0.0125	0.0125	-0.0125	1.25	0
2873	milk#	0	0.0125	0.0125	-0.0125	1.25	0
2874	suga	0	0.0125	0.0125	-0.0125	1.25	0
2875	bts	0	0.0125	0.0125	-0.0125	1.25	0
2876	j-hope	0	0.0125	0.0125	-0.0125	1.25	0
2880	search	0	0.0125	0.0125	-0.0125	1.25	0
2882	reader	0	0.0125	0.0125	-0.0125	1.25	0
2884	whisper	0	0.0125	0.0125	-0.0125	1.25	0
2886	yell	0	0.0125	0.0125	-0.0125	1.25	0
2891	siren	0	0.0125	0.0125	-0.0125	1.25	0
2892	wail	0	0.0125	0.0125	-0.0125	1.25	0
2893	twig	0	0.0125	0.0125	-0.0125	1.25	0
2894	branch	0	0.0125	0.0125	-0.0125	1.25	0
2896	winding	0	0.0125	0.0125	-0.0125	1.25	0
2898	fate	0	0.0125	0.0125	-0.0125	1.25	0
2899	luck	0	0.0125	0.0125	-0.0125	1.25	0
2900	try	0	0.0125	0.0125	-0.0125	1.25	0
2901	napkin	0	0.0125	0.0125	-0.0125	1.25	0
2902	sweep	0	0.0125	0.0125	-0.0125	1.25	0
2903	dustpan	0	0.0125	0.0125	-0.0125	1.25	0
2904	piece	0	0.0125	0.0125	-0.0125	1.25	0
2906	horseriding	0	0.0125	0.0125	-0.0125	1.25	0
2907	snowman	0	0.0125	0.0125	-0.0125	1.25	0
2908	snowflake	0	0.0125	0.0125	-0.0125	1.25	0
2910	telly	0	0.0125	0.0125	-0.0125	1.25	0
2911	bbc	0	0.0125	0.0125	-0.0125	1.25	0
2912	eastenders	0	0.0125	0.0125	-0.0125	1.25	0
2913	yummy	0	0.0125	0.0125	-0.0125	1.25	0
2915	catchup	0	0.0125	0.0125	-0.0125	1.25	0
2916	frineds	0	0.0125	0.0125	-0.0125	1.25	0
2919	nun	0	0.0125	0.0125	-0.0125	1.25	0
2921	roast	0	0.0125	0.0125	-0.0125	1.25	0
2924	lawnmoer	0	0.0125	0.0125	-0.0125	1.25	0
2925	spade	0	0.0125	0.0125	-0.0125	1.25	0
2926	choppn	0	0.0125	0.0125	-0.0125	1.25	0
2928	catch	0	0.0125	0.0125	-0.0125	1.25	0
2930	cluedo	0	0.0125	0.0125	-0.0125	1.25	0
2934	warrior	0	0.0125	0.0125	-0.0125	1.25	0
2935	optimism	0	0.0125	0.0125	-0.0125	1.25	0
2936	endorphins	0	0.0125	0.0125	-0.0125	1.25	0
2937	hyper	0	0.0125	0.0125	-0.0125	1.25	0
2940	jounrey	0	0.0125	0.0125	-0.0125	1.25	0
2941	privilage	0	0.0125	0.0125	-0.0125	1.25	0
2944	slavery	0	0.0125	0.0125	-0.0125	1.25	0
2945	lightening	0	0.0125	0.0125	-0.0125	1.25	0
2946	strike	0	0.0125	0.0125	-0.0125	1.25	0
2948	frowns	0	0.0125	0.0125	-0.0125	1.25	0
2949	surprise	0	0.0125	0.0125	-0.0125	1.25	0
2950	graveyard	0	0.0125	0.0125	-0.0125	1.25	0
2952	hats	0	0.0125	0.0125	-0.0125	1.25	0
2953	shave	0	0.0125	0.0125	-0.0125	1.25	0
2954	grave	0	0.0125	0.0125	-0.0125	1.25	0
2958	wrists	0	0.0125	0.0125	-0.0125	1.25	0
2959	carry	0	0.0125	0.0125	-0.0125	1.25	0
2960	oceries	0	0.0125	0.0125	-0.0125	1.25	0
2961	groceries	0	0.0125	0.0125	-0.0125	1.25	0
2964	strained	0	0.0125	0.0125	-0.0125	1.25	0
2965	begin	0	0.0125	0.0125	-0.0125	1.25	0
2967	attached	0	0.0125	0.0125	-0.0125	1.25	0
2968	spending	0	0.0125	0.0125	-0.0125	1.25	0
2969	wich	0	0.0125	0.0125	-0.0125	1.25	0
2970	retail	0	0.0125	0.0125	-0.0125	1.25	0
2971	spends	0	0.0125	0.0125	-0.0125	1.25	0
2972	buys	0	0.0125	0.0125	-0.0125	1.25	0
2973	quantity	0	0.0125	0.0125	-0.0125	1.25	0
2974	much	0	0.0125	0.0125	-0.0125	1.25	0
2975	total	0	0.0125	0.0125	-0.0125	1.25	0
2976	amount	0	0.0125	0.0125	-0.0125	1.25	0
2977	price	0	0.0125	0.0125	-0.0125	1.25	0
2978	card	0	0.0125	0.0125	-0.0125	1.25	0
2979	contacless	0	0.0125	0.0125	-0.0125	1.25	0
2981	pickup	0	0.0125	0.0125	-0.0125	1.25	0
2982	catholic	0	0.0125	0.0125	-0.0125	1.25	0
2984	county	0	0.0125	0.0125	-0.0125	1.25	0
2985	arrested	0	0.0125	0.0125	-0.0125	1.25	0
2987	friends'	0	0.0125	0.0125	-0.0125	1.25	0
2988	creepy	0	0.0125	0.0125	-0.0125	1.25	0
2989	killiing	0	0.0125	0.0125	-0.0125	1.25	0
2991	toys'	0	0.0125	0.0125	-0.0125	1.25	0
2993	pceam	0	0.0125	0.0125	-0.0125	1.25	0
2994	coean	0	0.0125	0.0125	-0.0125	1.25	0
2995	foest	0	0.0125	0.0125	-0.0125	1.25	0
2996	forest*	0	0.0125	0.0125	-0.0125	1.25	0
2997	tied	0	0.0125	0.0125	-0.0125	1.25	0
2998	investigation	0	0.0125	0.0125	-0.0125	1.25	0
3000	shaving	0	0.0125	0.0125	-0.0125	1.25	0
3001	yogurt	0	0.0125	0.0125	-0.0125	1.25	0
3002	sideway	0	0.0125	0.0125	-0.0125	1.25	0
3003	mirror	0	0.0125	0.0125	-0.0125	1.25	0
3004	drove	0	0.0125	0.0125	-0.0125	1.25	0
3005	nausea	0	0.0125	0.0125	-0.0125	1.25	0
3009	biljac	0	0.0125	0.0125	-0.0125	1.25	0
3010	for	0	0.0125	0.0125	-0.0125	1.25	0
3011	peanut	0	0.0125	0.0125	-0.0125	1.25	0
3016	stressed	0	0.0125	0.0125	-0.0125	1.25	0
3017	hairy	0	0.0125	0.0125	-0.0125	1.25	0
3018	short'	0	0.0125	0.0125	-0.0125	1.25	0
3019	sale	0	0.0125	0.0125	-0.0125	1.25	0
3020	extended	0	0.0125	0.0125	-0.0125	1.25	0
3022	tsunami	0	0.0125	0.0125	-0.0125	1.25	0
3023	thunderstorm	0	0.0125	0.0125	-0.0125	1.25	0
3024	waterpark	0	0.0125	0.0125	-0.0125	1.25	0
3026	watergun	0	0.0125	0.0125	-0.0125	1.25	0
3027	sprinkler	0	0.0125	0.0125	-0.0125	1.25	0
3028	hottub	0	0.0125	0.0125	-0.0125	1.25	0
3029	purifying	0	0.0125	0.0125	-0.0125	1.25	0
3031	canoe	0	0.0125	0.0125	-0.0125	1.25	0
3033	djs	0	0.0125	0.0125	-0.0125	1.25	0
3034	facial	0	0.0125	0.0125	-0.0125	1.25	0
3035	nightin	0	0.0125	0.0125	-0.0125	1.25	0
3036	skincare	0	0.0125	0.0125	-0.0125	1.25	0
3037	routine	0	0.0125	0.0125	-0.0125	1.25	0
3038	todo	0	0.0125	0.0125	-0.0125	1.25	0
3039	schooasl	0	0.0125	0.0125	-0.0125	1.25	0
3042	standup	0	0.0125	0.0125	-0.0125	1.25	0
3043	reunion	0	0.0125	0.0125	-0.0125	1.25	0
3044	bows	0	0.0125	0.0125	-0.0125	1.25	0
3045	hymns	0	0.0125	0.0125	-0.0125	1.25	0
3046	chorus	0	0.0125	0.0125	-0.0125	1.25	0
3047	pranks	0	0.0125	0.0125	-0.0125	1.25	0
3048	thames	0	0.0125	0.0125	-0.0125	1.25	0
3050	charles	0	0.0125	0.0125	-0.0125	1.25	0
3051	andrew	0	0.0125	0.0125	-0.0125	1.25	0
3052	princes	0	0.0125	0.0125	-0.0125	1.25	0
3053	tuna	0	0.0125	0.0125	-0.0125	1.25	0
3054	costume	0	0.0125	0.0125	-0.0125	1.25	0
3055	lifgt	0	0.0125	0.0125	-0.0125	1.25	0
3056	slim	0	0.0125	0.0125	-0.0125	1.25	0
3057	podgy	0	0.0125	0.0125	-0.0125	1.25	0
3058	collie	0	0.0125	0.0125	-0.0125	1.25	0
3061	foundation	0	0.0125	0.0125	-0.0125	1.25	0
3062	powd	0	0.0125	0.0125	-0.0125	1.25	0
3064	thpughts	0	0.0125	0.0125	-0.0125	1.25	0
3065	priceless	0	0.0125	0.0125	-0.0125	1.25	0
3066	unit	0	0.0125	0.0125	-0.0125	1.25	0
3067	proximity	0	0.0125	0.0125	-0.0125	1.25	0
3071	decision	0	0.0125	0.0125	-0.0125	1.25	0
3072	making	0	0.0125	0.0125	-0.0125	1.25	0
3073	celebrate	0	0.0125	0.0125	-0.0125	1.25	0
3075	items	0	0.0125	0.0125	-0.0125	1.25	0
3076	random	0	0.0125	0.0125	-0.0125	1.25	0
3078	downstream	0	0.0125	0.0125	-0.0125	1.25	0
3080	campsite	0	0.0125	0.0125	-0.0125	1.25	0
3082	indoors	0	0.0125	0.0125	-0.0125	1.25	0
3083	button	0	0.0125	0.0125	-0.0125	1.25	0
3085	drawers	0	0.0125	0.0125	-0.0125	1.25	0
3089	south	0	0.0125	0.0125	-0.0125	1.25	0
3090	shiver	0	0.0125	0.0125	-0.0125	1.25	0
3091	warmup	0	0.0125	0.0125	-0.0125	1.25	0
3092	choo	0	0.0125	0.0125	-0.0125	1.25	0
3095	tikka	0	0.0125	0.0125	-0.0125	1.25	0
3096	dhal	0	0.0125	0.0125	-0.0125	1.25	0
3097	popper	0	0.0125	0.0125	-0.0125	1.25	0
3098	medicines	0	0.0125	0.0125	-0.0125	1.25	0
3099	surgeon	0	0.0125	0.0125	-0.0125	1.25	0
3100	musical	0	0.0125	0.0125	-0.0125	1.25	0
3102	skittle	0	0.0125	0.0125	-0.0125	1.25	0
3103	m+m	0	0.0125	0.0125	-0.0125	1.25	0
3104	pluto	0	0.0125	0.0125	-0.0125	1.25	0
3105	egyptian	0	0.0125	0.0125	-0.0125	1.25	0
3106	dig	0	0.0125	0.0125	-0.0125	1.25	0
3107	scout	0	0.0125	0.0125	-0.0125	1.25	0
3108	cracker	0	0.0125	0.0125	-0.0125	1.25	0
3109	brie	0	0.0125	0.0125	-0.0125	1.25	0
3110	crust	0	0.0125	0.0125	-0.0125	1.25	0
3113	ancient	0	0.0125	0.0125	-0.0125	1.25	0
3114	mariner	0	0.0125	0.0125	-0.0125	1.25	0
3115	ditch	0	0.0125	0.0125	-0.0125	1.25	0
3117	answer	0	0.0125	0.0125	-0.0125	1.25	0
3118	jigsaw	0	0.0125	0.0125	-0.0125	1.25	0
3119	competition	0	0.0125	0.0125	-0.0125	1.25	0
3120	signpost	0	0.0125	0.0125	-0.0125	1.25	0
3121	throat	0	0.0125	0.0125	-0.0125	1.25	0
3123	ruined	0	0.0125	0.0125	-0.0125	1.25	0
3124	separate	0	0.0125	0.0125	-0.0125	1.25	0
3125	prong	0	0.0125	0.0125	-0.0125	1.25	0
3126	point	0	0.0125	0.0125	-0.0125	1.25	0
3127	fairground	0	0.0125	0.0125	-0.0125	1.25	0
3128	sm	0	0.0125	0.0125	-0.0125	1.25	0
3131	burly	0	0.0125	0.0125	-0.0125	1.25	0
3132	shaven	0	0.0125	0.0125	-0.0125	1.25	0
3133	putrid	0	0.0125	0.0125	-0.0125	1.25	0
3139	killer	0	0.0125	0.0125	-0.0125	1.25	0
3140	revenge	0	0.0125	0.0125	-0.0125	1.25	0
3141	pity	0	0.0125	0.0125	-0.0125	1.25	0
3142	monster	0	0.0125	0.0125	-0.0125	1.25	0
3143	floating	0	0.0125	0.0125	-0.0125	1.25	0
3145	bloated	0	0.0125	0.0125	-0.0125	1.25	0
3146	depravity	0	0.0125	0.0125	-0.0125	1.25	0
3147	secrets	0	0.0125	0.0125	-0.0125	1.25	0
3151	pages	0	0.0125	0.0125	-0.0125	1.25	0
3152	corner	0	0.0125	0.0125	-0.0125	1.25	0
3153	lane	0	0.0125	0.0125	-0.0125	1.25	0
3154	townspeople	0	0.0125	0.0125	-0.0125	1.25	0
3157	malnourishment	0	0.0125	0.0125	-0.0125	1.25	0
3158	treatment	0	0.0125	0.0125	-0.0125	1.25	0
3159	disrespectful	0	0.0125	0.0125	-0.0125	1.25	0
3160	objectification	0	0.0125	0.0125	-0.0125	1.25	0
3161	nudity	0	0.0125	0.0125	-0.0125	1.25	0
3162	female	0	0.0125	0.0125	-0.0125	1.25	0
3164	final	0	0.0125	0.0125	-0.0125	1.25	0
3165	permanent	0	0.0125	0.0125	-0.0125	1.25	0
3167	somewhere	0	0.0125	0.0125	-0.0125	1.25	0
3168	partners	0	0.0125	0.0125	-0.0125	1.25	0
3170	zero	0	0.0125	0.0125	-0.0125	1.25	0
3171	brief	0	0.0125	0.0125	-0.0125	1.25	0
3174	bars	0	0.0125	0.0125	-0.0125	1.25	0
3175	locks	0	0.0125	0.0125	-0.0125	1.25	0
3176	held	0	0.0125	0.0125	-0.0125	1.25	0
3178	bleeding	0	0.0125	0.0125	-0.0125	1.25	0
3179	materials	0	0.0125	0.0125	-0.0125	1.25	0
3180	concrete	0	0.0125	0.0125	-0.0125	1.25	0
3181	ridgid	0	0.0125	0.0125	-0.0125	1.25	0
3182	uncomfortable	0	0.0125	0.0125	-0.0125	1.25	0
3183	shrug	0	0.0125	0.0125	-0.0125	1.25	0
3184	movements	0	0.0125	0.0125	-0.0125	1.25	0
3185	focused	0	0.0125	0.0125	-0.0125	1.25	0
3187	answers	0	0.0125	0.0125	-0.0125	1.25	0
3188	review	0	0.0125	0.0125	-0.0125	1.25	0
3189	trying	0	0.0125	0.0125	-0.0125	1.25	0
3191	independance	0	0.0125	0.0125	-0.0125	1.25	0
3192	oneself	0	0.0125	0.0125	-0.0125	1.25	0
3193	confident	0	0.0125	0.0125	-0.0125	1.25	0
3194	wise	0	0.0125	0.0125	-0.0125	1.25	0
3196	resilient	0	0.0125	0.0125	-0.0125	1.25	0
3197	planning	0	0.0125	0.0125	-0.0125	1.25	0
3199	photosynthesis	0	0.0125	0.0125	-0.0125	1.25	0
3200	phoenix	0	0.0125	0.0125	-0.0125	1.25	0
3201	rebirth	0	0.0125	0.0125	-0.0125	1.25	0
3202	second	0	0.0125	0.0125	-0.0125	1.25	0
3203	chance	0	0.0125	0.0125	-0.0125	1.25	0
3204	correct	0	0.0125	0.0125	-0.0125	1.25	0
3205	method	0	0.0125	0.0125	-0.0125	1.25	0
3206	persistence	0	0.0125	0.0125	-0.0125	1.25	0
3207	paramount	0	0.0125	0.0125	-0.0125	1.25	0
3209	limited	0	0.0125	0.0125	-0.0125	1.25	0
3212	pilot	0	0.0125	0.0125	-0.0125	1.25	0
3213	buoy	0	0.0125	0.0125	-0.0125	1.25	0
3214	station	0	0.0125	0.0125	-0.0125	1.25	0
3215	anchorage	0	0.0125	0.0125	-0.0125	1.25	0
3216	anchor	0	0.0125	0.0125	-0.0125	1.25	0
3217	logistics	0	0.0125	0.0125	-0.0125	1.25	0
3218	economy	0	0.0125	0.0125	-0.0125	1.25	0
3219	consumerist	0	0.0125	0.0125	-0.0125	1.25	0
3220	unsustainable	0	0.0125	0.0125	-0.0125	1.25	0
3221	renewable	0	0.0125	0.0125	-0.0125	1.25	0
3222	recycle	0	0.0125	0.0125	-0.0125	1.25	0
3223	unable	0	0.0125	0.0125	-0.0125	1.25	0
3224	sole	0	0.0125	0.0125	-0.0125	1.25	0
3225	scenario	0	0.0125	0.0125	-0.0125	1.25	0
3226	situation	0	0.0125	0.0125	-0.0125	1.25	0
3230	punch	0	0.0125	0.0125	-0.0125	1.25	0
3231	ipman	0	0.0125	0.0125	-0.0125	1.25	0
3232	discipline	0	0.0125	0.0125	-0.0125	1.25	0
3233	arseholes	0	0.0125	0.0125	-0.0125	1.25	0
3236	mascuninity	0	0.0125	0.0125	-0.0125	1.25	0
3237	sherif	0	0.0125	0.0125	-0.0125	1.25	0
3238	lifesentence	0	0.0125	0.0125	-0.0125	1.25	0
3239	handcuf	0	0.0125	0.0125	-0.0125	1.25	0
3240	roommate	0	0.0125	0.0125	-0.0125	1.25	0
3241	bunkbed	0	0.0125	0.0125	-0.0125	1.25	0
3242	darl	0	0.0125	0.0125	-0.0125	1.25	0
3243	despair	0	0.0125	0.0125	-0.0125	1.25	0
3244	disbelief	0	0.0125	0.0125	-0.0125	1.25	0
3245	deathrow	0	0.0125	0.0125	-0.0125	1.25	0
3246	mentalillness	0	0.0125	0.0125	-0.0125	1.25	0
3247	sadistic	0	0.0125	0.0125	-0.0125	1.25	0
3248	triggering	0	0.0125	0.0125	-0.0125	1.25	0
3249	molest	0	0.0125	0.0125	-0.0125	1.25	0
3250	horrible	0	0.0125	0.0125	-0.0125	1.25	0
3251	intrusive	0	0.0125	0.0125	-0.0125	1.25	0
3252	violating	0	0.0125	0.0125	-0.0125	1.25	0
3253	believe	0	0.0125	0.0125	-0.0125	1.25	0
3254	pride	0	0.0125	0.0125	-0.0125	1.25	0
3255	shame	0	0.0125	0.0125	-0.0125	1.25	0
3256	lie	0	0.0125	0.0125	-0.0125	1.25	0
3257	difficult	0	0.0125	0.0125	-0.0125	1.25	0
3258	unforgiving	0	0.0125	0.0125	-0.0125	1.25	0
3260	escapism	0	0.0125	0.0125	-0.0125	1.25	0
3261	tattoo	0	0.0125	0.0125	-0.0125	1.25	0
3262	connecticut	0	0.0125	0.0125	-0.0125	1.25	0
3264	violent	0	0.0125	0.0125	-0.0125	1.25	0
3265	lasting	0	0.0125	0.0125	-0.0125	1.25	0
3266	later	0	0.0125	0.0125	-0.0125	1.25	0
3267	tomorrow	0	0.0125	0.0125	-0.0125	1.25	0
3269	trials	0	0.0125	0.0125	-0.0125	1.25	0
3270	connected	0	0.0125	0.0125	-0.0125	1.25	0
3271	release	0	0.0125	0.0125	-0.0125	1.25	0
3272	captured	0	0.0125	0.0125	-0.0125	1.25	0
3273	prisoner	0	0.0125	0.0125	-0.0125	1.25	0
3274	fiction	0	0.0125	0.0125	-0.0125	1.25	0
3275	fact	0	0.0125	0.0125	-0.0125	1.25	0
3276	unfact	0	0.0125	0.0125	-0.0125	1.25	0
3278	spark	0	0.0125	0.0125	-0.0125	1.25	0
3279	blind	0	0.0125	0.0125	-0.0125	1.25	0
3280	glaucoma	0	0.0125	0.0125	-0.0125	1.25	0
3281	angt	0	0.0125	0.0125	-0.0125	1.25	0
3282	beating	0	0.0125	0.0125	-0.0125	1.25	0
3283	brusises	0	0.0125	0.0125	-0.0125	1.25	0
3284	no-one	0	0.0125	0.0125	-0.0125	1.25	0
3286	fearful	0	0.0125	0.0125	-0.0125	1.25	0
3288	punching	0	0.0125	0.0125	-0.0125	1.25	0
3289	whatever	0	0.0125	0.0125	-0.0125	1.25	0
3290	uncaring	0	0.0125	0.0125	-0.0125	1.25	0
3291	thoughless	0	0.0125	0.0125	-0.0125	1.25	0
3292	unschooled	0	0.0125	0.0125	-0.0125	1.25	0
3293	idiot	0	0.0125	0.0125	-0.0125	1.25	0
3294	nobody	0	0.0125	0.0125	-0.0125	1.25	0
3295	worth;ess	0	0.0125	0.0125	-0.0125	1.25	0
3296	unloved	0	0.0125	0.0125	-0.0125	1.25	0
3297	rotting	0	0.0125	0.0125	-0.0125	1.25	0
3298	forgotten	0	0.0125	0.0125	-0.0125	1.25	0
3299	remembere]d	0	0.0125	0.0125	-0.0125	1.25	0
3300	discover	0	0.0125	0.0125	-0.0125	1.25	0
3301	foreshadowing	0	0.0125	0.0125	-0.0125	1.25	0
3302	academic	0	0.0125	0.0125	-0.0125	1.25	0
3303	sinister	0	0.0125	0.0125	-0.0125	1.25	0
3305	safety	0	0.0125	0.0125	-0.0125	1.25	0
3306	procedure	0	0.0125	0.0125	-0.0125	1.25	0
3307	offic	0	0.0125	0.0125	-0.0125	1.25	0
3308	record	0	0.0125	0.0125	-0.0125	1.25	0
3309	lens	0	0.0125	0.0125	-0.0125	1.25	0
3310	image	0	0.0125	0.0125	-0.0125	1.25	0
3311	exhibition	0	0.0125	0.0125	-0.0125	1.25	0
3312	unsafe	0	0.0125	0.0125	-0.0125	1.25	0
3314	unorganised	0	0.0125	0.0125	-0.0125	1.25	0
3315	hit	0	0.0125	0.0125	-0.0125	1.25	0
3316	sha	0	0.0125	0.0125	-0.0125	1.25	0
3319	socialize	0	0.0125	0.0125	-0.0125	1.25	0
3320	exhausting	0	0.0125	0.0125	-0.0125	1.25	0
3321	soothe	0	0.0125	0.0125	-0.0125	1.25	0
3322	snowmobile	0	0.0125	0.0125	-0.0125	1.25	0
3323	strawberries	0	0.0125	0.0125	-0.0125	1.25	0
3324	milkshake	0	0.0125	0.0125	-0.0125	1.25	0
3325	potato	0	0.0125	0.0125	-0.0125	1.25	0
3326	plow	0	0.0125	0.0125	-0.0125	1.25	0
3327	seeds	0	0.0125	0.0125	-0.0125	1.25	0
3328	ethanol	0	0.0125	0.0125	-0.0125	1.25	0
3329	gasoline	0	0.0125	0.0125	-0.0125	1.25	0
3330	diesel	0	0.0125	0.0125	-0.0125	1.25	0
3331	towing	0	0.0125	0.0125	-0.0125	1.25	0
3332	trailer	0	0.0125	0.0125	-0.0125	1.25	0
3333	seagulls	0	0.0125	0.0125	-0.0125	1.25	0
3335	sasdness	0	0.0125	0.0125	-0.0125	1.25	0
3336	hairdresser	0	0.0125	0.0125	-0.0125	1.25	0
3337	masks	0	0.0125	0.0125	-0.0125	1.25	0
3338	toxic	0	0.0125	0.0125	-0.0125	1.25	0
3339	masculinity	0	0.0125	0.0125	-0.0125	1.25	0
3340	coverup	0	0.0125	0.0125	-0.0125	1.25	0
3341	angr	0	0.0125	0.0125	-0.0125	1.25	0
3342	poisonous	0	0.0125	0.0125	-0.0125	1.25	0
3343	liars	0	0.0125	0.0125	-0.0125	1.25	0
3344	alcholic	0	0.0125	0.0125	-0.0125	1.25	0
3345	statusquo	0	0.0125	0.0125	-0.0125	1.25	0
3346	normality	0	0.0125	0.0125	-0.0125	1.25	0
3348	ok	0	0.0125	0.0125	-0.0125	1.25	0
3349	fifties	0	0.0125	0.0125	-0.0125	1.25	0
3350	housewives	0	0.0125	0.0125	-0.0125	1.25	0
3352	unhappieness	0	0.0125	0.0125	-0.0125	1.25	0
3353	obedience	0	0.0125	0.0125	-0.0125	1.25	0
3354	oppression	0	0.0125	0.0125	-0.0125	1.25	0
3355	lying	0	0.0125	0.0125	-0.0125	1.25	0
3356	texas	0	0.0125	0.0125	-0.0125	1.25	0
3357	lads	0	0.0125	0.0125	-0.0125	1.25	0
3358	not	0	0.0125	0.0125	-0.0125	1.25	0
3359	element	0	0.0125	0.0125	-0.0125	1.25	0
3360	hydrogen	0	0.0125	0.0125	-0.0125	1.25	0
3361	fusion	0	0.0125	0.0125	-0.0125	1.25	0
3362	industrial	0	0.0125	0.0125	-0.0125	1.25	0
3363	beatles	0	0.0125	0.0125	-0.0125	1.25	0
3364	ston	0	0.0125	0.0125	-0.0125	1.25	0
3365	snooker	0	0.0125	0.0125	-0.0125	1.25	0
3366	racquet	0	0.0125	0.0125	-0.0125	1.25	0
3367	cordial	0	0.0125	0.0125	-0.0125	1.25	0
3368	mozzarella	0	0.0125	0.0125	-0.0125	1.25	0
3369	ferrari	0	0.0125	0.0125	-0.0125	1.25	0
3370	blackbird	0	0.0125	0.0125	-0.0125	1.25	0
3371	crow	0	0.0125	0.0125	-0.0125	1.25	0
3373	unexciting	0	0.0125	0.0125	-0.0125	1.25	0
3374	wicket	0	0.0125	0.0125	-0.0125	1.25	0
3375	vampire	0	0.0125	0.0125	-0.0125	1.25	0
3376	dracula	0	0.0125	0.0125	-0.0125	1.25	0
3377	mayonnaisse	0	0.0125	0.0125	-0.0125	1.25	0
3379	poached	0	0.0125	0.0125	-0.0125	1.25	0
3380	smoked	0	0.0125	0.0125	-0.0125	1.25	0
3382	guardian	0	0.0125	0.0125	-0.0125	1.25	0
3383	soldier	0	0.0125	0.0125	-0.0125	1.25	0
3384	hitler	0	0.0125	0.0125	-0.0125	1.25	0
3385	g	0	0.0125	0.0125	-0.0125	1.25	0
3386	gum	0	0.0125	0.0125	-0.0125	1.25	0
3387	nasty	0	0.0125	0.0125	-0.0125	1.25	0
3389	seated	0	0.0125	0.0125	-0.0125	1.25	0
3390	sandals	0	0.0125	0.0125	-0.0125	1.25	0
3391	gravel	0	0.0125	0.0125	-0.0125	1.25	0
3393	remove	0	0.0125	0.0125	-0.0125	1.25	0
3394	pant	0	0.0125	0.0125	-0.0125	1.25	0
3396	steam	0	0.0125	0.0125	-0.0125	1.25	0
3397	browser	0	0.0125	0.0125	-0.0125	1.25	0
3399	everywhere	0	0.0125	0.0125	-0.0125	1.25	0
3400	misinformation	0	0.0125	0.0125	-0.0125	1.25	0
3401	used	0	0.0125	0.0125	-0.0125	1.25	0
3402	manipulative	0	0.0125	0.0125	-0.0125	1.25	0
3403	caskets	0	0.0125	0.0125	-0.0125	1.25	0
3406	uncommon	0	0.0125	0.0125	-0.0125	1.25	0
3407	eerie	0	0.0125	0.0125	-0.0125	1.25	0
3408	hunt	0	0.0125	0.0125	-0.0125	1.25	0
3409	prey	0	0.0125	0.0125	-0.0125	1.25	0
3410	shotgun	0	0.0125	0.0125	-0.0125	1.25	0
3411	rifle	0	0.0125	0.0125	-0.0125	1.25	0
3412	weapons	0	0.0125	0.0125	-0.0125	1.25	0
3413	trial	0	0.0125	0.0125	-0.0125	1.25	0
3415	lucifer	0	0.0125	0.0125	-0.0125	1.25	0
3416	blaze	0	0.0125	0.0125	-0.0125	1.25	0
3417	workship	0	0.0125	0.0125	-0.0125	1.25	0
3418	robe	0	0.0125	0.0125	-0.0125	1.25	0
3420	gruesome	0	0.0125	0.0125	-0.0125	1.25	0
3421	ps4	0	0.0125	0.0125	-0.0125	1.25	0
3423	timne	0	0.0125	0.0125	-0.0125	1.25	0
3424	seconds	0	0.0125	0.0125	-0.0125	1.25	0
3425	ticking	0	0.0125	0.0125	-0.0125	1.25	0
3426	passing	0	0.0125	0.0125	-0.0125	1.25	0
3427	draining	0	0.0125	0.0125	-0.0125	1.25	0
3428	commute	0	0.0125	0.0125	-0.0125	1.25	0
3429	underground	0	0.0125	0.0125	-0.0125	1.25	0
3430	p	0	0.0125	0.0125	-0.0125	1.25	0
3431	flag	0	0.0125	0.0125	-0.0125	1.25	0
3436	donate	0	0.0125	0.0125	-0.0125	1.25	0
3438	dreaming	0	0.0125	0.0125	-0.0125	1.25	0
3440	finality	0	0.0125	0.0125	-0.0125	1.25	0
3441	bond	0	0.0125	0.0125	-0.0125	1.25	0
3442	commitment	0	0.0125	0.0125	-0.0125	1.25	0
3443	huma	0	0.0125	0.0125	-0.0125	1.25	0
3444	generations	0	0.0125	0.0125	-0.0125	1.25	0
3445	common	0	0.0125	0.0125	-0.0125	1.25	0
3446	uncharted	0	0.0125	0.0125	-0.0125	1.25	0
3447	assertive	0	0.0125	0.0125	-0.0125	1.25	0
3448	aggressive	0	0.0125	0.0125	-0.0125	1.25	0
3449	ambitious	0	0.0125	0.0125	-0.0125	1.25	0
3450	unshakeable	0	0.0125	0.0125	-0.0125	1.25	0
3451	unbreakable	0	0.0125	0.0125	-0.0125	1.25	0
3453	burden	0	0.0125	0.0125	-0.0125	1.25	0
3454	privacy	0	0.0125	0.0125	-0.0125	1.25	0
3455	secrecy	0	0.0125	0.0125	-0.0125	1.25	0
3456	transparency	0	0.0125	0.0125	-0.0125	1.25	0
3457	clearness	0	0.0125	0.0125	-0.0125	1.25	0
3458	lucidity	0	0.0125	0.0125	-0.0125	1.25	0
3459	alertness	0	0.0125	0.0125	-0.0125	1.25	0
3460	worms	0	0.0125	0.0125	-0.0125	1.25	0
3461	front	0	0.0125	0.0125	-0.0125	1.25	0
3463	yound	0	0.0125	0.0125	-0.0125	1.25	0
3464	three	0	0.0125	0.0125	-0.0125	1.25	0
3465	sa	0	0.0125	0.0125	-0.0125	1.25	0
3468	wreck	0	0.0125	0.0125	-0.0125	1.25	0
3469	shadows	0	0.0125	0.0125	-0.0125	1.25	0
3470	looming	0	0.0125	0.0125	-0.0125	1.25	0
3471	stuff	0	0.0125	0.0125	-0.0125	1.25	0
3473	stake	0	0.0125	0.0125	-0.0125	1.25	0
3474	trace	0	0.0125	0.0125	-0.0125	1.25	0
3475	brace	0	0.0125	0.0125	-0.0125	1.25	0
3476	glaze	0	0.0125	0.0125	-0.0125	1.25	0
3477	pace	0	0.0125	0.0125	-0.0125	1.25	0
3478	mace	0	0.0125	0.0125	-0.0125	1.25	0
3479	sake	0	0.0125	0.0125	-0.0125	1.25	0
3480	brake	0	0.0125	0.0125	-0.0125	1.25	0
3481	crack	0	0.0125	0.0125	-0.0125	1.25	0
3482	plack	0	0.0125	0.0125	-0.0125	1.25	0
3483	shack	0	0.0125	0.0125	-0.0125	1.25	0
3484	hack	0	0.0125	0.0125	-0.0125	1.25	0
3485	sack	0	0.0125	0.0125	-0.0125	1.25	0
3486	rack	0	0.0125	0.0125	-0.0125	1.25	0
3487	yack	0	0.0125	0.0125	-0.0125	1.25	0
3488	wack	0	0.0125	0.0125	-0.0125	1.25	0
3489	tack	0	0.0125	0.0125	-0.0125	1.25	0
3490	neck	0	0.0125	0.0125	-0.0125	1.25	0
3491	boot	0	0.0125	0.0125	-0.0125	1.25	0
3493	chime	0	0.0125	0.0125	-0.0125	1.25	0
3496	poppy	0	0.0125	0.0125	-0.0125	1.25	0
3497	chinese	0	0.0125	0.0125	-0.0125	1.25	0
3499	hoof	0	0.0125	0.0125	-0.0125	1.25	0
3500	gallop	0	0.0125	0.0125	-0.0125	1.25	0
3501	aeroplane	0	0.0125	0.0125	-0.0125	1.25	0
3503	manufacture	0	0.0125	0.0125	-0.0125	1.25	0
3504	engineer	0	0.0125	0.0125	-0.0125	1.25	0
3505	efficency	0	0.0125	0.0125	-0.0125	1.25	0
3506	sludge	0	0.0125	0.0125	-0.0125	1.25	0
3507	chriust	0	0.0125	0.0125	-0.0125	1.25	0
3508	shaved	0	0.0125	0.0125	-0.0125	1.25	0
3510	poor	0	0.0125	0.0125	-0.0125	1.25	0
3511	runway	0	0.0125	0.0125	-0.0125	1.25	0
3512	catwalk	0	0.0125	0.0125	-0.0125	1.25	0
3514	talented	0	0.0125	0.0125	-0.0125	1.25	0
3515	unfortunate	0	0.0125	0.0125	-0.0125	1.25	0
3516	pleasent	0	0.0125	0.0125	-0.0125	1.25	0
3517	faulty	0	0.0125	0.0125	-0.0125	1.25	0
3518	shattered	0	0.0125	0.0125	-0.0125	1.25	0
3519	pieces	0	0.0125	0.0125	-0.0125	1.25	0
3520	surfer	0	0.0125	0.0125	-0.0125	1.25	0
3521	prescription	0	0.0125	0.0125	-0.0125	1.25	0
3522	nowtv	0	0.0125	0.0125	-0.0125	1.25	0
3523	gruffalo	0	0.0125	0.0125	-0.0125	1.25	0
3524	twins	0	0.0125	0.0125	-0.0125	1.25	0
3525	cutoff	0	0.0125	0.0125	-0.0125	1.25	0
3526	amputation	0	0.0125	0.0125	-0.0125	1.25	0
3527	insurancepolicy	0	0.0125	0.0125	-0.0125	1.25	0
3528	payout	0	0.0125	0.0125	-0.0125	1.25	0
3529	failed	0	0.0125	0.0125	-0.0125	1.25	0
3530	easterneurope	0	0.0125	0.0125	-0.0125	1.25	0
3531	trafficking	0	0.0125	0.0125	-0.0125	1.25	0
3532	amsterdam	0	0.0125	0.0125	-0.0125	1.25	0
3533	killingeve	0	0.0125	0.0125	-0.0125	1.25	0
3534	jodiecomer	0	0.0125	0.0125	-0.0125	1.25	0
3536	stephengraham	0	0.0125	0.0125	-0.0125	1.25	0
3537	thisisengland	0	0.0125	0.0125	-0.0125	1.25	0
3538	eighties	0	0.0125	0.0125	-0.0125	1.25	0
3539	dennisnielson	0	0.0125	0.0125	-0.0125	1.25	0
3540	boilingpot	0	0.0125	0.0125	-0.0125	1.25	0
3541	sleepingbag	0	0.0125	0.0125	-0.0125	1.25	0
3542	zip	0	0.0125	0.0125	-0.0125	1.25	0
3544	kathmandu	0	0.0125	0.0125	-0.0125	1.25	0
3545	waterproof	0	0.0125	0.0125	-0.0125	1.25	0
3546	yosemite	0	0.0125	0.0125	-0.0125	1.25	0
3547	grizzly	0	0.0125	0.0125	-0.0125	1.25	0
3548	bin	0	0.0125	0.0125	-0.0125	1.25	0
3549	teasing	0	0.0125	0.0125	-0.0125	1.25	0
3551	bob	0	0.0125	0.0125	-0.0125	1.25	0
3552	bangs	0	0.0125	0.0125	-0.0125	1.25	0
3553	fringe	0	0.0125	0.0125	-0.0125	1.25	0
3554	tassles	0	0.0125	0.0125	-0.0125	1.25	0
3555	1920s	0	0.0125	0.0125	-0.0125	1.25	0
3556	downton	0	0.0125	0.0125	-0.0125	1.25	0
3557	restoration	0	0.0125	0.0125	-0.0125	1.25	0
3558	ladymary	0	0.0125	0.0125	-0.0125	1.25	0
3559	maryqueenofscots	0	0.0125	0.0125	-0.0125	1.25	0
3561	isleofmull	0	0.0125	0.0125	-0.0125	1.25	0
3562	shetlandisles	0	0.0125	0.0125	-0.0125	1.25	0
3563	thiscountrylife	0	0.0125	0.0125	-0.0125	1.25	0
3564	goats	0	0.0125	0.0125	-0.0125	1.25	0
3565	abetoir	0	0.0125	0.0125	-0.0125	1.25	0
3566	snort	0	0.0125	0.0125	-0.0125	1.25	0
3567	snout	0	0.0125	0.0125	-0.0125	1.25	0
3568	trotter	0	0.0125	0.0125	-0.0125	1.25	0
3569	nationaldish	0	0.0125	0.0125	-0.0125	1.25	0
3570	guineapig	0	0.0125	0.0125	-0.0125	1.25	0
3571	peru	0	0.0125	0.0125	-0.0125	1.25	0
3572	poormangalagagos	0	0.0125	0.0125	-0.0125	1.25	0
3573	fires	0	0.0125	0.0125	-0.0125	1.25	0
3574	snakes	0	0.0125	0.0125	-0.0125	1.25	0
3575	barnacle	0	0.0125	0.0125	-0.0125	1.25	0
3576	guyanapeople	0	0.0125	0.0125	-0.0125	1.25	0
3577	tribal	0	0.0125	0.0125	-0.0125	1.25	0
3578	leather	0	0.0125	0.0125	-0.0125	1.25	0
3579	imitation	0	0.0125	0.0125	-0.0125	1.25	0
3580	jaguar	0	0.0125	0.0125	-0.0125	1.25	0
3581	chief	0	0.0125	0.0125	-0.0125	1.25	0
3582	ayahuesca	0	0.0125	0.0125	-0.0125	1.25	0
3583	cocaine	0	0.0125	0.0125	-0.0125	1.25	0
3584	classa	0	0.0125	0.0125	-0.0125	1.25	0
3585	felony	0	0.0125	0.0125	-0.0125	1.25	0
3586	befulco	0	0.0125	0.0125	-0.0125	1.25	0
3587	windsor	0	0.0125	0.0125	-0.0125	1.25	0
3588	eton	0	0.0125	0.0125	-0.0125	1.25	0
3589	dorneystyle	0	0.0125	0.0125	-0.0125	1.25	0
3590	olympis	0	0.0125	0.0125	-0.0125	1.25	0
3591	2012	0	0.0125	0.0125	-0.0125	1.25	0
3592	winner	0	0.0125	0.0125	-0.0125	1.25	0
3593	rowing	0	0.0125	0.0125	-0.0125	1.25	0
3594	mofarah	0	0.0125	0.0125	-0.0125	1.25	0
3595	delay	0	0.0125	0.0125	-0.0125	1.25	0
3596	april	0	0.0125	0.0125	-0.0125	1.25	0
3597	brighton	0	0.0125	0.0125	-0.0125	1.25	0
3598	boston	0	0.0125	0.0125	-0.0125	1.25	0
3599	bombing	0	0.0125	0.0125	-0.0125	1.25	0
3600	11-Sept	0	0.0125	0.0125	-0.0125	1.25	0
3601	automobile	0	0.0125	0.0125	-0.0125	1.25	0
3602	britishairways	0	0.0125	0.0125	-0.0125	1.25	0
3603	maldives	0	0.0125	0.0125	-0.0125	1.25	0
3604	customersevice	0	0.0125	0.0125	-0.0125	1.25	0
3605	dialtone	0	0.0125	0.0125	-0.0125	1.25	0
3606	holding	0	0.0125	0.0125	-0.0125	1.25	0
3607	bbcradio3	0	0.0125	0.0125	-0.0125	1.25	0
3608	classicfm	0	0.0125	0.0125	-0.0125	1.25	0
3609	bach	0	0.0125	0.0125	-0.0125	1.25	0
3610	amadeus	0	0.0125	0.0125	-0.0125	1.25	0
3611	nationaltheatre	0	0.0125	0.0125	-0.0125	1.25	0
3612	olivier	0	0.0125	0.0125	-0.0125	1.25	0
3613	intheround	0	0.0125	0.0125	-0.0125	1.25	0
3614	confrontation	0	0.0125	0.0125	-0.0125	1.25	0
3615	chemicals	0	0.0125	0.0125	-0.0125	1.25	0
3616	acid	0	0.0125	0.0125	-0.0125	1.25	0
3617	sapce	0	0.0125	0.0125	-0.0125	1.25	0
3618	vodka	0	0.0125	0.0125	-0.0125	1.25	0
3619	inmate	0	0.0125	0.0125	-0.0125	1.25	0
3620	court	0	0.0125	0.0125	-0.0125	1.25	0
3621	embarassment	0	0.0125	0.0125	-0.0125	1.25	0
3622	monjey	0	0.0125	0.0125	-0.0125	1.25	0
3623	wage	0	0.0125	0.0125	-0.0125	1.25	0
3624	pajamas	0	0.0125	0.0125	-0.0125	1.25	0
3625	blankets	0	0.0125	0.0125	-0.0125	1.25	0
3626	reeds	0	0.0125	0.0125	-0.0125	1.25	0
3627	lush	0	0.0125	0.0125	-0.0125	1.25	0
3628	afternoon	0	0.0125	0.0125	-0.0125	1.25	0
3629	daisy	0	0.0125	0.0125	-0.0125	1.25	0
3630	season	0	0.0125	0.0125	-0.0125	1.25	0
3631	wounds	0	0.0125	0.0125	-0.0125	1.25	0
3633	nip	0	0.0125	0.0125	-0.0125	1.25	0
3634	snooze	0	0.0125	0.0125	-0.0125	1.25	0
3635	collars	0	0.0125	0.0125	-0.0125	1.25	0
3636	spears	0	0.0125	0.0125	-0.0125	1.25	0
3637	arrows	0	0.0125	0.0125	-0.0125	1.25	0
3638	signs	0	0.0125	0.0125	-0.0125	1.25	0
3639	hills	0	0.0125	0.0125	-0.0125	1.25	0
3640	outlaw	0	0.0125	0.0125	-0.0125	1.25	0
3641	deputy	0	0.0125	0.0125	-0.0125	1.25	0
3642	force	0	0.0125	0.0125	-0.0125	1.25	0
3643	gravity	0	0.0125	0.0125	-0.0125	1.25	0
3644	spasce	0	0.0125	0.0125	-0.0125	1.25	0
3645	twinkling	0	0.0125	0.0125	-0.0125	1.25	0
3646	strings	0	0.0125	0.0125	-0.0125	1.25	0
3647	noose	0	0.0125	0.0125	-0.0125	1.25	0
3648	pirates	0	0.0125	0.0125	-0.0125	1.25	0
3649	burgers	0	0.0125	0.0125	-0.0125	1.25	0
3650	grazing	0	0.0125	0.0125	-0.0125	1.25	0
3652	shade	0	0.0125	0.0125	-0.0125	1.25	0
3653	caves	0	0.0125	0.0125	-0.0125	1.25	0
3655	chalet	0	0.0125	0.0125	-0.0125	1.25	0
3657	rustic	0	0.0125	0.0125	-0.0125	1.25	0
3658	grandma	0	0.0125	0.0125	-0.0125	1.25	0
3659	stormy	0	0.0125	0.0125	-0.0125	1.25	0
3660	warehouse	0	0.0125	0.0125	-0.0125	1.25	0
3661	restroom	0	0.0125	0.0125	-0.0125	1.25	0
3662	request	0	0.0125	0.0125	-0.0125	1.25	0
3663	mark	0	0.0125	0.0125	-0.0125	1.25	0
3664	magician	0	0.0125	0.0125	-0.0125	1.25	0
3666	playwrite	0	0.0125	0.0125	-0.0125	1.25	0
3667	manchester	0	0.0125	0.0125	-0.0125	1.25	0
3668	fanatics	0	0.0125	0.0125	-0.0125	1.25	0
3669	manly	0	0.0125	0.0125	-0.0125	1.25	0
3670	durable	0	0.0125	0.0125	-0.0125	1.25	0
3671	gushing	0	0.0125	0.0125	-0.0125	1.25	0
3672	mysery	0	0.0125	0.0125	-0.0125	1.25	0
3673	breed	0	0.0125	0.0125	-0.0125	1.25	0
3674	language	0	0.0125	0.0125	-0.0125	1.25	0
3675	latin	0	0.0125	0.0125	-0.0125	1.25	0
3676	mall	0	0.0125	0.0125	-0.0125	1.25	0
3677	vision	0	0.0125	0.0125	-0.0125	1.25	0
3679	angels	0	0.0125	0.0125	-0.0125	1.25	0
3680	demons	0	0.0125	0.0125	-0.0125	1.25	0
3681	bellief	0	0.0125	0.0125	-0.0125	1.25	0
3682	hardship	0	0.0125	0.0125	-0.0125	1.25	0
3683	loss	0	0.0125	0.0125	-0.0125	1.25	0
3684	sacred	0	0.0125	0.0125	-0.0125	1.25	0
3685	workife	0	0.0125	0.0125	-0.0125	1.25	0
3686	targets	0	0.0125	0.0125	-0.0125	1.25	0
3687	course	0	0.0125	0.0125	-0.0125	1.25	0
3688	academia	0	0.0125	0.0125	-0.0125	1.25	0
3689	research	0	0.0125	0.0125	-0.0125	1.25	0
3690	beginings	0	0.0125	0.0125	-0.0125	1.25	0
3691	newthings	0	0.0125	0.0125	-0.0125	1.25	0
3692	heartbeating	0	0.0125	0.0125	-0.0125	1.25	0
3693	sweating	0	0.0125	0.0125	-0.0125	1.25	0
3695	friendship	0	0.0125	0.0125	-0.0125	1.25	0
3696	harmless	0	0.0125	0.0125	-0.0125	1.25	0
3697	meetings	0	0.0125	0.0125	-0.0125	1.25	0
3698	distrated	0	0.0125	0.0125	-0.0125	1.25	0
3699	fidget	0	0.0125	0.0125	-0.0125	1.25	0
3700	concentrate	0	0.0125	0.0125	-0.0125	1.25	0
3701	headache	0	0.0125	0.0125	-0.0125	1.25	0
3702	nightime	0	0.0125	0.0125	-0.0125	1.25	0
3704	creaks	0	0.0125	0.0125	-0.0125	1.25	0
3705	noises	0	0.0125	0.0125	-0.0125	1.25	0
3706	aspirations	0	0.0125	0.0125	-0.0125	1.25	0
3707	realistic	0	0.0125	0.0125	-0.0125	1.25	0
3708	pessimism	0	0.0125	0.0125	-0.0125	1.25	0
3709	bleak	0	0.0125	0.0125	-0.0125	1.25	0
3710	mourn	0	0.0125	0.0125	-0.0125	1.25	0
3711	inequality	0	0.0125	0.0125	-0.0125	1.25	0
3712	lgbt	0	0.0125	0.0125	-0.0125	1.25	0
3713	oxymoron	0	0.0125	0.0125	-0.0125	1.25	0
3714	spirits	0	0.0125	0.0125	-0.0125	1.25	0
3716	architecture	0	0.0125	0.0125	-0.0125	1.25	0
3717	skyscrapers	0	0.0125	0.0125	-0.0125	1.25	0
3718	newyork	0	0.0125	0.0125	-0.0125	1.25	0
3719	myth	0	0.0125	0.0125	-0.0125	1.25	0
3721	naiveity	0	0.0125	0.0125	-0.0125	1.25	0
3722	bliss	0	0.0125	0.0125	-0.0125	1.25	0
3723	belief	0	0.0125	0.0125	-0.0125	1.25	0
3725	pancakes	0	0.0125	0.0125	-0.0125	1.25	0
3726	maplesyrup	0	0.0125	0.0125	-0.0125	1.25	0
3727	fucked	0	0.0125	0.0125	-0.0125	1.25	0
3728	inner	0	0.0125	0.0125	-0.0125	1.25	0
3729	outer	0	0.0125	0.0125	-0.0125	1.25	0
3730	pinnacle	0	0.0125	0.0125	-0.0125	1.25	0
3731	relate	0	0.0125	0.0125	-0.0125	1.25	0
3732	shingle	0	0.0125	0.0125	-0.0125	1.25	0
3733	lapping	0	0.0125	0.0125	-0.0125	1.25	0
3734	drifting	0	0.0125	0.0125	-0.0125	1.25	0
3735	skylark	0	0.0125	0.0125	-0.0125	1.25	0
3736	embers	0	0.0125	0.0125	-0.0125	1.25	0
3737	baloon	0	0.0125	0.0125	-0.0125	1.25	0
3738	incision	0	0.0125	0.0125	-0.0125	1.25	0
3739	penetrate	0	0.0125	0.0125	-0.0125	1.25	0
3740	interior	0	0.0125	0.0125	-0.0125	1.25	0
3742	tunnel	0	0.0125	0.0125	-0.0125	1.25	0
3743	resources	0	0.0125	0.0125	-0.0125	1.25	0
3744	necessary	0	0.0125	0.0125	-0.0125	1.25	0
3745	survival	0	0.0125	0.0125	-0.0125	1.25	0
3746	constant	0	0.0125	0.0125	-0.0125	1.25	0
3747	tripping	0	0.0125	0.0125	-0.0125	1.25	0
3748	fishes	0	0.0125	0.0125	-0.0125	1.25	0
3749	dishes	0	0.0125	0.0125	-0.0125	1.25	0
3750	llama	0	0.0125	0.0125	-0.0125	1.25	0
3751	billie	0	0.0125	0.0125	-0.0125	1.25	0
3752	gig	0	0.0125	0.0125	-0.0125	1.25	0
3753	dissipate	0	0.0125	0.0125	-0.0125	1.25	0
3754	greed	0	0.0125	0.0125	-0.0125	1.25	0
3755	unexpected	0	0.0125	0.0125	-0.0125	1.25	0
3756	confusing	0	0.0125	0.0125	-0.0125	1.25	0
3757	mentally	0	0.0125	0.0125	-0.0125	1.25	0
3758	confidence	0	0.0125	0.0125	-0.0125	1.25	0
3759	greedy	0	0.0125	0.0125	-0.0125	1.25	0
3761	lover	0	0.0125	0.0125	-0.0125	1.25	0
3762	harmful	0	0.0125	0.0125	-0.0125	1.25	0
3763	hurting	0	0.0125	0.0125	-0.0125	1.25	0
3764	blackmail	0	0.0125	0.0125	-0.0125	1.25	0
3765	suffer	0	0.0125	0.0125	-0.0125	1.25	0
3767	her	0	0.0125	0.0125	-0.0125	1.25	0
3768	overwhelm	0	0.0125	0.0125	-0.0125	1.25	0
3769	uni	0	0.0125	0.0125	-0.0125	1.25	0
3770	lucky	0	0.0125	0.0125	-0.0125	1.25	0
3771	appreciate	0	0.0125	0.0125	-0.0125	1.25	0
3772	active	0	0.0125	0.0125	-0.0125	1.25	0
3773	drained	0	0.0125	0.0125	-0.0125	1.25	0
3774	negative	0	0.0125	0.0125	-0.0125	1.25	0
3775	quitter	0	0.0125	0.0125	-0.0125	1.25	0
3776	potential	0	0.0125	0.0125	-0.0125	1.25	0
3777	remains	0	0.0125	0.0125	-0.0125	1.25	0
3778	coding	0	0.0125	0.0125	-0.0125	1.25	0
3779	distraction	0	0.0125	0.0125	-0.0125	1.25	0
3781	btk	0	0.0125	0.0125	-0.0125	1.25	0
3782	serialkiller	0	0.0125	0.0125	-0.0125	1.25	0
3783	pyscho	0	0.0125	0.0125	-0.0125	1.25	0
3784	psychopath	0	0.0125	0.0125	-0.0125	1.25	0
3785	aspd	0	0.0125	0.0125	-0.0125	1.25	0
3786	clusterb	0	0.0125	0.0125	-0.0125	1.25	0
3787	murderer	0	0.0125	0.0125	-0.0125	1.25	0
3789	weekdays	0	0.0125	0.0125	-0.0125	1.25	0
3791	killing	0	0.0125	0.0125	-0.0125	1.25	0
3792	farscape	0	0.0125	0.0125	-0.0125	1.25	0
3794	scifi	0	0.0125	0.0125	-0.0125	1.25	0
3795	beverages	0	0.0125	0.0125	-0.0125	1.25	0
3796	bubbles	0	0.0125	0.0125	-0.0125	1.25	0
3797	aero	0	0.0125	0.0125	-0.0125	1.25	0
3798	cadburys	0	0.0125	0.0125	-0.0125	1.25	0
3799	icing	0	0.0125	0.0125	-0.0125	1.25	0
3800	sheets	0	0.0125	0.0125	-0.0125	1.25	0
3801	visitors	0	0.0125	0.0125	-0.0125	1.25	0
3802	caught	0	0.0125	0.0125	-0.0125	1.25	0
3803	nylon	0	0.0125	0.0125	-0.0125	1.25	0
3804	wrap	0	0.0125	0.0125	-0.0125	1.25	0
3805	curch	0	0.0125	0.0125	-0.0125	1.25	0
3806	curtain	0	0.0125	0.0125	-0.0125	1.25	0
3807	lady	0	0.0125	0.0125	-0.0125	1.25	0
3808	aunt	0	0.0125	0.0125	-0.0125	1.25	0
3809	uncle	0	0.0125	0.0125	-0.0125	1.25	0
3810	skies	0	0.0125	0.0125	-0.0125	1.25	0
3811	trampoline	0	0.0125	0.0125	-0.0125	1.25	0
3812	destinyschild	0	0.0125	0.0125	-0.0125	1.25	0
3813	band	0	0.0125	0.0125	-0.0125	1.25	0
3814	stumble	0	0.0125	0.0125	-0.0125	1.25	0
3815	kiss	0	0.0125	0.0125	-0.0125	1.25	0
3816	the1975	0	0.0125	0.0125	-0.0125	1.25	0
3817	afro	0	0.0125	0.0125	-0.0125	1.25	0
3818	unsolved	0	0.0125	0.0125	-0.0125	1.25	0
3819	backyard	0	0.0125	0.0125	-0.0125	1.25	0
3820	vines	0	0.0125	0.0125	-0.0125	1.25	0
3821	rabbits	0	0.0125	0.0125	-0.0125	1.25	0
3822	richie	0	0.0125	0.0125	-0.0125	1.25	0
3823	malina	0	0.0125	0.0125	-0.0125	1.25	0
3824	leash	0	0.0125	0.0125	-0.0125	1.25	0
3825	bourbon	0	0.0125	0.0125	-0.0125	1.25	0
3826	sip	0	0.0125	0.0125	-0.0125	1.25	0
3827	macaroni	0	0.0125	0.0125	-0.0125	1.25	0
3828	meatballs	0	0.0125	0.0125	-0.0125	1.25	0
3829	cherub	0	0.0125	0.0125	-0.0125	1.25	0
3831	rhododendren	0	0.0125	0.0125	-0.0125	1.25	0
3832	june	0	0.0125	0.0125	-0.0125	1.25	0
3833	vacuum	0	0.0125	0.0125	-0.0125	1.25	0
3834	erosion	0	0.0125	0.0125	-0.0125	1.25	0
3836	3dimensional	0	0.0125	0.0125	-0.0125	1.25	0
3837	sideways	0	0.0125	0.0125	-0.0125	1.25	0
3838	backwards	0	0.0125	0.0125	-0.0125	1.25	0
3839	upstream	0	0.0125	0.0125	-0.0125	1.25	0
3840	whitewater	0	0.0125	0.0125	-0.0125	1.25	0
3841	rafting	0	0.0125	0.0125	-0.0125	1.25	0
3842	rudder	0	0.0125	0.0125	-0.0125	1.25	0
3843	bouyant	0	0.0125	0.0125	-0.0125	1.25	0
3844	acidic	0	0.0125	0.0125	-0.0125	1.25	0
3845	alkalia	0	0.0125	0.0125	-0.0125	1.25	0
3846	watertable	0	0.0125	0.0125	-0.0125	1.25	0
3847	meander	0	0.0125	0.0125	-0.0125	1.25	0
3848	wetlands	0	0.0125	0.0125	-0.0125	1.25	0
3849	bog	0	0.0125	0.0125	-0.0125	1.25	0
3850	marsh	0	0.0125	0.0125	-0.0125	1.25	0
3851	muddy	0	0.0125	0.0125	-0.0125	1.25	0
3852	sinking	0	0.0125	0.0125	-0.0125	1.25	0
3853	windy	0	0.0125	0.0125	-0.0125	1.25	0
3854	gusts	0	0.0125	0.0125	-0.0125	1.25	0
3855	peacefull	0	0.0125	0.0125	-0.0125	1.25	0
3856	desolute	0	0.0125	0.0125	-0.0125	1.25	0
3858	innocent	0	0.0125	0.0125	-0.0125	1.25	0
3859	careless	0	0.0125	0.0125	-0.0125	1.25	0
3862	residents	0	0.0125	0.0125	-0.0125	1.25	0
3863	disappointed	0	0.0125	0.0125	-0.0125	1.25	0
3864	candles	0	0.0125	0.0125	-0.0125	1.25	0
3865	decaying	0	0.0125	0.0125	-0.0125	1.25	0
3866	raccoon	0	0.0125	0.0125	-0.0125	1.25	0
3867	squirrel	0	0.0125	0.0125	-0.0125	1.25	0
3868	creatures	0	0.0125	0.0125	-0.0125	1.25	0
3869	nonchalant	0	0.0125	0.0125	-0.0125	1.25	0
3870	discovering	0	0.0125	0.0125	-0.0125	1.25	0
3871	journalist	0	0.0125	0.0125	-0.0125	1.25	0
3872	pleasure	0	0.0125	0.0125	-0.0125	1.25	0
3873	feel	0	0.0125	0.0125	-0.0125	1.25	0
3874	stretch	0	0.0125	0.0125	-0.0125	1.25	0
3876	stern	0	0.0125	0.0125	-0.0125	1.25	0
3877	swallow	0	0.0125	0.0125	-0.0125	1.25	0
3878	uncomplcated	0	0.0125	0.0125	-0.0125	1.25	0
3879	culture	0	0.0125	0.0125	-0.0125	1.25	0
3880	cuisine	0	0.0125	0.0125	-0.0125	1.25	0
3881	nutristion	0	0.0125	0.0125	-0.0125	1.25	0
3882	protein	0	0.0125	0.0125	-0.0125	1.25	0
3883	farming	0	0.0125	0.0125	-0.0125	1.25	0
3884	ecominy	0	0.0125	0.0125	-0.0125	1.25	0
3885	cummunity	0	0.0125	0.0125	-0.0125	1.25	0
3886	goodtimes	0	0.0125	0.0125	-0.0125	1.25	0
3887	kfc	0	0.0125	0.0125	-0.0125	1.25	0
3888	justeat	0	0.0125	0.0125	-0.0125	1.25	0
3889	online	0	0.0125	0.0125	-0.0125	1.25	0
3890	website	0	0.0125	0.0125	-0.0125	1.25	0
3891	delivery	0	0.0125	0.0125	-0.0125	1.25	0
3892	motorbike	0	0.0125	0.0125	-0.0125	1.25	0
3893	skid	0	0.0125	0.0125	-0.0125	1.25	0
3894	cheetah	0	0.0125	0.0125	-0.0125	1.25	0
3895	surprised	0	0.0125	0.0125	-0.0125	1.25	0
3896	kitten	0	0.0125	0.0125	-0.0125	1.25	0
3897	turtle	0	0.0125	0.0125	-0.0125	1.25	0
3898	fibre	0	0.0125	0.0125	-0.0125	1.25	0
3899	bt	0	0.0125	0.0125	-0.0125	1.25	0
3900	megabits	0	0.0125	0.0125	-0.0125	1.25	0
3901	mario	0	0.0125	0.0125	-0.0125	1.25	0
3902	luigi	0	0.0125	0.0125	-0.0125	1.25	0
3904	spanish	0	0.0125	0.0125	-0.0125	1.25	0
3905	usa	0	0.0125	0.0125	-0.0125	1.25	0
3906	taxi	0	0.0125	0.0125	-0.0125	1.25	0
3907	primary	0	0.0125	0.0125	-0.0125	1.25	0
3908	monopoly	0	0.0125	0.0125	-0.0125	1.25	0
3909	ar	0	0.0125	0.0125	-0.0125	1.25	0
3911	gaze	0	0.0125	0.0125	-0.0125	1.25	0
3912	telescope	0	0.0125	0.0125	-0.0125	1.25	0
3914	disapointment	0	0.0125	0.0125	-0.0125	1.25	0
3915	bully	0	0.0125	0.0125	-0.0125	1.25	0
3916	dusk	0	0.0125	0.0125	-0.0125	1.25	0
3917	repeat	0	0.0125	0.0125	-0.0125	1.25	0
3918	communte	0	0.0125	0.0125	-0.0125	1.25	0
3919	jealous	0	0.0125	0.0125	-0.0125	1.25	0
3920	haul	0	0.0125	0.0125	-0.0125	1.25	0
3921	costumes	0	0.0125	0.0125	-0.0125	1.25	0
3922	patter	0	0.0125	0.0125	-0.0125	1.25	0
3923	drips	0	0.0125	0.0125	-0.0125	1.25	0
3924	nutritous	0	0.0125	0.0125	-0.0125	1.25	0
3925	minerals	0	0.0125	0.0125	-0.0125	1.25	0
3926	powder	0	0.0125	0.0125	-0.0125	1.25	0
3927	herbs	0	0.0125	0.0125	-0.0125	1.25	0
3928	cider	0	0.0125	0.0125	-0.0125	1.25	0
3929	transparent	0	0.0125	0.0125	-0.0125	1.25	0
3930	miles	0	0.0125	0.0125	-0.0125	1.25	0
3931	bandage	0	0.0125	0.0125	-0.0125	1.25	0
3932	tshirt	0	0.0125	0.0125	-0.0125	1.25	0
3933	hoody	0	0.0125	0.0125	-0.0125	1.25	0
3934	tend	0	0.0125	0.0125	-0.0125	1.25	0
3935	bucket	0	0.0125	0.0125	-0.0125	1.25	0
3936	isolation	0	0.0125	0.0125	-0.0125	1.25	0
3937	unchartered	0	0.0125	0.0125	-0.0125	1.25	0
3938	territory	0	0.0125	0.0125	-0.0125	1.25	0
3939	observe	0	0.0125	0.0125	-0.0125	1.25	0
3940	realize	0	0.0125	0.0125	-0.0125	1.25	0
3941	process	0	0.0125	0.0125	-0.0125	1.25	0
3942	unravel	0	0.0125	0.0125	-0.0125	1.25	0
3943	solve	0	0.0125	0.0125	-0.0125	1.25	0
3944	newton	0	0.0125	0.0125	-0.0125	1.25	0
3945	plead	0	0.0125	0.0125	-0.0125	1.25	0
3946	delinquency	0	0.0125	0.0125	-0.0125	1.25	0
3947	wronged	0	0.0125	0.0125	-0.0125	1.25	0
3948	uncontrollable	0	0.0125	0.0125	-0.0125	1.25	0
3949	rooted	0	0.0125	0.0125	-0.0125	1.25	0
3950	hate	0	0.0125	0.0125	-0.0125	1.25	0
3951	harsh	0	0.0125	0.0125	-0.0125	1.25	0
3952	meek	0	0.0125	0.0125	-0.0125	1.25	0
3953	moldy	0	0.0125	0.0125	-0.0125	1.25	0
3955	irritation	0	0.0125	0.0125	-0.0125	1.25	0
3956	numbness	0	0.0125	0.0125	-0.0125	1.25	0
3957	discontent	0	0.0125	0.0125	-0.0125	1.25	0
3958	discomfort	0	0.0125	0.0125	-0.0125	1.25	0
3959	desperation	0	0.0125	0.0125	-0.0125	1.25	0
3960	rejection	0	0.0125	0.0125	-0.0125	1.25	0
3961	homelessness	0	0.0125	0.0125	-0.0125	1.25	0
3962	squirrels	0	0.0125	0.0125	-0.0125	1.25	0
3963	nuts	0	0.0125	0.0125	-0.0125	1.25	0
3964	racing	0	0.0125	0.0125	-0.0125	1.25	0
3965	swings	0	0.0125	0.0125	-0.0125	1.25	0
3966	wizard	0	0.0125	0.0125	-0.0125	1.25	0
3967	sociopath	0	0.0125	0.0125	-0.0125	1.25	0
3968	lies	0	0.0125	0.0125	-0.0125	1.25	0
3969	deciet	0	0.0125	0.0125	-0.0125	1.25	0
3970	untruthful	0	0.0125	0.0125	-0.0125	1.25	0
3971	salvation	0	0.0125	0.0125	-0.0125	1.25	0
3972	politicians	0	0.0125	0.0125	-0.0125	1.25	0
3973	bribes	0	0.0125	0.0125	-0.0125	1.25	0
3974	mafia	0	0.0125	0.0125	-0.0125	1.25	0
3975	destruction	0	0.0125	0.0125	-0.0125	1.25	0
3976	weakness	0	0.0125	0.0125	-0.0125	1.25	0
3977	purity	0	0.0125	0.0125	-0.0125	1.25	0
3978	kings	0	0.0125	0.0125	-0.0125	1.25	0
3979	rulers	0	0.0125	0.0125	-0.0125	1.25	0
3980	bracken	0	0.0125	0.0125	-0.0125	1.25	0
3981	twigs	0	0.0125	0.0125	-0.0125	1.25	0
3982	elk	0	0.0125	0.0125	-0.0125	1.25	0
3983	horns	0	0.0125	0.0125	-0.0125	1.25	0
3984	foam	0	0.0125	0.0125	-0.0125	1.25	0
3985	helicopter	0	0.0125	0.0125	-0.0125	1.25	0
3986	bait	0	0.0125	0.0125	-0.0125	1.25	0
3987	opener	0	0.0125	0.0125	-0.0125	1.25	0
3988	sharp	0	0.0125	0.0125	-0.0125	1.25	0
3989	razor	0	0.0125	0.0125	-0.0125	1.25	0
3990	britva	0	0.0125	0.0125	-0.0125	1.25	0
3991	marmite	0	0.0125	0.0125	-0.0125	1.25	0
3992	marshmallow	0	0.0125	0.0125	-0.0125	1.25	0
3993	hotchocolate	0	0.0125	0.0125	-0.0125	1.25	0
3994	veranda	0	0.0125	0.0125	-0.0125	1.25	0
3995	stilts	0	0.0125	0.0125	-0.0125	1.25	0
3996	rustle	0	0.0125	0.0125	-0.0125	1.25	0
3997	cub	0	0.0125	0.0125	-0.0125	1.25	0
3998	froth	0	0.0125	0.0125	-0.0125	1.25	0
3999	wellies	0	0.0125	0.0125	-0.0125	1.25	0
4000	flannel	0	0.0125	0.0125	-0.0125	1.25	0
4001	palms	0	0.0125	0.0125	-0.0125	1.25	0
4002	psalms	0	0.0125	0.0125	-0.0125	1.25	0
4003	rays	0	0.0125	0.0125	-0.0125	1.25	0
4004	landscape	0	0.0125	0.0125	-0.0125	1.25	0
4005	vista	0	0.0125	0.0125	-0.0125	1.25	0
4006	plains	0	0.0125	0.0125	-0.0125	1.25	0
4007	noon	0	0.0125	0.0125	-0.0125	1.25	0
4008	rising	0	0.0125	0.0125	-0.0125	1.25	0
4009	constellation	0	0.0125	0.0125	-0.0125	1.25	0
4010	passage	0	0.0125	0.0125	-0.0125	1.25	0
4011	essay	0	0.0125	0.0125	-0.0125	1.25	0
4012	assignment	0	0.0125	0.0125	-0.0125	1.25	0
4013	grandparents	0	0.0125	0.0125	-0.0125	1.25	0
4014	forgetting	0	0.0125	0.0125	-0.0125	1.25	0
4015	details	0	0.0125	0.0125	-0.0125	1.25	0
4016	loneliness	0	0.0125	0.0125	-0.0125	1.25	0
4017	state	0	0.0125	0.0125	-0.0125	1.25	0
4018	setting	0	0.0125	0.0125	-0.0125	1.25	0
4019	experiment	0	0.0125	0.0125	-0.0125	1.25	0
4020	udnerstanding	0	0.0125	0.0125	-0.0125	1.25	0
4021	clueless	0	0.0125	0.0125	-0.0125	1.25	0
4022	mourning	0	0.0125	0.0125	-0.0125	1.25	0
4023	thoughtfullness	0	0.0125	0.0125	-0.0125	1.25	0
4024	empathy	0	0.0125	0.0125	-0.0125	1.25	0
4025	cruelty	0	0.0125	0.0125	-0.0125	1.25	0
4026	harm	0	0.0125	0.0125	-0.0125	1.25	0
4027	effect	0	0.0125	0.0125	-0.0125	1.25	0
4028	affect	0	0.0125	0.0125	-0.0125	1.25	0
4029	impact	0	0.0125	0.0125	-0.0125	1.25	0
4030	result	0	0.0125	0.0125	-0.0125	1.25	0
4031	chapter	0	0.0125	0.0125	-0.0125	1.25	0
4032	narrative	0	0.0125	0.0125	-0.0125	1.25	0
4033	index	0	0.0125	0.0125	-0.0125	1.25	0
4035	reference	0	0.0125	0.0125	-0.0125	1.25	0
4036	guidance	0	0.0125	0.0125	-0.0125	1.25	0
4037	misdirection	0	0.0125	0.0125	-0.0125	1.25	0
4039	h2o	0	0.0125	0.0125	-0.0125	1.25	0
4040	filtered	0	0.0125	0.0125	-0.0125	1.25	0
4041	bottled	0	0.0125	0.0125	-0.0125	1.25	0
4042	soda	0	0.0125	0.0125	-0.0125	1.25	0
4043	drops	0	0.0125	0.0125	-0.0125	1.25	0
4045	carrier	0	0.0125	0.0125	-0.0125	1.25	0
4046	antartica	0	0.0125	0.0125	-0.0125	1.25	0
4047	ta	0	0.0125	0.0125	-0.0125	1.25	0
4048	tools	0	0.0125	0.0125	-0.0125	1.25	0
4050	tone	0	0.0125	0.0125	-0.0125	1.25	0
4051	jazz	0	0.0125	0.0125	-0.0125	1.25	0
4052	drums	0	0.0125	0.0125	-0.0125	1.25	0
4053	musician	0	0.0125	0.0125	-0.0125	1.25	0
4054	phonograph	0	0.0125	0.0125	-0.0125	1.25	0
4055	turntable	0	0.0125	0.0125	-0.0125	1.25	0
4056	sew	0	0.0125	0.0125	-0.0125	1.25	0
4057	belt	0	0.0125	0.0125	-0.0125	1.25	0
4059	heachae	0	0.0125	0.0125	-0.0125	1.25	0
4060	solarsystem	0	0.0125	0.0125	-0.0125	1.25	0
4061	tesla	0	0.0125	0.0125	-0.0125	1.25	0
4062	democracy	0	0.0125	0.0125	-0.0125	1.25	0
4063	dictatorship	0	0.0125	0.0125	-0.0125	1.25	0
4064	continents	0	0.0125	0.0125	-0.0125	1.25	0
4065	five	0	0.0125	0.0125	-0.0125	1.25	0
4066	broadband	0	0.0125	0.0125	-0.0125	1.25	0
4067	central	0	0.0125	0.0125	-0.0125	1.25	0
4070	economics	0	0.0125	0.0125	-0.0125	1.25	0
4071	stocks	0	0.0125	0.0125	-0.0125	1.25	0
4073	divide	0	0.0125	0.0125	-0.0125	1.25	0
4074	generous	0	0.0125	0.0125	-0.0125	1.25	0
4075	carer	0	0.0125	0.0125	-0.0125	1.25	0
4076	eldery	0	0.0125	0.0125	-0.0125	1.25	0
4077	st	0	0.0125	0.0125	-0.0125	1.25	0
4078	shops	0	0.0125	0.0125	-0.0125	1.25	0
4079	subjects	0	0.0125	0.0125	-0.0125	1.25	0
4080	vulnerable	0	0.0125	0.0125	-0.0125	1.25	0
4081	armchair	0	0.0125	0.0125	-0.0125	1.25	0
4082	accompolish	0	0.0125	0.0125	-0.0125	1.25	0
4083	tick	0	0.0125	0.0125	-0.0125	1.25	0
4084	organise	0	0.0125	0.0125	-0.0125	1.25	0
4085	pots	0	0.0125	0.0125	-0.0125	1.25	0
4086	provide	0	0.0125	0.0125	-0.0125	1.25	0
4087	spine	0	0.0125	0.0125	-0.0125	1.25	0
4088	fortnight	0	0.0125	0.0125	-0.0125	1.25	0
4089	sock	0	0.0125	0.0125	-0.0125	1.25	0
4090	earings	0	0.0125	0.0125	-0.0125	1.25	0
4091	princesscut	0	0.0125	0.0125	-0.0125	1.25	0
4092	farmyard	0	0.0125	0.0125	-0.0125	1.25	0
4093	rocking	0	0.0125	0.0125	-0.0125	1.25	0
4094	stocking	0	0.0125	0.0125	-0.0125	1.25	0
4095	rip	0	0.0125	0.0125	-0.0125	1.25	0
4096	aquavita	0	0.0125	0.0125	-0.0125	1.25	0
4097	ache	0	0.0125	0.0125	-0.0125	1.25	0
4098	addiction	0	0.0125	0.0125	-0.0125	1.25	0
4099	magnolia	0	0.0125	0.0125	-0.0125	1.25	0
4100	bush	0	0.0125	0.0125	-0.0125	1.25	0
4101	fragrant	0	0.0125	0.0125	-0.0125	1.25	0
4102	aromatic	0	0.0125	0.0125	-0.0125	1.25	0
4103	skating	0	0.0125	0.0125	-0.0125	1.25	0
4104	hockey	0	0.0125	0.0125	-0.0125	1.25	0
4105	toronto	0	0.0125	0.0125	-0.0125	1.25	0
4106	drake	0	0.0125	0.0125	-0.0125	1.25	0
4107	kanye	0	0.0125	0.0125	-0.0125	1.25	0
4108	chicago	0	0.0125	0.0125	-0.0125	1.25	0
4109	illinois	0	0.0125	0.0125	-0.0125	1.25	0
4110	michigan	0	0.0125	0.0125	-0.0125	1.25	0
4111	detroit	0	0.0125	0.0125	-0.0125	1.25	0
4112	ford	0	0.0125	0.0125	-0.0125	1.25	0
4113	industry	0	0.0125	0.0125	-0.0125	1.25	0
4114	simcity	0	0.0125	0.0125	-0.0125	1.25	0
4115	dell	0	0.0125	0.0125	-0.0125	1.25	0
4116	rodents	0	0.0125	0.0125	-0.0125	1.25	0
4117	marsupial	0	0.0125	0.0125	-0.0125	1.25	0
4118	possum	0	0.0125	0.0125	-0.0125	1.25	0
4119	xijinping	0	0.0125	0.0125	-0.0125	1.25	0
4120	biden	0	0.0125	0.0125	-0.0125	1.25	0
4121	stock	0	0.0125	0.0125	-0.0125	1.25	0
4122	recovery	0	0.0125	0.0125	-0.0125	1.25	0
4123	furlough	0	0.0125	0.0125	-0.0125	1.25	0
4124	bikes	0	0.0125	0.0125	-0.0125	1.25	0
4125	westminster	0	0.0125	0.0125	-0.0125	1.25	0
4126	whitehall	0	0.0125	0.0125	-0.0125	1.25	0
4127	cenotaph	0	0.0125	0.0125	-0.0125	1.25	0
4128	churchill	0	0.0125	0.0125	-0.0125	1.25	0
4129	blm	0	0.0125	0.0125	-0.0125	1.25	0
4130	riots	0	0.0125	0.0125	-0.0125	1.25	0
4131	scar	0	0.0125	0.0125	-0.0125	1.25	0
4132	braid	0	0.0125	0.0125	-0.0125	1.25	0
4133	sidewalk	0	0.0125	0.0125	-0.0125	1.25	0
4134	crossing	0	0.0125	0.0125	-0.0125	1.25	0
4135	zebra	0	0.0125	0.0125	-0.0125	1.25	0
4136	goldfish	0	0.0125	0.0125	-0.0125	1.25	0
4137	army	0	0.0125	0.0125	-0.0125	1.25	0
4138	broccoli	0	0.0125	0.0125	-0.0125	1.25	0
4139	carrot	0	0.0125	0.0125	-0.0125	1.25	0
4140	fluff	0	0.0125	0.0125	-0.0125	1.25	0
4141	cotton	0	0.0125	0.0125	-0.0125	1.25	0
4142	humble	0	0.0125	0.0125	-0.0125	1.25	0
4143	equal	0	0.0125	0.0125	-0.0125	1.25	0
4144	minus	0	0.0125	0.0125	-0.0125	1.25	0
4145	resource	0	0.0125	0.0125	-0.0125	1.25	0
4146	scarce	0	0.0125	0.0125	-0.0125	1.25	0
4147	colorless	0	0.0125	0.0125	-0.0125	1.25	0
4148	conserve	0	0.0125	0.0125	-0.0125	1.25	0
4149	spray	0	0.0125	0.0125	-0.0125	1.25	0
4150	fill	0	0.0125	0.0125	-0.0125	1.25	0
4151	awareness	0	0.0125	0.0125	-0.0125	1.25	0
4153	exploit	0	0.0125	0.0125	-0.0125	1.25	0
4154	safely	0	0.0125	0.0125	-0.0125	1.25	0
4155	neat	0	0.0125	0.0125	-0.0125	1.25	0
4156	scum	0	0.0125	0.0125	-0.0125	1.25	0
4157	perform	0	0.0125	0.0125	-0.0125	1.25	0
4158	audience	0	0.0125	0.0125	-0.0125	1.25	0
4160	waiting	0	0.0125	0.0125	-0.0125	1.25	0
4161	impatient	0	0.0125	0.0125	-0.0125	1.25	0
4162	soon	0	0.0125	0.0125	-0.0125	1.25	0
4163	yes	0	0.0125	0.0125	-0.0125	1.25	0
4164	affirmative	0	0.0125	0.0125	-0.0125	1.25	0
4165	encouraging	0	0.0125	0.0125	-0.0125	1.25	0
4166	really	0	0.0125	0.0125	-0.0125	1.25	0
4167	extra	0	0.0125	0.0125	-0.0125	1.25	0
4168	holy	0	0.0125	0.0125	-0.0125	1.25	0
4169	uncertainty	0	0.0125	0.0125	-0.0125	1.25	0
4170	cast	0	0.0125	0.0125	-0.0125	1.25	0
4171	dates	0	0.0125	0.0125	-0.0125	1.25	0
4172	dinners	0	0.0125	0.0125	-0.0125	1.25	0
4173	hearts	0	0.0125	0.0125	-0.0125	1.25	0
4174	humna	0	0.0125	0.0125	-0.0125	1.25	0
4175	being	0	0.0125	0.0125	-0.0125	1.25	0
4176	existing	0	0.0125	0.0125	-0.0125	1.25	0
4177	fulfil	0	0.0125	0.0125	-0.0125	1.25	0
4178	cue	0	0.0125	0.0125	-0.0125	1.25	0
4179	terror	0	0.0125	0.0125	-0.0125	1.25	0
4180	desk	0	0.0125	0.0125	-0.0125	1.25	0
4181	rubbing	0	0.0125	0.0125	-0.0125	1.25	0
4182	scratching	0	0.0125	0.0125	-0.0125	1.25	0
4183	sandpaper	0	0.0125	0.0125	-0.0125	1.25	0
4184	carpenter	0	0.0125	0.0125	-0.0125	1.25	0
4185	valentine	0	0.0125	0.0125	-0.0125	1.25	0
4186	massacre	0	0.0125	0.0125	-0.0125	1.25	0
4187	bloody	0	0.0125	0.0125	-0.0125	1.25	0
4188	greyhound	0	0.0125	0.0125	-0.0125	1.25	0
4189	favors	0	0.0125	0.0125	-0.0125	1.25	0
4190	algebra	0	0.0125	0.0125	-0.0125	1.25	0
4191	dime	0	0.0125	0.0125	-0.0125	1.25	0
4192	march	0	0.0125	0.0125	-0.0125	1.25	0
4193	four	0	0.0125	0.0125	-0.0125	1.25	0
4194	kid	0	0.0125	0.0125	-0.0125	1.25	0
4195	spectacle	0	0.0125	0.0125	-0.0125	1.25	0
4196	forrest	0	0.0125	0.0125	-0.0125	1.25	0
4197	shoreline	0	0.0125	0.0125	-0.0125	1.25	0
4198	ferry	0	0.0125	0.0125	-0.0125	1.25	0
4199	cross	0	0.0125	0.0125	-0.0125	1.25	0
4200	cracks	0	0.0125	0.0125	-0.0125	1.25	0
4201	potholes	0	0.0125	0.0125	-0.0125	1.25	0
4202	tires	0	0.0125	0.0125	-0.0125	1.25	0
4203	burst	0	0.0125	0.0125	-0.0125	1.25	0
4204	dent	0	0.0125	0.0125	-0.0125	1.25	0
4205	accident	0	0.0125	0.0125	-0.0125	1.25	0
4206	ambulance	0	0.0125	0.0125	-0.0125	1.25	0
4207	paramdic	0	0.0125	0.0125	-0.0125	1.25	0
4208	gash	0	0.0125	0.0125	-0.0125	1.25	0
4209	ability	0	0.0125	0.0125	-0.0125	1.25	0
4	hair	0.1125	0.1125	0	0	1	1
23	coffee	0.0625	0.0625	0	0	1	1
31	shark	0.0125	0.0125	0	0	1	1
36	drip	0.025	0.025	0	0	1	1
49	0	1	1	0	0	1	1
51	brain	0.0625	0.0625	0	0	1	1
58	words	0.0125	0.0125	0	0	1	1
68	fly	0.05	0.05	0	0	1	1
70	metal	0.0375	0.0375	0	0	1	1
75	rich	0.05	0.05	0	0	1	1
81	dove	0.0125	0.0125	0	0	1	1
100	grass	0.1375	0.1375	0	0	1	1
104	spice	0.0125	0.0125	0	0	1	1
108	cold	0.275	0.275	0	0	1	1
109	igloo	0.0125	0.0125	0	0	1	1
113	bear	0.0375	0.0375	0	0	1	1
138	ant	0.0125	0.0125	0	0	1	1
139	team	0.0375	0.0375	0	0	1	1
155	women	0.0125	0.0125	0	0	1	1
161	farm	0.0625	0.0625	0	0	1	1
169	bad	0.075	0.075	0	0	1	1
171	suffering	0.0125	0.0125	0	0	1	1
172	poverty	0.025	0.025	0	0	1	1
181	bake	0.025	0.025	0	0	1	1
206	will	0.0125	0.0125	0	0	1	1
218	mindset	0.0125	0.0125	0	0	1	1
238	fulfillment	0.0125	0.0125	0	0	1	1
246	nap	0.0125	0.0125	0	0	1	1
253	oxygen	0.025	0.025	0	0	1	1
270	clock	0.0375	0.0375	0	0	1	1
274	shapes	0.0125	0.0125	0	0	1	1
279	pizza	0.0375	0.0375	0	0	1	1
286	me	0.025	0.025	0	0	1	1
291	graves	0.0125	0.0125	0	0	1	1
294	family	0.225	0.225	0	0	1	1
312	pebble	0.025	0.025	0	0	1	1
313	zoo	0.05	0.05	0	0	1	1
318	ill	0.0125	0.0125	0	0	1	1
322	bounce	0.0125	0.0125	0	0	1	1
340	purple	0.0125	0.0125	0	0	1	1
343	tongue	0.0125	0.0125	0	0	1	1
345	oyster	0.0125	0.0125	0	0	1	1
347	bird	0.0375	0.0375	0	0	1	1
351	find	0.025	0.025	0	0	1	1
352	look	0.0375	0.0375	0	0	1	1
353	see	0.0625	0.0625	0	0	1	1
355	salt	0.075	0.075	0	0	1	1
369	computer	0.0375	0.0375	0	0	1	1
379	scrape	0.0125	0.0125	0	0	1	1
381	bleed	0.0125	0.0125	0	0	1	1
385	brick	0.0125	0.0125	0	0	1	1
415	wet	0.1	0.1	0	0	1	1
417	room	0.05	0.05	0	0	1	1
420	dogs	0.025	0.025	0	0	1	1
421	cats	0.025	0.025	0	0	1	1
433	october	0.0125	0.0125	0	0	1	1
434	crunch	0.0125	0.0125	0	0	1	1
450	america	0.05	0.05	0	0	1	1
459	princess	0.0125	0.0125	0	0	1	1
461	books	0.05	0.05	0	0	1	1
486	essential	0.0125	0.0125	0	0	1	1
492	quality	0.0125	0.0125	0	0	1	1
498	missing	0.025	0.025	0	0	1	1
504	asia	0.0125	0.0125	0	0	1	1
533	music	0.1875	0.1875	0	0	1	1
541	families	0.0125	0.0125	0	0	1	1
547	weeds	0.025	0.025	0	0	1	1
550	airplane	0.0125	0.0125	0	0	1	1
552	towel	0.0125	0.0125	0	0	1	1
554	mascara	0.0125	0.0125	0	0	1	1
555	beauty	0.0125	0.0125	0	0	1	1
558	marriage	0.0375	0.0375	0	0	1	1
567	author	0.025	0.025	0	0	1	1
571	bank	0.0125	0.0125	0	0	1	1
574	key	0.0375	0.0375	0	0	1	1
576	close	0.0375	0.0375	0	0	1	1
578	task	0.0125	0.0125	0	0	1	1
580	with	0.0125	0.0125	0	0	1	1
594	wealthy	0.0125	0.0125	0	0	1	1
603	want	0.025	0.025	0	0	1	1
608	relationship	0.0125	0.0125	0	0	1	1
614	pop	0.0125	0.0125	0	0	1	1
615	boil	0.0125	0.0125	0	0	1	1
630	fighting	0.0125	0.0125	0	0	1	1
638	waterfall	0.0125	0.0125	0	0	1	1
641	rainforest	0.0125	0.0125	0	0	1	1
645	kids	0.025	0.025	0	0	1	1
659	meow	0.0125	0.0125	0	0	1	1
660	moo	0.0125	0.0125	0	0	1	1
661	cow	0.075	0.075	0	0	1	1
663	corn	0.0125	0.0125	0	0	1	1
679	weekend	0.025	0.025	0	0	1	1
682	easter	0.0125	0.0125	0	0	1	1
690	treats	0.0125	0.0125	0	0	1	1
701	reese	0.0125	0.0125	0	0	1	1
717	ears	0.025	0.025	0	0	1	1
718	nose	0.025	0.025	0	0	1	1
723	talking	0.0375	0.0375	0	0	1	1
728	grow	0.0375	0.0375	0	0	1	1
738	hobbies	0.0125	0.0125	0	0	1	1
740	sauce	0.025	0.025	0	0	1	1
753	lamb	0.0125	0.0125	0	0	1	1
758	vehicle	0.0125	0.0125	0	0	1	1
766	suncream	0.0125	0.0125	0	0	1	1
769	paracetamol	0.0125	0.0125	0	0	1	1
772	toast	0.025	0.025	0	0	1	1
774	awake	0.0125	0.0125	0	0	1	1
776	daytime	0.0125	0.0125	0	0	1	1
779	meal	0.0125	0.0125	0	0	1	1
786	eiffell	0.0125	0.0125	0	0	1	1
788	attack	0.0125	0.0125	0	0	1	1
797	cruise	0.0125	0.0125	0	0	1	1
798	away	0.0375	0.0375	0	0	1	1
802	doubt	0.0125	0.0125	0	0	1	1
814	everything	0.0125	0.0125	0	0	1	1
815	nation	0.0125	0.0125	0	0	1	1
817	watch	0.0375	0.0375	0	0	1	1
819	purse	0.0125	0.0125	0	0	1	1
828	dress	0.025	0.025	0	0	1	1
831	late	0.0125	0.0125	0	0	1	1
837	weights	0.0125	0.0125	0	0	1	1
841	under	0.025	0.025	0	0	1	1
851	shop	0.0125	0.0125	0	0	1	1
869	purr	0.0125	0.0125	0	0	1	1
870	woof	0.0125	0.0125	0	0	1	1
874	crew	0.0125	0.0125	0	0	1	1
875	sweater	0.0125	0.0125	0	0	1	1
881	view	0.025	0.025	0	0	1	1
896	hungry	0.0375	0.0375	0	0	1	1
897	plates	0.0125	0.0125	0	0	1	1
901	smell	0.05	0.05	0	0	1	1
906	wind	0.0625	0.0625	0	0	1	1
907	storm	0.025	0.025	0	0	1	1
913	nurses	0.0125	0.0125	0	0	1	1
927	lecture	0.0125	0.0125	0	0	1	1
934	crisps	0.025	0.025	0	0	1	1
937	corruption	0.0125	0.0125	0	0	1	1
944	mortgage	0.0125	0.0125	0	0	1	1
950	injustice	0.0125	0.0125	0	0	1	1
951	racism	0.0125	0.0125	0	0	1	1
956	misunderstanding	0.025	0.025	0	0	1	1
982	area	0.0125	0.0125	0	0	1	1
983	place	0.0375	0.0375	0	0	1	1
986	two	0.0125	0.0125	0	0	1	1
988	body	0.1	0.1	0	0	1	1
993	cliffs	0.0125	0.0125	0	0	1	1
1001	switch	0.0125	0.0125	0	0	1	1
1007	noise	0.025	0.025	0	0	1	1
1009	flowing	0.025	0.025	0	0	1	1
1018	circle	0.0375	0.0375	0	0	1	1
1027	helpful	0.0125	0.0125	0	0	1	1
1028	useful	0.0125	0.0125	0	0	1	1
1030	pets	0.0125	0.0125	0	0	1	1
1033	scenic	0.0125	0.0125	0	0	1	1
1040	criminal	0.0125	0.0125	0	0	1	1
1054	humanity	0.0125	0.0125	0	0	1	1
1061	feeling	0.025	0.025	0	0	1	1
1066	protect	0.025	0.025	0	0	1	1
1068	path	0.0125	0.0125	0	0	1	1
1071	achievements	0.0125	0.0125	0	0	1	1
1075	finance	0.0125	0.0125	0	0	1	1
1078	stare	0.0125	0.0125	0	0	1	1
1082	puzzling	0.0125	0.0125	0	0	1	1
1083	questionable	0.0125	0.0125	0	0	1	1
1087	what	0.025	0.025	0	0	1	1
1090	hand	0.0375	0.0375	0	0	1	1
1097	tedious	0.0125	0.0125	0	0	1	1
1103	lazy	0.0125	0.0125	0	0	1	1
1104	relaxed	0.025	0.025	0	0	1	1
1107	events	0.0125	0.0125	0	0	1	1
1111	explore	0.025	0.025	0	0	1	1
1115	2021	0.0125	0.0125	0	0	1	1
1118	deer	0.0125	0.0125	0	0	1	1
1137	spreadsheet	0.0125	0.0125	0	0	1	1
1139	history	0.025	0.025	0	0	1	1
1143	noisy	0.025	0.025	0	0	1	1
1144	smelly	0.0125	0.0125	0	0	1	1
1152	listening	0.0125	0.0125	0	0	1	1
1161	dying	0.0125	0.0125	0	0	1	1
1164	sleepy	0.0125	0.0125	0	0	1	1
1167	heartbeat	0.0125	0.0125	0	0	1	1
1172	today	0.0125	0.0125	0	0	1	1
1176	wasted	0.0125	0.0125	0	0	1	1
1184	smiling	0.0125	0.0125	0	0	1	1
1185	laughing	0.0125	0.0125	0	0	1	1
1193	stupid	0.0125	0.0125	0	0	1	1
1202	beat	0.0125	0.0125	0	0	1	1
1205	injury	0.0125	0.0125	0	0	1	1
1209	disgust	0.0125	0.0125	0	0	1	1
1222	revolution	0.0125	0.0125	0	0	1	1
1224	immoral	0.0125	0.0125	0	0	1	1
1227	model	0.0125	0.0125	0	0	1	1
1232	performance	0.0125	0.0125	0	0	1	1
1236	artist	0.0125	0.0125	0	0	1	1
1237	s	0.0125	0.0125	0	0	1	1
1238	hose	0.0125	0.0125	0	0	1	1
1244	tooth	0.0125	0.0125	0	0	1	1
1246	glue	0.0125	0.0125	0	0	1	1
1269	theatre	0.025	0.025	0	0	1	1
1272	farmer	0.0125	0.0125	0	0	1	1
1281	boy	0.05	0.05	0	0	1	1
1284	tennis	0.025	0.025	0	0	1	1
1292	cuddles	0.0125	0.0125	0	0	1	1
1296	full	0.0125	0.0125	0	0	1	1
1303	spa	0.0125	0.0125	0	0	1	1
[truncated: 2,210 more rows]
