# Supplementary material for: Narrative thinking lingers in spontaneous thought
Source: Nat Commun. 2022 Aug 6;13:4585. doi: 10.1038/s41467-022-32113-6 (PMC9357042; doi:10.1038/s41467-022-32113-6)
Supplement: Supplementary file 4 — Source Data [file 41467_2022_32113_MOESM4_ESM.zip › Source Data/Supplement/FigureS12&18/exp_1/carver_replication/sentence-scramble_fa_bias.csv]

	word	fa1_p	fa2_p	fa2_bias	fa1_bias	fa2_oddsratio	fa1_oddsratio
2519	murder	0	0.1875	0.1875	-0.1875	18.75	0
672	death	0.15	0.2625	0.1125	-0.1125	1.75	0.571428571
58	fish	0.1	0.2	0.1	-0.1	2	0.5
89	head	0.0125	0.1125	0.1	-0.1	9	0.111111111
192	love	0.15	0.25	0.1	-0.1	1.666666667	0.6
720	tired	0.05	0.15	0.1	-0.1	3	0.333333333
294	police	0.05	0.1375	0.0875	-0.0875	2.75	0.363636364
1218	smile	0.025	0.1125	0.0875	-0.0875	4.5	0.222222222
327	red	0.0625	0.1375	0.075	-0.075	2.2	0.454545455
885	hospital	0.025	0.1	0.075	-0.075	4	0.25
904	fly	0.025	0.1	0.075	-0.075	4	0.25
1290	woman	0.025	0.1	0.075	-0.075	4	0.25
1860	expensive	0.0125	0.0875	0.075	-0.075	7	0.142857143
2047	young	0.0125	0.0875	0.075	-0.075	7	0.142857143
2628	drive	0	0.075	0.075	-0.075	7.5	0
2826	walk	0	0.075	0.075	-0.075	7.5	0
4	hard	0.0375	0.1	0.0625	-0.0625	2.666666667	0.375
169	forest	0.025	0.0875	0.0625	-0.0625	3.5	0.285714286
225	dinner	0.1	0.1625	0.0625	-0.0625	1.625	0.615384615
334	fear	0.025	0.0875	0.0625	-0.0625	3.5	0.285714286
483	pain	0.025	0.0875	0.0625	-0.0625	3.5	0.285714286
524	car	0.125	0.1875	0.0625	-0.0625	1.5	0.666666667
878	breakfast	0.0125	0.075	0.0625	-0.0625	6	0.166666667
1030	prison	0.025	0.0875	0.0625	-0.0625	3.5	0.285714286
1264	freedom	0.025	0.0875	0.0625	-0.0625	3.5	0.285714286
1735	funeral	0.0125	0.075	0.0625	-0.0625	6	0.166666667
2557	child	0	0.0625	0.0625	-0.0625	6.25	0
2607	bus	0	0.0625	0.0625	-0.0625	6.25	0
2661	new	0	0.0625	0.0625	-0.0625	6.25	0
2706	ring	0	0.0625	0.0625	-0.0625	6.25	0
3050	lunch	0	0.0625	0.0625	-0.0625	6.25	0
3052	dishes	0	0.0625	0.0625	-0.0625	6.25	0
3111	lie	0	0.0625	0.0625	-0.0625	6.25	0
3186	secret	0	0.0625	0.0625	-0.0625	6.25	0
48	fire	0.15	0.2	0.05	-0.05	1.333333333	0.75
140	flowers	0.05	0.1	0.05	-0.05	2	0.5
206	future	0.0125	0.0625	0.05	-0.05	5	0.2
270	fast	0.0125	0.0625	0.05	-0.05	5	0.2
339	job	0.075	0.125	0.05	-0.05	1.666666667	0.6
482	sad	0.0875	0.1375	0.05	-0.05	1.571428571	0.636363636
491	bird	0.05	0.1	0.05	-0.05	2	0.5
554	food	0.25	0.3	0.05	-0.05	1.2	0.833333333
658	flying	0.025	0.075	0.05	-0.05	3	0.333333333
931	old	0.0625	0.1125	0.05	-0.05	1.8	0.555555556
936	chicken	0.0125	0.0625	0.05	-0.05	5	0.2
1269	mother	0.025	0.075	0.05	-0.05	3	0.333333333
1311	learn	0.025	0.075	0.05	-0.05	3	0.333333333
1689	camping	0.025	0.075	0.05	-0.05	3	0.333333333
1695	protect	0.0125	0.0625	0.05	-0.05	5	0.2
1724	lawyer	0.0125	0.0625	0.05	-0.05	5	0.2
1978	lost	0.0125	0.0625	0.05	-0.05	5	0.2
2072	angry	0.0125	0.0625	0.05	-0.05	5	0.2
2657	wine	0	0.05	0.05	-0.05	5	0
2962	whiskey	0	0.05	0.05	-0.05	5	0
3048	sandwich	0	0.05	0.05	-0.05	5	0
3192	memory	0	0.05	0.05	-0.05	5	0
3480	leader	0	0.05	0.05	-0.05	5	0
38	home	0.15	0.1875	0.0375	-0.0375	1.25	0.8
90	face	0.0375	0.075	0.0375	-0.0375	2	0.5
210	children	0.075	0.1125	0.0375	-0.0375	1.5	0.666666667
223	cows	0.0125	0.05	0.0375	-0.0375	4	0.25
326	blood	0.0625	0.1	0.0375	-0.0375	1.6	0.625
333	unknown	0.0125	0.05	0.0375	-0.0375	4	0.25
348	rest	0.0125	0.05	0.0375	-0.0375	4	0.25
356	trust	0.0125	0.05	0.0375	-0.0375	4	0.25
386	long	0.0125	0.05	0.0375	-0.0375	4	0.25
481	happy	0.1125	0.15	0.0375	-0.0375	1.333333333	0.75
484	anger	0.025	0.0625	0.0375	-0.0375	2.5	0.4
548	ears	0.025	0.0625	0.0375	-0.0375	2.5	0.4
556	cook	0.025	0.0625	0.0375	-0.0375	2.5	0.4
570	missing	0.0125	0.05	0.0375	-0.0375	4	0.25
656	person	0.025	0.0625	0.0375	-0.0375	2.5	0.4
665	clock	0.0375	0.075	0.0375	-0.0375	2	0.5
685	fishing	0.0375	0.075	0.0375	-0.0375	2	0.5
698	beer	0.025	0.0625	0.0375	-0.0375	2.5	0.4
809	youth	0.025	0.0625	0.0375	-0.0375	2.5	0.4
856	friend	0.0375	0.075	0.0375	-0.0375	2	0.5
858	girl	0.05	0.0875	0.0375	-0.0375	1.75	0.571428571
927	parent	0.0125	0.05	0.0375	-0.0375	4	0.25
964	university	0.0625	0.1	0.0375	-0.0375	1.6	0.625
991	hungry	0.025	0.0625	0.0375	-0.0375	2.5	0.4
1174	laughter	0.0125	0.05	0.0375	-0.0375	4	0.25
1237	injury	0.0125	0.05	0.0375	-0.0375	4	0.25
1275	alone	0.025	0.0625	0.0375	-0.0375	2.5	0.4
1281	depression	0.025	0.0625	0.0375	-0.0375	2.5	0.4
1364	glass	0.0125	0.05	0.0375	-0.0375	4	0.25
1504	bread	0.0125	0.05	0.0375	-0.0375	4	0.25
1659	law	0.0375	0.075	0.0375	-0.0375	2	0.5
1674	decay	0.0125	0.05	0.0375	-0.0375	4	0.25
1677	husband	0.025	0.0625	0.0375	-0.0375	2.5	0.4
1687	mountains	0.0125	0.05	0.0375	-0.0375	4	0.25
1721	run	0.0375	0.075	0.0375	-0.0375	2	0.5
1725	judge	0.0125	0.05	0.0375	-0.0375	4	0.25
1943	painting	0.0125	0.05	0.0375	-0.0375	4	0.25
1989	man	0.0375	0.075	0.0375	-0.0375	2	0.5
2231	pets	0.0125	0.05	0.0375	-0.0375	4	0.25
2273	lake	0.0125	0.05	0.0375	-0.0375	4	0.25
2281	picnic	0.0125	0.05	0.0375	-0.0375	4	0.25
2364	buy	0.0125	0.05	0.0375	-0.0375	4	0.25
2545	window	0	0.0375	0.0375	-0.0375	3.75	0
2562	creek	0	0.0375	0.0375	-0.0375	3.75	0
2584	accident	0	0.0375	0.0375	-0.0375	3.75	0
2599	father	0	0.0375	0.0375	-0.0375	3.75	0
2625	stone	0	0.0375	0.0375	-0.0375	3.75	0
2637	lights	0	0.0375	0.0375	-0.0375	3.75	0
2644	rules	0	0.0375	0.0375	-0.0375	3.75	0
2645	regulations	0	0.0375	0.0375	-0.0375	3.75	0
2653	storm	0	0.0375	0.0375	-0.0375	3.75	0
2662	season	0	0.0375	0.0375	-0.0375	3.75	0
2683	darkness	0	0.0375	0.0375	-0.0375	3.75	0
2723	rescue	0	0.0375	0.0375	-0.0375	3.75	0
2742	safari	0	0.0375	0.0375	-0.0375	3.75	0
2762	leave	0	0.0375	0.0375	-0.0375	3.75	0
2834	worry	0	0.0375	0.0375	-0.0375	3.75	0
2843	shout	0	0.0375	0.0375	-0.0375	3.75	0
2849	tasty	0	0.0375	0.0375	-0.0375	3.75	0
2852	drown	0	0.0375	0.0375	-0.0375	3.75	0
2889	speak	0	0.0375	0.0375	-0.0375	3.75	0
2917	business	0	0.0375	0.0375	-0.0375	3.75	0
2974	camp	0	0.0375	0.0375	-0.0375	3.75	0
3096	drill	0	0.0375	0.0375	-0.0375	3.75	0
3121	afterlife	0	0.0375	0.0375	-0.0375	3.75	0
3132	movement	0	0.0375	0.0375	-0.0375	3.75	0
3155	suspect	0	0.0375	0.0375	-0.0375	3.75	0
3164	jury	0	0.0375	0.0375	-0.0375	3.75	0
3190	tell	0	0.0375	0.0375	-0.0375	3.75	0
3236	lifeless	0	0.0375	0.0375	-0.0375	3.75	0
3244	wish	0	0.0375	0.0375	-0.0375	3.75	0
3290	ride	0	0.0375	0.0375	-0.0375	3.75	0
3295	seat	0	0.0375	0.0375	-0.0375	3.75	0
3335	mystery	0	0.0375	0.0375	-0.0375	3.75	0
3348	escape	0	0.0375	0.0375	-0.0375	3.75	0
3509	vulnerable	0	0.0375	0.0375	-0.0375	3.75	0
11	dark	0.075	0.1	0.025	-0.025	1.333333333	0.75
29	africa	0.0125	0.0375	0.025	-0.025	3	0.333333333
40	school	0.1625	0.1875	0.025	-0.025	1.153846154	0.866666667
44	books	0.0125	0.0375	0.025	-0.025	3	0.333333333
53	light	0.125	0.15	0.025	-0.025	1.2	0.833333333
63	picture	0.025	0.05	0.025	-0.025	2	0.5
87	sleep	0.15	0.175	0.025	-0.025	1.166666667	0.857142857
116	salad	0.025	0.05	0.025	-0.025	2	0.5
118	garden	0.05	0.075	0.025	-0.025	1.5	0.666666667
146	yellow	0.05	0.075	0.025	-0.025	1.5	0.666666667
183	learning	0.0375	0.0625	0.025	-0.025	1.666666667	0.6
185	brain	0.05	0.075	0.025	-0.025	1.5	0.666666667
218	travel	0.0625	0.0875	0.025	-0.025	1.4	0.714285714
250	story	0.0375	0.0625	0.025	-0.025	1.666666667	0.6
279	laugh	0.0125	0.0375	0.025	-0.025	3	0.333333333
305	stupid	0.025	0.05	0.025	-0.025	2	0.5
312	guitar	0.0125	0.0375	0.025	-0.025	3	0.333333333
319	marriage	0.0625	0.0875	0.025	-0.025	1.4	0.714285714
338	work	0.1375	0.1625	0.025	-0.025	1.181818182	0.846153846
399	boss	0.0125	0.0375	0.025	-0.025	3	0.333333333
413	loss	0.0375	0.0625	0.025	-0.025	1.666666667	0.6
421	summer	0.0875	0.1125	0.025	-0.025	1.285714286	0.777777778
460	river	0.1125	0.1375	0.025	-0.025	1.222222222	0.818181818
504	kick	0.0125	0.0375	0.025	-0.025	3	0.333333333
510	eyes	0.025	0.05	0.025	-0.025	2	0.5
584	goals	0.0125	0.0375	0.025	-0.025	3	0.333333333
586	need	0.0125	0.0375	0.025	-0.025	3	0.333333333
630	tidy	0.0125	0.0375	0.025	-0.025	3	0.333333333
646	stars	0.0375	0.0625	0.025	-0.025	1.666666667	0.6
647	moon	0.075	0.1	0.025	-0.025	1.333333333	0.75
650	plane	0.075	0.1	0.025	-0.025	1.333333333	0.75
653	alcohol	0.0625	0.0875	0.025	-0.025	1.4	0.714285714
702	slow	0.0125	0.0375	0.025	-0.025	3	0.333333333
714	fat	0.05	0.075	0.025	-0.025	1.5	0.666666667
755	evil	0.025	0.05	0.025	-0.025	2	0.5
770	lies	0.0125	0.0375	0.025	-0.025	3	0.333333333
860	lady	0.0125	0.0375	0.025	-0.025	3	0.333333333
870	hear	0.0125	0.0375	0.025	-0.025	3	0.333333333
929	smart	0.0125	0.0375	0.025	-0.025	3	0.333333333
1003	month	0.0125	0.0375	0.025	-0.025	3	0.333333333
1004	year	0.0125	0.0375	0.025	-0.025	3	0.333333333
1028	right	0.025	0.05	0.025	-0.025	2	0.5
1029	wrong	0.0375	0.0625	0.025	-0.025	1.666666667	0.6
1069	windows	0.0125	0.0375	0.025	-0.025	3	0.333333333
1122	it	0.0125	0.0375	0.025	-0.025	3	0.333333333
1160	burger	0.0125	0.0375	0.025	-0.025	3	0.333333333
1162	restaurant	0.0125	0.0375	0.025	-0.025	3	0.333333333
1188	air	0.025	0.05	0.025	-0.025	2	0.5
1220	burn	0.025	0.05	0.025	-0.025	2	0.5
1226	walking	0.025	0.05	0.025	-0.025	2	0.5
1234	sadness	0.025	0.05	0.025	-0.025	2	0.5
1256	stress	0.025	0.05	0.025	-0.025	2	0.5
1262	vacation	0.0125	0.0375	0.025	-0.025	3	0.333333333
1320	negative	0.025	0.05	0.025	-0.025	2	0.5
1374	bridge	0.0125	0.0375	0.025	-0.025	3	0.333333333
1379	parts	0	0.025	0.025	-0.025	2.5	0
1383	men	0.0125	0.0375	0.025	-0.025	3	0.333333333
1437	talk	0.0125	0.0375	0.025	-0.025	3	0.333333333
1441	oxygen	0.025	0.05	0.025	-0.025	2	0.5
1476	pink	0.0125	0.0375	0.025	-0.025	3	0.333333333
1487	failure	0.0125	0.0375	0.025	-0.025	3	0.333333333
1508	tent	0.0125	0.0375	0.025	-0.025	3	0.333333333
1514	check	0.0125	0.0375	0.025	-0.025	3	0.333333333
1522	chair	0.025	0.05	0.025	-0.025	2	0.5
1605	crying	0.0125	0.0375	0.025	-0.025	3	0.333333333
1607	fail	0.0125	0.0375	0.025	-0.025	3	0.333333333
1618	disease	0.0125	0.0375	0.025	-0.025	3	0.333333333
1726	court	0.0125	0.0375	0.025	-0.025	3	0.333333333
1753	crash	0.025	0.05	0.025	-0.025	2	0.5
1757	london	0.0125	0.0375	0.025	-0.025	3	0.333333333
1772	sex	0.0125	0.0375	0.025	-0.025	3	0.333333333
1808	autumn	0.0125	0.0375	0.025	-0.025	3	0.333333333
1813	open	0.0125	0.0375	0.025	-0.025	3	0.333333333
1837	chips	0.0375	0.0625	0.025	-0.025	1.666666667	0.6
1855	bike	0.0125	0.0375	0.025	-0.025	3	0.333333333
1899	song	0.0125	0.0375	0.025	-0.025	3	0.333333333
1915	fingers	0.025	0.05	0.025	-0.025	2	0.5
2046	age	0.0125	0.0375	0.025	-0.025	3	0.333333333
2057	repair	0.0125	0.0375	0.025	-0.025	3	0.333333333
2083	knowledge	0.0125	0.0375	0.025	-0.025	3	0.333333333
2113	radio	0.0125	0.0375	0.025	-0.025	3	0.333333333
2252	shop	0.025	0.05	0.025	-0.025	2	0.5
2317	grapes	0.0125	0.0375	0.025	-0.025	3	0.333333333
2331	grey	0.0125	0.0375	0.025	-0.025	3	0.333333333
2349	despair	0.0125	0.0375	0.025	-0.025	3	0.333333333
2454	busy	0.0125	0.0375	0.025	-0.025	3	0.333333333
2532	shooting	0	0.025	0.025	-0.025	2.5	0
2533	grief	0	0.025	0.025	-0.025	2.5	0
2534	shake	0	0.025	0.025	-0.025	2.5	0
2536	earthquake	0	0.025	0.025	-0.025	2.5	0
2539	staff	0	0.025	0.025	-0.025	2.5	0
2540	mate	0	0.025	0.025	-0.025	2.5	0
2541	doors	0	0.025	0.025	-0.025	2.5	0
2548	landscape	0	0.025	0.025	-0.025	2.5	0
2550	sword	0	0.025	0.025	-0.025	2.5	0
2551	yell	0	0.025	0.025	-0.025	2.5	0
2553	laws	0	0.025	0.025	-0.025	2.5	0
2560	battle	0	0.025	0.025	-0.025	2.5	0
2580	rides	0	0.025	0.025	-0.025	2.5	0
2581	innocence	0	0.025	0.025	-0.025	2.5	0
2582	guilt	0	0.025	0.025	-0.025	2.5	0
2583	courtroom	0	0.025	0.025	-0.025	2.5	0
2585	automobile	0	0.025	0.025	-0.025	2.5	0
2590	dreams	0	0.025	0.025	-0.025	2.5	0
2594	roof	0	0.025	0.025	-0.025	2.5	0
2601	rights	0	0.025	0.025	-0.025	2.5	0
2605	effort	0	0.025	0.025	-0.025	2.5	0
2616	taste	0	0.025	0.025	-0.025	2.5	0
2618	ear	0	0.025	0.025	-0.025	2.5	0
2631	come	0	0.025	0.025	-0.025	2.5	0
2636	urban	0	0.025	0.025	-0.025	2.5	0
2648	swings	0	0.025	0.025	-0.025	2.5	0
2654	suffering	0	0.025	0.025	-0.025	2.5	0
2659	times	0	0.025	0.025	-0.025	2.5	0
2665	classes	0	0.025	0.025	-0.025	2.5	0
2676	dean	0	0.025	0.025	-0.025	2.5	0
2677	marnie	0	0.025	0.025	-0.025	2.5	0
2682	damage	0	0.025	0.025	-0.025	2.5	0
2691	failed	0	0.025	0.025	-0.025	2.5	0
2693	pavement	0	0.025	0.025	-0.025	2.5	0
2697	hairy	0	0.025	0.025	-0.025	2.5	0
2712	smash	0	0.025	0.025	-0.025	2.5	0
2725	veins	0	0.025	0.025	-0.025	2.5	0
2731	purple	0	0.025	0.025	-0.025	2.5	0
2734	lobster	0	0.025	0.025	-0.025	2.5	0
2735	crab	0	0.025	0.025	-0.025	2.5	0
2737	rollercoaster	0	0.025	0.025	-0.025	2.5	0
2738	male	0	0.025	0.025	-0.025	2.5	0
2741	hunt	0	0.025	0.025	-0.025	2.5	0
2748	lot	0	0.025	0.025	-0.025	2.5	0
2752	sacrifice	0	0.025	0.025	-0.025	2.5	0
2757	question	0	0.025	0.025	-0.025	2.5	0
2770	stories	0	0.025	0.025	-0.025	2.5	0
2774	lager	0	0.025	0.025	-0.025	2.5	0
2775	enjoyment	0	0.025	0.025	-0.025	2.5	0
2788	numbers	0	0.025	0.025	-0.025	2.5	0
2799	unhappiness	0	0.025	0.025	-0.025	2.5	0
2802	fields	0	0.025	0.025	-0.025	2.5	0
2805	creative	0	0.025	0.025	-0.025	2.5	0
2811	breath	0	0.025	0.025	-0.025	2.5	0
2815	willow	0	0.025	0.025	-0.025	2.5	0
2820	video	0	0.025	0.025	-0.025	2.5	0
2821	doom	0	0.025	0.025	-0.025	2.5	0
2822	classic	0	0.025	0.025	-0.025	2.5	0
2833	driver	0	0.025	0.025	-0.025	2.5	0
2839	word	0	0.025	0.025	-0.025	2.5	0
2845	siren	0	0.025	0.025	-0.025	2.5	0
2854	guard	0	0.025	0.025	-0.025	2.5	0
2864	howl	0	0.025	0.025	-0.025	2.5	0
2869	couch	0	0.025	0.025	-0.025	2.5	0
2873	fixed	0	0.025	0.025	-0.025	2.5	0
2875	vehicle	0	0.025	0.025	-0.025	2.5	0
2894	found	0	0.025	0.025	-0.025	2.5	0
2904	solo	0	0.025	0.025	-0.025	2.5	0
2905	loneliness	0	0.025	0.025	-0.025	2.5	0
2914	gifts	0	0.025	0.025	-0.025	2.5	0
2928	sunflower	0	0.025	0.025	-0.025	2.5	0
2937	sting	0	0.025	0.025	-0.025	2.5	0
2938	strings	0	0.025	0.025	-0.025	2.5	0
2940	bow	0	0.025	0.025	-0.025	2.5	0
2941	arrow	0	0.025	0.025	-0.025	2.5	0
2950	hades	0	0.025	0.025	-0.025	2.5	0
2957	hike	0	0.025	0.025	-0.025	2.5	0
2958	climb	0	0.025	0.025	-0.025	2.5	0
2966	roast	0	0.025	0.025	-0.025	2.5	0
2969	sew	0	0.025	0.025	-0.025	2.5	0
2978	ticket	0	0.025	0.025	-0.025	2.5	0
2979	feathers	0	0.025	0.025	-0.025	2.5	0
2987	sleepy	0	0.025	0.025	-0.025	2.5	0
2988	exciting	0	0.025	0.025	-0.025	2.5	0
2993	elderly	0	0.025	0.025	-0.025	2.5	0
2995	twitter	0	0.025	0.025	-0.025	2.5	0
2996	facebook	0	0.025	0.025	-0.025	2.5	0
3024	bourbon	0	0.025	0.025	-0.025	2.5	0
3029	studies	0	0.025	0.025	-0.025	2.5	0
3035	border	0	0.025	0.025	-0.025	2.5	0
3042	whales	0	0.025	0.025	-0.025	2.5	0
3044	write	0	0.025	0.025	-0.025	2.5	0
3084	radiation	0	0.025	0.025	-0.025	2.5	0
3095	unpleasant	0	0.025	0.025	-0.025	2.5	0
3099	crazy	0	0.025	0.025	-0.025	2.5	0
3100	individual	0	0.025	0.025	-0.025	2.5	0
3107	uneasy	0	0.025	0.025	-0.025	2.5	0
3118	soup	0	0.025	0.025	-0.025	2.5	0
3122	daughter	0	0.025	0.025	-0.025	2.5	0
3123	feeling	0	0.025	0.025	-0.025	2.5	0
3124	numb	0	0.025	0.025	-0.025	2.5	0
3135	subject	0	0.025	0.025	-0.025	2.5	0
3144	sherrif	0	0.025	0.025	-0.025	2.5	0
3152	investigate	0	0.025	0.025	-0.025	2.5	0
3165	executioner	0	0.025	0.025	-0.025	2.5	0
3176	writers	0	0.025	0.025	-0.025	2.5	0
3184	shark	0	0.025	0.025	-0.025	2.5	0
3189	hopeful	0	0.025	0.025	-0.025	2.5	0
3206	bully	0	0.025	0.025	-0.025	2.5	0
3216	discovery	0	0.025	0.025	-0.025	2.5	0
3224	how	0	0.025	0.025	-0.025	2.5	0
3232	salary	0	0.025	0.025	-0.025	2.5	0
3240	release	0	0.025	0.025	-0.025	2.5	0
3241	choice	0	0.025	0.025	-0.025	2.5	0
3245	discover	0	0.025	0.025	-0.025	2.5	0
3264	gossip	0	0.025	0.025	-0.025	2.5	0
3278	nerves	0	0.025	0.025	-0.025	2.5	0
3301	blind	0	0.025	0.025	-0.025	2.5	0
3312	knives	0	0.025	0.025	-0.025	2.5	0
3321	matter	0	0.025	0.025	-0.025	2.5	0
3346	buzz	0	0.025	0.025	-0.025	2.5	0
3350	caring	0	0.025	0.025	-0.025	2.5	0
3354	doll	0	0.025	0.025	-0.025	2.5	0
3358	canvas	0	0.025	0.025	-0.025	2.5	0
3360	aeroplane	0	0.025	0.025	-0.025	2.5	0
3388	dust	0	0.025	0.025	-0.025	2.5	0
3397	where	0	0.025	0.025	-0.025	2.5	0
3399	why	0	0.025	0.025	-0.025	2.5	0
3407	anxious	0	0.025	0.025	-0.025	2.5	0
3415	organised	0	0.025	0.025	-0.025	2.5	0
3420	drake	0	0.025	0.025	-0.025	2.5	0
3424	disgusting	0	0.025	0.025	-0.025	2.5	0
3434	making	0	0.025	0.025	-0.025	2.5	0
3473	carrot	0	0.025	0.025	-0.025	2.5	0
3516	never	0	0.025	0.025	-0.025	2.5	0
3518	wing	0	0.025	0.025	-0.025	2.5	0
3531	helping	0	0.025	0.025	-0.025	2.5	0
3539	sprinting	0	0.025	0.025	-0.025	2.5	0
3541	training	0	0.025	0.025	-0.025	2.5	0
3565	bin	0	0.025	0.025	-0.025	2.5	0
3583	free	0	0.025	0.025	-0.025	2.5	0
3588	mars	0	0.025	0.025	-0.025	2.5	0
3609	victim	0	0.025	0.025	-0.025	2.5	0
3631	mad	0	0.025	0.025	-0.025	2.5	0
3638	sort	0	0.025	0.025	-0.025	2.5	0
3655	evening	0	0.025	0.025	-0.025	2.5	0
3675	lacking	0	0.025	0.025	-0.025	2.5	0
3687	politician	0	0.025	0.025	-0.025	2.5	0
3702	miss	0	0.025	0.025	-0.025	2.5	0
3706	store	0	0.025	0.025	-0.025	2.5	0
3738	pork	0	0.025	0.025	-0.025	2.5	0
3739	hide	0	0.025	0.025	-0.025	2.5	0
3764	jogging	0	0.025	0.025	-0.025	2.5	0
3768	skiing	0	0.025	0.025	-0.025	2.5	0
3794	riled	0	0.025	0.025	-0.025	2.5	0
3813	jail	0	0.025	0.025	-0.025	2.5	0
3837	dick	0	0.025	0.025	-0.025	2.5	0
3865	computers	0	0.025	0.025	-0.025	2.5	0
3948	walls	0	0.025	0.025	-0.025	2.5	0
4002	together	0	0.025	0.025	-0.025	2.5	0
18	olympics	0.0125	0.025	0.0125	-0.0125	2	0.5
25	holiday	0.0875	0.1	0.0125	-0.0125	1.142857143	0.875
43	reading	0.0375	0.05	0.0125	-0.0125	1.333333333	0.75
62	frame	0.025	0.0375	0.0125	-0.0125	1.5	0.666666667
82	ball	0.0375	0.05	0.0125	-0.0125	1.333333333	0.75
127	movie	0.075	0.0875	0.0125	-0.0125	1.166666667	0.857142857
137	sand	0.125	0.1375	0.0125	-0.0125	1.1	0.909090909
144	party	0.05	0.0625	0.0125	-0.0125	1.25	0.8
152	fix	0.025	0.0375	0.0125	-0.0125	1.5	0.666666667
168	trees	0.1	0.1125	0.0125	-0.0125	1.125	0.888888889
175	nurse	0.025	0.0375	0.0125	-0.0125	1.5	0.666666667
181	education	0.025	0.0375	0.0125	-0.0125	1.5	0.666666667
189	holidays	0.0375	0.05	0.0125	-0.0125	1.333333333	0.75
193	hate	0.05	0.0625	0.0125	-0.0125	1.25	0.8
196	war	0.05	0.0625	0.0125	-0.0125	1.25	0.8
200	electricity	0.025	0.0375	0.0125	-0.0125	1.5	0.666666667
204	smartphone	0.0125	0.025	0.0125	-0.0125	2	0.5
221	countryside	0.025	0.0375	0.0125	-0.0125	1.5	0.666666667
242	switch	0.0125	0.025	0.0125	-0.0125	2	0.5
253	study	0.0625	0.075	0.0125	-0.0125	1.2	0.833333333
265	animal	0.05	0.0625	0.0125	-0.0125	1.25	0.8
271	quick	0.0125	0.025	0.0125	-0.0125	2	0.5
280	joke	0.0125	0.025	0.0125	-0.0125	2	0.5
291	government	0.05	0.0625	0.0125	-0.0125	1.25	0.8
296	public	0.0125	0.025	0.0125	-0.0125	2	0.5
301	green	0.125	0.1375	0.0125	-0.0125	1.1	0.909090909
302	colour	0.0625	0.075	0.0125	-0.0125	1.2	0.833333333
306	rough	0.0125	0.025	0.0125	-0.0125	2	0.5
318	relationship	0.0375	0.05	0.0125	-0.0125	1.333333333	0.75
323	muscle	0.0125	0.025	0.0125	-0.0125	2	0.5
342	unhealthy	0.025	0.0375	0.0125	-0.0125	1.5	0.666666667
352	snake	0.0125	0.025	0.0125	-0.0125	2	0.5
367	words	0.0125	0.025	0.0125	-0.0125	2	0.5
381	california	0.0125	0.025	0.0125	-0.0125	2	0.5
383	city	0.025	0.0375	0.0125	-0.0125	1.5	0.666666667
390	place	0.0125	0.025	0.0125	-0.0125	2	0.5
403	skirt	0.0125	0.025	0.0125	-0.0125	2	0.5
408	baby	0.05	0.0625	0.0125	-0.0125	1.25	0.8
420	sunshine	0.05	0.0625	0.0125	-0.0125	1.25	0.8
449	ice	0.075	0.0875	0.0125	-0.0125	1.166666667	0.857142857
464	stream	0.025	0.0375	0.0125	-0.0125	1.5	0.666666667
474	bed	0.1125	0.125	0.0125	-0.0125	1.111111111	0.9
478	scared	0.05	0.0625	0.0125	-0.0125	1.25	0.8
492	prey	0.0125	0.025	0.0125	-0.0125	2	0.5
509	lose	0.025	0.0375	0.0125	-0.0125	1.5	0.666666667
515	blue	0.1	0.1125	0.0125	-0.0125	1.125	0.888888889
526	rainbow	0.0375	0.05	0.0125	-0.0125	1.333333333	0.75
537	wash	0.025	0.0375	0.0125	-0.0125	1.5	0.666666667
538	hands	0.05	0.0625	0.0125	-0.0125	1.25	0.8
541	emotion	0.0125	0.025	0.0125	-0.0125	2	0.5
552	bite	0.0125	0.025	0.0125	-0.0125	2	0.5
568	more	0.0125	0.025	0.0125	-0.0125	2	0.5
583	plan	0.0125	0.025	0.0125	-0.0125	2	0.5
601	fruit	0.075	0.0875	0.0125	-0.0125	1.166666667	0.857142857
619	button	0.0125	0.025	0.0125	-0.0125	2	0.5
638	careful	0.0125	0.025	0.0125	-0.0125	2	0.5
640	kind	0.025	0.0375	0.0125	-0.0125	1.5	0.666666667
649	energy	0.0375	0.05	0.0125	-0.0125	1.333333333	0.75
657	birds	0.0375	0.05	0.0125	-0.0125	1.333333333	0.75
659	airport	0.025	0.0375	0.0125	-0.0125	1.5	0.666666667
673	dead	0.0625	0.075	0.0125	-0.0125	1.2	0.833333333
681	town	0.0625	0.075	0.0125	-0.0125	1.2	0.833333333
684	boat	0.0375	0.05	0.0125	-0.0125	1.333333333	0.75
693	woods	0.0125	0.025	0.0125	-0.0125	2	0.5
723	cost	0.0125	0.025	0.0125	-0.0125	2	0.5
731	now	0.025	0.0375	0.0125	-0.0125	1.5	0.666666667
749	shoe	0.0125	0.025	0.0125	-0.0125	2	0.5
779	author	0.0125	0.025	0.0125	-0.0125	2	0.5
789	cloth	0.0125	0.025	0.0125	-0.0125	2	0.5
806	joy	0.025	0.0375	0.0125	-0.0125	1.5	0.666666667
846	waves	0.0125	0.025	0.0125	-0.0125	2	0.5
859	female	0.0125	0.025	0.0125	-0.0125	2	0.5
869	listen	0.0125	0.025	0.0125	-0.0125	2	0.5
874	army	0.0125	0.025	0.0125	-0.0125	2	0.5
879	toast	0.025	0.0375	0.0125	-0.0125	1.5	0.666666667
897	running	0.0625	0.075	0.0125	-0.0125	1.2	0.833333333
940	test	0.0375	0.05	0.0125	-0.0125	1.333333333	0.75
944	cards	0.0375	0.05	0.0125	-0.0125	1.333333333	0.75
946	cool	0.025	0.0375	0.0125	-0.0125	1.5	0.666666667
975	deer	0.0125	0.025	0.0125	-0.0125	2	0.5
999	watch	0.025	0.0375	0.0125	-0.0125	1.5	0.666666667
1001	minute	0.0125	0.025	0.0125	-0.0125	2	0.5
1002	week	0.025	0.0375	0.0125	-0.0125	1.5	0.666666667
1021	simple	0.0125	0.025	0.0125	-0.0125	2	0.5
1038	positive	0.0375	0.05	0.0125	-0.0125	1.333333333	0.75
1043	charge	0.0125	0.025	0.0125	-0.0125	2	0.5
1072	kindness	0.025	0.0375	0.0125	-0.0125	1.5	0.666666667
1088	wolf	0.0125	0.025	0.0125	-0.0125	2	0.5
1099	lungs	0.0125	0.025	0.0125	-0.0125	2	0.5
1112	toy	0.0125	0.025	0.0125	-0.0125	2	0.5
1114	thoughtful	0.0125	0.025	0.0125	-0.0125	2	0.5
1131	relief	0.0125	0.025	0.0125	-0.0125	2	0.5
1133	give	0.0125	0.025	0.0125	-0.0125	2	0.5
1148	routine	0.025	0.0375	0.0125	-0.0125	1.5	0.666666667
1200	colourful	0.0125	0.025	0.0125	-0.0125	2	0.5
1219	lips	0.0125	0.025	0.0125	-0.0125	2	0.5
1223	hills	0.0125	0.025	0.0125	-0.0125	2	0.5
1271	son	0.0125	0.025	0.0125	-0.0125	2	0.5
1291	dress	0.025	0.0375	0.0125	-0.0125	1.5	0.666666667
1298	mud	0.0125	0.025	0.0125	-0.0125	2	0.5
1299	couple	0.0125	0.025	0.0125	-0.0125	2	0.5
1301	team	0.0125	0.025	0.0125	-0.0125	2	0.5
1306	memories	0.0125	0.025	0.0125	-0.0125	2	0.5
1315	change	0.025	0.0375	0.0125	-0.0125	1.5	0.666666667
1317	me	0.0375	0.05	0.0125	-0.0125	1.333333333	0.75
1357	exams	0.0125	0.025	0.0125	-0.0125	2	0.5
1360	pass	0.025	0.0375	0.0125	-0.0125	1.5	0.666666667
1361	repeat	0.0125	0.025	0.0125	-0.0125	2	0.5
1371	mineral	0.0125	0.025	0.0125	-0.0125	2	0.5
1382	humans	0.0125	0.025	0.0125	-0.0125	2	0.5
1390	strong	0.0125	0.025	0.0125	-0.0125	2	0.5
1394	humanity	0.0125	0.025	0.0125	-0.0125	2	0.5
1402	faucet	0	0.0125	0.0125	-0.0125	1.25	0
1409	loop	0.0125	0.025	0.0125	-0.0125	2	0.5
1423	motor	0.0125	0.025	0.0125	-0.0125	2	0.5
1435	screen	0.0125	0.025	0.0125	-0.0125	2	0.5
1436	call	0.0125	0.025	0.0125	-0.0125	2	0.5
1442	chemistry	0.0125	0.025	0.0125	-0.0125	2	0.5
1453	show	0.025	0.0375	0.0125	-0.0125	1.5	0.666666667
1456	design	0.0125	0.025	0.0125	-0.0125	2	0.5
1466	banana	0.0125	0.025	0.0125	-0.0125	2	0.5
1470	breathing	0.0125	0.025	0.0125	-0.0125	2	0.5
1471	limb	0	0.0125	0.0125	-0.0125	1.25	0
1473	tall	0.0375	0.05	0.0125	-0.0125	1.333333333	0.75
1500	attention	0.0125	0.025	0.0125	-0.0125	2	0.5
1515	bank	0.0125	0.025	0.0125	-0.0125	2	0.5
1552	mean	0.0125	0.025	0.0125	-0.0125	2	0.5
1585	kill	0.0125	0.025	0.0125	-0.0125	2	0.5
1599	in	0.0125	0.025	0.0125	-0.0125	2	0.5
1603	no	0.0125	0.025	0.0125	-0.0125	2	0.5
1633	research	0.0125	0.025	0.0125	-0.0125	2	0.5
1636	lock	0.025	0.0375	0.0125	-0.0125	1.5	0.666666667
1658	illegal	0.025	0.0375	0.0125	-0.0125	1.5	0.666666667
1675	rebirth	0.0125	0.025	0.0125	-0.0125	2	0.5
1690	helpful	0.0125	0.025	0.0125	-0.0125	2	0.5
1691	dangerous	0.0125	0.025	0.0125	-0.0125	2	0.5
1698	dance	0.025	0.0375	0.0125	-0.0125	1.5	0.666666667
1701	socks	0.0125	0.025	0.0125	-0.0125	2	0.5
1703	hotel	0.0125	0.025	0.0125	-0.0125	2	0.5
1706	detective	0.0125	0.025	0.0125	-0.0125	2	0.5
1711	sheep	0.0125	0.025	0.0125	-0.0125	2	0.5
1728	tattoo	0.0125	0.025	0.0125	-0.0125	2	0.5
1733	unhappy	0.0125	0.025	0.0125	-0.0125	2	0.5
1740	boring	0.0125	0.025	0.0125	-0.0125	2	0.5
1751	sign	0.0125	0.025	0.0125	-0.0125	2	0.5
1752	stop	0.025	0.0375	0.0125	-0.0125	1.5	0.666666667
1756	fresh	0.025	0.0375	0.0125	-0.0125	1.5	0.666666667
1804	map	0.0125	0.025	0.0125	-0.0125	2	0.5
1805	wave	0.0125	0.025	0.0125	-0.0125	2	0.5
1817	gardening	0.0125	0.025	0.0125	-0.0125	2	0.5
1822	drawing	0.025	0.0375	0.0125	-0.0125	1.5	0.666666667
1830	loser	0.0125	0.025	0.0125	-0.0125	2	0.5
1840	french	0.0125	0.025	0.0125	-0.0125	2	0.5
1853	horse	0.0125	0.025	0.0125	-0.0125	2	0.5
1874	float	0.0125	0.025	0.0125	-0.0125	2	0.5
1878	brother	0.0125	0.025	0.0125	-0.0125	2	0.5
1887	news	0.0125	0.025	0.0125	-0.0125	2	0.5
1902	armour	0	0.0125	0.0125	-0.0125	1.25	0
1916	nails	0.025	0.0375	0.0125	-0.0125	1.5	0.666666667
1936	medal	0.0125	0.025	0.0125	-0.0125	2	0.5
1942	art	0.0125	0.025	0.0125	-0.0125	2	0.5
2000	bible	0.0125	0.025	0.0125	-0.0125	2	0.5
2010	writing	0.0125	0.025	0.0125	-0.0125	2	0.5
2015	sorry	0.0125	0.025	0.0125	-0.0125	2	0.5
2017	presents	0.0125	0.025	0.0125	-0.0125	2	0.5
2029	horrible	0.0125	0.025	0.0125	-0.0125	2	0.5
2033	driving	0.0125	0.025	0.0125	-0.0125	2	0.5
2065	point	0.0125	0.025	0.0125	-0.0125	2	0.5
2086	assistance	0.0125	0.025	0.0125	-0.0125	2	0.5
2091	thirsty	0.0125	0.025	0.0125	-0.0125	2	0.5
2122	silly	0.0125	0.025	0.0125	-0.0125	2	0.5
2132	dessert	0.0125	0.025	0.0125	-0.0125	2	0.5
2142	castle	0.0125	0.025	0.0125	-0.0125	2	0.5
2160	robot	0.0125	0.025	0.0125	-0.0125	2	0.5
2168	cigarette	0.0125	0.025	0.0125	-0.0125	2	0.5
2182	dentist	0.0125	0.025	0.0125	-0.0125	2	0.5
2193	horror	0.0125	0.025	0.0125	-0.0125	2	0.5
2195	funny	0.0125	0.025	0.0125	-0.0125	2	0.5
2222	france	0.0125	0.025	0.0125	-0.0125	2	0.5
2233	beans	0.0125	0.025	0.0125	-0.0125	2	0.5
2244	hold	0.0125	0.025	0.0125	-0.0125	2	0.5
2245	piece	0.0125	0.025	0.0125	-0.0125	2	0.5
2287	sink	0.0125	0.025	0.0125	-0.0125	2	0.5
2306	tents	0.0125	0.025	0.0125	-0.0125	2	0.5
2322	salt	0.0125	0.025	0.0125	-0.0125	2	0.5
2338	lightning	0.0125	0.025	0.0125	-0.0125	2	0.5
2358	spend	0.0125	0.025	0.0125	-0.0125	2	0.5
2359	hobby	0.0125	0.025	0.0125	-0.0125	2	0.5
2362	market	0.0125	0.025	0.0125	-0.0125	2	0.5
2373	flower	0.0125	0.025	0.0125	-0.0125	2	0.5
2383	attack	0.0125	0.025	0.0125	-0.0125	2	0.5
2393	colours	0.0125	0.025	0.0125	-0.0125	2	0.5
2413	left	0.0125	0.025	0.0125	-0.0125	2	0.5
2422	like	0.0125	0.025	0.0125	-0.0125	2	0.5
2435	loyalty	0.0125	0.025	0.0125	-0.0125	2	0.5
2446	truck	0.0125	0.025	0.0125	-0.0125	2	0.5
2488	amazon	0.0125	0.025	0.0125	-0.0125	2	0.5
2502	bugs	0.0125	0.025	0.0125	-0.0125	2	0.5
2512	tide	0.0125	0.025	0.0125	-0.0125	2	0.5
2520	tracks	0	0.0125	0.0125	-0.0125	1.25	0
2521	walks	0	0.0125	0.0125	-0.0125	1.25	0
2522	rapids	0	0.0125	0.0125	-0.0125	1.25	0
2523	extreme	0	0.0125	0.0125	-0.0125	1.25	0
2524	trunks	0	0.0125	0.0125	-0.0125	1.25	0
2525	speedos	0	0.0125	0.0125	-0.0125	1.25	0
2526	pests	0	0.0125	0.0125	-0.0125	1.25	0
2527	rats	0	0.0125	0.0125	-0.0125	1.25	0
2528	snitches	0	0.0125	0.0125	-0.0125	1.25	0
2529	stitches	0	0.0125	0.0125	-0.0125	1.25	0
2530	breakdown	0	0.0125	0.0125	-0.0125	1.25	0
2531	frustration	0	0.0125	0.0125	-0.0125	1.25	0
2535	tremors	0	0.0125	0.0125	-0.0125	1.25	0
2537	buildings	0	0.0125	0.0125	-0.0125	1.25	0
2538	offices	0	0.0125	0.0125	-0.0125	1.25	0
2542	closed	0	0.0125	0.0125	-0.0125	1.25	0
2543	comforts	0	0.0125	0.0125	-0.0125	1.25	0
2544	whispy	0	0.0125	0.0125	-0.0125	1.25	0
2546	hollow	0	0.0125	0.0125	-0.0125	1.25	0
2547	flashlight	0	0.0125	0.0125	-0.0125	1.25	0
2549	chef	0	0.0125	0.0125	-0.0125	1.25	0
2552	argument	0	0.0125	0.0125	-0.0125	1.25	0
2554	sketch	0	0.0125	0.0125	-0.0125	1.25	0
2555	lightbulb	0	0.0125	0.0125	-0.0125	1.25	0
2556	drama	0	0.0125	0.0125	-0.0125	1.25	0
2558	precarious	0	0.0125	0.0125	-0.0125	1.25	0
2559	epic	0	0.0125	0.0125	-0.0125	1.25	0
2561	monopoly	0	0.0125	0.0125	-0.0125	1.25	0
2563	sailing	0	0.0125	0.0125	-0.0125	1.25	0
2564	yacht	0	0.0125	0.0125	-0.0125	1.25	0
2565	mansion	0	0.0125	0.0125	-0.0125	1.25	0
2566	income	0	0.0125	0.0125	-0.0125	1.25	0
2567	employee	0	0.0125	0.0125	-0.0125	1.25	0
2568	wages	0	0.0125	0.0125	-0.0125	1.25	0
2569	bills	0	0.0125	0.0125	-0.0125	1.25	0
2570	utilities	0	0.0125	0.0125	-0.0125	1.25	0
2571	plumbing	0	0.0125	0.0125	-0.0125	1.25	0
2572	pipes	0	0.0125	0.0125	-0.0125	1.25	0
2573	jewelry	0	0.0125	0.0125	-0.0125	1.25	0
2574	stylish	0	0.0125	0.0125	-0.0125	1.25	0
2575	runway	0	0.0125	0.0125	-0.0125	1.25	0
2576	posing	0	0.0125	0.0125	-0.0125	1.25	0
2577	performing	0	0.0125	0.0125	-0.0125	1.25	0
2578	musical	0	0.0125	0.0125	-0.0125	1.25	0
2579	amusement	0	0.0125	0.0125	-0.0125	1.25	0
2586	payments	0	0.0125	0.0125	-0.0125	1.25	0
2587	checks	0	0.0125	0.0125	-0.0125	1.25	0
2588	institution	0	0.0125	0.0125	-0.0125	1.25	0
2589	scholarship	0	0.0125	0.0125	-0.0125	1.25	0
2591	mattress	0	0.0125	0.0125	-0.0125	1.25	0
2592	floor	0	0.0125	0.0125	-0.0125	1.25	0
2593	ceiling	0	0.0125	0.0125	-0.0125	1.25	0
2595	shingles	0	0.0125	0.0125	-0.0125	1.25	0
2596	maintenance	0	0.0125	0.0125	-0.0125	1.25	0
2597	consistency	0	0.0125	0.0125	-0.0125	1.25	0
2598	scolding	0	0.0125	0.0125	-0.0125	1.25	0
2600	ancestry	0	0.0125	0.0125	-0.0125	1.25	0
2602	fairness	0	0.0125	0.0125	-0.0125	1.25	0
2603	kindnes	0	0.0125	0.0125	-0.0125	1.25	0
2606	shuttle	0	0.0125	0.0125	-0.0125	1.25	0
2608	yield	0	0.0125	0.0125	-0.0125	1.25	0
2609	invest	0	0.0125	0.0125	-0.0125	1.25	0
2610	save	0	0.0125	0.0125	-0.0125	1.25	0
2611	source	0	0.0125	0.0125	-0.0125	1.25	0
2612	code	0	0.0125	0.0125	-0.0125	1.25	0
2613	spine	0	0.0125	0.0125	-0.0125	1.25	0
2614	tingling	0	0.0125	0.0125	-0.0125	1.25	0
2615	sensation	0	0.0125	0.0125	-0.0125	1.25	0
2617	buds	0	0.0125	0.0125	-0.0125	1.25	0
2619	putting	0	0.0125	0.0125	-0.0125	1.25	0
2620	resort	0	0.0125	0.0125	-0.0125	1.25	0
2621	appearances	0	0.0125	0.0125	-0.0125	1.25	0
2622	deceptive	0	0.0125	0.0125	-0.0125	1.25	0
2623	devious	0	0.0125	0.0125	-0.0125	1.25	0
2624	sly	0	0.0125	0.0125	-0.0125	1.25	0
2626	mason	0	0.0125	0.0125	-0.0125	1.25	0
2627	dixon	0	0.0125	0.0125	-0.0125	1.25	0
2629	through	0	0.0125	0.0125	-0.0125	1.25	0
2630	put	0	0.0125	0.0125	-0.0125	1.25	0
2632	mills	0	0.0125	0.0125	-0.0125	1.25	0
2633	industial	0	0.0125	0.0125	-0.0125	1.25	0
2634	programming	0	0.0125	0.0125	-0.0125	1.25	0
2635	pc	0	0.0125	0.0125	-0.0125	1.25	0
2638	responsible	0	0.0125	0.0125	-0.0125	1.25	0
2639	manufacturing	0	0.0125	0.0125	-0.0125	1.25	0
2640	processes	0	0.0125	0.0125	-0.0125	1.25	0
2641	procedures	0	0.0125	0.0125	-0.0125	1.25	0
2642	documentation	0	0.0125	0.0125	-0.0125	1.25	0
2643	paperwork	0	0.0125	0.0125	-0.0125	1.25	0
2646	regulators	0	0.0125	0.0125	-0.0125	1.25	0
2647	framework	0	0.0125	0.0125	-0.0125	1.25	0
2649	sustenance	0	0.0125	0.0125	-0.0125	1.25	0
2650	temporary	0	0.0125	0.0125	-0.0125	1.25	0
2651	seasons	0	0.0125	0.0125	-0.0125	1.25	0
2652	da	0	0.0125	0.0125	-0.0125	1.25	0
2655	rotting	0	0.0125	0.0125	-0.0125	1.25	0
2656	log	0	0.0125	0.0125	-0.0125	1.25	0
2658	w	0	0.0125	0.0125	-0.0125	1.25	0
2660	calmness	0	0.0125	0.0125	-0.0125	1.25	0
2663	jolly	0	0.0125	0.0125	-0.0125	1.25	0
2664	jokes	0	0.0125	0.0125	-0.0125	1.25	0
2666	monotonous	0	0.0125	0.0125	-0.0125	1.25	0
2667	singapore	0	0.0125	0.0125	-0.0125	1.25	0
2668	roam	0	0.0125	0.0125	-0.0125	1.25	0
2669	deserted	0	0.0125	0.0125	-0.0125	1.25	0
2670	crave	0	0.0125	0.0125	-0.0125	1.25	0
2671	humid	0	0.0125	0.0125	-0.0125	1.25	0
2672	forests	0	0.0125	0.0125	-0.0125	1.25	0
2673	eerie	0	0.0125	0.0125	-0.0125	1.25	0
2674	stran	0	0.0125	0.0125	-0.0125	1.25	0
2675	stuart	0	0.0125	0.0125	-0.0125	1.25	0
2678	campin	0	0.0125	0.0125	-0.0125	1.25	0
2679	domestiv	0	0.0125	0.0125	-0.0125	1.25	0
2680	domestic	0	0.0125	0.0125	-0.0125	1.25	0
2681	plates	0	0.0125	0.0125	-0.0125	1.25	0
2684	bears	0	0.0125	0.0125	-0.0125	1.25	0
2685	hunting	0	0.0125	0.0125	-0.0125	1.25	0
2686	indian	0	0.0125	0.0125	-0.0125	1.25	0
2687	reservation	0	0.0125	0.0125	-0.0125	1.25	0
2688	injustice	0	0.0125	0.0125	-0.0125	1.25	0
2689	real	0	0.0125	0.0125	-0.0125	1.25	0
2690	americans	0	0.0125	0.0125	-0.0125	1.25	0
2692	york	0	0.0125	0.0125	-0.0125	1.25	0
2694	disappointment	0	0.0125	0.0125	-0.0125	1.25	0
2695	achieve	0	0.0125	0.0125	-0.0125	1.25	0
2696	abuser	0	0.0125	0.0125	-0.0125	1.25	0
2698	imprisonment	0	0.0125	0.0125	-0.0125	1.25	0
2699	renewal	0	0.0125	0.0125	-0.0125	1.25	0
2700	liberation	0	0.0125	0.0125	-0.0125	1.25	0
2701	normandy	0	0.0125	0.0125	-0.0125	1.25	0
2702	somme	0	0.0125	0.0125	-0.0125	1.25	0
2703	ypres	0	0.0125	0.0125	-0.0125	1.25	0
2704	respect	0	0.0125	0.0125	-0.0125	1.25	0
2707	engagement	0	0.0125	0.0125	-0.0125	1.25	0
2708	local	0	0.0125	0.0125	-0.0125	1.25	0
2709	shells	0	0.0125	0.0125	-0.0125	1.25	0
2710	puppies	0	0.0125	0.0125	-0.0125	1.25	0
2711	retirement	0	0.0125	0.0125	-0.0125	1.25	0
2713	hulk	0	0.0125	0.0125	-0.0125	1.25	0
2714	marvel	0	0.0125	0.0125	-0.0125	1.25	0
2715	plot	0	0.0125	0.0125	-0.0125	1.25	0
2716	scheme	0	0.0125	0.0125	-0.0125	1.25	0
2717	homelessness	0	0.0125	0.0125	-0.0125	1.25	0
2718	alcoholism	0	0.0125	0.0125	-0.0125	1.25	0
2719	druguse	0	0.0125	0.0125	-0.0125	1.25	0
2720	addiction	0	0.0125	0.0125	-0.0125	1.25	0
2721	rehab	0	0.0125	0.0125	-0.0125	1.25	0
2722	recovery	0	0.0125	0.0125	-0.0125	1.25	0
2724	muscles	0	0.0125	0.0125	-0.0125	1.25	0
2726	bobble	0	0.0125	0.0125	-0.0125	1.25	0
2727	scrunchie	0	0.0125	0.0125	-0.0125	1.25	0
2728	arid	0	0.0125	0.0125	-0.0125	1.25	0
2729	cactus	0	0.0125	0.0125	-0.0125	1.25	0
2730	prickles	0	0.0125	0.0125	-0.0125	1.25	0
2732	spectrum	0	0.0125	0.0125	-0.0125	1.25	0
2733	urchins	0	0.0125	0.0125	-0.0125	1.25	0
2736	fair	0	0.0125	0.0125	-0.0125	1.25	0
2739	transgender	0	0.0125	0.0125	-0.0125	1.25	0
2740	lgbtq	0	0.0125	0.0125	-0.0125	1.25	0
2743	endanger	0	0.0125	0.0125	-0.0125	1.25	0
2744	fundraise	0	0.0125	0.0125	-0.0125	1.25	0
2745	hit	0	0.0125	0.0125	-0.0125	1.25	0
2746	forfeit	0	0.0125	0.0125	-0.0125	1.25	0
2747	draw	0	0.0125	0.0125	-0.0125	1.25	0
2749	pick	0	0.0125	0.0125	-0.0125	1.25	0
2750	choose	0	0.0125	0.0125	-0.0125	1.25	0
2751	lottery	0	0.0125	0.0125	-0.0125	1.25	0
2753	flap	0	0.0125	0.0125	-0.0125	1.25	0
2754	slam	0	0.0125	0.0125	-0.0125	1.25	0
2755	spotlight	0	0.0125	0.0125	-0.0125	1.25	0
2756	concert	0	0.0125	0.0125	-0.0125	1.25	0
2758	answer	0	0.0125	0.0125	-0.0125	1.25	0
2759	solve	0	0.0125	0.0125	-0.0125	1.25	0
2760	throat	0	0.0125	0.0125	-0.0125	1.25	0
2761	sk	0	0.0125	0.0125	-0.0125	1.25	0
2763	ours	0	0.0125	0.0125	-0.0125	1.25	0
2764	bastio	0	0.0125	0.0125	-0.0125	1.25	0
2765	thick	0	0.0125	0.0125	-0.0125	1.25	0
2766	narrow	0	0.0125	0.0125	-0.0125	1.25	0
2767	cops	0	0.0125	0.0125	-0.0125	1.25	0
2768	mayflower	0	0.0125	0.0125	-0.0125	1.25	0
2769	jamestown	0	0.0125	0.0125	-0.0125	1.25	0
2771	dna	0	0.0125	0.0125	-0.0125	1.25	0
2772	interested	0	0.0125	0.0125	-0.0125	1.25	0
2773	fullied	0	0.0125	0.0125	-0.0125	1.25	0
2776	kinship	0	0.0125	0.0125	-0.0125	1.25	0
2777	chaos	0	0.0125	0.0125	-0.0125	1.25	0
2778	pressure	0	0.0125	0.0125	-0.0125	1.25	0
2779	graze	0	0.0125	0.0125	-0.0125	1.25	0
2780	lions	0	0.0125	0.0125	-0.0125	1.25	0
2781	jungle	0	0.0125	0.0125	-0.0125	1.25	0
2782	creatures	0	0.0125	0.0125	-0.0125	1.25	0
2783	kingdom	0	0.0125	0.0125	-0.0125	1.25	0
2784	fighting	0	0.0125	0.0125	-0.0125	1.25	0
2785	possibility	0	0.0125	0.0125	-0.0125	1.25	0
2786	odds	0	0.0125	0.0125	-0.0125	1.25	0
2787	even	0	0.0125	0.0125	-0.0125	1.25	0
2789	counting	0	0.0125	0.0125	-0.0125	1.25	0
2790	teachers	0	0.0125	0.0125	-0.0125	1.25	0
2791	trial	0	0.0125	0.0125	-0.0125	1.25	0
2792	chasing	0	0.0125	0.0125	-0.0125	1.25	0
2793	lowlife	0	0.0125	0.0125	-0.0125	1.25	0
2794	beliefs	0	0.0125	0.0125	-0.0125	1.25	0
2795	prayer	0	0.0125	0.0125	-0.0125	1.25	0
2796	cult	0	0.0125	0.0125	-0.0125	1.25	0
2797	coolaid	0	0.0125	0.0125	-0.0125	1.25	0
2798	suicide	0	0.0125	0.0125	-0.0125	1.25	0
2800	hopeless	0	0.0125	0.0125	-0.0125	1.25	0
2801	farms	0	0.0125	0.0125	-0.0125	1.25	0
2803	burgers	0	0.0125	0.0125	-0.0125	1.25	0
2804	imagination	0	0.0125	0.0125	-0.0125	1.25	0
2806	artistic	0	0.0125	0.0125	-0.0125	1.25	0
2807	decorating	0	0.0125	0.0125	-0.0125	1.25	0
2808	eagle	0	0.0125	0.0125	-0.0125	1.25	0
2809	landing	0	0.0125	0.0125	-0.0125	1.25	0
2810	titanic	0	0.0125	0.0125	-0.0125	1.25	0
2812	snoring	0	0.0125	0.0125	-0.0125	1.25	0
2813	dwarfs	0	0.0125	0.0125	-0.0125	1.25	0
2814	warwick	0	0.0125	0.0125	-0.0125	1.25	0
2816	crashing	0	0.0125	0.0125	-0.0125	1.25	0
2817	skid	0	0.0125	0.0125	-0.0125	1.25	0
2818	row	0	0.0125	0.0125	-0.0125	1.25	0
2819	retro	0	0.0125	0.0125	-0.0125	1.25	0
2823	match	0	0.0125	0.0125	-0.0125	1.25	0
2824	raquet	0	0.0125	0.0125	-0.0125	1.25	0
2825	trainer	0	0.0125	0.0125	-0.0125	1.25	0
2827	solitude	0	0.0125	0.0125	-0.0125	1.25	0
2828	prada	0	0.0125	0.0125	-0.0125	1.25	0
2829	terminator	0	0.0125	0.0125	-0.0125	1.25	0
2830	rook	0	0.0125	0.0125	-0.0125	1.25	0
2831	fox	0	0.0125	0.0125	-0.0125	1.25	0
2832	steering	0	0.0125	0.0125	-0.0125	1.25	0
2835	respects	0	0.0125	0.0125	-0.0125	1.25	0
2836	urn	0	0.0125	0.0125	-0.0125	1.25	0
2837	ambulance	0	0.0125	0.0125	-0.0125	1.25	0
2838	cross	0	0.0125	0.0125	-0.0125	1.25	0
2840	telling	0	0.0125	0.0125	-0.0125	1.25	0
2841	vocal	0	0.0125	0.0125	-0.0125	1.25	0
2842	noice	0	0.0125	0.0125	-0.0125	1.25	0
2844	scream	0	0.0125	0.0125	-0.0125	1.25	0
2846	flashing	0	0.0125	0.0125	-0.0125	1.25	0
2847	louder	0	0.0125	0.0125	-0.0125	1.25	0
2848	din	0	0.0125	0.0125	-0.0125	1.25	0
2850	starving	0	0.0125	0.0125	-0.0125	1.25	0
2851	shiver	0	0.0125	0.0125	-0.0125	1.25	0
2853	assist	0	0.0125	0.0125	-0.0125	1.25	0
2855	woof	0	0.0125	0.0125	-0.0125	1.25	0
2856	treats	0	0.0125	0.0125	-0.0125	1.25	0
2857	musckes	0	0.0125	0.0125	-0.0125	1.25	0
2858	spleen	0	0.0125	0.0125	-0.0125	1.25	0
2859	shot	0	0.0125	0.0125	-0.0125	1.25	0
2860	bullett	0	0.0125	0.0125	-0.0125	1.25	0
2861	bark	0	0.0125	0.0125	-0.0125	1.25	0
2862	greece	0	0.0125	0.0125	-0.0125	1.25	0
2863	sunbath	0	0.0125	0.0125	-0.0125	1.25	0
2865	sparks	0	0.0125	0.0125	-0.0125	1.25	0
2866	hulahoop	0	0.0125	0.0125	-0.0125	1.25	0
2867	pushup	0	0.0125	0.0125	-0.0125	1.25	0
2868	pullup	0	0.0125	0.0125	-0.0125	1.25	0
2870	roll	0	0.0125	0.0125	-0.0125	1.25	0
2871	boulders	0	0.0125	0.0125	-0.0125	1.25	0
2872	accidents	0	0.0125	0.0125	-0.0125	1.25	0
2874	engineer	0	0.0125	0.0125	-0.0125	1.25	0
2876	load	0	0.0125	0.0125	-0.0125	1.25	0
2877	cargo	0	0.0125	0.0125	-0.0125	1.25	0
2878	grocery	0	0.0125	0.0125	-0.0125	1.25	0
2879	cashier	0	0.0125	0.0125	-0.0125	1.25	0
2880	delivery	0	0.0125	0.0125	-0.0125	1.25	0
2881	mailman	0	0.0125	0.0125	-0.0125	1.25	0
2882	setup	0	0.0125	0.0125	-0.0125	1.25	0
2883	login	0	0.0125	0.0125	-0.0125	1.25	0
2884	novel	0	0.0125	0.0125	-0.0125	1.25	0
2885	gelato	0	0.0125	0.0125	-0.0125	1.25	0
2886	parlour	0	0.0125	0.0125	-0.0125	1.25	0
2887	polish	0	0.0125	0.0125	-0.0125	1.25	0
2888	parsi	0	0.0125	0.0125	-0.0125	1.25	0
2890	utterance	0	0.0125	0.0125	-0.0125	1.25	0
2891	poetry	0	0.0125	0.0125	-0.0125	1.25	0
2892	expression	0	0.0125	0.0125	-0.0125	1.25	0
2893	sentiment	0	0.0125	0.0125	-0.0125	1.25	0
2895	property	0	0.0125	0.0125	-0.0125	1.25	0
2896	prophecy	0	0.0125	0.0125	-0.0125	1.25	0
2897	preacher	0	0.0125	0.0125	-0.0125	1.25	0
2898	wise	0	0.0125	0.0125	-0.0125	1.25	0
2899	traffic	0	0.0125	0.0125	-0.0125	1.25	0
2900	jams	0	0.0125	0.0125	-0.0125	1.25	0
2901	jellies	0	0.0125	0.0125	-0.0125	1.25	0
2902	recipies	0	0.0125	0.0125	-0.0125	1.25	0
2903	gathering	0	0.0125	0.0125	-0.0125	1.25	0
2906	unity	0	0.0125	0.0125	-0.0125	1.25	0
2907	chapel	0	0.0125	0.0125	-0.0125	1.25	0
2908	rooms	0	0.0125	0.0125	-0.0125	1.25	0
2909	gardens	0	0.0125	0.0125	-0.0125	1.25	0
2910	neighbours	0	0.0125	0.0125	-0.0125	1.25	0
2911	isolation	0	0.0125	0.0125	-0.0125	1.25	0
2912	restrictions	0	0.0125	0.0125	-0.0125	1.25	0
2913	covid-19	0	0.0125	0.0125	-0.0125	1.25	0
2915	decorations	0	0.0125	0.0125	-0.0125	1.25	0
2916	meetings	0	0.0125	0.0125	-0.0125	1.25	0
2918	records	0	0.0125	0.0125	-0.0125	1.25	0
2919	evaluation	0	0.0125	0.0125	-0.0125	1.25	0
2920	audits	0	0.0125	0.0125	-0.0125	1.25	0
2921	buraucracy	0	0.0125	0.0125	-0.0125	1.25	0
2922	strategy	0	0.0125	0.0125	-0.0125	1.25	0
2923	passing	0	0.0125	0.0125	-0.0125	1.25	0
2924	after	0	0.0125	0.0125	-0.0125	1.25	0
2926	photo	0	0.0125	0.0125	-0.0125	1.25	0
2927	glossy	0	0.0125	0.0125	-0.0125	1.25	0
2929	peg	0	0.0125	0.0125	-0.0125	1.25	0
2930	joints	0	0.0125	0.0125	-0.0125	1.25	0
2931	grease	0	0.0125	0.0125	-0.0125	1.25	0
2932	stove	0	0.0125	0.0125	-0.0125	1.25	0
2933	tounge	0	0.0125	0.0125	-0.0125	1.25	0
2934	ple	0	0.0125	0.0125	-0.0125	1.25	0
2935	camaro	0	0.0125	0.0125	-0.0125	1.25	0
2936	bumblebee	0	0.0125	0.0125	-0.0125	1.25	0
2939	violin	0	0.0125	0.0125	-0.0125	1.25	0
2942	fancy	0	0.0125	0.0125	-0.0125	1.25	0
2943	british	0	0.0125	0.0125	-0.0125	1.25	0
2944	accent	0	0.0125	0.0125	-0.0125	1.25	0
2945	arteries	0	0.0125	0.0125	-0.0125	1.25	0
2946	radial	0	0.0125	0.0125	-0.0125	1.25	0
2947	lettuce	0	0.0125	0.0125	-0.0125	1.25	0
2948	stub	0	0.0125	0.0125	-0.0125	1.25	0
2949	underworld	0	0.0125	0.0125	-0.0125	1.25	0
2951	greek	0	0.0125	0.0125	-0.0125	1.25	0
2952	zeus	0	0.0125	0.0125	-0.0125	1.25	0
2953	mill	0	0.0125	0.0125	-0.0125	1.25	0
2954	turbine	0	0.0125	0.0125	-0.0125	1.25	0
2955	looked	0	0.0125	0.0125	-0.0125	1.25	0
2956	smiled	0	0.0125	0.0125	-0.0125	1.25	0
2959	standard	0	0.0125	0.0125	-0.0125	1.25	0
2960	level	0	0.0125	0.0125	-0.0125	1.25	0
2961	pol	0	0.0125	0.0125	-0.0125	1.25	0
2963	seasom	0	0.0125	0.0125	-0.0125	1.25	0
2964	meter	0	0.0125	0.0125	-0.0125	1.25	0
2965	rost	0	0.0125	0.0125	-0.0125	1.25	0
2967	steam	0	0.0125	0.0125	-0.0125	1.25	0
2968	quilt	0	0.0125	0.0125	-0.0125	1.25	0
2970	know	0	0.0125	0.0125	-0.0125	1.25	0
2971	dialogue	0	0.0125	0.0125	-0.0125	1.25	0
2972	many	0	0.0125	0.0125	-0.0125	1.25	0
2973	trip	0	0.0125	0.0125	-0.0125	1.25	0
2975	d	0	0.0125	0.0125	-0.0125	1.25	0
2976	players	0	0.0125	0.0125	-0.0125	1.25	0
2977	coach	0	0.0125	0.0125	-0.0125	1.25	0
2980	arrows	0	0.0125	0.0125	-0.0125	1.25	0
2981	antlers	0	0.0125	0.0125	-0.0125	1.25	0
2982	hannibal	0	0.0125	0.0125	-0.0125	1.25	0
2983	cannibal	0	0.0125	0.0125	-0.0125	1.25	0
2984	sa	0	0.0125	0.0125	-0.0125	1.25	0
2985	sertraline	0	0.0125	0.0125	-0.0125	1.25	0
2986	exhaustion	0	0.0125	0.0125	-0.0125	1.25	0
2989	enjoyable	0	0.0125	0.0125	-0.0125	1.25	0
2990	christianity	0	0.0125	0.0125	-0.0125	1.25	0
2991	atheism	0	0.0125	0.0125	-0.0125	1.25	0
2992	postgraduate	0	0.0125	0.0125	-0.0125	1.25	0
2994	pleased	0	0.0125	0.0125	-0.0125	1.25	0
2997	linkedin	0	0.0125	0.0125	-0.0125	1.25	0
2998	networking	0	0.0125	0.0125	-0.0125	1.25	0
2999	hateful	0	0.0125	0.0125	-0.0125	1.25	0
3000	amazing	0	0.0125	0.0125	-0.0125	1.25	0
3001	amazed	0	0.0125	0.0125	-0.0125	1.25	0
3002	impressed	0	0.0125	0.0125	-0.0125	1.25	0
3003	impressive	0	0.0125	0.0125	-0.0125	1.25	0
3004	professional	0	0.0125	0.0125	-0.0125	1.25	0
3005	union	0	0.0125	0.0125	-0.0125	1.25	0
3006	accurate	0	0.0125	0.0125	-0.0125	1.25	0
3007	straightforwar	0	0.0125	0.0125	-0.0125	1.25	0
3009	dracula	0	0.0125	0.0125	-0.0125	1.25	0
3010	haggis	0	0.0125	0.0125	-0.0125	1.25	0
3011	outback	0	0.0125	0.0125	-0.0125	1.25	0
3012	australia	0	0.0125	0.0125	-0.0125	1.25	0
3013	niagara	0	0.0125	0.0125	-0.0125	1.25	0
3014	brimstone	0	0.0125	0.0125	-0.0125	1.25	0
3015	treacle	0	0.0125	0.0125	-0.0125	1.25	0
3016	molasses	0	0.0125	0.0125	-0.0125	1.25	0
3017	southern	0	0.0125	0.0125	-0.0125	1.25	0
3018	tin	0	0.0125	0.0125	-0.0125	1.25	0
3019	tennessee	0	0.0125	0.0125	-0.0125	1.25	0
3020	williams	0	0.0125	0.0125	-0.0125	1.25	0
3021	nile	0	0.0125	0.0125	-0.0125	1.25	0
3022	mark	0	0.0125	0.0125	-0.0125	1.25	0
3023	makers	0	0.0125	0.0125	-0.0125	1.25	0
3025	wordsmith	0	0.0125	0.0125	-0.0125	1.25	0
3026	smithsonian	0	0.0125	0.0125	-0.0125	1.25	0
3027	institute	0	0.0125	0.0125	-0.0125	1.25	0
3028	fiscal	0	0.0125	0.0125	-0.0125	1.25	0
3030	learns	0	0.0125	0.0125	-0.0125	1.25	0
3031	educates	0	0.0125	0.0125	-0.0125	1.25	0
3032	teaches	0	0.0125	0.0125	-0.0125	1.25	0
3033	homework	0	0.0125	0.0125	-0.0125	1.25	0
3034	frontier	0	0.0125	0.0125	-0.0125	1.25	0
3036	boarder	0	0.0125	0.0125	-0.0125	1.25	0
3037	rent	0	0.0125	0.0125	-0.0125	1.25	0
3038	hire	0	0.0125	0.0125	-0.0125	1.25	0
3039	higher	0	0.0125	0.0125	-0.0125	1.25	0
3040	lower	0	0.0125	0.0125	-0.0125	1.25	0
3041	neath	0	0.0125	0.0125	-0.0125	1.25	0
3043	cognitive	0	0.0125	0.0125	-0.0125	1.25	0
3045	fairytales	0	0.0125	0.0125	-0.0125	1.25	0
3046	adult	0	0.0125	0.0125	-0.0125	1.25	0
3047	grownup	0	0.0125	0.0125	-0.0125	1.25	0
3049	filling	0	0.0125	0.0125	-0.0125	1.25	0
3051	washingup	0	0.0125	0.0125	-0.0125	1.25	0
3053	meals	0	0.0125	0.0125	-0.0125	1.25	0
3054	thirsty.	0	0.0125	0.0125	-0.0125	1.25	0
3055	gin	0	0.0125	0.0125	-0.0125	1.25	0
3056	tonic	0	0.0125	0.0125	-0.0125	1.25	0
3057	snowman	0	0.0125	0.0125	-0.0125	1.25	0
3058	snowball	0	0.0125	0.0125	-0.0125	1.25	0
3059	boxer	0	0.0125	0.0125	-0.0125	1.25	0
3060	marrisage	0	0.0125	0.0125	-0.0125	1.25	0
3061	sell	0	0.0125	0.0125	-0.0125	1.25	0
3062	ebay	0	0.0125	0.0125	-0.0125	1.25	0
3063	bargains	0	0.0125	0.0125	-0.0125	1.25	0
3064	hustle	0	0.0125	0.0125	-0.0125	1.25	0
3065	stalls	0	0.0125	0.0125	-0.0125	1.25	0
3066	circus	0	0.0125	0.0125	-0.0125	1.25	0
3067	trapeze	0	0.0125	0.0125	-0.0125	1.25	0
3068	clowns	0	0.0125	0.0125	-0.0125	1.25	0
3069	ook	0	0.0125	0.0125	-0.0125	1.25	0
3070	think	0	0.0125	0.0125	-0.0125	1.25	0
3071	camoflague	0	0.0125	0.0125	-0.0125	1.25	0
3073	gellow	0	0.0125	0.0125	-0.0125	1.25	0
3074	hotspot	0	0.0125	0.0125	-0.0125	1.25	0
3075	coming	0	0.0125	0.0125	-0.0125	1.25	0
3076	kiss	0	0.0125	0.0125	-0.0125	1.25	0
3077	lip	0	0.0125	0.0125	-0.0125	1.25	0
3078	chance	0	0.0125	0.0125	-0.0125	1.25	0
3079	ignore	0	0.0125	0.0125	-0.0125	1.25	0
3080	jus	0	0.0125	0.0125	-0.0125	1.25	0
3081	happier	0	0.0125	0.0125	-0.0125	1.25	0
3082	craving	0	0.0125	0.0125	-0.0125	1.25	0
3083	mobile	0	0.0125	0.0125	-0.0125	1.25	0
3085	the	0	0.0125	0.0125	-0.0125	1.25	0
3086	my	0	0.0125	0.0125	-0.0125	1.25	0
3087	vain	0	0.0125	0.0125	-0.0125	1.25	0
3088	earn	0	0.0125	0.0125	-0.0125	1.25	0
3089	rot	0	0.0125	0.0125	-0.0125	1.25	0
3090	toothbrush	0	0.0125	0.0125	-0.0125	1.25	0
3091	mouthwash	0	0.0125	0.0125	-0.0125	1.25	0
3092	toothpate	0	0.0125	0.0125	-0.0125	1.25	0
3093	floss	0	0.0125	0.0125	-0.0125	1.25	0
3094	fillings	0	0.0125	0.0125	-0.0125	1.25	0
3097	shed	0	0.0125	0.0125	-0.0125	1.25	0
3098	tools	0	0.0125	0.0125	-0.0125	1.25	0
3101	crowds	0	0.0125	0.0125	-0.0125	1.25	0
3102	concerts	0	0.0125	0.0125	-0.0125	1.25	0
3103	glastonbury	0	0.0125	0.0125	-0.0125	1.25	0
3104	nextyear	0	0.0125	0.0125	-0.0125	1.25	0
3105	??	0	0.0125	0.0125	-0.0125	1.25	0
3106	tnets	0	0.0125	0.0125	-0.0125	1.25	0
3108	twitchy	0	0.0125	0.0125	-0.0125	1.25	0
3109	fidgety	0	0.0125	0.0125	-0.0125	1.25	0
3110	nightmares	0	0.0125	0.0125	-0.0125	1.25	0
3112	ailments	0	0.0125	0.0125	-0.0125	1.25	0
3113	backache	0	0.0125	0.0125	-0.0125	1.25	0
3114	tinnitus	0	0.0125	0.0125	-0.0125	1.25	0
3115	naked	0	0.0125	0.0125	-0.0125	1.25	0
3116	stabbing	0	0.0125	0.0125	-0.0125	1.25	0
3117	arguments	0	0.0125	0.0125	-0.0125	1.25	0
3119	tomato	0	0.0125	0.0125	-0.0125	1.25	0
3120	strawberries	0	0.0125	0.0125	-0.0125	1.25	0
3125	pleasure	0	0.0125	0.0125	-0.0125	1.25	0
3126	naughty	0	0.0125	0.0125	-0.0125	1.25	0
3127	righteous	0	0.0125	0.0125	-0.0125	1.25	0
3128	honour	0	0.0125	0.0125	-0.0125	1.25	0
3129	dishonour	0	0.0125	0.0125	-0.0125	1.25	0
3130	shame	0	0.0125	0.0125	-0.0125	1.25	0
3131	proud	0	0.0125	0.0125	-0.0125	1.25	0
3133	brands	0	0.0125	0.0125	-0.0125	1.25	0
3134	second	0	0.0125	0.0125	-0.0125	1.25	0
3136	marks	0	0.0125	0.0125	-0.0125	1.25	0
3137	score	0	0.0125	0.0125	-0.0125	1.25	0
3138	dumb	0	0.0125	0.0125	-0.0125	1.25	0
3139	sideways	0	0.0125	0.0125	-0.0125	1.25	0
3140	rolling	0	0.0125	0.0125	-0.0125	1.25	0
3141	casket	0	0.0125	0.0125	-0.0125	1.25	0
3142	hiding	0	0.0125	0.0125	-0.0125	1.25	0
3143	killing	0	0.0125	0.0125	-0.0125	1.25	0
3145	families	0	0.0125	0.0125	-0.0125	1.25	0
3146	truth	0	0.0125	0.0125	-0.0125	1.25	0
3147	honesty	0	0.0125	0.0125	-0.0125	1.25	0
3148	belonging	0	0.0125	0.0125	-0.0125	1.25	0
3149	drowning	0	0.0125	0.0125	-0.0125	1.25	0
3150	bullies	0	0.0125	0.0125	-0.0125	1.25	0
3151	confusion	0	0.0125	0.0125	-0.0125	1.25	0
3153	questioning	0	0.0125	0.0125	-0.0125	1.25	0
3154	interrogate	0	0.0125	0.0125	-0.0125	1.25	0
3156	arrested	0	0.0125	0.0125	-0.0125	1.25	0
3157	imprisoned	0	0.0125	0.0125	-0.0125	1.25	0
3158	guilty	0	0.0125	0.0125	-0.0125	1.25	0
3159	lied	0	0.0125	0.0125	-0.0125	1.25	0
3160	uncooperative	0	0.0125	0.0125	-0.0125	1.25	0
3161	sketchy	0	0.0125	0.0125	-0.0125	1.25	0
3162	sneaky	0	0.0125	0.0125	-0.0125	1.25	0
3163	accusations	0	0.0125	0.0125	-0.0125	1.25	0
3166	headsman	0	0.0125	0.0125	-0.0125	1.25	0
3167	axes	0	0.0125	0.0125	-0.0125	1.25	0
3168	medieval	0	0.0125	0.0125	-0.0125	1.25	0
3169	kings	0	0.0125	0.0125	-0.0125	1.25	0
3170	queens	0	0.0125	0.0125	-0.0125	1.25	0
3171	knights	0	0.0125	0.0125	-0.0125	1.25	0
3172	unreal	0	0.0125	0.0125	-0.0125	1.25	0
3173	fictional	0	0.0125	0.0125	-0.0125	1.25	0
3174	entertaining	0	0.0125	0.0125	-0.0125	1.25	0
3175	intelligent	0	0.0125	0.0125	-0.0125	1.25	0
3177	researcher	0	0.0125	0.0125	-0.0125	1.25	0
3178	assistant	0	0.0125	0.0125	-0.0125	1.25	0
3179	confidentiality	0	0.0125	0.0125	-0.0125	1.25	0
3180	hippa	0	0.0125	0.0125	-0.0125	1.25	0
3181	untrustworthy	0	0.0125	0.0125	-0.0125	1.25	0
3182	deciet	0	0.0125	0.0125	-0.0125	1.25	0
3183	illuminati	0	0.0125	0.0125	-0.0125	1.25	0
3185	whisper	0	0.0125	0.0125	-0.0125	1.25	0
3187	bouquet	0	0.0125	0.0125	-0.0125	1.25	0
3188	please	0	0.0125	0.0125	-0.0125	1.25	0
3191	teach	0	0.0125	0.0125	-0.0125	1.25	0
3193	album	0	0.0125	0.0125	-0.0125	1.25	0
3194	lens	0	0.0125	0.0125	-0.0125	1.25	0
3195	zoom	0	0.0125	0.0125	-0.0125	1.25	0
3196	chat	0	0.0125	0.0125	-0.0125	1.25	0
3197	pals	0	0.0125	0.0125	-0.0125	1.25	0
3198	dice	0	0.0125	0.0125	-0.0125	1.25	0
3199	luck	0	0.0125	0.0125	-0.0125	1.25	0
3200	magpie	0	0.0125	0.0125	-0.0125	1.25	0
3201	disco	0	0.0125	0.0125	-0.0125	1.25	0
3202	winner	0	0.0125	0.0125	-0.0125	1.25	0
3203	soldier	0	0.0125	0.0125	-0.0125	1.25	0
3204	panther	0	0.0125	0.0125	-0.0125	1.25	0
3205	antisocial	0	0.0125	0.0125	-0.0125	1.25	0
3207	version	0	0.0125	0.0125	-0.0125	1.25	0
3208	remain	0	0.0125	0.0125	-0.0125	1.25	0
3209	leonardo	0	0.0125	0.0125	-0.0125	1.25	0
3210	inventions	0	0.0125	0.0125	-0.0125	1.25	0
3211	alberteinstein	0	0.0125	0.0125	-0.0125	1.25	0
3212	theories	0	0.0125	0.0125	-0.0125	1.25	0
3213	timetravel	0	0.0125	0.0125	-0.0125	1.25	0
3214	relativity	0	0.0125	0.0125	-0.0125	1.25	0
3215	blackhole	0	0.0125	0.0125	-0.0125	1.25	0
3217	massive	0	0.0125	0.0125	-0.0125	1.25	0
3218	xae-12	0	0.0125	0.0125	-0.0125	1.25	0
3219	wtf?	0	0.0125	0.0125	-0.0125	1.25	0
3220	names	0	0.0125	0.0125	-0.0125	1.25	0
3221	twisted	0	0.0125	0.0125	-0.0125	1.25	0
3222	issues	0	0.0125	0.0125	-0.0125	1.25	0
3223	immature	0	0.0125	0.0125	-0.0125	1.25	0
3225	stocks	0	0.0125	0.0125	-0.0125	1.25	0
3226	brokers	0	0.0125	0.0125	-0.0125	1.25	0
3227	investment	0	0.0125	0.0125	-0.0125	1.25	0
3228	billionaires	0	0.0125	0.0125	-0.0125	1.25	0
3229	jeffbezos	0	0.0125	0.0125	-0.0125	1.25	0
3230	imhumane	0	0.0125	0.0125	-0.0125	1.25	0
3231	minimum	0	0.0125	0.0125	-0.0125	1.25	0
3233	affordable	0	0.0125	0.0125	-0.0125	1.25	0
3234	slavery	0	0.0125	0.0125	-0.0125	1.25	0
3235	05-Sept	0	0.0125	0.0125	-0.0125	1.25	0
3237	short	0	0.0125	0.0125	-0.0125	1.25	0
3238	reason	0	0.0125	0.0125	-0.0125	1.25	0
3239	ming	0	0.0125	0.0125	-0.0125	1.25	0
3242	questions	0	0.0125	0.0125	-0.0125	1.25	0
3243	answers	0	0.0125	0.0125	-0.0125	1.25	0
3246	secrets	0	0.0125	0.0125	-0.0125	1.25	0
3247	middleaged	0	0.0125	0.0125	-0.0125	1.25	0
3248	builder	0	0.0125	0.0125	-0.0125	1.25	0
3249	organ	0	0.0125	0.0125	-0.0125	1.25	0
3250	fluids	0	0.0125	0.0125	-0.0125	1.25	0
3251	any	0	0.0125	0.0125	-0.0125	1.25	0
3252	some	0	0.0125	0.0125	-0.0125	1.25	0
3253	thin	0	0.0125	0.0125	-0.0125	1.25	0
3254	slim	0	0.0125	0.0125	-0.0125	1.25	0
3255	sexy	0	0.0125	0.0125	-0.0125	1.25	0
3256	dismorphia	0	0.0125	0.0125	-0.0125	1.25	0
3257	half	0	0.0125	0.0125	-0.0125	1.25	0
3258	surgery	0	0.0125	0.0125	-0.0125	1.25	0
3259	anti	0	0.0125	0.0125	-0.0125	1.25	0
3260	childrens	0	0.0125	0.0125	-0.0125	1.25	0
3261	depth	0	0.0125	0.0125	-0.0125	1.25	0
3262	hidden	0	0.0125	0.0125	-0.0125	1.25	0
3263	shade	0	0.0125	0.0125	-0.0125	1.25	0
3265	heal	0	0.0125	0.0125	-0.0125	1.25	0
3266	evolve	0	0.0125	0.0125	-0.0125	1.25	0
3267	departed	0	0.0125	0.0125	-0.0125	1.25	0
3268	underwolrd	0	0.0125	0.0125	-0.0125	1.25	0
3269	gloom	0	0.0125	0.0125	-0.0125	1.25	0
3270	gods	0	0.0125	0.0125	-0.0125	1.25	0
3271	myth	0	0.0125	0.0125	-0.0125	1.25	0
3272	legen	0	0.0125	0.0125	-0.0125	1.25	0
3273	tale	0	0.0125	0.0125	-0.0125	1.25	0
3274	lessons	0	0.0125	0.0125	-0.0125	1.25	0
3275	graduation	0	0.0125	0.0125	-0.0125	1.25	0
3276	interview	0	0.0125	0.0125	-0.0125	1.25	0
3277	nervous	0	0.0125	0.0125	-0.0125	1.25	0
3279	resistance	0	0.0125	0.0125	-0.0125	1.25	0
3280	malleable	0	0.0125	0.0125	-0.0125	1.25	0
3281	deft	0	0.0125	0.0125	-0.0125	1.25	0
3282	imagine	0	0.0125	0.0125	-0.0125	1.25	0
3283	guess	0	0.0125	0.0125	-0.0125	1.25	0
3284	jeans	0	0.0125	0.0125	-0.0125	1.25	0
3285	denim	0	0.0125	0.0125	-0.0125	1.25	0
3286	ski	0	0.0125	0.0125	-0.0125	1.25	0
3287	poles	0	0.0125	0.0125	-0.0125	1.25	0
3288	antler	0	0.0125	0.0125	-0.0125	1.25	0
3289	balloon	0	0.0125	0.0125	-0.0125	1.25	0
3291	along	0	0.0125	0.0125	-0.0125	1.25	0
3292	him	0	0.0125	0.0125	-0.0125	1.25	0
3293	her	0	0.0125	0.0125	-0.0125	1.25	0
3294	them	0	0.0125	0.0125	-0.0125	1.25	0
3296	airline	0	0.0125	0.0125	-0.0125	1.25	0
3297	destination	0	0.0125	0.0125	-0.0125	1.25	0
3298	arrival	0	0.0125	0.0125	-0.0125	1.25	0
3299	departure	0	0.0125	0.0125	-0.0125	1.25	0
3300	eyeball	0	0.0125	0.0125	-0.0125	1.25	0
3302	famine	0	0.0125	0.0125	-0.0125	1.25	0
3303	reigime	0	0.0125	0.0125	-0.0125	1.25	0
3304	dictator	0	0.0125	0.0125	-0.0125	1.25	0
3305	totalitariansim	0	0.0125	0.0125	-0.0125	1.25	0
3306	ideology	0	0.0125	0.0125	-0.0125	1.25	0
3307	economy	0	0.0125	0.0125	-0.0125	1.25	0
3308	investors	0	0.0125	0.0125	-0.0125	1.25	0
3309	finances	0	0.0125	0.0125	-0.0125	1.25	0
3310	morgage	0	0.0125	0.0125	-0.0125	1.25	0
3311	basement	0	0.0125	0.0125	-0.0125	1.25	0
3313	butcher	0	0.0125	0.0125	-0.0125	1.25	0
3314	melted	0	0.0125	0.0125	-0.0125	1.25	0
3315	citrus	0	0.0125	0.0125	-0.0125	1.25	0
3316	vitamin	0	0.0125	0.0125	-0.0125	1.25	0
3317	nutrient	0	0.0125	0.0125	-0.0125	1.25	0
3318	furnace	0	0.0125	0.0125	-0.0125	1.25	0
3319	nuclear	0	0.0125	0.0125	-0.0125	1.25	0
3320	atom	0	0.0125	0.0125	-0.0125	1.25	0
3322	romance	0	0.0125	0.0125	-0.0125	1.25	0
3323	flame	0	0.0125	0.0125	-0.0125	1.25	0
3324	lighter	0	0.0125	0.0125	-0.0125	1.25	0
3325	castles	0	0.0125	0.0125	-0.0125	1.25	0
3326	royalty	0	0.0125	0.0125	-0.0125	1.25	0
3327	jewels	0	0.0125	0.0125	-0.0125	1.25	0
3329	wafe	0	0.0125	0.0125	-0.0125	1.25	0
3330	wade	0	0.0125	0.0125	-0.0125	1.25	0
3331	murky	0	0.0125	0.0125	-0.0125	1.25	0
3332	ripple	0	0.0125	0.0125	-0.0125	1.25	0
3333	lakeside	0	0.0125	0.0125	-0.0125	1.25	0
3334	sludge	0	0.0125	0.0125	-0.0125	1.25	0
3336	curiosity	0	0.0125	0.0125	-0.0125	1.25	0
3337	trespass	0	0.0125	0.0125	-0.0125	1.25	0
3338	lurk	0	0.0125	0.0125	-0.0125	1.25	0
3339	stalk	0	0.0125	0.0125	-0.0125	1.25	0
3340	malice	0	0.0125	0.0125	-0.0125	1.25	0
3341	intent	0	0.0125	0.0125	-0.0125	1.25	0
3342	western	0	0.0125	0.0125	-0.0125	1.25	0
3343	common	0	0.0125	0.0125	-0.0125	1.25	0
3344	forbidden	0	0.0125	0.0125	-0.0125	1.25	0
3345	unrest	0	0.0125	0.0125	-0.0125	1.25	0
3347	phobia	0	0.0125	0.0125	-0.0125	1.25	0
3349	flee	0	0.0125	0.0125	-0.0125	1.25	0
3351	shut	0	0.0125	0.0125	-0.0125	1.25	0
3352	hibernate	0	0.0125	0.0125	-0.0125	1.25	0
3353	isolate	0	0.0125	0.0125	-0.0125	1.25	0
3355	preserve	0	0.0125	0.0125	-0.0125	1.25	0
3356	christian	0	0.0125	0.0125	-0.0125	1.25	0
3357	antique	0	0.0125	0.0125	-0.0125	1.25	0
3359	blank	0	0.0125	0.0125	-0.0125	1.25	0
3361	passanger	0	0.0125	0.0125	-0.0125	1.25	0
3362	ibiza	0	0.0125	0.0125	-0.0125	1.25	0
3363	sheets	0	0.0125	0.0125	-0.0125	1.25	0
3364	rexal	0	0.0125	0.0125	-0.0125	1.25	0
3365	chas	0	0.0125	0.0125	-0.0125	1.25	0
3366	floats	0	0.0125	0.0125	-0.0125	1.25	0
3367	suntan	0	0.0125	0.0125	-0.0125	1.25	0
3368	lavendar	0	0.0125	0.0125	-0.0125	1.25	0
3369	jasmine	0	0.0125	0.0125	-0.0125	1.25	0
3370	cinnamon	0	0.0125	0.0125	-0.0125	1.25	0
3371	tepid	0	0.0125	0.0125	-0.0125	1.25	0
3372	luke	0	0.0125	0.0125	-0.0125	1.25	0
3373	lolly	0	0.0125	0.0125	-0.0125	1.25	0
3374	chocice	0	0.0125	0.0125	-0.0125	1.25	0
3375	cheesecake	0	0.0125	0.0125	-0.0125	1.25	0
3376	mature	0	0.0125	0.0125	-0.0125	1.25	0
3377	aged	0	0.0125	0.0125	-0.0125	1.25	0
3378	teen	0	0.0125	0.0125	-0.0125	1.25	0
3379	bmx	0	0.0125	0.0125	-0.0125	1.25	0
3380	motorbike	0	0.0125	0.0125	-0.0125	1.25	0
3381	gearbox	0	0.0125	0.0125	-0.0125	1.25	0
3382	handlebars	0	0.0125	0.0125	-0.0125	1.25	0
3383	wardrobe	0	0.0125	0.0125	-0.0125	1.25	0
3384	drawers	0	0.0125	0.0125	-0.0125	1.25	0
3385	stand	0	0.0125	0.0125	-0.0125	1.25	0
3386	crouch	0	0.0125	0.0125	-0.0125	1.25	0
3387	crawl	0	0.0125	0.0125	-0.0125	1.25	0
3389	dawn	0	0.0125	0.0125	-0.0125	1.25	0
3390	dusk	0	0.0125	0.0125	-0.0125	1.25	0
3391	mood	0	0.0125	0.0125	-0.0125	1.25	0
3392	trapped	0	0.0125	0.0125	-0.0125	1.25	0
3393	ou	0	0.0125	0.0125	-0.0125	1.25	0
3394	emile	0	0.0125	0.0125	-0.0125	1.25	0
3395	goodie	0	0.0125	0.0125	-0.0125	1.25	0
3396	baddie	0	0.0125	0.0125	-0.0125	1.25	0
3398	because	0	0.0125	0.0125	-0.0125	1.25	0
3400	though	0	0.0125	0.0125	-0.0125	1.25	0
3401	isn't	0	0.0125	0.0125	-0.0125	1.25	0
3402	be	0	0.0125	0.0125	-0.0125	1.25	0
3403	or	0	0.0125	0.0125	-0.0125	1.25	0
3404	not	0	0.0125	0.0125	-0.0125	1.25	0
3405	rap	0	0.0125	0.0125	-0.0125	1.25	0
3406	scarred	0	0.0125	0.0125	-0.0125	1.25	0
3408	conflicted	0	0.0125	0.0125	-0.0125	1.25	0
3409	sure	0	0.0125	0.0125	-0.0125	1.25	0
3410	turmoil	0	0.0125	0.0125	-0.0125	1.25	0
3411	term	0	0.0125	0.0125	-0.0125	1.25	0
3412	starting	0	0.0125	0.0125	-0.0125	1.25	0
3413	leaving	0	0.0125	0.0125	-0.0125	1.25	0
3414	excited	0	0.0125	0.0125	-0.0125	1.25	0
3416	independence	0	0.0125	0.0125	-0.0125	1.25	0
3417	jumpman	0	0.0125	0.0125	-0.0125	1.25	0
3418	metro	0	0.0125	0.0125	-0.0125	1.25	0
3419	boomin	0	0.0125	0.0125	-0.0125	1.25	0
3421	usher	0	0.0125	0.0125	-0.0125	1.25	0
3422	hiv	0	0.0125	0.0125	-0.0125	1.25	0
3423	aids	0	0.0125	0.0125	-0.0125	1.25	0
3425	shameful	0	0.0125	0.0125	-0.0125	1.25	0
3426	impulsive	0	0.0125	0.0125	-0.0125	1.25	0
3427	controlled	0	0.0125	0.0125	-0.0125	1.25	0
3428	architect	0	0.0125	0.0125	-0.0125	1.25	0
3429	usual	0	0.0125	0.0125	-0.0125	1.25	0
3430	gang	0	0.0125	0.0125	-0.0125	1.25	0
3431	tough	0	0.0125	0.0125	-0.0125	1.25	0
3432	paranoid	0	0.0125	0.0125	-0.0125	1.25	0
3433	streets	0	0.0125	0.0125	-0.0125	1.25	0
3435	weekend	0	0.0125	0.0125	-0.0125	1.25	0
3436	aims	0	0.0125	0.0125	-0.0125	1.25	0
3437	focussed	0	0.0125	0.0125	-0.0125	1.25	0
3438	forward	0	0.0125	0.0125	-0.0125	1.25	0
3439	moves	0	0.0125	0.0125	-0.0125	1.25	0
3440	eastenders	0	0.0125	0.0125	-0.0125	1.25	0
3441	michael	0	0.0125	0.0125	-0.0125	1.25	0
3442	dripping	0	0.0125	0.0125	-0.0125	1.25	0
3443	marshmallow	0	0.0125	0.0125	-0.0125	1.25	0
3444	speaking	0	0.0125	0.0125	-0.0125	1.25	0
3445	dating	0	0.0125	0.0125	-0.0125	1.25	0
3446	germs	0	0.0125	0.0125	-0.0125	1.25	0
3447	microbiology	0	0.0125	0.0125	-0.0125	1.25	0
3448	atmosphere	0	0.0125	0.0125	-0.0125	1.25	0
3449	workforce	0	0.0125	0.0125	-0.0125	1.25	0
3450	forceps	0	0.0125	0.0125	-0.0125	1.25	0
3451	babygrow	0	0.0125	0.0125	-0.0125	1.25	0
3452	babyhood	0	0.0125	0.0125	-0.0125	1.25	0
3453	hoodlum	0	0.0125	0.0125	-0.0125	1.25	0
3454	neighbourhood	0	0.0125	0.0125	-0.0125	1.25	0
3455	centrefold	0	0.0125	0.0125	-0.0125	1.25	0
3456	note	0	0.0125	0.0125	-0.0125	1.25	0
3457	case	0	0.0125	0.0125	-0.0125	1.25	0
3458	caselaw	0	0.0125	0.0125	-0.0125	1.25	0
3459	fines	0	0.0125	0.0125	-0.0125	1.25	0
3460	finess	0	0.0125	0.0125	-0.0125	1.25	0
3461	legal	0	0.0125	0.0125	-0.0125	1.25	0
3462	legalise	0	0.0125	0.0125	-0.0125	1.25	0
3463	maxi	0	0.0125	0.0125	-0.0125	1.25	0
3464	wig	0	0.0125	0.0125	-0.0125	1.25	0
3465	forwards	0	0.0125	0.0125	-0.0125	1.25	0
3466	twirling	0	0.0125	0.0125	-0.0125	1.25	0
3467	baton	0	0.0125	0.0125	-0.0125	1.25	0
3468	fir	0	0.0125	0.0125	-0.0125	1.25	0
3469	fur	0	0.0125	0.0125	-0.0125	1.25	0
3470	practice	0	0.0125	0.0125	-0.0125	1.25	0
3471	unblemished	0	0.0125	0.0125	-0.0125	1.25	0
3472	diamond	0	0.0125	0.0125	-0.0125	1.25	0
3474	yoghurt	0	0.0125	0.0125	-0.0125	1.25	0
3475	bench	0	0.0125	0.0125	-0.0125	1.25	0
3476	moth	0	0.0125	0.0125	-0.0125	1.25	0
3477	spoon	0	0.0125	0.0125	-0.0125	1.25	0
3478	leather	0	0.0125	0.0125	-0.0125	1.25	0
3479	vegan	0	0.0125	0.0125	-0.0125	1.25	0
3481	tribe	0	0.0125	0.0125	-0.0125	1.25	0
3482	hut	0	0.0125	0.0125	-0.0125	1.25	0
3483	endless	0	0.0125	0.0125	-0.0125	1.25	0
3484	void	0	0.0125	0.0125	-0.0125	1.25	0
3485	entropy	0	0.0125	0.0125	-0.0125	1.25	0
3486	compress	0	0.0125	0.0125	-0.0125	1.25	0
3487	implode	0	0.0125	0.0125	-0.0125	1.25	0
3488	bulge	0	0.0125	0.0125	-0.0125	1.25	0
3489	explode	0	0.0125	0.0125	-0.0125	1.25	0
3490	soar	0	0.0125	0.0125	-0.0125	1.25	0
3491	humility	0	0.0125	0.0125	-0.0125	1.25	0
3492	phoenix	0	0.0125	0.0125	-0.0125	1.25	0
3493	reborn	0	0.0125	0.0125	-0.0125	1.25	0
3494	ashes	0	0.0125	0.0125	-0.0125	1.25	0
3495	blaze	0	0.0125	0.0125	-0.0125	1.25	0
3496	embers	0	0.0125	0.0125	-0.0125	1.25	0
3497	wisp	0	0.0125	0.0125	-0.0125	1.25	0
3498	multitude	0	0.0125	0.0125	-0.0125	1.25	0
3499	plethora	0	0.0125	0.0125	-0.0125	1.25	0
3500	everything	0	0.0125	0.0125	-0.0125	1.25	0
3501	universe	0	0.0125	0.0125	-0.0125	1.25	0
3502	understanding	0	0.0125	0.0125	-0.0125	1.25	0
3503	humble	0	0.0125	0.0125	-0.0125	1.25	0
3504	insignificant	0	0.0125	0.0125	-0.0125	1.25	0
3505	collective	0	0.0125	0.0125	-0.0125	1.25	0
3506	strive	0	0.0125	0.0125	-0.0125	1.25	0
3507	explore	0	0.0125	0.0125	-0.0125	1.25	0
3508	expose	0	0.0125	0.0125	-0.0125	1.25	0
3510	draining	0	0.0125	0.0125	-0.0125	1.25	0
3511	demoralizing	0	0.0125	0.0125	-0.0125	1.25	0
3512	inspiration	0	0.0125	0.0125	-0.0125	1.25	0
3513	say	0	0.0125	0.0125	-0.0125	1.25	0
3514	what	0	0.0125	0.0125	-0.0125	1.25	0
3515	when	0	0.0125	0.0125	-0.0125	1.25	0
3517	land	0	0.0125	0.0125	-0.0125	1.25	0
3519	captain	0	0.0125	0.0125	-0.0125	1.25	0
3520	group	0	0.0125	0.0125	-0.0125	1.25	0
3521	nativity	0	0.0125	0.0125	-0.0125	1.25	0
3522	holly	0	0.0125	0.0125	-0.0125	1.25	0
3523	bells	0	0.0125	0.0125	-0.0125	1.25	0
3524	jewellery	0	0.0125	0.0125	-0.0125	1.25	0
3525	earings	0	0.0125	0.0125	-0.0125	1.25	0
3526	necklace	0	0.0125	0.0125	-0.0125	1.25	0
3527	sparkle	0	0.0125	0.0125	-0.0125	1.25	0
3528	diamonds	0	0.0125	0.0125	-0.0125	1.25	0
3529	greedy	0	0.0125	0.0125	-0.0125	1.25	0
3530	rude	0	0.0125	0.0125	-0.0125	1.25	0
3532	older	0	0.0125	0.0125	-0.0125	1.25	0
3533	wrinkles	0	0.0125	0.0125	-0.0125	1.25	0
3534	smooth	0	0.0125	0.0125	-0.0125	1.25	0
3535	crinkle	0	0.0125	0.0125	-0.0125	1.25	0
3536	ruffle	0	0.0125	0.0125	-0.0125	1.25	0
3537	pleats	0	0.0125	0.0125	-0.0125	1.25	0
3538	folds	0	0.0125	0.0125	-0.0125	1.25	0
3540	marathon	0	0.0125	0.0125	-0.0125	1.25	0
3542	pace	0	0.0125	0.0125	-0.0125	1.25	0
3543	texture	0	0.0125	0.0125	-0.0125	1.25	0
3544	textile	0	0.0125	0.0125	-0.0125	1.25	0
3545	tiles	0	0.0125	0.0125	-0.0125	1.25	0
3546	wring	0	0.0125	0.0125	-0.0125	1.25	0
3547	lint	0	0.0125	0.0125	-0.0125	1.25	0
3548	roller	0	0.0125	0.0125	-0.0125	1.25	0
3549	sticky	0	0.0125	0.0125	-0.0125	1.25	0
3550	peel	0	0.0125	0.0125	-0.0125	1.25	0
3551	organe	0	0.0125	0.0125	-0.0125	1.25	0
3552	yum	0	0.0125	0.0125	-0.0125	1.25	0
3553	dumbo	0	0.0125	0.0125	-0.0125	1.25	0
3554	african	0	0.0125	0.0125	-0.0125	1.25	0
3555	bounce	0	0.0125	0.0125	-0.0125	1.25	0
3556	throw	0	0.0125	0.0125	-0.0125	1.25	0
3557	stirke	0	0.0125	0.0125	-0.0125	1.25	0
3558	bowling	0	0.0125	0.0125	-0.0125	1.25	0
3559	pins	0	0.0125	0.0125	-0.0125	1.25	0
3560	needles	0	0.0125	0.0125	-0.0125	1.25	0
3561	pirecings	0	0.0125	0.0125	-0.0125	1.25	0
3562	holes	0	0.0125	0.0125	-0.0125	1.25	0
3563	kart	0	0.0125	0.0125	-0.0125	1.25	0
3564	nitroues	0	0.0125	0.0125	-0.0125	1.25	0
3566	litter	0	0.0125	0.0125	-0.0125	1.25	0
3567	waymarker	0	0.0125	0.0125	-0.0125	1.25	0
3568	target	0	0.0125	0.0125	-0.0125	1.25	0
3569	bullseye	0	0.0125	0.0125	-0.0125	1.25	0
3570	woody	0	0.0125	0.0125	-0.0125	1.25	0
3571	crsash	0	0.0125	0.0125	-0.0125	1.25	0
3572	murderer	0	0.0125	0.0125	-0.0125	1.25	0
3573	backwards	0	0.0125	0.0125	-0.0125	1.25	0
3574	breast	0	0.0125	0.0125	-0.0125	1.25	0
3575	decapitation	0	0.0125	0.0125	-0.0125	1.25	0
3576	cuff	0	0.0125	0.0125	-0.0125	1.25	0
3577	killers	0	0.0125	0.0125	-0.0125	1.25	0
3578	parking	0	0.0125	0.0125	-0.0125	1.25	0
3579	maid	0	0.0125	0.0125	-0.0125	1.25	0
3580	lively	0	0.0125	0.0125	-0.0125	1.25	0
3581	pills	0	0.0125	0.0125	-0.0125	1.25	0
3582	pants	0	0.0125	0.0125	-0.0125	1.25	0
3584	han	0	0.0125	0.0125	-0.0125	1.25	0
3585	wars	0	0.0125	0.0125	-0.0125	1.25	0
3586	swarm	0	0.0125	0.0125	-0.0125	1.25	0
3587	rams	0	0.0125	0.0125	-0.0125	1.25	0
3589	claw	0	0.0125	0.0125	-0.0125	1.25	0
3590	cock	0	0.0125	0.0125	-0.0125	1.25	0
3591	crock	0	0.0125	0.0125	-0.0125	1.25	0
3592	ore	0	0.0125	0.0125	-0.0125	1.25	0
3593	telephone	0	0.0125	0.0125	-0.0125	1.25	0
3594	slice	0	0.0125	0.0125	-0.0125	1.25	0
3595	poppy	0	0.0125	0.0125	-0.0125	1.25	0
3596	lizard	0	0.0125	0.0125	-0.0125	1.25	0
3597	spikes	0	0.0125	0.0125	-0.0125	1.25	0
3598	whisky	0	0.0125	0.0125	-0.0125	1.25	0
3599	cowboy	0	0.0125	0.0125	-0.0125	1.25	0
3600	aquarium	0	0.0125	0.0125	-0.0125	1.25	0
3601	daughte	0	0.0125	0.0125	-0.0125	1.25	0
3602	sights	0	0.0125	0.0125	-0.0125	1.25	0
3603	gamble	0	0.0125	0.0125	-0.0125	1.25	0
3604	risk	0	0.0125	0.0125	-0.0125	1.25	0
3605	act	0	0.0125	0.0125	-0.0125	1.25	0
3606	grave	0	0.0125	0.0125	-0.0125	1.25	0
3607	invalid	0	0.0125	0.0125	-0.0125	1.25	0
3608	helpless	0	0.0125	0.0125	-0.0125	1.25	0
3610	scam	0	0.0125	0.0125	-0.0125	1.25	0
3611	email	0	0.0125	0.0125	-0.0125	1.25	0
3612	irritating	0	0.0125	0.0125	-0.0125	1.25	0
3613	itchy	0	0.0125	0.0125	-0.0125	1.25	0
3614	slither	0	0.0125	0.0125	-0.0125	1.25	0
3615	maggot	0	0.0125	0.0125	-0.0125	1.25	0
3616	rotten	0	0.0125	0.0125	-0.0125	1.25	0
3617	smells	0	0.0125	0.0125	-0.0125	1.25	0
3618	nasty	0	0.0125	0.0125	-0.0125	1.25	0
3619	cruel	0	0.0125	0.0125	-0.0125	1.25	0
3620	orphans	0	0.0125	0.0125	-0.0125	1.25	0
3621	infant	0	0.0125	0.0125	-0.0125	1.25	0
3622	junior	0	0.0125	0.0125	-0.0125	1.25	0
3623	secondary	0	0.0125	0.0125	-0.0125	1.25	0
3624	co	0	0.0125	0.0125	-0.0125	1.25	0
3625	tail	0	0.0125	0.0125	-0.0125	1.25	0
3626	fett	0	0.0125	0.0125	-0.0125	1.25	0
3627	disable	0	0.0125	0.0125	-0.0125	1.25	0
3628	strict	0	0.0125	0.0125	-0.0125	1.25	0
3629	coarse	0	0.0125	0.0125	-0.0125	1.25	0
3630	pebbles	0	0.0125	0.0125	-0.0125	1.25	0
3632	seats	0	0.0125	0.0125	-0.0125	1.25	0
3633	scenes	0	0.0125	0.0125	-0.0125	1.25	0
3634	insects	0	0.0125	0.0125	-0.0125	1.25	0
3635	aisle	0	0.0125	0.0125	-0.0125	1.25	0
3636	hallway	0	0.0125	0.0125	-0.0125	1.25	0
3637	cart	0	0.0125	0.0125	-0.0125	1.25	0
3639	pickup	0	0.0125	0.0125	-0.0125	1.25	0
3640	tram	0	0.0125	0.0125	-0.0125	1.25	0
3641	lines	0	0.0125	0.0125	-0.0125	1.25	0
3642	rails	0	0.0125	0.0125	-0.0125	1.25	0
3643	squares	0	0.0125	0.0125	-0.0125	1.25	0
3644	cafes	0	0.0125	0.0125	-0.0125	1.25	0
3645	bottles	0	0.0125	0.0125	-0.0125	1.25	0
3646	saucer	0	0.0125	0.0125	-0.0125	1.25	0
3647	duster	0	0.0125	0.0125	-0.0125	1.25	0
3648	spotless	0	0.0125	0.0125	-0.0125	1.25	0
3649	vase	0	0.0125	0.0125	-0.0125	1.25	0
3650	scent	0	0.0125	0.0125	-0.0125	1.25	0
3651	fragrance	0	0.0125	0.0125	-0.0125	1.25	0
3652	freezing	0	0.0125	0.0125	-0.0125	1.25	0
3653	frost	0	0.0125	0.0125	-0.0125	1.25	0
3654	morning	0	0.0125	0.0125	-0.0125	1.25	0
3656	sleeve	0	0.0125	0.0125	-0.0125	1.25	0
3657	laptop	0	0.0125	0.0125	-0.0125	1.25	0
3658	working	0	0.0125	0.0125	-0.0125	1.25	0
3659	electronic	0	0.0125	0.0125	-0.0125	1.25	0
3660	modern	0	0.0125	0.0125	-0.0125	1.25	0
3661	surprise	0	0.0125	0.0125	-0.0125	1.25	0
3662	stressed	0	0.0125	0.0125	-0.0125	1.25	0
3663	distressed	0	0.0125	0.0125	-0.0125	1.25	0
3664	nighttime	0	0.0125	0.0125	-0.0125	1.25	0
3665	daytime	0	0.0125	0.0125	-0.0125	1.25	0
3666	annual	0	0.0125	0.0125	-0.0125	1.25	0
3667	calendar	0	0.0125	0.0125	-0.0125	1.25	0
3668	event	0	0.0125	0.0125	-0.0125	1.25	0
3669	colder	0	0.0125	0.0125	-0.0125	1.25	0
3670	coo	0	0.0125	0.0125	-0.0125	1.25	0
3671	november	0	0.0125	0.0125	-0.0125	1.25	0
3672	parliament	0	0.0125	0.0125	-0.0125	1.25	0
3673	optimistic	0	0.0125	0.0125	-0.0125	1.25	0
3674	realistic	0	0.0125	0.0125	-0.0125	1.25	0
3676	embarrased	0	0.0125	0.0125	-0.0125	1.25	0
3677	blush	0	0.0125	0.0125	-0.0125	1.25	0
3678	donkey	0	0.0125	0.0125	-0.0125	1.25	0
3679	retire	0	0.0125	0.0125	-0.0125	1.25	0
3680	roberry	0	0.0125	0.0125	-0.0125	1.25	0
3681	tablet	0	0.0125	0.0125	-0.0125	1.25	0
3682	overdose	0	0.0125	0.0125	-0.0125	1.25	0
3683	agony	0	0.0125	0.0125	-0.0125	1.25	0
3684	result	0	0.0125	0.0125	-0.0125	1.25	0
3685	others	0	0.0125	0.0125	-0.0125	1.25	0
3686	anyone	0	0.0125	0.0125	-0.0125	1.25	0
3688	liar	0	0.0125	0.0125	-0.0125	1.25	0
3689	again	0	0.0125	0.0125	-0.0125	1.25	0
3690	strain	0	0.0125	0.0125	-0.0125	1.25	0
3691	psychology	0	0.0125	0.0125	-0.0125	1.25	0
3692	proposal	0	0.0125	0.0125	-0.0125	1.25	0
3693	stagnant	0	0.0125	0.0125	-0.0125	1.25	0
3694	stuck	0	0.0125	0.0125	-0.0125	1.25	0
3695	tunnel	0	0.0125	0.0125	-0.0125	1.25	0
3696	wage	0	0.0125	0.0125	-0.0125	1.25	0
3697	low	0	0.0125	0.0125	-0.0125	1.25	0
3698	dollas	0	0.0125	0.0125	-0.0125	1.25	0
3699	gangster	0	0.0125	0.0125	-0.0125	1.25	0
3700	debbie	0	0.0125	0.0125	-0.0125	1.25	0
3701	yuen	0	0.0125	0.0125	-0.0125	1.25	0
3703	realms	0	0.0125	0.0125	-0.0125	1.25	0
3704	gain	0	0.0125	0.0125	-0.0125	1.25	0
3705	detergent	0	0.0125	0.0125	-0.0125	1.25	0
3707	maddie	0	0.0125	0.0125	-0.0125	1.25	0
3708	jake	0	0.0125	0.0125	-0.0125	1.25	0
3709	focus	0	0.0125	0.0125	-0.0125	1.25	0
3710	giving	0	0.0125	0.0125	-0.0125	1.25	0
3711	demanding	0	0.0125	0.0125	-0.0125	1.25	0
3712	worn	0	0.0125	0.0125	-0.0125	1.25	0
3713	used	0	0.0125	0.0125	-0.0125	1.25	0
3714	useless	0	0.0125	0.0125	-0.0125	1.25	0
3715	trash	0	0.0125	0.0125	-0.0125	1.25	0
3716	timely	0	0.0125	0.0125	-0.0125	1.25	0
3717	sometimes	0	0.0125	0.0125	-0.0125	1.25	0
3718	occasionally	0	0.0125	0.0125	-0.0125	1.25	0
3719	whenever	0	0.0125	0.0125	-0.0125	1.25	0
3720	noon	0	0.0125	0.0125	-0.0125	1.25	0
3721	cheers	0	0.0125	0.0125	-0.0125	1.25	0
3722	liquor	0	0.0125	0.0125	-0.0125	1.25	0
3723	booze	0	0.0125	0.0125	-0.0125	1.25	0
3724	rubbing	0	0.0125	0.0125	-0.0125	1.25	0
3725	twitching\\	0	0.0125	0.0125	-0.0125	1.25	0
3726	steel	0	0.0125	0.0125	-0.0125	1.25	0
3727	prayers	0	0.0125	0.0125	-0.0125	1.25	0
3728	uneeded	0	0.0125	0.0125	-0.0125	1.25	0
3729	tossed	0	0.0125	0.0125	-0.0125	1.25	0
3730	ranch	0	0.0125	0.0125	-0.0125	1.25	0
3731	ducks	0	0.0125	0.0125	-0.0125	1.25	0
3732	huge	0	0.0125	0.0125	-0.0125	1.25	0
3733	rotund	0	0.0125	0.0125	-0.0125	1.25	0
3734	liver	0	0.0125	0.0125	-0.0125	1.25	0
3735	kidney	0	0.0125	0.0125	-0.0125	1.25	0
3736	lemons	0	0.0125	0.0125	-0.0125	1.25	0
3737	poultry	0	0.0125	0.0125	-0.0125	1.25	0
3740	redo	0	0.0125	0.0125	-0.0125	1.25	0
3741	probelms	0	0.0125	0.0125	-0.0125	1.25	0
3742	fights	0	0.0125	0.0125	-0.0125	1.25	0
3743	dump	0	0.0125	0.0125	-0.0125	1.25	0
3744	number	0	0.0125	0.0125	-0.0125	1.25	0
3745	numeral	0	0.0125	0.0125	-0.0125	1.25	0
3746	mechanism	0	0.0125	0.0125	-0.0125	1.25	0
3747	complicated	0	0.0125	0.0125	-0.0125	1.25	0
3748	machinery	0	0.0125	0.0125	-0.0125	1.25	0
3749	factory	0	0.0125	0.0125	-0.0125	1.25	0
3750	workplace	0	0.0125	0.0125	-0.0125	1.25	0
3751	habit	0	0.0125	0.0125	-0.0125	1.25	0
3752	preferences	0	0.0125	0.0125	-0.0125	1.25	0
3753	cuisine	0	0.0125	0.0125	-0.0125	1.25	0
3754	workers	0	0.0125	0.0125	-0.0125	1.25	0
3755	employment	0	0.0125	0.0125	-0.0125	1.25	0
3756	agency	0	0.0125	0.0125	-0.0125	1.25	0
3757	considerate	0	0.0125	0.0125	-0.0125	1.25	0
3758	system	0	0.0125	0.0125	-0.0125	1.25	0
3759	policy	0	0.0125	0.0125	-0.0125	1.25	0
3760	legislation	0	0.0125	0.0125	-0.0125	1.25	0
3761	courts	0	0.0125	0.0125	-0.0125	1.25	0
3762	costs	0	0.0125	0.0125	-0.0125	1.25	0
3763	banks	0	0.0125	0.0125	-0.0125	1.25	0
3765	affection	0	0.0125	0.0125	-0.0125	1.25	0
3766	sensual	0	0.0125	0.0125	-0.0125	1.25	0
3767	hugging	0	0.0125	0.0125	-0.0125	1.25	0
3769	sledding	0	0.0125	0.0125	-0.0125	1.25	0
3770	snowmen	0	0.0125	0.0125	-0.0125	1.25	0
3771	nostalgia	0	0.0125	0.0125	-0.0125	1.25	0
3772	yearning	0	0.0125	0.0125	-0.0125	1.25	0
3773	reminiscing	0	0.0125	0.0125	-0.0125	1.25	0
3774	alzheimer	0	0.0125	0.0125	-0.0125	1.25	0
3775	degenerative	0	0.0125	0.0125	-0.0125	1.25	0
3776	unfortunate	0	0.0125	0.0125	-0.0125	1.25	0
3777	cells	0	0.0125	0.0125	-0.0125	1.25	0
3778	pkone	0	0.0125	0.0125	-0.0125	1.25	0
3779	giffgaff	0	0.0125	0.0125	-0.0125	1.25	0
3780	vodafone	0	0.0125	0.0125	-0.0125	1.25	0
3781	guinness	0	0.0125	0.0125	-0.0125	1.25	0
3782	cider	0	0.0125	0.0125	-0.0125	1.25	0
3783	rhymingslang	0	0.0125	0.0125	-0.0125	1.25	0
3784	cockney	0	0.0125	0.0125	-0.0125	1.25	0
3785	motel	0	0.0125	0.0125	-0.0125	1.25	0
3786	rug	0	0.0125	0.0125	-0.0125	1.25	0
3787	fleas	0	0.0125	0.0125	-0.0125	1.25	0
3788	pest	0	0.0125	0.0125	-0.0125	1.25	0
3789	rat	0	0.0125	0.0125	-0.0125	1.25	0
3790	rom	0	0.0125	0.0125	-0.0125	1.25	0
3791	gb	0	0.0125	0.0125	-0.0125	1.25	0
3792	byte	0	0.0125	0.0125	-0.0125	1.25	0
3793	jui	0	0.0125	0.0125	-0.0125	1.25	0
3795	before	0	0.0125	0.0125	-0.0125	1.25	0
3796	went	0	0.0125	0.0125	-0.0125	1.25	0
3797	highway	0	0.0125	0.0125	-0.0125	1.25	0
3798	two	0	0.0125	0.0125	-0.0125	1.25	0
3799	crowd	0	0.0125	0.0125	-0.0125	1.25	0
3800	few	0	0.0125	0.0125	-0.0125	1.25	0
3801	dosen	0	0.0125	0.0125	-0.0125	1.25	0
3802	baker	0	0.0125	0.0125	-0.0125	1.25	0
3803	scone	0	0.0125	0.0125	-0.0125	1.25	0
3804	panauchocolate	0	0.0125	0.0125	-0.0125	1.25	0
3805	lidl	0	0.0125	0.0125	-0.0125	1.25	0
3806	provence	0	0.0125	0.0125	-0.0125	1.25	0
3807	lavender	0	0.0125	0.0125	-0.0125	1.25	0
3808	gordes	0	0.0125	0.0125	-0.0125	1.25	0
3809	castillon	0	0.0125	0.0125	-0.0125	1.25	0
3810	tgv	0	0.0125	0.0125	-0.0125	1.25	0
3811	perpignan	0	0.0125	0.0125	-0.0125	1.25	0
3812	immigrant	0	0.0125	0.0125	-0.0125	1.25	0
3814	fishy	0	0.0125	0.0125	-0.0125	1.25	0
3815	private	0	0.0125	0.0125	-0.0125	1.25	0
3816	vomit	0	0.0125	0.0125	-0.0125	1.25	0
3817	nipples	0	0.0125	0.0125	-0.0125	1.25	0
3818	naples	0	0.0125	0.0125	-0.0125	1.25	0
3819	italy	0	0.0125	0.0125	-0.0125	1.25	0
3820	mussolini	0	0.0125	0.0125	-0.0125	1.25	0
3821	nazi	0	0.0125	0.0125	-0.0125	1.25	0
3822	islington	0	0.0125	0.0125	-0.0125	1.25	0
3823	brand	0	0.0125	0.0125	-0.0125	1.25	0
3824	nike	0	0.0125	0.0125	-0.0125	1.25	0
3825	crow	0	0.0125	0.0125	-0.0125	1.25	0
3826	escrow	0	0.0125	0.0125	-0.0125	1.25	0
3827	accounting	0	0.0125	0.0125	-0.0125	1.25	0
3828	autism	0	0.0125	0.0125	-0.0125	1.25	0
3829	santa	0	0.0125	0.0125	-0.0125	1.25	0
3830	bogie	0	0.0125	0.0125	-0.0125	1.25	0
3831	shaun	0	0.0125	0.0125	-0.0125	1.25	0
3832	gravestone	0	0.0125	0.0125	-0.0125	1.25	0
3833	misty	0	0.0125	0.0125	-0.0125	1.25	0
3834	ramadan	0	0.0125	0.0125	-0.0125	1.25	0
3835	concept	0	0.0125	0.0125	-0.0125	1.25	0
3836	fools	0	0.0125	0.0125	-0.0125	1.25	0
3838	john	0	0.0125	0.0125	-0.0125	1.25	0
3839	sledge	0	0.0125	0.0125	-0.0125	1.25	0
3840	bieber	0	0.0125	0.0125	-0.0125	1.25	0
3841	smiling	0	0.0125	0.0125	-0.0125	1.25	0
3842	reminisce	0	0.0125	0.0125	-0.0125	1.25	0
3843	togepi	0	0.0125	0.0125	-0.0125	1.25	0
3844	mccann	0	0.0125	0.0125	-0.0125	1.25	0
3845	ross	0	0.0125	0.0125	-0.0125	1.25	0
3846	rachel	0	0.0125	0.0125	-0.0125	1.25	0
3847	views	0	0.0125	0.0125	-0.0125	1.25	0
3848	mj	0	0.0125	0.0125	-0.0125	1.25	0
3849	pedophile	0	0.0125	0.0125	-0.0125	1.25	0
3850	mindset	0	0.0125	0.0125	-0.0125	1.25	0
3851	cigarettes	0	0.0125	0.0125	-0.0125	1.25	0
3852	claire	0	0.0125	0.0125	-0.0125	1.25	0
3853	playing	0	0.0125	0.0125	-0.0125	1.25	0
3854	buttons	0	0.0125	0.0125	-0.0125	1.25	0
3855	tress	0	0.0125	0.0125	-0.0125	1.25	0
3856	refridgerator	0	0.0125	0.0125	-0.0125	1.25	0
3857	licorish	0	0.0125	0.0125	-0.0125	1.25	0
3858	cattle	0	0.0125	0.0125	-0.0125	1.25	0
3859	beets	0	0.0125	0.0125	-0.0125	1.25	0
3860	orchards	0	0.0125	0.0125	-0.0125	1.25	0
3861	suspects	0	0.0125	0.0125	-0.0125	1.25	0
3862	hanging	0	0.0125	0.0125	-0.0125	1.25	0
3863	barns	0	0.0125	0.0125	-0.0125	1.25	0
3864	shacks	0	0.0125	0.0125	-0.0125	1.25	0
3866	everyday	0	0.0125	0.0125	-0.0125	1.25	0
3867	connected	0	0.0125	0.0125	-0.0125	1.25	0
3868	socialmedia	0	0.0125	0.0125	-0.0125	1.25	0
3869	tiktok	0	0.0125	0.0125	-0.0125	1.25	0
3870	intrusive	0	0.0125	0.0125	-0.0125	1.25	0
3871	videos	0	0.0125	0.0125	-0.0125	1.25	0
3872	seeking	0	0.0125	0.0125	-0.0125	1.25	0
3873	likes	0	0.0125	0.0125	-0.0125	1.25	0
3874	hearts	0	0.0125	0.0125	-0.0125	1.25	0
3875	relationships	0	0.0125	0.0125	-0.0125	1.25	0
3876	lover	0	0.0125	0.0125	-0.0125	1.25	0
3877	commited	0	0.0125	0.0125	-0.0125	1.25	0
3878	lives	0	0.0125	0.0125	-0.0125	1.25	0
3879	jobs	0	0.0125	0.0125	-0.0125	1.25	0
3880	searching	0	0.0125	0.0125	-0.0125	1.25	0
3881	corona	0	0.0125	0.0125	-0.0125	1.25	0
3882	worldwide	0	0.0125	0.0125	-0.0125	1.25	0
3883	unnatural	0	0.0125	0.0125	-0.0125	1.25	0
3884	coverups	0	0.0125	0.0125	-0.0125	1.25	0
3885	rulebreaking	0	0.0125	0.0125	-0.0125	1.25	0
3886	confusing	0	0.0125	0.0125	-0.0125	1.25	0
3887	experts	0	0.0125	0.0125	-0.0125	1.25	0
3888	governments	0	0.0125	0.0125	-0.0125	1.25	0
3889	unpresedented	0	0.0125	0.0125	-0.0125	1.25	0
3890	iss	0	0.0125	0.0125	-0.0125	1.25	0
3891	rockets	0	0.0125	0.0125	-0.0125	1.25	0
3892	colonisation	0	0.0125	0.0125	-0.0125	1.25	0
3893	lord	0	0.0125	0.0125	-0.0125	1.25	0
3894	lay	0	0.0125	0.0125	-0.0125	1.25	0
3895	days	0	0.0125	0.0125	-0.0125	1.25	0
3896	nights	0	0.0125	0.0125	-0.0125	1.25	0
3897	shield	0	0.0125	0.0125	-0.0125	1.25	0
3898	serve	0	0.0125	0.0125	-0.0125	1.25	0
3899	goat	0	0.0125	0.0125	-0.0125	1.25	0
3900	kid	0	0.0125	0.0125	-0.0125	1.25	0
3901	justice	0	0.0125	0.0125	-0.0125	1.25	0
3902	evidence	0	0.0125	0.0125	-0.0125	1.25	0
3903	prosecutor	0	0.0125	0.0125	-0.0125	1.25	0
3904	hearsay	0	0.0125	0.0125	-0.0125	1.25	0
3905	conviction	0	0.0125	0.0125	-0.0125	1.25	0
3906	sentence	0	0.0125	0.0125	-0.0125	1.25	0
3907	execution	0	0.0125	0.0125	-0.0125	1.25	0
3908	incarceration	0	0.0125	0.0125	-0.0125	1.25	0
3909	felon	0	0.0125	0.0125	-0.0125	1.25	0
3910	cell	0	0.0125	0.0125	-0.0125	1.25	0
3911	reentry	0	0.0125	0.0125	-0.0125	1.25	0
3912	halfwayhouse	0	0.0125	0.0125	-0.0125	1.25	0
3913	background	0	0.0125	0.0125	-0.0125	1.25	0
3914	unemployed	0	0.0125	0.0125	-0.0125	1.25	0
3915	destitute	0	0.0125	0.0125	-0.0125	1.25	0
3916	dependent	0	0.0125	0.0125	-0.0125	1.25	0
3917	underemployed	0	0.0125	0.0125	-0.0125	1.25	0
3918	hardwork	0	0.0125	0.0125	-0.0125	1.25	0
3919	independent	0	0.0125	0.0125	-0.0125	1.25	0
3920	idealized	0	0.0125	0.0125	-0.0125	1.25	0
3921	stripes	0	0.0125	0.0125	-0.0125	1.25	0
3922	tan	0	0.0125	0.0125	-0.0125	1.25	0
3923	jellyfish	0	0.0125	0.0125	-0.0125	1.25	0
3924	treatment	0	0.0125	0.0125	-0.0125	1.25	0
3925	dcotor	0	0.0125	0.0125	-0.0125	1.25	0
3926	surgeon	0	0.0125	0.0125	-0.0125	1.25	0
3927	gurney	0	0.0125	0.0125	-0.0125	1.25	0
3928	saline	0	0.0125	0.0125	-0.0125	1.25	0
3929	bush	0	0.0125	0.0125	-0.0125	1.25	0
3930	uncomfortable	0	0.0125	0.0125	-0.0125	1.25	0
3931	touching	0	0.0125	0.0125	-0.0125	1.25	0
3932	felt	0	0.0125	0.0125	-0.0125	1.25	0
3933	vindictive	0	0.0125	0.0125	-0.0125	1.25	0
3934	ham	0	0.0125	0.0125	-0.0125	1.25	0
3935	turkey	0	0.0125	0.0125	-0.0125	1.25	0
3936	bushes	0	0.0125	0.0125	-0.0125	1.25	0
3937	fishes	0	0.0125	0.0125	-0.0125	1.25	0
3938	rabit	0	0.0125	0.0125	-0.0125	1.25	0
3939	kenne	0	0.0125	0.0125	-0.0125	1.25	0
3940	prepare	0	0.0125	0.0125	-0.0125	1.25	0
3941	exposed	0	0.0125	0.0125	-0.0125	1.25	0
3942	crimes	0	0.0125	0.0125	-0.0125	1.25	0
3943	criminals	0	0.0125	0.0125	-0.0125	1.25	0
3944	tables	0	0.0125	0.0125	-0.0125	1.25	0
3945	phones	0	0.0125	0.0125	-0.0125	1.25	0
3946	tablets	0	0.0125	0.0125	-0.0125	1.25	0
3947	bricks	0	0.0125	0.0125	-0.0125	1.25	0
3949	privacy	0	0.0125	0.0125	-0.0125	1.25	0
3950	barbeques	0	0.0125	0.0125	-0.0125	1.25	0
3951	deception	0	0.0125	0.0125	-0.0125	1.25	0
3952	have	0	0.0125	0.0125	-0.0125	1.25	0
3953	forks	0	0.0125	0.0125	-0.0125	1.25	0
3954	drills	0	0.0125	0.0125	-0.0125	1.25	0
3955	trecking	0	0.0125	0.0125	-0.0125	1.25	0
3956	wasp	0	0.0125	0.0125	-0.0125	1.25	0
3957	oils	0	0.0125	0.0125	-0.0125	1.25	0
3958	magazines	0	0.0125	0.0125	-0.0125	1.25	0
3959	stereo	0	0.0125	0.0125	-0.0125	1.25	0
3960	lovers	0	0.0125	0.0125	-0.0125	1.25	0
3961	uncle	0	0.0125	0.0125	-0.0125	1.25	0
3962	soulless	0	0.0125	0.0125	-0.0125	1.25	0
3963	newchapter	0	0.0125	0.0125	-0.0125	1.25	0
3964	ambitions	0	0.0125	0.0125	-0.0125	1.25	0
3965	pursuits	0	0.0125	0.0125	-0.0125	1.25	0
3966	skydiving	0	0.0125	0.0125	-0.0125	1.25	0
3967	robin	0	0.0125	0.0125	-0.0125	1.25	0
3968	chidren	0	0.0125	0.0125	-0.0125	1.25	0
3969	playful	0	0.0125	0.0125	-0.0125	1.25	0
3970	excitable	0	0.0125	0.0125	-0.0125	1.25	0
3971	bouncey	0	0.0125	0.0125	-0.0125	1.25	0
3972	vikings	0	0.0125	0.0125	-0.0125	1.25	0
3973	scandinavia	0	0.0125	0.0125	-0.0125	1.25	0
3974	purity	0	0.0125	0.0125	-0.0125	1.25	0
3975	nontainted	0	0.0125	0.0125	-0.0125	1.25	0
3976	fallacy	0	0.0125	0.0125	-0.0125	1.25	0
3977	primeminister	0	0.0125	0.0125	-0.0125	1.25	0
3978	debris	0	0.0125	0.0125	-0.0125	1.25	0
3979	insurance	0	0.0125	0.0125	-0.0125	1.25	0
3980	officer	0	0.0125	0.0125	-0.0125	1.25	0
3981	sheriff	0	0.0125	0.0125	-0.0125	1.25	0
3982	badge	0	0.0125	0.0125	-0.0125	1.25	0
3983	carry	0	0.0125	0.0125	-0.0125	1.25	0
3984	dishwasher	0	0.0125	0.0125	-0.0125	1.25	0
3985	silent	0	0.0125	0.0125	-0.0125	1.25	0
3986	wolves	0	0.0125	0.0125	-0.0125	1.25	0
3987	badgers	0	0.0125	0.0125	-0.0125	1.25	0
3988	avoid	0	0.0125	0.0125	-0.0125	1.25	0
3989	neighbour	0	0.0125	0.0125	-0.0125	1.25	0
3990	hug	0	0.0125	0.0125	-0.0125	1.25	0
3991	ho	0	0.0125	0.0125	-0.0125	1.25	0
3992	solace	0	0.0125	0.0125	-0.0125	1.25	0
3993	sin	0	0.0125	0.0125	-0.0125	1.25	0
3994	rape	0	0.0125	0.0125	-0.0125	1.25	0
3995	lust	0	0.0125	0.0125	-0.0125	1.25	0
3996	endings	0	0.0125	0.0125	-0.0125	1.25	0
3997	beginnings	0	0.0125	0.0125	-0.0125	1.25	0
3998	minutes	0	0.0125	0.0125	-0.0125	1.25	0
3999	moments	0	0.0125	0.0125	-0.0125	1.25	0
4000	inevitability	0	0.0125	0.0125	-0.0125	1.25	0
4001	miracle	0	0.0125	0.0125	-0.0125	1.25	0
4003	foe	0	0.0125	0.0125	-0.0125	1.25	0
4004	lesson	0	0.0125	0.0125	-0.0125	1.25	0
4005	exploring	0	0.0125	0.0125	-0.0125	1.25	0
4006	trek	0	0.0125	0.0125	-0.0125	1.25	0
4007	elvis	0	0.0125	0.0125	-0.0125	1.25	0
4008	maze	0	0.0125	0.0125	-0.0125	1.25	0
4009	pictures	0	0.0125	0.0125	-0.0125	1.25	0
4010	scan	0	0.0125	0.0125	-0.0125	1.25	0
4011	maybe	0	0.0125	0.0125	-0.0125	1.25	0
4012	random	0	0.0125	0.0125	-0.0125	1.25	0
4013	gray	0	0.0125	0.0125	-0.0125	1.25	0
4014	pinch	0	0.0125	0.0125	-0.0125	1.25	0
4015	use	0	0.0125	0.0125	-0.0125	1.25	0
4016	corner	0	0.0125	0.0125	-0.0125	1.25	0
4017	indonesia	0	0.0125	0.0125	-0.0125	1.25	0
4018	hqappy	0	0.0125	0.0125	-0.0125	1.25	0
4019	look	0	0.0125	0.0125	-0.0125	1.25	0
4020	betry	0	0.0125	0.0125	-0.0125	1.25	0
4021	grandchildren	0	0.0125	0.0125	-0.0125	1.25	0
4022	hotels	0	0.0125	0.0125	-0.0125	1.25	0
4023	palmtrees	0	0.0125	0.0125	-0.0125	1.25	0
4024	leisure	0	0.0125	0.0125	-0.0125	1.25	0
4025	sightseeing	0	0.0125	0.0125	-0.0125	1.25	0
4026	excursions	0	0.0125	0.0125	-0.0125	1.25	0
4027	weekends	0	0.0125	0.0125	-0.0125	1.25	0
4028	diy	0	0.0125	0.0125	-0.0125	1.25	0
4029	improvements	0	0.0125	0.0125	-0.0125	1.25	0
4030	extras	0	0.0125	0.0125	-0.0125	1.25	0
4031	dispute	0	0.0125	0.0125	-0.0125	1.25	0
4032	sofa	0	0.0125	0.0125	-0.0125	1.25	0
4033	awake	0	0.0125	0.0125	-0.0125	1.25	0
4034	desk	0	0.0125	0.0125	-0.0125	1.25	0
4035	sherriff	0	0.0125	0.0125	-0.0125	1.25	0
4036	foulplay	0	0.0125	0.0125	-0.0125	1.25	0
4037	knowing	0	0.0125	0.0125	-0.0125	1.25	0
4038	unsettling	0	0.0125	0.0125	-0.0125	1.25	0
4039	secure	0	0.0125	0.0125	-0.0125	1.25	0
4040	protected	0	0.0125	0.0125	-0.0125	1.25	0
4041	isolated	0	0.0125	0.0125	-0.0125	1.25	0
4042	hunted	0	0.0125	0.0125	-0.0125	1.25	0
4043	terrain	0	0.0125	0.0125	-0.0125	1.25	0
4044	uneven	0	0.0125	0.0125	-0.0125	1.25	0
4045	prepared	0	0.0125	0.0125	-0.0125	1.25	0
4046	daisy	0	0.0125	0.0125	-0.0125	1.25	0
4047	impressionable	0	0.0125	0.0125	-0.0125	1.25	0
4048	predatory	0	0.0125	0.0125	-0.0125	1.25	0
4049	offender	0	0.0125	0.0125	-0.0125	1.25	0
4050	adrenaline	0	0.0125	0.0125	-0.0125	1.25	0
4051	excitement	0	0.0125	0.0125	-0.0125	1.25	0
4052	treat	0	0.0125	0.0125	-0.0125	1.25	0
4053	privilege	0	0.0125	0.0125	-0.0125	1.25	0
4054	collectivity	0	0.0125	0.0125	-0.0125	1.25	0
4055	socialism	0	0.0125	0.0125	-0.0125	1.25	0
4056	individualism	0	0.0125	0.0125	-0.0125	1.25	0
4057	unique	0	0.0125	0.0125	-0.0125	1.25	0
4058	experiences	0	0.0125	0.0125	-0.0125	1.25	0
4059	turtle	0	0.0125	0.0125	-0.0125	1.25	0
4060	nemo	0	0.0125	0.0125	-0.0125	1.25	0
4061	squid	0	0.0125	0.0125	-0.0125	1.25	0
4062	octopus	0	0.0125	0.0125	-0.0125	1.25	0
4063	whaler	0	0.0125	0.0125	-0.0125	1.25	0
4064	oyster	0	0.0125	0.0125	-0.0125	1.25	0
4065	clam	0	0.0125	0.0125	-0.0125	1.25	0
4066	scallop	0	0.0125	0.0125	-0.0125	1.25	0
4067	seafood	0	0.0125	0.0125	-0.0125	1.25	0
4068	customer	0	0.0125	0.0125	-0.0125	1.25	0
4069	cocktail	0	0.0125	0.0125	-0.0125	1.25	0
4070	tequila	0	0.0125	0.0125	-0.0125	1.25	0
4071	bitters	0	0.0125	0.0125	-0.0125	1.25	0
4072	cherry	0	0.0125	0.0125	-0.0125	1.25	0
4073	garnish	0	0.0125	0.0125	-0.0125	1.25	0
4074	strawberry	0	0.0125	0.0125	-0.0125	1.25	0
4075	deli	0	0.0125	0.0125	-0.0125	1.25	0
4076	mustard	0	0.0125	0.0125	-0.0125	1.25	0
4077	ketchup	0	0.0125	0.0125	-0.0125	1.25	0
4078	fried	0	0.0125	0.0125	-0.0125	1.25	0
4079	greasy	0	0.0125	0.0125	-0.0125	1.25	0
4080	colesterol	0	0.0125	0.0125	-0.0125	1.25	0
4081	cardio	0	0.0125	0.0125	-0.0125	1.25	0
4082	leash	0	0.0125	0.0125	-0.0125	1.25	0
4083	obediance	0	0.0125	0.0125	-0.0125	1.25	0
4084	attic	0	0.0125	0.0125	-0.0125	1.25	0
4085	framing	0	0.0125	0.0125	-0.0125	1.25	0
4086	electrical	0	0.0125	0.0125	-0.0125	1.25	0
4087	hvac	0	0.0125	0.0125	-0.0125	1.25	0
4088	vents	0	0.0125	0.0125	-0.0125	1.25	0
3	solid	0.0125	0.0125	0	0	1	1
8	white	0.075	0.075	0	0	1	1
10	night	0.0625	0.0625	0	0	1	1
13	princess	0.0125	0.0125	0	0	1	1
15	defense	0.0125	0.0125	0	0	1	1
19	corruption	0.025	0.025	0	0	1	1
31	class	0.025	0.025	0	0	1	1
32	wealth	0.0375	0.0375	0	0	1	1
39	childhood	0.0375	0.0375	0	0	1	1
42	fun	0.125	0.125	0	0	1	1
46	fantasy	0.0125	0.0125	0	0	1	1
47	dragons	0.0125	0.0125	0	0	1	1
49	0	1	1	0	0	1	1
50	part	0.0125	0.0125	0	0	1	1
59	line	0.0375	0.0375	0	0	1	1
64	perfect	0.025	0.025	0	0	1	1
72	sandals	0.0125	0.0125	0	0	1	1
80	cricket	0.025	0.025	0	0	1	1
85	room	0.05	0.05	0	0	1	1
94	doctors	0.0125	0.0125	0	0	1	1
103	church	0.025	0.025	0	0	1	1
107	current	0.0125	0.0125	0	0	1	1
135	golf	0.025	0.025	0	0	1	1
136	hot	0.1125	0.1125	0	0	1	1
150	math	0.0125	0.0125	0	0	1	1
151	dad	0.0375	0.0375	0	0	1	1
153	problem	0.0125	0.0125	0	0	1	1
154	solution	0.0125	0.0125	0	0	1	1
159	crown	0.0125	0.0125	0	0	1	1
165	clouds	0.0625	0.0625	0	0	1	1
170	hiking	0.0125	0.0125	0	0	1	1
174	doctor	0.075	0.075	0	0	1	1
176	aid	0.0125	0.0125	0	0	1	1
177	welfare	0.0125	0.0125	0	0	1	1
182	teacher	0.0375	0.0375	0	0	1	1
187	skeleton	0.025	0.025	0	0	1	1
190	gatherings	0.0125	0.0125	0	0	1	1
194	violence	0.025	0.025	0	0	1	1
195	guns	0.0125	0.0125	0	0	1	1
202	monitor	0.0125	0.0125	0	0	1	1
209	discipline	0.0125	0.0125	0	0	1	1
216	creativity	0.0125	0.0125	0	0	1	1
217	exploration	0.025	0.025	0	0	1	1
219	airplane	0.025	0.025	0	0	1	1
229	thought	0.025	0.025	0	0	1	1
236	keeping	0.0125	0.0125	0	0	1	1
239	turn	0.0125	0.0125	0	0	1	1
240	off	0.025	0.025	0	0	1	1
244	toggle	0.0125	0.0125	0	0	1	1
252	read	0.025	0.025	0	0	1	1
254	course	0.0125	0.0125	0	0	1	1
260	space	0.1	0.1	0	0	1	1
266	farm	0.025	0.025	0	0	1	1
267	boy	0.05	0.05	0	0	1	1
269	speed	0.025	0.025	0	0	1	1
278	joker	0.0125	0.0125	0	0	1	1
286	literature	0.0125	0.0125	0	0	1	1
289	state	0.0125	0.0125	0	0	1	1
290	country	0.05	0.05	0	0	1	1
293	crime	0.025	0.025	0	0	1	1
300	rainforest	0.0125	0.0125	0	0	1	1
324	body	0.0875	0.0875	0	0	1	1
328	heat	0.0625	0.0625	0	0	1	1
330	galaxy	0.0125	0.0125	0	0	1	1
347	peaceful	0.0125	0.0125	0	0	1	1
350	toxic	0.0125	0.0125	0	0	1	1
353	dogs	0.0125	0.0125	0	0	1	1
[truncated: 2,089 more rows]
