# Supplementary material for: Narrative thinking lingers in spontaneous thought
Source: Nat Commun. 2022 Aug 6;13:4585. doi: 10.1038/s41467-022-32113-6 (PMC9357042; doi:10.1038/s41467-022-32113-6)
Supplement: Supplementary file 4 — Source Data [file 41467_2022_32113_MOESM4_ESM.zip › Source Data/Supplement/FigureS12&18/exp_1/carver_rewrite/intact_fa_bias.csv]

	word	fa1_p	fa2_p	fa2_bias	fa1_bias	fa2_oddsratio	fa1_oddsratio
1	murder	0.0375	0.2125	0.175	-0.175	5.66666666666667	0.176470588235294
2	sad	0.1	0.2375	0.1375	-0.1375	2.375	0.421052631578947
3	dead	0.025	0.1625	0.1375	-0.1375	6.5	0.153846153846154
4	river	0.15	0.275	0.125	-0.125	1.83333333333333	0.545454545454545
5	girl	0.05	0.175	0.125	-0.125	3.5	0.285714285714286
6	camping	0	0.125	0.125	-0.125	12.5	0
7	whiskey	0.025	0.1375	0.1125	-0.1125	5.5	0.181818181818182
8	smell	0.0125	0.125	0.1125	-0.1125	10	0.1
9	wife	0.0125	0.1125	0.1	-0.1	9	0.111111111111111
10	fish	0.1625	0.25	0.0875	-0.0875	1.53846153846154	0.65
11	fear	0.0625	0.15	0.0875	-0.0875	2.4	0.416666666666667
12	red	0.075	0.1625	0.0875	-0.0875	2.16666666666667	0.461538461538462
13	truck	0.0375	0.125	0.0875	-0.0875	3.33333333333333	0.3
14	road	0	0.0875	0.0875	-0.0875	8.75	0
15	tears	0	0.0875	0.0875	-0.0875	8.75	0
16	water	0.25	0.325	0.075	-0.075	1.3	0.769230769230769
17	body	0.05	0.125	0.075	-0.075	2.5	0.4
18	friends	0.05	0.125	0.075	-0.075	2.5	0.4
19	kids	0.075	0.15	0.075	-0.075	2	0.5
20	healthy	0.025	0.1	0.075	-0.075	4	0.25
21	beer	0.0625	0.1375	0.075	-0.075	2.2	0.454545454545455
22	tent	0.0125	0.0875	0.075	-0.075	7	0.142857142857143
23	wrong	0.0125	0.0875	0.075	-0.075	7	0.142857142857143
24	husband	0.025	0.1	0.075	-0.075	4	0.25
25	funeral	0.0125	0.0875	0.075	-0.075	7	0.142857142857143
26	eggs	0.0125	0.0875	0.075	-0.075	7	0.142857142857143
27	casket	0	0.075	0.075	-0.075	7.5	0
28	sky	0.125	0.1875	0.0625	-0.0625	1.5	0.666666666666667
29	green	0.15	0.2125	0.0625	-0.0625	1.41666666666667	0.705882352941177
30	goal	0.0125	0.075	0.0625	-0.0625	6	0.166666666666667
31	dark	0.0625	0.125	0.0625	-0.0625	2	0.5
32	sea	0.0625	0.125	0.0625	-0.0625	2	0.5
33	meat	0.025	0.0875	0.0625	-0.0625	3.5	0.285714285714286
34	freedom	0.0125	0.075	0.0625	-0.0625	6	0.166666666666667
35	story	0.0125	0.075	0.0625	-0.0625	6	0.166666666666667
36	men	0.0125	0.075	0.0625	-0.0625	6	0.166666666666667
37	mystery	0.0125	0.075	0.0625	-0.0625	6	0.166666666666667
38	waves	0.025	0.0875	0.0625	-0.0625	3.5	0.285714285714286
39	killer	0	0.0625	0.0625	-0.0625	6.25	0
40	drunk	0	0.0625	0.0625	-0.0625	6.25	0
41	why	0	0.0625	0.0625	-0.0625	6.25	0
42	success	0	0.0625	0.0625	-0.0625	6.25	0
43	questions	0	0.0625	0.0625	-0.0625	6.25	0
44	group	0	0.0625	0.0625	-0.0625	6.25	0
45	rape	0	0.0625	0.0625	-0.0625	6.25	0
46	happy	0.1625	0.2125	0.05	-0.05	1.30769230769231	0.764705882352941
47	car	0.2375	0.2875	0.05	-0.05	1.21052631578947	0.826086956521739
48	children	0.075	0.125	0.05	-0.05	1.66666666666667	0.6
49	ball	0.0625	0.1125	0.05	-0.05	1.8	0.555555555555556
50	boat	0.0875	0.1375	0.05	-0.05	1.57142857142857	0.636363636363636
51	wash	0.025	0.075	0.05	-0.05	3	0.333333333333333
52	pink	0.0375	0.0875	0.05	-0.05	2.33333333333333	0.428571428571429
53	tongue	0.0125	0.0625	0.05	-0.05	5	0.2
54	jail	0.0125	0.0625	0.05	-0.05	5	0.2
55	sadness	0.025	0.075	0.05	-0.05	3	0.333333333333333
56	long	0.025	0.075	0.05	-0.05	3	0.333333333333333
57	guilty	0.0125	0.0625	0.05	-0.05	5	0.2
58	tied	0.0125	0.0625	0.05	-0.05	5	0.2
59	trip	0.0375	0.0875	0.05	-0.05	2.33333333333333	0.428571428571429
60	lost	0.0125	0.0625	0.05	-0.05	5	0.2
61	mall	0	0.05	0.05	-0.05	5	0
62	relationship	0	0.05	0.05	-0.05	5	0
63	tv	0	0.05	0.05	-0.05	5	0
64	whisky	0	0.05	0.05	-0.05	5	0
65	leaf	0	0.05	0.05	-0.05	5	0
66	strawberries	0	0.05	0.05	-0.05	5	0
67	inside	0	0.05	0.05	-0.05	5	0
68	far	0	0.05	0.05	-0.05	5	0
69	call	0	0.05	0.05	-0.05	5	0
70	weird	0	0.05	0.05	-0.05	5	0
71	sheriff	0	0.05	0.05	-0.05	5	0
72	return	0	0.05	0.05	-0.05	5	0
73	wonder	0	0.05	0.05	-0.05	5	0
74	suspect	0	0.05	0.05	-0.05	5	0
75	humans	0	0.05	0.05	-0.05	5	0
76	society	0	0.05	0.05	-0.05	5	0
77	sunshine	0	0.05	0.05	-0.05	5	0
78	bacon	0	0.05	0.05	-0.05	5	0
79	tax	0	0.05	0.05	-0.05	5	0
80	blue	0.1625	0.2	0.0375	-0.0375	1.23076923076923	0.8125
81	cook	0.0375	0.075	0.0375	-0.0375	2	0.5
82	store	0.075	0.1125	0.0375	-0.0375	1.5	0.666666666666667
83	hands	0.0375	0.075	0.0375	-0.0375	2	0.5
84	football	0.05	0.0875	0.0375	-0.0375	1.75	0.571428571428572
85	person	0.05	0.0875	0.0375	-0.0375	1.75	0.571428571428572
86	live	0.025	0.0625	0.0375	-0.0375	2.5	0.4
87	bored	0.025	0.0625	0.0375	-0.0375	2.5	0.4
88	games	0.0375	0.075	0.0375	-0.0375	2	0.5
89	shine	0.0375	0.075	0.0375	-0.0375	2	0.5
90	field	0.0125	0.05	0.0375	-0.0375	4	0.25
91	sushi	0.0125	0.05	0.0375	-0.0375	4	0.25
92	rope	0.0125	0.05	0.0375	-0.0375	4	0.25
93	book	0.075	0.1125	0.0375	-0.0375	1.5	0.666666666666667
94	prison	0.0125	0.05	0.0375	-0.0375	4	0.25
95	fun	0.1	0.1375	0.0375	-0.0375	1.375	0.727272727272727
96	teacher	0.0375	0.075	0.0375	-0.0375	2	0.5
97	pencil	0.0125	0.05	0.0375	-0.0375	4	0.25
98	door	0.025	0.0625	0.0375	-0.0375	2.5	0.4
99	away	0.0375	0.075	0.0375	-0.0375	2	0.5
100	content	0.025	0.0625	0.0375	-0.0375	2.5	0.4
101	activity	0.0125	0.05	0.0375	-0.0375	4	0.25
102	empty	0.025	0.0625	0.0375	-0.0375	2.5	0.4
103	kill	0.0125	0.05	0.0375	-0.0375	4	0.25
104	lawyer	0.0125	0.05	0.0375	-0.0375	4	0.25
105	plane	0.0375	0.075	0.0375	-0.0375	2	0.5
106	moving	0.0125	0.05	0.0375	-0.0375	4	0.25
107	fiction	0.0125	0.05	0.0375	-0.0375	4	0.25
108	escape	0.0125	0.05	0.0375	-0.0375	4	0.25
109	end	0.025	0.0625	0.0375	-0.0375	2.5	0.4
110	reading	0.0125	0.05	0.0375	-0.0375	4	0.25
111	growth	0.0375	0.075	0.0375	-0.0375	2	0.5
112	expensive	0.0125	0.05	0.0375	-0.0375	4	0.25
113	worms	0.0125	0.05	0.0375	-0.0375	4	0.25
114	need	0.0125	0.05	0.0375	-0.0375	4	0.25
115	trail	0.0125	0.05	0.0375	-0.0375	4	0.25
116	fair	0	0.0375	0.0375	-0.0375	3.75	0
117	beef	0	0.0375	0.0375	-0.0375	3.75	0
118	smoothie	0	0.0375	0.0375	-0.0375	3.75	0
119	loss	0	0.0375	0.0375	-0.0375	3.75	0
120	casino	0	0.0375	0.0375	-0.0375	3.75	0
121	finish	0	0.0375	0.0375	-0.0375	3.75	0
122	mess	0	0.0375	0.0375	-0.0375	3.75	0
123	relaxing	0	0.0375	0.0375	-0.0375	3.75	0
124	potato	0	0.0375	0.0375	-0.0375	3.75	0
125	nervous	0	0.0375	0.0375	-0.0375	3.75	0
126	seats	0	0.0375	0.0375	-0.0375	3.75	0
127	trial	0	0.0375	0.0375	-0.0375	3.75	0
128	case	0	0.0375	0.0375	-0.0375	3.75	0
129	closet	0	0.0375	0.0375	-0.0375	3.75	0
130	taco	0	0.0375	0.0375	-0.0375	3.75	0
131	elderly	0	0.0375	0.0375	-0.0375	3.75	0
132	tractor	0	0.0375	0.0375	-0.0375	3.75	0
133	wealth	0	0.0375	0.0375	-0.0375	3.75	0
134	question	0	0.0375	0.0375	-0.0375	3.75	0
135	bull	0	0.0375	0.0375	-0.0375	3.75	0
136	enjoy	0	0.0375	0.0375	-0.0375	3.75	0
137	release	0	0.0375	0.0375	-0.0375	3.75	0
138	suspicious	0	0.0375	0.0375	-0.0375	3.75	0
139	sorrow	0	0.0375	0.0375	-0.0375	3.75	0
140	adventure	0	0.0375	0.0375	-0.0375	3.75	0
141	anxious	0	0.0375	0.0375	-0.0375	3.75	0
142	tense	0	0.0375	0.0375	-0.0375	3.75	0
143	cord	0	0.0375	0.0375	-0.0375	3.75	0
144	uneasy	0	0.0375	0.0375	-0.0375	3.75	0
145	wildlife	0	0.0375	0.0375	-0.0375	3.75	0
146	dangerous	0	0.0375	0.0375	-0.0375	3.75	0
147	corpse	0	0.0375	0.0375	-0.0375	3.75	0
148	movement	0	0.0375	0.0375	-0.0375	3.75	0
149	bears	0	0.0375	0.0375	-0.0375	3.75	0
150	backyard	0	0.0375	0.0375	-0.0375	3.75	0
151	middle	0	0.0375	0.0375	-0.0375	3.75	0
152	poor	0	0.0375	0.0375	-0.0375	3.75	0
153	rose	0	0.0375	0.0375	-0.0375	3.75	0
154	pork	0	0.0375	0.0375	-0.0375	3.75	0
155	death	0.1375	0.1625	0.025	-0.025	1.18181818181818	0.846153846153846
156	buy	0.0375	0.0625	0.025	-0.025	1.66666666666667	0.6
157	drive	0.0875	0.1125	0.025	-0.025	1.28571428571429	0.777777777777778
158	nice	0.05	0.075	0.025	-0.025	1.5	0.666666666666667
159	club	0.025	0.05	0.025	-0.025	2	0.5
160	crime	0.0625	0.0875	0.025	-0.025	1.4	0.714285714285714
161	fall	0.075	0.1	0.025	-0.025	1.33333333333333	0.75
162	down	0.0375	0.0625	0.025	-0.025	1.66666666666667	0.6
163	read	0.0375	0.0625	0.025	-0.025	1.66666666666667	0.6
164	police	0.0375	0.0625	0.025	-0.025	1.66666666666667	0.6
165	blank	0.0125	0.0375	0.025	-0.025	3	0.333333333333333
166	right	0.05	0.075	0.025	-0.025	1.5	0.666666666666667
167	garbage	0.0125	0.0375	0.025	-0.025	3	0.333333333333333
168	plant	0.0625	0.0875	0.025	-0.025	1.4	0.714285714285714
169	man	0.0875	0.1125	0.025	-0.025	1.28571428571429	0.777777777777778
170	socks	0.025	0.05	0.025	-0.025	2	0.5
171	scared	0.0625	0.0875	0.025	-0.025	1.4	0.714285714285714
172	war	0.0375	0.0625	0.025	-0.025	1.66666666666667	0.6
173	feet	0.05	0.075	0.025	-0.025	1.5	0.666666666666667
174	lips	0.0375	0.0625	0.025	-0.025	1.66666666666667	0.6
175	blood	0.075	0.1	0.025	-0.025	1.33333333333333	0.75
176	jury	0.0125	0.0375	0.025	-0.025	3	0.333333333333333
177	spring	0.0125	0.0375	0.025	-0.025	3	0.333333333333333
178	night	0.075	0.1	0.025	-0.025	1.33333333333333	0.75
179	game	0.075	0.1	0.025	-0.025	1.33333333333333	0.75
180	lion	0.0375	0.0625	0.025	-0.025	1.66666666666667	0.6
181	relax	0.0625	0.0875	0.025	-0.025	1.4	0.714285714285714
182	clothes	0.05	0.075	0.025	-0.025	1.5	0.666666666666667
183	mountains	0.0125	0.0375	0.025	-0.025	3	0.333333333333333
184	leaves	0.075	0.1	0.025	-0.025	1.33333333333333	0.75
185	farm	0.0375	0.0625	0.025	-0.025	1.66666666666667	0.6
186	pocket	0.0125	0.0375	0.025	-0.025	3	0.333333333333333
187	massage	0.0125	0.0375	0.025	-0.025	3	0.333333333333333
188	grocery	0.025	0.05	0.025	-0.025	2	0.5
189	boy	0.0375	0.0625	0.025	-0.025	1.66666666666667	0.6
190	state	0.0125	0.0375	0.025	-0.025	3	0.333333333333333
191	fishing	0.1	0.125	0.025	-0.025	1.25	0.8
192	bread	0.0625	0.0875	0.025	-0.025	1.4	0.714285714285714
193	beat	0.0125	0.0375	0.025	-0.025	3	0.333333333333333
194	sink	0.025	0.05	0.025	-0.025	2	0.5
195	stream	0.0625	0.0875	0.025	-0.025	1.4	0.714285714285714
196	court	0.0125	0.0375	0.025	-0.025	3	0.333333333333333
197	turkey	0.025	0.05	0.025	-0.025	2	0.5
198	holidays	0.0125	0.0375	0.025	-0.025	3	0.333333333333333
199	punishment	0.0125	0.0375	0.025	-0.025	3	0.333333333333333
200	kiss	0.0125	0.0375	0.025	-0.025	3	0.333333333333333
201	happiness	0.0375	0.0625	0.025	-0.025	1.66666666666667	0.6
202	sex	0.075	0.1	0.025	-0.025	1.33333333333333	0.75
203	black	0.0625	0.0875	0.025	-0.025	1.4	0.714285714285714
204	paper	0.075	0.1	0.025	-0.025	1.33333333333333	0.75
205	snow	0.1	0.125	0.025	-0.025	1.25	0.8
206	hold	0.0125	0.0375	0.025	-0.025	3	0.333333333333333
207	glasses	0.025	0.05	0.025	-0.025	2	0.5
208	phone	0.0375	0.0625	0.025	-0.025	1.66666666666667	0.6
209	hide	0.025	0.05	0.025	-0.025	2	0.5
210	forest	0.0625	0.0875	0.025	-0.025	1.4	0.714285714285714
211	track	0.0125	0.0375	0.025	-0.025	3	0.333333333333333
212	college	0.025	0.05	0.025	-0.025	2	0.5
213	arrest	0.025	0.05	0.025	-0.025	2	0.5
214	ride	0.025	0.05	0.025	-0.025	2	0.5
215	boss	0.0125	0.0375	0.025	-0.025	3	0.333333333333333
216	child	0.075	0.1	0.025	-0.025	1.33333333333333	0.75
217	zebra	0.0125	0.0375	0.025	-0.025	3	0.333333333333333
218	paddle	0.0125	0.0375	0.025	-0.025	3	0.333333333333333
219	lies	0.025	0.05	0.025	-0.025	2	0.5
220	bat	0.0125	0.0375	0.025	-0.025	3	0.333333333333333
221	camp	0.0125	0.0375	0.025	-0.025	3	0.333333333333333
222	garage	0.025	0.05	0.025	-0.025	2	0.5
223	weed	0.0125	0.0375	0.025	-0.025	3	0.333333333333333
224	lettuce	0.0125	0.0375	0.025	-0.025	3	0.333333333333333
225	breasts	0.0125	0.0375	0.025	-0.025	3	0.333333333333333
226	crowd	0.0125	0.0375	0.025	-0.025	3	0.333333333333333
227	news	0.0125	0.0375	0.025	-0.025	3	0.333333333333333
228	secret	0.0125	0.0375	0.025	-0.025	3	0.333333333333333
229	balloon	0.0125	0.0375	0.025	-0.025	3	0.333333333333333
230	up	0.025	0.05	0.025	-0.025	2	0.5
231	quiet	0.025	0.05	0.025	-0.025	2	0.5
232	apples	0.025	0.05	0.025	-0.025	2	0.5
233	open	0.0125	0.0375	0.025	-0.025	3	0.333333333333333
234	leave	0.025	0.05	0.025	-0.025	2	0.5
235	pen	0.025	0.05	0.025	-0.025	2	0.5
236	boots	0.0125	0.0375	0.025	-0.025	3	0.333333333333333
237	friend	0.025	0.05	0.025	-0.025	2	0.5
238	knowledge	0.0125	0.0375	0.025	-0.025	3	0.333333333333333
239	forward	0.0125	0.0375	0.025	-0.025	3	0.333333333333333
240	chips	0.0125	0.0375	0.025	-0.025	3	0.333333333333333
241	soccer	0.025	0.05	0.025	-0.025	2	0.5
242	float	0.0125	0.0375	0.025	-0.025	3	0.333333333333333
243	giraffe	0.0125	0.0375	0.025	-0.025	3	0.333333333333333
244	president	0.0125	0.0375	0.025	-0.025	3	0.333333333333333
245	bulb	0.0125	0.0375	0.025	-0.025	3	0.333333333333333
246	newspaper	0.0125	0.0375	0.025	-0.025	3	0.333333333333333
247	working	0.0125	0.0375	0.025	-0.025	3	0.333333333333333
248	vegetables	0.0125	0.0375	0.025	-0.025	3	0.333333333333333
249	broccoli	0.0125	0.0375	0.025	-0.025	3	0.333333333333333
250	rage	0.0125	0.0375	0.025	-0.025	3	0.333333333333333
251	evil	0.0125	0.0375	0.025	-0.025	3	0.333333333333333
252	great	0.0125	0.0375	0.025	-0.025	3	0.333333333333333
253	died	0	0.025	0.025	-0.025	2.5	0
254	killed	0	0.025	0.025	-0.025	2.5	0
255	sentence	0	0.025	0.025	-0.025	2.5	0
256	fake	0	0.025	0.025	-0.025	2.5	0
257	after	0	0.025	0.025	-0.025	2.5	0
258	calming	0	0.025	0.025	-0.025	2.5	0
259	relaxed	0	0.025	0.025	-0.025	2.5	0
260	fruits	0	0.025	0.025	-0.025	2.5	0
261	protein	0	0.025	0.025	-0.025	2.5	0
262	honest	0	0.025	0.025	-0.025	2.5	0
263	georgia	0	0.025	0.025	-0.025	2.5	0
264	creamer	0	0.025	0.025	-0.025	2.5	0
265	grandparents	0	0.025	0.025	-0.025	2.5	0
266	hopes	0	0.025	0.025	-0.025	2.5	0
267	trust	0	0.025	0.025	-0.025	2.5	0
268	lust	0	0.025	0.025	-0.025	2.5	0
269	hop	0	0.025	0.025	-0.025	2.5	0
270	lure	0	0.025	0.025	-0.025	2.5	0
271	vegas	0	0.025	0.025	-0.025	2.5	0
272	suspicion	0	0.025	0.025	-0.025	2.5	0
273	ask	0	0.025	0.025	-0.025	2.5	0
274	magazine	0	0.025	0.025	-0.025	2.5	0
275	path	0	0.025	0.025	-0.025	2.5	0
276	secure	0	0.025	0.025	-0.025	2.5	0
277	modern	0	0.025	0.025	-0.025	2.5	0
278	balance	0	0.025	0.025	-0.025	2.5	0
279	purse	0	0.025	0.025	-0.025	2.5	0
280	alarm	0	0.025	0.025	-0.025	2.5	0
281	groceries	0	0.025	0.025	-0.025	2.5	0
282	payment	0	0.025	0.025	-0.025	2.5	0
283	tokyo	0	0.025	0.025	-0.025	2.5	0
284	hamburger	0	0.025	0.025	-0.025	2.5	0
285	seat	0	0.025	0.025	-0.025	2.5	0
286	logs	0	0.025	0.025	-0.025	2.5	0
287	cabin	0	0.025	0.025	-0.025	2.5	0
288	canoe	0	0.025	0.025	-0.025	2.5	0
289	frightened	0	0.025	0.025	-0.025	2.5	0
290	shrink	0	0.025	0.025	-0.025	2.5	0
291	courtroom	0	0.025	0.025	-0.025	2.5	0
292	peanut	0	0.025	0.025	-0.025	2.5	0
293	jelly	0	0.025	0.025	-0.025	2.5	0
294	off	0	0.025	0.025	-0.025	2.5	0
295	sneakers	0	0.025	0.025	-0.025	2.5	0
296	wandering	0	0.025	0.025	-0.025	2.5	0
297	floating	0	0.025	0.025	-0.025	2.5	0
298	current	0	0.025	0.025	-0.025	2.5	0
299	nachos	0	0.025	0.025	-0.025	2.5	0
300	fountain	0	0.025	0.025	-0.025	2.5	0
301	south	0	0.025	0.025	-0.025	2.5	0
302	sausage	0	0.025	0.025	-0.025	2.5	0
303	hotdog	0	0.025	0.025	-0.025	2.5	0
304	jobs	0	0.025	0.025	-0.025	2.5	0
305	walls	0	0.025	0.025	-0.025	2.5	0
306	handle	0	0.025	0.025	-0.025	2.5	0
307	sheath	0	0.025	0.025	-0.025	2.5	0
308	student	0	0.025	0.025	-0.025	2.5	0
309	order	0	0.025	0.025	-0.025	2.5	0
310	glad	0	0.025	0.025	-0.025	2.5	0
311	blow	0	0.025	0.025	-0.025	2.5	0
312	hug	0	0.025	0.025	-0.025	2.5	0
313	affection	0	0.025	0.025	-0.025	2.5	0
314	murdered	0	0.025	0.025	-0.025	2.5	0
315	charity	0	0.025	0.025	-0.025	2.5	0
316	necklace	0	0.025	0.025	-0.025	2.5	0
317	lipstick	0	0.025	0.025	-0.025	2.5	0
318	lick	0	0.025	0.025	-0.025	2.5	0
319	combination	0	0.025	0.025	-0.025	2.5	0
320	champagne	0	0.025	0.025	-0.025	2.5	0
321	beverage	0	0.025	0.025	-0.025	2.5	0
322	fortune	0	0.025	0.025	-0.025	2.5	0
323	cellphone	0	0.025	0.025	-0.025	2.5	0
324	scent	0	0.025	0.025	-0.025	2.5	0
325	curious	0	0.025	0.025	-0.025	2.5	0
326	ugly	0	0.025	0.025	-0.025	2.5	0
327	dean	0	0.025	0.025	-0.025	2.5	0
328	choices	0	0.025	0.025	-0.025	2.5	0
329	intelligence	0	0.025	0.025	-0.025	2.5	0
330	enjoyable	0	0.025	0.025	-0.025	2.5	0
331	locker	0	0.025	0.025	-0.025	2.5	0
332	guilt	0	0.025	0.025	-0.025	2.5	0
333	powerless	0	0.025	0.025	-0.025	2.5	0
334	concerned	0	0.025	0.025	-0.025	2.5	0
335	danger	0	0.025	0.025	-0.025	2.5	0
336	mayor	0	0.025	0.025	-0.025	2.5	0
337	vision	0	0.025	0.025	-0.025	2.5	0
338	stadium	0	0.025	0.025	-0.025	2.5	0
339	sparkle	0	0.025	0.025	-0.025	2.5	0
340	frigid	0	0.025	0.025	-0.025	2.5	0
341	murderer	0	0.025	0.025	-0.025	2.5	0
342	naked	0	0.025	0.025	-0.025	2.5	0
343	sexy	0	0.025	0.025	-0.025	2.5	0
344	abnormal	0	0.025	0.025	-0.025	2.5	0
345	strange	0	0.025	0.025	-0.025	2.5	0
346	look	0	0.025	0.025	-0.025	2.5	0
347	dishonest	0	0.025	0.025	-0.025	2.5	0
348	achieve	0	0.025	0.025	-0.025	2.5	0
349	interesting	0	0.025	0.025	-0.025	2.5	0
350	rotten	0	0.025	0.025	-0.025	2.5	0
351	disease	0	0.025	0.025	-0.025	2.5	0
352	ambulance	0	0.025	0.025	-0.025	2.5	0
353	ornaments	0	0.025	0.025	-0.025	2.5	0
354	dizzy	0	0.025	0.025	-0.025	2.5	0
355	burns	0	0.025	0.025	-0.025	2.5	0
356	subject	0	0.025	0.025	-0.025	2.5	0
357	bracelet	0	0.025	0.025	-0.025	2.5	0
358	loop	0	0.025	0.025	-0.025	2.5	0
359	rip	0	0.025	0.025	-0.025	2.5	0
360	tear	0	0.025	0.025	-0.025	2.5	0
361	supernova	0	0.025	0.025	-0.025	2.5	0
362	ale	0	0.025	0.025	-0.025	2.5	0
363	ail	0	0.025	0.025	-0.025	2.5	0
364	plague	0	0.025	0.025	-0.025	2.5	0
365	parks	0	0.025	0.025	-0.025	2.5	0
366	wise	0	0.025	0.025	-0.025	2.5	0
367	stones	0	0.025	0.025	-0.025	2.5	0
368	vodka	0	0.025	0.025	-0.025	2.5	0
369	heartache	0	0.025	0.025	-0.025	2.5	0
370	frown	0	0.025	0.025	-0.025	2.5	0
371	weak	0	0.025	0.025	-0.025	2.5	0
372	strangers	0	0.025	0.025	-0.025	2.5	0
373	bikini	0	0.025	0.025	-0.025	2.5	0
374	homework	0	0.025	0.025	-0.025	2.5	0
375	bars	0	0.025	0.025	-0.025	2.5	0
376	convict	0	0.025	0.025	-0.025	2.5	0
377	violence	0	0.025	0.025	-0.025	2.5	0
378	near	0	0.025	0.025	-0.025	2.5	0
379	cost	0	0.025	0.025	-0.025	2.5	0
380	soil	0	0.025	0.025	-0.025	2.5	0
381	solve	0	0.025	0.025	-0.025	2.5	0
382	perfect	0	0.025	0.025	-0.025	2.5	0
383	snowman	0	0.025	0.025	-0.025	2.5	0
384	behavior	0	0.025	0.025	-0.025	2.5	0
385	reservoir	0	0.025	0.025	-0.025	2.5	0
386	grandparent	0	0.025	0.025	-0.025	2.5	0
387	weights	0	0.025	0.025	-0.025	2.5	0
388	determination	0	0.025	0.025	-0.025	2.5	0
389	grandma	0	0.025	0.025	-0.025	2.5	0
390	grandpa	0	0.025	0.025	-0.025	2.5	0
391	niece	0	0.025	0.025	-0.025	2.5	0
392	nephew	0	0.025	0.025	-0.025	2.5	0
393	roll	0	0.025	0.025	-0.025	2.5	0
394	pine	0	0.025	0.025	-0.025	2.5	0
395	plug	0	0.025	0.025	-0.025	2.5	0
396	close	0	0.025	0.025	-0.025	2.5	0
397	organs	0	0.025	0.025	-0.025	2.5	0
398	see	0	0.025	0.025	-0.025	2.5	0
399	name	0	0.025	0.025	-0.025	2.5	0
400	purpose	0	0.025	0.025	-0.025	2.5	0
401	motivation	0	0.025	0.025	-0.025	2.5	0
402	property	0	0.025	0.025	-0.025	2.5	0
403	enjoyment	0	0.025	0.025	-0.025	2.5	0
404	skunk	0	0.025	0.025	-0.025	2.5	0
405	bones	0	0.025	0.025	-0.025	2.5	0
406	no	0	0.025	0.025	-0.025	2.5	0
407	madness	0	0.025	0.025	-0.025	2.5	0
408	torn	0	0.025	0.025	-0.025	2.5	0
409	abuse	0	0.025	0.025	-0.025	2.5	0
410	increase	0	0.025	0.025	-0.025	2.5	0
411	tree	0.15	0.1625	0.0125	-0.0125	1.08333333333333	0.923076923076923
412	chicken	0.075	0.0875	0.0125	-0.0125	1.16666666666667	0.857142857142857
413	grill	0.0125	0.025	0.0125	-0.0125	2	0.5
414	grass	0.1125	0.125	0.0125	-0.0125	1.11111111111111	0.9
415	garden	0.0625	0.075	0.0125	-0.0125	1.2	0.833333333333333
416	muscle	0.025	0.0375	0.0125	-0.0125	1.5	0.666666666666667
417	school	0.1125	0.125	0.0125	-0.0125	1.11111111111111	0.9
418	test	0.0375	0.05	0.0125	-0.0125	1.33333333333333	0.75
419	easy	0.0125	0.025	0.0125	-0.0125	2	0.5
420	many	0.0125	0.025	0.0125	-0.0125	2	0.5
421	soon	0.025	0.0375	0.0125	-0.0125	1.5	0.666666666666667
422	old	0.0625	0.075	0.0125	-0.0125	1.2	0.833333333333333
423	aging	0.0125	0.025	0.0125	-0.0125	2	0.5
424	feelings	0.0125	0.025	0.0125	-0.0125	2	0.5
425	job	0.1125	0.125	0.0125	-0.0125	1.11111111111111	0.9
426	learning	0.0125	0.025	0.0125	-0.0125	2	0.5
427	community	0.0125	0.025	0.0125	-0.0125	2	0.5
428	together	0.05	0.0625	0.0125	-0.0125	1.25	0.8
429	will	0.0125	0.025	0.0125	-0.0125	2	0.5
430	wire	0.0125	0.025	0.0125	-0.0125	2	0.5
431	scar	0.0125	0.025	0.0125	-0.0125	2	0.5
432	dishes	0.0125	0.025	0.0125	-0.0125	2	0.5
433	yard	0.025	0.0375	0.0125	-0.0125	1.5	0.666666666666667
434	seeds	0.0125	0.025	0.0125	-0.0125	2	0.5
435	dinner	0.0875	0.1	0.0125	-0.0125	1.14285714285714	0.875
436	bag	0.0375	0.05	0.0125	-0.0125	1.33333333333333	0.75
437	trash	0.05	0.0625	0.0125	-0.0125	1.25	0.8
438	sandwich	0.0375	0.05	0.0125	-0.0125	1.33333333333333	0.75
439	ham	0.0125	0.025	0.0125	-0.0125	2	0.5
440	pig	0.0375	0.05	0.0125	-0.0125	1.33333333333333	0.75
441	english	0.0125	0.025	0.0125	-0.0125	2	0.5
442	liquid	0.025	0.0375	0.0125	-0.0125	1.5	0.666666666666667
443	gift	0.025	0.0375	0.0125	-0.0125	1.5	0.666666666666667
444	letter	0.0125	0.025	0.0125	-0.0125	2	0.5
445	woman	0.0875	0.1	0.0125	-0.0125	1.14285714285714	0.875
446	moon	0.1	0.1125	0.0125	-0.0125	1.125	0.888888888888889
447	nose	0.05	0.0625	0.0125	-0.0125	1.25	0.8
448	tiny	0.0125	0.025	0.0125	-0.0125	2	0.5
449	limit	0.0125	0.025	0.0125	-0.0125	2	0.5
450	emotion	0.0125	0.025	0.0125	-0.0125	2	0.5
451	judge	0.0375	0.05	0.0125	-0.0125	1.33333333333333	0.75
452	desire	0.0125	0.025	0.0125	-0.0125	2	0.5
453	salary	0.0125	0.025	0.0125	-0.0125	2	0.5
454	bank	0.025	0.0375	0.0125	-0.0125	1.5	0.666666666666667
455	stop	0.0375	0.05	0.0125	-0.0125	1.33333333333333	0.75
456	cloudy	0.0125	0.025	0.0125	-0.0125	2	0.5
457	coins	0.0125	0.025	0.0125	-0.0125	2	0.5
458	taste	0.025	0.0375	0.0125	-0.0125	1.5	0.666666666666667
459	bottom	0.0125	0.025	0.0125	-0.0125	2	0.5
460	out	0.025	0.0375	0.0125	-0.0125	1.5	0.666666666666667
461	in	0.0125	0.025	0.0125	-0.0125	2	0.5
462	station	0.025	0.0375	0.0125	-0.0125	1.5	0.666666666666667
463	carrot	0.025	0.0375	0.0125	-0.0125	1.5	0.666666666666667
464	cut	0.05	0.0625	0.0125	-0.0125	1.25	0.8
465	fuel	0.0125	0.025	0.0125	-0.0125	2	0.5
466	netflix	0.0125	0.025	0.0125	-0.0125	2	0.5
467	butter	0.0625	0.075	0.0125	-0.0125	1.2	0.833333333333333
468	dairy	0.0125	0.025	0.0125	-0.0125	2	0.5
469	shopping	0.05	0.0625	0.0125	-0.0125	1.25	0.8
470	crying	0.025	0.0375	0.0125	-0.0125	1.5	0.666666666666667
471	movies	0.0125	0.025	0.0125	-0.0125	2	0.5
472	branches	0.0125	0.025	0.0125	-0.0125	2	0.5
473	barn	0.0125	0.025	0.0125	-0.0125	2	0.5
474	animals	0.0625	0.075	0.0125	-0.0125	1.2	0.833333333333333
475	towel	0.025	0.0375	0.0125	-0.0125	1.5	0.666666666666667
476	warm	0.1	0.1125	0.0125	-0.0125	1.125	0.888888888888889
477	theater	0.0125	0.025	0.0125	-0.0125	2	0.5
478	bubbles	0.0125	0.025	0.0125	-0.0125	2	0.5
479	exercise	0.0625	0.075	0.0125	-0.0125	1.2	0.833333333333333
480	jungle	0.025	0.0375	0.0125	-0.0125	1.5	0.666666666666667
481	gorilla	0.0125	0.025	0.0125	-0.0125	2	0.5
482	running	0.0375	0.05	0.0125	-0.0125	1.33333333333333	0.75
483	innocent	0.0125	0.025	0.0125	-0.0125	2	0.5
484	competition	0.0125	0.025	0.0125	-0.0125	2	0.5
485	dedication	0.0125	0.025	0.0125	-0.0125	2	0.5
486	unsafe	0.0125	0.025	0.0125	-0.0125	2	0.5
487	shame	0.0125	0.025	0.0125	-0.0125	2	0.5
488	playground	0.025	0.0375	0.0125	-0.0125	1.5	0.666666666666667
489	side	0.0125	0.025	0.0125	-0.0125	2	0.5
490	japan	0.0125	0.025	0.0125	-0.0125	2	0.5
491	strike	0.0125	0.025	0.0125	-0.0125	2	0.5
492	dry	0.025	0.0375	0.0125	-0.0125	1.5	0.666666666666667
493	machine	0.0125	0.025	0.0125	-0.0125	2	0.5
494	fresh	0.0375	0.05	0.0125	-0.0125	1.33333333333333	0.75
495	lights	0.0125	0.025	0.0125	-0.0125	2	0.5
496	post	0.0125	0.025	0.0125	-0.0125	2	0.5
497	circle	0.025	0.0375	0.0125	-0.0125	1.5	0.666666666666667
498	stuck	0.0125	0.025	0.0125	-0.0125	2	0.5
499	kid	0.025	0.0375	0.0125	-0.0125	1.5	0.666666666666667
500	dad	0.025	0.0375	0.0125	-0.0125	1.5	0.666666666666667
501	cry	0.025	0.0375	0.0125	-0.0125	1.5	0.666666666666667
502	parts	0.0125	0.025	0.0125	-0.0125	2	0.5
503	shake	0.0125	0.025	0.0125	-0.0125	2	0.5
504	depressed	0.0125	0.025	0.0125	-0.0125	2	0.5
505	alone	0.025	0.0375	0.0125	-0.0125	1.5	0.666666666666667
506	find	0.0125	0.025	0.0125	-0.0125	2	0.5
507	thirsty	0.0125	0.025	0.0125	-0.0125	2	0.5
508	confusion	0.0125	0.025	0.0125	-0.0125	2	0.5
509	final	0.0125	0.025	0.0125	-0.0125	2	0.5
510	trouble	0.0125	0.025	0.0125	-0.0125	2	0.5
511	boring	0.0125	0.025	0.0125	-0.0125	2	0.5
512	helpful	0.0125	0.025	0.0125	-0.0125	2	0.5
513	calm	0.0375	0.05	0.0125	-0.0125	1.33333333333333	0.75
514	peaceful	0.0125	0.025	0.0125	-0.0125	2	0.5
515	shorts	0.0125	0.025	0.0125	-0.0125	2	0.5
516	gloves	0.0125	0.025	0.0125	-0.0125	2	0.5
517	electricity	0.0125	0.025	0.0125	-0.0125	2	0.5
518	needle	0.0125	0.025	0.0125	-0.0125	2	0.5
519	outside	0.05	0.0625	0.0125	-0.0125	1.25	0.8
520	unknown	0.025	0.0375	0.0125	-0.0125	1.5	0.666666666666667
521	darkness	0.0125	0.025	0.0125	-0.0125	2	0.5
522	dust	0.0125	0.025	0.0125	-0.0125	2	0.5
523	insane	0.0125	0.025	0.0125	-0.0125	2	0.5
524	normal	0.0125	0.025	0.0125	-0.0125	2	0.5
525	number	0.025	0.0375	0.0125	-0.0125	1.5	0.666666666666667
526	king	0.0375	0.05	0.0125	-0.0125	1.33333333333333	0.75
527	gasoline	0.0125	0.025	0.0125	-0.0125	2	0.5
528	steel	0.0125	0.025	0.0125	-0.0125	2	0.5
529	clown	0.0125	0.025	0.0125	-0.0125	2	0.5
530	jam	0.025	0.0375	0.0125	-0.0125	1.5	0.666666666666667
531	grape	0.0125	0.025	0.0125	-0.0125	2	0.5
532	well	0.0125	0.025	0.0125	-0.0125	2	0.5
533	type	0.0125	0.025	0.0125	-0.0125	2	0.5
534	rush	0.0125	0.025	0.0125	-0.0125	2	0.5
535	shot	0.0125	0.025	0.0125	-0.0125	2	0.5
536	playing	0.0125	0.025	0.0125	-0.0125	2	0.5
537	high	0.025	0.0375	0.0125	-0.0125	1.5	0.666666666666667
538	limp	0.0125	0.025	0.0125	-0.0125	2	0.5
539	join	0.0125	0.025	0.0125	-0.0125	2	0.5
540	embrace	0.0125	0.025	0.0125	-0.0125	2	0.5
541	frozen	0.0125	0.025	0.0125	-0.0125	2	0.5
542	belt	0.0125	0.025	0.0125	-0.0125	2	0.5
543	scissors	0.0125	0.025	0.0125	-0.0125	2	0.5
544	age	0.0125	0.025	0.0125	-0.0125	2	0.5
545	pot	0.0125	0.025	0.0125	-0.0125	2	0.5
546	vote	0.0125	0.025	0.0125	-0.0125	2	0.5
547	film	0.0125	0.025	0.0125	-0.0125	2	0.5
548	sales	0.0125	0.025	0.0125	-0.0125	2	0.5
549	bathroom	0.0125	0.025	0.0125	-0.0125	2	0.5
550	turtles	0.0125	0.025	0.0125	-0.0125	2	0.5
551	throw	0.0125	0.025	0.0125	-0.0125	2	0.5
552	square	0.0125	0.025	0.0125	-0.0125	2	0.5
553	sign	0.0125	0.025	0.0125	-0.0125	2	0.5
554	ketchup	0.0125	0.025	0.0125	-0.0125	2	0.5
555	mustard	0.0125	0.025	0.0125	-0.0125	2	0.5
556	drinking	0.0375	0.05	0.0125	-0.0125	1.33333333333333	0.75
557	uncle	0.0125	0.025	0.0125	-0.0125	2	0.5
558	aunt	0.0125	0.025	0.0125	-0.0125	2	0.5
559	television	0.0375	0.05	0.0125	-0.0125	1.33333333333333	0.75
560	energy	0.025	0.0375	0.0125	-0.0125	1.5	0.666666666666667
561	drinks	0.025	0.0375	0.0125	-0.0125	1.5	0.666666666666667
562	flesh	0.0125	0.025	0.0125	-0.0125	2	0.5
563	kidney	0.0125	0.025	0.0125	-0.0125	2	0.5
564	study	0.0125	0.025	0.0125	-0.0125	2	0.5
565	university	0.0125	0.025	0.0125	-0.0125	2	0.5
566	education	0.025	0.0375	0.0125	-0.0125	1.5	0.666666666666667
567	government	0.0125	0.025	0.0125	-0.0125	2	0.5
568	trade	0.0125	0.025	0.0125	-0.0125	2	0.5
569	parent	0.0125	0.025	0.0125	-0.0125	2	0.5
570	sister	0.025	0.0375	0.0125	-0.0125	1.5	0.666666666666667
571	grades	0.0125	0.025	0.0125	-0.0125	2	0.5
572	politics	0.0125	0.025	0.0125	-0.0125	2	0.5
573	films	0.0125	0.025	0.0125	-0.0125	2	0.5
574	nothing	0.0125	0.025	0.0125	-0.0125	2	0.5
575	laces	0.0125	0.025	0.0125	-0.0125	2	0.5
576	breath	0.0125	0.025	0.0125	-0.0125	2	0.5
577	clip	0.0125	0.025	0.0125	-0.0125	2	0.5
578	furniture	0.0125	0.025	0.0125	-0.0125	2	0.5
579	reason	0.0125	0.025	0.0125	-0.0125	2	0.5
580	planets	0.0125	0.025	0.0125	-0.0125	2	0.5
581	hiking	0.0375	0.05	0.0125	-0.0125	1.33333333333333	0.75
582	dogs	0.0375	0.05	0.0125	-0.0125	1.33333333333333	0.75
583	ducks	0.0125	0.025	0.0125	-0.0125	2	0.5
584	geese	0.0125	0.025	0.0125	-0.0125	2	0.5
585	desk	0.0125	0.025	0.0125	-0.0125	2	0.5
586	telephone	0.0125	0.025	0.0125	-0.0125	2	0.5
587	hate	0.0375	0.05	0.0125	-0.0125	1.33333333333333	0.75
588	painful	0.0125	0.025	0.0125	-0.0125	2	0.5
589	welcome	0.0125	0.025	0.0125	-0.0125	2	0.5
590	ill	0.0125	0.025	0.0125	-0.0125	2	0.5
591	presents	0.0125	0.025	0.0125	-0.0125	2	0.5
592	pets	0.0125	0.025	0.0125	-0.0125	2	0.5
593	secrets	0.0125	0.025	0.0125	-0.0125	2	0.5
594	stories	0.0125	0.025	0.0125	-0.0125	2	0.5
595	seed	0.0125	0.025	0.0125	-0.0125	2	0.5
596	africa	0.0125	0.025	0.0125	-0.0125	2	0.5
597	royal	0.0125	0.025	0.0125	-0.0125	2	0.5
598	history	0.0125	0.025	0.0125	-0.0125	2	0.5
599	unit	0.0125	0.025	0.0125	-0.0125	2	0.5
600	unhealthy	0.0125	0.025	0.0125	-0.0125	2	0.5
601	pleasant	0.0125	0.025	0.0125	-0.0125	2	0.5
602	beautiful	0.0125	0.025	0.0125	-0.0125	2	0.5
603	flag	0.0125	0.025	0.0125	-0.0125	2	0.5
604	dump	0.0125	0.025	0.0125	-0.0125	2	0.5
605	submarine	0.0125	0.025	0.0125	-0.0125	2	0.5
606	olympics	0.0125	0.025	0.0125	-0.0125	2	0.5
607	creepy	0.0125	0.025	0.0125	-0.0125	2	0.5
608	beans	0.0125	0.025	0.0125	-0.0125	2	0.5
609	pale	0.0125	0.025	0.0125	-0.0125	2	0.5
610	hunger	0.0125	0.025	0.0125	-0.0125	2	0.5
611	diet	0.0125	0.025	0.0125	-0.0125	2	0.5
612	race	0.0125	0.025	0.0125	-0.0125	2	0.5
613	vest	0.0125	0.025	0.0125	-0.0125	2	0.5
614	new	0.025	0.0375	0.0125	-0.0125	1.5	0.666666666666667
615	again	0.0125	0.025	0.0125	-0.0125	2	0.5
616	unsure	0.0125	0.025	0.0125	-0.0125	2	0.5
617	worried	0.0125	0.025	0.0125	-0.0125	2	0.5
618	effort	0.0125	0.025	0.0125	-0.0125	2	0.5
619	strength	0.0125	0.025	0.0125	-0.0125	2	0.5
620	stores	0.0125	0.025	0.0125	-0.0125	2	0.5
621	swing	0.0125	0.025	0.0125	-0.0125	2	0.5
622	sunday	0.0125	0.025	0.0125	-0.0125	2	0.5
623	bourbon	0.0125	0.025	0.0125	-0.0125	2	0.5
624	rainy	0.0125	0.025	0.0125	-0.0125	2	0.5
625	delivery	0.0125	0.025	0.0125	-0.0125	2	0.5
626	pearl	0.0125	0.025	0.0125	-0.0125	2	0.5
627	now	0.0125	0.025	0.0125	-0.0125	2	0.5
628	fridge	0.0125	0.025	0.0125	-0.0125	2	0.5
629	brave	0.0125	0.025	0.0125	-0.0125	2	0.5
630	safety	0.0125	0.025	0.0125	-0.0125	2	0.5
631	picnic	0.0125	0.025	0.0125	-0.0125	2	0.5
632	coroner	0	0.0125	0.0125	-0.0125	1.25	0
633	drawer	0	0.0125	0.0125	-0.0125	1.25	0
634	cooler	0	0.0125	0.0125	-0.0125	1.25	0
635	autopsy	0	0.0125	0.0125	-0.0125	1.25	0
636	identification	0	0.0125	0.0125	-0.0125	1.25	0
637	license	0	0.0125	0.0125	-0.0125	1.25	0
638	cover	0	0.0125	0.0125	-0.0125	1.25	0
639	shroud	0	0.0125	0.0125	-0.0125	1.25	0
640	dirge	0	0.0125	0.0125	-0.0125	1.25	0
641	strangle	0	0.0125	0.0125	-0.0125	1.25	0
642	stab	0	0.0125	0.0125	-0.0125	1.25	0
643	trigger	0	0.0125	0.0125	-0.0125	1.25	0
644	permit	0	0.0125	0.0125	-0.0125	1.25	0
645	defense	0	0.0125	0.0125	-0.0125	1.25	0
646	blindfold	0	0.0125	0.0125	-0.0125	1.25	0
647	firing	0	0.0125	0.0125	-0.0125	1.25	0
648	squad	0	0.0125	0.0125	-0.0125	1.25	0
649	electrocution	0	0.0125	0.0125	-0.0125	1.25	0
650	attorney	0	0.0125	0.0125	-0.0125	1.25	0
651	decision	0	0.0125	0.0125	-0.0125	1.25	0
652	prisoner	0	0.0125	0.0125	-0.0125	1.25	0
653	wardon	0	0.0125	0.0125	-0.0125	1.25	0
654	bribe	0	0.0125	0.0125	-0.0125	1.25	0
655	governor	0	0.0125	0.0125	-0.0125	1.25	0
656	mansion	0	0.0125	0.0125	-0.0125	1.25	0
657	election	0	0.0125	0.0125	-0.0125	1.25	0
658	moron	0	0.0125	0.0125	-0.0125	1.25	0
659	uninformed	0	0.0125	0.0125	-0.0125	1.25	0
660	term	0	0.0125	0.0125	-0.0125	1.25	0
661	impeach	0	0.0125	0.0125	-0.0125	1.25	0
662	lie	0	0.0125	0.0125	-0.0125	1.25	0
663	crazy	0	0.0125	0.0125	-0.0125	1.25	0
664	democrat	0	0.0125	0.0125	-0.0125	1.25	0
665	unbalanced	0	0.0125	0.0125	-0.0125	1.25	0
666	topic	0	0.0125	0.0125	-0.0125	1.25	0
667	went	0	0.0125	0.0125	-0.0125	1.25	0
668	extinct	0	0.0125	0.0125	-0.0125	1.25	0
669	presen	0	0.0125	0.0125	-0.0125	1.25	0
670	thumb	0	0.0125	0.0125	-0.0125	1.25	0
671	televison	0	0.0125	0.0125	-0.0125	1.25	0
672	refrigerator	0	0.0125	0.0125	-0.0125	1.25	0
673	therapist	0	0.0125	0.0125	-0.0125	1.25	0
674	rubbed	0	0.0125	0.0125	-0.0125	1.25	0
675	years	0	0.0125	0.0125	-0.0125	1.25	0
676	happyness	0	0.0125	0.0125	-0.0125	1.25	0
677	playgroud	0	0.0125	0.0125	-0.0125	1.25	0
678	vegatables	0	0.0125	0.0125	-0.0125	1.25	0
679	leafy	0	0.0125	0.0125	-0.0125	1.25	0
680	kale	0	0.0125	0.0125	-0.0125	1.25	0
681	shakes	0	0.0125	0.0125	-0.0125	1.25	0
682	excerise	0	0.0125	0.0125	-0.0125	1.25	0
683	weightloss	0	0.0125	0.0125	-0.0125	1.25	0
684	20lbs	0	0.0125	0.0125	-0.0125	1.25	0
685	gamble	0	0.0125	0.0125	-0.0125	1.25	0
686	lasvegas	0	0.0125	0.0125	-0.0125	1.25	0
687	nevada	0	0.0125	0.0125	-0.0125	1.25	0
688	peach	0	0.0125	0.0125	-0.0125	1.25	0
689	watermelon	0	0.0125	0.0125	-0.0125	1.25	0
690	gummy	0	0.0125	0.0125	-0.0125	1.25	0
691	cheesesteak	0	0.0125	0.0125	-0.0125	1.25	0
692	dwelling	0	0.0125	0.0125	-0.0125	1.25	0
693	spouse	0	0.0125	0.0125	-0.0125	1.25	0
694	grandkids	0	0.0125	0.0125	-0.0125	1.25	0
695	extended	0	0.0125	0.0125	-0.0125	1.25	0
696	bond	0	0.0125	0.0125	-0.0125	1.25	0
697	plans	0	0.0125	0.0125	-0.0125	1.25	0
698	intentions	0	0.0125	0.0125	-0.0125	1.25	0
699	desires	0	0.0125	0.0125	-0.0125	1.25	0
700	ambitions	0	0.0125	0.0125	-0.0125	1.25	0
701	typical	0	0.0125	0.0125	-0.0125	1.25	0
702	grace	0	0.0125	0.0125	-0.0125	1.25	0
703	compassion	0	0.0125	0.0125	-0.0125	1.25	0
704	connection	0	0.0125	0.0125	-0.0125	1.25	0
705	relate	0	0.0125	0.0125	-0.0125	1.25	0
706	faith	0	0.0125	0.0125	-0.0125	1.25	0
707	contract	0	0.0125	0.0125	-0.0125	1.25	0
708	frank	0	0.0125	0.0125	-0.0125	1.25	0
709	haven	0	0.0125	0.0125	-0.0125	1.25	0
710	prank	0	0.0125	0.0125	-0.0125	1.25	0
711	rim	0	0.0125	0.0125	-0.0125	1.25	0
712	canyon	0	0.0125	0.0125	-0.0125	1.25	0
713	camen	0	0.0125	0.0125	-0.0125	1.25	0
714	lush	0	0.0125	0.0125	-0.0125	1.25	0
715	loathing	0	0.0125	0.0125	-0.0125	1.25	0
716	hoop	0	0.0125	0.0125	-0.0125	1.25	0
717	toward	0	0.0125	0.0125	-0.0125	1.25	0
718	ereader	0	0.0125	0.0125	-0.0125	1.25	0
719	kindle	0	0.0125	0.0125	-0.0125	1.25	0
720	gumball	0	0.0125	0.0125	-0.0125	1.25	0
721	paprika	0	0.0125	0.0125	-0.0125	1.25	0
722	wisk	0	0.0125	0.0125	-0.0125	1.25	0
723	oregonal	0	0.0125	0.0125	-0.0125	1.25	0
724	omlete	0	0.0125	0.0125	-0.0125	1.25	0
725	excuses	0	0.0125	0.0125	-0.0125	1.25	0
726	ending	0	0.0125	0.0125	-0.0125	1.25	0
727	unfinished	0	0.0125	0.0125	-0.0125	1.25	0
728	truggle	0	0.0125	0.0125	-0.0125	1.25	0
729	birdfeeder	0	0.0125	0.0125	-0.0125	1.25	0
730	daffodills	0	0.0125	0.0125	-0.0125	1.25	0
731	shove	0	0.0125	0.0125	-0.0125	1.25	0
732	rake	0	0.0125	0.0125	-0.0125	1.25	0
733	lanes	0	0.0125	0.0125	-0.0125	1.25	0
734	signs	0	0.0125	0.0125	-0.0125	1.25	0
735	letters	0	0.0125	0.0125	-0.0125	1.25	0
736	magenta	0	0.0125	0.0125	-0.0125	1.25	0
737	blast	0	0.0125	0.0125	-0.0125	1.25	0
738	jams	0	0.0125	0.0125	-0.0125	1.25	0
739	guitars	0	0.0125	0.0125	-0.0125	1.25	0
740	branch	0	0.0125	0.0125	-0.0125	1.25	0
741	burial	0	0.0125	0.0125	-0.0125	1.25	0
742	plot	0	0.0125	0.0125	-0.0125	1.25	0
743	examination	0	0.0125	0.0125	-0.0125	1.25	0
744	credit	0	0.0125	0.0125	-0.0125	1.25	0
745	booze	0	0.0125	0.0125	-0.0125	1.25	0
746	gin	0	0.0125	0.0125	-0.0125	1.25	0
747	tonic	0	0.0125	0.0125	-0.0125	1.25	0
748	australian	0	0.0125	0.0125	-0.0125	1.25	0
749	melbourne	0	0.0125	0.0125	-0.0125	1.25	0
750	heels	0	0.0125	0.0125	-0.0125	1.25	0
751	slacks	0	0.0125	0.0125	-0.0125	1.25	0
752	jello	0	0.0125	0.0125	-0.0125	1.25	0
753	turquoise	0	0.0125	0.0125	-0.0125	1.25	0
754	favorite	0	0.0125	0.0125	-0.0125	1.25	0
755	asian	0	0.0125	0.0125	-0.0125	1.25	0
756	turk	0	0.0125	0.0125	-0.0125	1.25	0
757	payday	0	0.0125	0.0125	-0.0125	1.25	0
758	international	0	0.0125	0.0125	-0.0125	1.25	0
759	holyland	0	0.0125	0.0125	-0.0125	1.25	0
760	jerusalem	0	0.0125	0.0125	-0.0125	1.25	0
761	outback	0	0.0125	0.0125	-0.0125	1.25	0
762	sydney	0	0.0125	0.0125	-0.0125	1.25	0
763	wallaby	0	0.0125	0.0125	-0.0125	1.25	0
764	koala	0	0.0125	0.0125	-0.0125	1.25	0
765	congo	0	0.0125	0.0125	-0.0125	1.25	0
766	spain	0	0.0125	0.0125	-0.0125	1.25	0
767	seagull	0	0.0125	0.0125	-0.0125	1.25	0
768	wings	0	0.0125	0.0125	-0.0125	1.25	0
769	buffalo	0	0.0125	0.0125	-0.0125	1.25	0
770	plains	0	0.0125	0.0125	-0.0125	1.25	0
771	oklahoma	0	0.0125	0.0125	-0.0125	1.25	0
772	horses	0	0.0125	0.0125	-0.0125	1.25	0
773	gambling	0	0.0125	0.0125	-0.0125	1.25	0
774	slot	0	0.0125	0.0125	-0.0125	1.25	0
775	washington	0	0.0125	0.0125	-0.0125	1.25	0
776	capital	0	0.0125	0.0125	-0.0125	1.25	0
777	liberty	0	0.0125	0.0125	-0.0125	1.25	0
778	catfish	0	0.0125	0.0125	-0.0125	1.25	0
779	crawfish	0	0.0125	0.0125	-0.0125	1.25	0
780	barbecue	0	0.0125	0.0125	-0.0125	1.25	0
781	chill	0	0.0125	0.0125	-0.0125	1.25	0
782	clothespin	0	0.0125	0.0125	-0.0125	1.25	0
783	solid	0	0.0125	0.0125	-0.0125	1.25	0
784	elation	0	0.0125	0.0125	-0.0125	1.25	0
785	distant	0	0.0125	0.0125	-0.0125	1.25	0
786	foreign	0	0.0125	0.0125	-0.0125	1.25	0
787	sites	0	0.0125	0.0125	-0.0125	1.25	0
788	sounds	0	0.0125	0.0125	-0.0125	1.25	0
789	tastes	0	0.0125	0.0125	-0.0125	1.25	0
790	spicy	0	0.0125	0.0125	-0.0125	1.25	0
791	terrified	0	0.0125	0.0125	-0.0125	1.25	0
792	petrified	0	0.0125	0.0125	-0.0125	1.25	0
793	microscopic	0	0.0125	0.0125	-0.0125	1.25	0
794	scien	0	0.0125	0.0125	-0.0125	1.25	0
795	eel	0	0.0125	0.0125	-0.0125	1.25	0
796	mammal	0	0.0125	0.0125	-0.0125	1.25	0
797	sahara	0	0.0125	0.0125	-0.0125	1.25	0
798	morocco	0	0.0125	0.0125	-0.0125	1.25	0
799	casablanca	0	0.0125	0.0125	-0.0125	1.25	0
800	salty	0	0.0125	0.0125	-0.0125	1.25	0
801	exam	0	0.0125	0.0125	-0.0125	1.25	0
802	vanilla	0	0.0125	0.0125	-0.0125	1.25	0
803	meadow	0	0.0125	0.0125	-0.0125	1.25	0
804	clearing	0	0.0125	0.0125	-0.0125	1.25	0
805	causing	0	0.0125	0.0125	-0.0125	1.25	0
806	supervisor	0	0.0125	0.0125	-0.0125	1.25	0
807	judgment	0	0.0125	0.0125	-0.0125	1.25	0
808	verdict	0	0.0125	0.0125	-0.0125	1.25	0
809	plea	0	0.0125	0.0125	-0.0125	1.25	0
810	bargain	0	0.0125	0.0125	-0.0125	1.25	0
811	deal	0	0.0125	0.0125	-0.0125	1.25	0
812	lotion	0	0.0125	0.0125	-0.0125	1.25	0
813	rub	0	0.0125	0.0125	-0.0125	1.25	0
814	covers	0	0.0125	0.0125	-0.0125	1.25	0
815	jealous	0	0.0125	0.0125	-0.0125	1.25	0
816	gameshow	0	0.0125	0.0125	-0.0125	1.25	0
817	price	0	0.0125	0.0125	-0.0125	1.25	0
818	twists	0	0.0125	0.0125	-0.0125	1.25	0
819	turns	0	0.0125	0.0125	-0.0125	1.25	0
820	on	0	0.0125	0.0125	-0.0125	1.25	0
821	switch	0	0.0125	0.0125	-0.0125	1.25	0
822	lit	0	0.0125	0.0125	-0.0125	1.25	0
823	designer	0	0.0125	0.0125	-0.0125	1.25	0
824	slippers	0	0.0125	0.0125	-0.0125	1.25	0
825	caribbean	0	0.0125	0.0125	-0.0125	1.25	0
826	splash	0	0.0125	0.0125	-0.0125	1.25	0
827	splish	0	0.0125	0.0125	-0.0125	1.25	0
828	tell	0	0.0125	0.0125	-0.0125	1.25	0
829	pillows	0	0.0125	0.0125	-0.0125	1.25	0
830	tranqulity	0	0.0125	0.0125	-0.0125	1.25	0
831	pulling	0	0.0125	0.0125	-0.0125	1.25	0
832	mtdew	0	0.0125	0.0125	-0.0125	1.25	0
833	carbonation	0	0.0125	0.0125	-0.0125	1.25	0
834	craving	0	0.0125	0.0125	-0.0125	1.25	0
835	paris	0	0.0125	0.0125	-0.0125	1.25	0
836	eiffeltower	0	0.0125	0.0125	-0.0125	1.25	0
837	greentea	0	0.0125	0.0125	-0.0125	1.25	0
838	blacktea	0	0.0125	0.0125	-0.0125	1.25	0
839	sweettea	0	0.0125	0.0125	-0.0125	1.25	0
840	neworleans	0	0.0125	0.0125	-0.0125	1.25	0
841	cajun	0	0.0125	0.0125	-0.0125	1.25	0
842	jambalaya	0	0.0125	0.0125	-0.0125	1.25	0
843	foul	0	0.0125	0.0125	-0.0125	1.25	0
844	compete	0	0.0125	0.0125	-0.0125	1.25	0
845	gymnastics	0	0.0125	0.0125	-0.0125	1.25	0
846	tumbling	0	0.0125	0.0125	-0.0125	1.25	0
847	jumping	0	0.0125	0.0125	-0.0125	1.25	0
848	winning	0	0.0125	0.0125	-0.0125	1.25	0
849	celebrating	0	0.0125	0.0125	-0.0125	1.25	0
850	ramen	0	0.0125	0.0125	-0.0125	1.25	0
851	stirfry	0	0.0125	0.0125	-0.0125	1.25	0
852	spinach	0	0.0125	0.0125	-0.0125	1.25	0
853	berries	0	0.0125	0.0125	-0.0125	1.25	0
854	transitioning	0	0.0125	0.0125	-0.0125	1.25	0
855	walker	0	0.0125	0.0125	-0.0125	1.25	0
856	wheelchair	0	0.0125	0.0125	-0.0125	1.25	0
857	ideas	0	0.0125	0.0125	-0.0125	1.25	0
858	farms	0	0.0125	0.0125	-0.0125	1.25	0
859	ceiling	0	0.0125	0.0125	-0.0125	1.25	0
860	vault	0	0.0125	0.0125	-0.0125	1.25	0
861	pockets	0	0.0125	0.0125	-0.0125	1.25	0
862	equations	0	0.0125	0.0125	-0.0125	1.25	0
863	count	0	0.0125	0.0125	-0.0125	1.25	0
864	sword	0	0.0125	0.0125	-0.0125	1.25	0
865	guard	0	0.0125	0.0125	-0.0125	1.25	0
866	send	0	0.0125	0.0125	-0.0125	1.25	0
867	backpack	0	0.0125	0.0125	-0.0125	1.25	0
868	bicycle	0	0.0125	0.0125	-0.0125	1.25	0
869	tricycle	0	0.0125	0.0125	-0.0125	1.25	0
870	training	0	0.0125	0.0125	-0.0125	1.25	0
871	vocation	0	0.0125	0.0125	-0.0125	1.25	0
872	investigate	0	0.0125	0.0125	-0.0125	1.25	0
873	online	0	0.0125	0.0125	-0.0125	1.25	0
874	deli	0	0.0125	0.0125	-0.0125	1.25	0
875	acoustic	0	0.0125	0.0125	-0.0125	1.25	0
876	stock	0	0.0125	0.0125	-0.0125	1.25	0
877	prosperity	0	0.0125	0.0125	-0.0125	1.25	0
878	abundance	0	0.0125	0.0125	-0.0125	1.25	0
879	intention	0	0.0125	0.0125	-0.0125	1.25	0
880	seek	0	0.0125	0.0125	-0.0125	1.25	0
881	su	0	0.0125	0.0125	-0.0125	1.25	0
882	early	0	0.0125	0.0125	-0.0125	1.25	0
883	chapter	0	0.0125	0.0125	-0.0125	1.25	0
884	novel	0	0.0125	0.0125	-0.0125	1.25	0
885	mistrust	0	0.0125	0.0125	-0.0125	1.25	0
886	donation	0	0.0125	0.0125	-0.0125	1.25	0
887	beads	0	0.0125	0.0125	-0.0125	1.25	0
888	gemstone	0	0.0125	0.0125	-0.0125	1.25	0
889	sapphire	0	0.0125	0.0125	-0.0125	1.25	0
890	shock	0	0.0125	0.0125	-0.0125	1.25	0
891	headlights	0	0.0125	0.0125	-0.0125	1.25	0
892	cardboard	0	0.0125	0.0125	-0.0125	1.25	0
893	fort	0	0.0125	0.0125	-0.0125	1.25	0
894	lounge	0	0.0125	0.0125	-0.0125	1.25	0
895	bedroom	0	0.0125	0.0125	-0.0125	1.25	0
896	swan	0	0.0125	0.0125	-0.0125	1.25	0
897	soluble	0	0.0125	0.0125	-0.0125	1.25	0
898	trapped	0	0.0125	0.0125	-0.0125	1.25	0
899	rap	0	0.0125	0.0125	-0.0125	1.25	0
900	wrap	0	0.0125	0.0125	-0.0125	1.25	0
901	anice	0	0.0125	0.0125	-0.0125	1.25	0
902	licorrice	0	0.0125	0.0125	-0.0125	1.25	0
903	where	0	0.0125	0.0125	-0.0125	1.25	0
904	lock	0	0.0125	0.0125	-0.0125	1.25	0
905	both	0	0.0125	0.0125	-0.0125	1.25	0
906	booth	0	0.0125	0.0125	-0.0125	1.25	0
907	manure	0	0.0125	0.0125	-0.0125	1.25	0
908	priceless	0	0.0125	0.0125	-0.0125	1.25	0
909	nonexistent	0	0.0125	0.0125	-0.0125	1.25	0
910	stuff	0	0.0125	0.0125	-0.0125	1.25	0
911	tower	0	0.0125	0.0125	-0.0125	1.25	0
912	forrest	0	0.0125	0.0125	-0.0125	1.25	0
913	married	0	0.0125	0.0125	-0.0125	1.25	0
914	yesterday	0	0.0125	0.0125	-0.0125	1.25	0
915	know	0	0.0125	0.0125	-0.0125	1.25	0
916	seven	0	0.0125	0.0125	-0.0125	1.25	0
917	imagine	0	0.0125	0.0125	-0.0125	1.25	0
918	coward	0	0.0125	0.0125	-0.0125	1.25	0
919	coach	0	0.0125	0.0125	-0.0125	1.25	0
920	curly	0	0.0125	0.0125	-0.0125	1.25	0
921	just	0	0.0125	0.0125	-0.0125	1.25	0
922	mission	0	0.0125	0.0125	-0.0125	1.25	0
923	likely	0	0.0125	0.0125	-0.0125	1.25	0
924	attractive	0	0.0125	0.0125	-0.0125	1.25	0
925	potent	0	0.0125	0.0125	-0.0125	1.25	0
926	yawn	0	0.0125	0.0125	-0.0125	1.25	0
927	boast	0	0.0125	0.0125	-0.0125	1.25	0
928	brag	0	0.0125	0.0125	-0.0125	1.25	0
929	fist	0	0.0125	0.0125	-0.0125	1.25	0
930	somewhere	0	0.0125	0.0125	-0.0125	1.25	0
931	challenge	0	0.0125	0.0125	-0.0125	1.25	0
932	unfair	0	0.0125	0.0125	-0.0125	1.25	0
933	questionable	0	0.0125	0.0125	-0.0125	1.25	0
934	inspection	0	0.0125	0.0125	-0.0125	1.25	0
935	quarrel	0	0.0125	0.0125	-0.0125	1.25	0
936	stranger	0	0.0125	0.0125	-0.0125	1.25	0
937	stopped	0	0.0125	0.0125	-0.0125	1.25	0
938	locked	0	0.0125	0.0125	-0.0125	1.25	0
939	knock	0	0.0125	0.0125	-0.0125	1.25	0
940	chairs	0	0.0125	0.0125	-0.0125	1.25	0
941	respect	0	0.0125	0.0125	-0.0125	1.25	0
942	missing	0	0.0125	0.0125	-0.0125	1.25	0
943	evaluation	0	0.0125	0.0125	-0.0125	1.25	0
944	quizzes	0	0.0125	0.0125	-0.0125	1.25	0
945	textbook	0	0.0125	0.0125	-0.0125	1.25	0
946	studying	0	0.0125	0.0125	-0.0125	1.25	0
947	parties	0	0.0125	0.0125	-0.0125	1.25	0
948	tests	0	0.0125	0.0125	-0.0125	1.25	0
949	classes	0	0.0125	0.0125	-0.0125	1.25	0
950	experiences	0	0.0125	0.0125	-0.0125	1.25	0
951	simple	0	0.0125	0.0125	-0.0125	1.25	0
952	academic	0	0.0125	0.0125	-0.0125	1.25	0
953	studious	0	0.0125	0.0125	-0.0125	1.25	0
954	responsible	0	0.0125	0.0125	-0.0125	1.25	0
955	irresponsible	0	0.0125	0.0125	-0.0125	1.25	0
956	locks	0	0.0125	0.0125	-0.0125	1.25	0
957	highschool	0	0.0125	0.0125	-0.0125	1.25	0
958	smelly	0	0.0125	0.0125	-0.0125	1.25	0
959	adjustment	0	0.0125	0.0125	-0.0125	1.25	0
960	adolescence	0	0.0125	0.0125	-0.0125	1.25	0
961	misery	0	0.0125	0.0125	-0.0125	1.25	0
962	slid	0	0.0125	0.0125	-0.0125	1.25	0
963	advances	0	0.0125	0.0125	-0.0125	1.25	0
964	quickie	0	0.0125	0.0125	-0.0125	1.25	0
965	intercourse	0	0.0125	0.0125	-0.0125	1.25	0
966	innocence	0	0.0125	0.0125	-0.0125	1.25	0
967	distrust	0	0.0125	0.0125	-0.0125	1.25	0
968	deception	0	0.0125	0.0125	-0.0125	1.25	0
969	manipulation	0	0.0125	0.0125	-0.0125	1.25	0
970	ignorance	0	0.0125	0.0125	-0.0125	1.25	0
971	knowing	0	0.0125	0.0125	-0.0125	1.25	0
972	sensed	0	0.0125	0.0125	-0.0125	1.25	0
973	knew	0	0.0125	0.0125	-0.0125	1.25	0
974	decided	0	0.0125	0.0125	-0.0125	1.25	0
975	fate	0	0.0125	0.0125	-0.0125	1.25	0
976	uncontrolled	0	0.0125	0.0125	-0.0125	1.25	0
977	agony	0	0.0125	0.0125	-0.0125	1.25	0
978	anguish	0	0.0125	0.0125	-0.0125	1.25	0
979	prick	0	0.0125	0.0125	-0.0125	1.25	0
980	cough	0	0.0125	0.0125	-0.0125	1.25	0
981	mucus	0	0.0125	0.0125	-0.0125	1.25	0
982	throat	0	0.0125	0.0125	-0.0125	1.25	0
983	scratch	0	0.0125	0.0125	-0.0125	1.25	0
984	howl	0	0.0125	0.0125	-0.0125	1.25	0
985	wolf	0	0.0125	0.0125	-0.0125	1.25	0
986	canine	0	0.0125	0.0125	-0.0125	1.25	0
987	arcade	0	0.0125	0.0125	-0.0125	1.25	0
988	barbed	0	0.0125	0.0125	-0.0125	1.25	0
989	intoxicated	0	0.0125	0.0125	-0.0125	1.25	0
990	blur	0	0.0125	0.0125	-0.0125	1.25	0
991	sp	0	0.0125	0.0125	-0.0125	1.25	0
992	polution	0	0.0125	0.0125	-0.0125	1.25	0
993	noice	0	0.0125	0.0125	-0.0125	1.25	0
994	bikes	0	0.0125	0.0125	-0.0125	1.25	0
995	cycles	0	0.0125	0.0125	-0.0125	1.25	0
996	weel	0	0.0125	0.0125	-0.0125	1.25	0
997	wonem	0	0.0125	0.0125	-0.0125	1.25	0
998	croud	0	0.0125	0.0125	-0.0125	1.25	0
999	gole	0	0.0125	0.0125	-0.0125	1.25	0
1000	cap	0	0.0125	0.0125	-0.0125	1.25	0
1001	swatter	0	0.0125	0.0125	-0.0125	1.25	0
1002	ant	0	0.0125	0.0125	-0.0125	1.25	0
1003	feathers	0	0.0125	0.0125	-0.0125	1.25	0
1004	stairs	0	0.0125	0.0125	-0.0125	1.25	0
1005	bliss	0	0.0125	0.0125	-0.0125	1.25	0
1006	euphoria	0	0.0125	0.0125	-0.0125	1.25	0
1007	frustrated	0	0.0125	0.0125	-0.0125	1.25	0
1008	flourish	0	0.0125	0.0125	-0.0125	1.25	0
1009	coupling	0	0.0125	0.0125	-0.0125	1.25	0
1010	confident	0	0.0125	0.0125	-0.0125	1.25	0
1011	assure	0	0.0125	0.0125	-0.0125	1.25	0
1012	functioning	0	0.0125	0.0125	-0.0125	1.25	0
1013	absolve	0	0.0125	0.0125	-0.0125	1.25	0
1014	ritual	0	0.0125	0.0125	-0.0125	1.25	0
1015	converse	0	0.0125	0.0125	-0.0125	1.25	0
1016	meet	0	0.0125	0.0125	-0.0125	1.25	0
1017	private	0	0.0125	0.0125	-0.0125	1.25	0
1018	complain	0	0.0125	0.0125	-0.0125	1.25	0
1019	partying	0	0.0125	0.0125	-0.0125	1.25	0
1020	buddies	0	0.0125	0.0125	-0.0125	1.25	0
1021	waiting	0	0.0125	0.0125	-0.0125	1.25	0
1022	days	0	0.0125	0.0125	-0.0125	1.25	0
1023	telling	0	0.0125	0.0125	-0.0125	1.25	0
1024	motions	0	0.0125	0.0125	-0.0125	1.25	0
1025	challenges	0	0.0125	0.0125	-0.0125	1.25	0
1026	errands	0	0.0125	0.0125	-0.0125	1.25	0
1027	finalize	0	0.0125	0.0125	-0.0125	1.25	0
1028	negotiate	0	0.0125	0.0125	-0.0125	1.25	0
1029	argue	0	0.0125	0.0125	-0.0125	1.25	0
1030	bicker	0	0.0125	0.0125	-0.0125	1.25	0
1031	ignore	0	0.0125	0.0125	-0.0125	1.25	0
1032	coast	0	0.0125	0.0125	-0.0125	1.25	0
1033	exploring	0	0.0125	0.0125	-0.0125	1.25	0
1034	enlightening	0	0.0125	0.0125	-0.0125	1.25	0
1035	expnasion	0	0.0125	0.0125	-0.0125	1.25	0
1036	achievement	0	0.0125	0.0125	-0.0125	1.25	0
1037	accomplishment	0	0.0125	0.0125	-0.0125	1.25	0
1038	campfire	0	0.0125	0.0125	-0.0125	1.25	0
1039	enjoying	0	0.0125	0.0125	-0.0125	1.25	0
1040	cubicle	0	0.0125	0.0125	-0.0125	1.25	0
1041	staff	0	0.0125	0.0125	-0.0125	1.25	0
1042	coworkers	0	0.0125	0.0125	-0.0125	1.25	0
1043	conversation	0	0.0125	0.0125	-0.0125	1.25	0
1044	talking	0	0.0125	0.0125	-0.0125	1.25	0
1045	gossiping	0	0.0125	0.0125	-0.0125	1.25	0
1046	slacking	0	0.0125	0.0125	-0.0125	1.25	0
1047	mindlessness	0	0.0125	0.0125	-0.0125	1.25	0
1048	troubles	0	0.0125	0.0125	-0.0125	1.25	0
1049	resting	0	0.0125	0.0125	-0.0125	1.25	0
1050	wondering	0	0.0125	0.0125	-0.0125	1.25	0
1051	questioning	0	0.0125	0.0125	-0.0125	1.25	0
1052	security	0	0.0125	0.0125	-0.0125	1.25	0
1053	beginnings	0	0.0125	0.0125	-0.0125	1.25	0
1054	unfamilar	0	0.0125	0.0125	-0.0125	1.25	0
1055	buzzards	0	0.0125	0.0125	-0.0125	1.25	0
1056	sores	0	0.0125	0.0125	-0.0125	1.25	0
1057	pus	0	0.0125	0.0125	-0.0125	1.25	0
1058	goop	0	0.0125	0.0125	-0.0125	1.25	0
1059	walmart	0	0.0125	0.0125	-0.0125	1.25	0
1060	target	0	0.0125	0.0125	-0.0125	1.25	0
1061	traingle	0	0.0125	0.0125	-0.0125	1.25	0
1062	rectangle	0	0.0125	0.0125	-0.0125	1.25	0
1063	blocks	0	0.0125	0.0125	-0.0125	1.25	0
1064	sleek	0	0.0125	0.0125	-0.0125	1.25	0
1065	swerve	0	0.0125	0.0125	-0.0125	1.25	0
1066	collision	0	0.0125	0.0125	-0.0125	1.25	0
1067	lifesupport	0	0.0125	0.0125	-0.0125	1.25	0
1068	organ	0	0.0125	0.0125	-0.0125	1.25	0
1069	beating	0	0.0125	0.0125	-0.0125	1.25	0
1070	stops	0	0.0125	0.0125	-0.0125	1.25	0
1071	die	0	0.0125	0.0125	-0.0125	1.25	0
1072	despair	0	0.0125	0.0125	-0.0125	1.25	0
1073	melancholy	0	0.0125	0.0125	-0.0125	1.25	0
1074	glittery	0	0.0125	0.0125	-0.0125	1.25	0
1075	gifts	0	0.0125	0.0125	-0.0125	1.25	0
1076	cashmere	0	0.0125	0.0125	-0.0125	1.25	0
1077	despise	0	0.0125	0.0125	-0.0125	1.25	0
1078	wrinkle	0	0.0125	0.0125	-0.0125	1.25	0
1079	pimples	0	0.0125	0.0125	-0.0125	1.25	0
1080	scars	0	0.0125	0.0125	-0.0125	1.25	0
1081	medication	0	0.0125	0.0125	-0.0125	1.25	0
1082	gel	0	0.0125	0.0125	-0.0125	1.25	0
1083	nailpolish	0	0.0125	0.0125	-0.0125	1.25	0
1084	stinks	0	0.0125	0.0125	-0.0125	1.25	0
1085	warning	0	0.0125	0.0125	-0.0125	1.25	0
1086	clench	0	0.0125	0.0125	-0.0125	1.25	0
1087	literal	0	0.0125	0.0125	-0.0125	1.25	0
1088	regular	0	0.0125	0.0125	-0.0125	1.25	0
1089	agitated	0	0.0125	0.0125	-0.0125	1.25	0
1090	furious	0	0.0125	0.0125	-0.0125	1.25	0
1091	maddening	0	0.0125	0.0125	-0.0125	1.25	0
1092	atmosphere	0	0.0125	0.0125	-0.0125	1.25	0
1093	applicable	0	0.0125	0.0125	-0.0125	1.25	0
1094	malleable	0	0.0125	0.0125	-0.0125	1.25	0
1095	timing	0	0.0125	0.0125	-0.0125	1.25	0
1096	ray	0	0.0125	0.0125	-0.0125	1.25	0
1097	neptune	0	0.0125	0.0125	-0.0125	1.25	0
1098	reality	0	0.0125	0.0125	-0.0125	1.25	0
1099	cosmology	0	0.0125	0.0125	-0.0125	1.25	0
1100	emerald	0	0.0125	0.0125	-0.0125	1.25	0
1101	egypt	0	0.0125	0.0125	-0.0125	1.25	0
1102	theatre	0	0.0125	0.0125	-0.0125	1.25	0
1103	majesty	0	0.0125	0.0125	-0.0125	1.25	0
1104	magician	0	0.0125	0.0125	-0.0125	1.25	0
1105	arrow	0	0.0125	0.0125	-0.0125	1.25	0
1106	cupid	0	0.0125	0.0125	-0.0125	1.25	0
1107	demon	0	0.0125	0.0125	-0.0125	1.25	0
1108	possessed	0	0.0125	0.0125	-0.0125	1.25	0
1109	ghost	0	0.0125	0.0125	-0.0125	1.25	0
1110	fright	0	0.0125	0.0125	-0.0125	1.25	0
1111	blame	0	0.0125	0.0125	-0.0125	1.25	0
1112	console	0	0.0125	0.0125	-0.0125	1.25	0
1113	avatar	0	0.0125	0.0125	-0.0125	1.25	0
1114	imagination	0	0.0125	0.0125	-0.0125	1.25	0
1115	rumination	0	0.0125	0.0125	-0.0125	1.25	0
1116	ruin	0	0.0125	0.0125	-0.0125	1.25	0
1117	damnation	0	0.0125	0.0125	-0.0125	1.25	0
1118	apocalypse	0	0.0125	0.0125	-0.0125	1.25	0
1119	humming	0	0.0125	0.0125	-0.0125	1.25	0
1120	electronics	0	0.0125	0.0125	-0.0125	1.25	0
1121	module	0	0.0125	0.0125	-0.0125	1.25	0
1122	chip	0	0.0125	0.0125	-0.0125	1.25	0
1123	transistor	0	0.0125	0.0125	-0.0125	1.25	0
1124	inductor	0	0.0125	0.0125	-0.0125	1.25	0
1125	capacitor	0	0.0125	0.0125	-0.0125	1.25	0
1126	resistor	0	0.0125	0.0125	-0.0125	1.25	0
1127	resistance	0	0.0125	0.0125	-0.0125	1.25	0
1128	alliance	0	0.0125	0.0125	-0.0125	1.25	0
1129	rebel	0	0.0125	0.0125	-0.0125	1.25	0
1130	empire	0	0.0125	0.0125	-0.0125	1.25	0
1131	defeat	0	0.0125	0.0125	-0.0125	1.25	0
1132	victory	0	0.0125	0.0125	-0.0125	1.25	0
1133	gladiator	0	0.0125	0.0125	-0.0125	1.25	0
1134	brevity	0	0.0125	0.0125	-0.0125	1.25	0
1135	malice	0	0.0125	0.0125	-0.0125	1.25	0
1136	mallarchy	0	0.0125	0.0125	-0.0125	1.25	0
1137	quack	0	0.0125	0.0125	-0.0125	1.25	0
1138	goose	0	0.0125	0.0125	-0.0125	1.25	0
1139	flamingo	0	0.0125	0.0125	-0.0125	1.25	0
1140	toil	0	0.0125	0.0125	-0.0125	1.25	0
1141	foil	0	0.0125	0.0125	-0.0125	1.25	0
1142	aluminum	0	0.0125	0.0125	-0.0125	1.25	0
1143	wrought	0	0.0125	0.0125	-0.0125	1.25	0
1144	wrath	0	0.0125	0.0125	-0.0125	1.25	0
1145	rate	0	0.0125	0.0125	-0.0125	1.25	0
1146	dagger	0	0.0125	0.0125	-0.0125	1.25	0
1147	uncomfortable	0	0.0125	0.0125	-0.0125	1.25	0
1148	convex	0	0.0125	0.0125	-0.0125	1.25	0
1149	complex	0	0.0125	0.0125	-0.0125	1.25	0
1150	pee	0	0.0125	0.0125	-0.0125	1.25	0
1151	nitrogen	0	0.0125	0.0125	-0.0125	1.25	0
1152	phosp	0	0.0125	0.0125	-0.0125	1.25	0
1153	pulse	0	0.0125	0.0125	-0.0125	1.25	0
1154	dune	0	0.0125	0.0125	-0.0125	1.25	0
1155	lapel	0	0.0125	0.0125	-0.0125	1.25	0
1156	comb	0	0.0125	0.0125	-0.0125	1.25	0
1157	file	0	0.0125	0.0125	-0.0125	1.25	0
1158	supplies	0	0.0125	0.0125	-0.0125	1.25	0
1159	trike	0	0.0125	0.0125	-0.0125	1.25	0
1160	log	0	0.0125	0.0125	-0.0125	1.25	0
1161	moss	0	0.0125	0.0125	-0.0125	1.25	0
1162	asteroid	0	0.0125	0.0125	-0.0125	1.25	0
1163	meteor	0	0.0125	0.0125	-0.0125	1.25	0
1164	gravity	0	0.0125	0.0125	-0.0125	1.25	0
1165	asthma	0	0.0125	0.0125	-0.0125	1.25	0
1166	slingshot	0	0.0125	0.0125	-0.0125	1.25	0
1167	standpipe	0	0.0125	0.0125	-0.0125	1.25	0
1168	barren	0	0.0125	0.0125	-0.0125	1.25	0
1169	leech	0	0.0125	0.0125	-0.0125	1.25	0
1170	asylum	0	0.0125	0.0125	-0.0125	1.25	0
1171	loser	0	0.0125	0.0125	-0.0125	1.25	0
1172	raincoat	0	0.0125	0.0125	-0.0125	1.25	0
1173	stormdrain	0	0.0125	0.0125	-0.0125	1.25	0
1174	wedge	0	0.0125	0.0125	-0.0125	1.25	0
1175	slope	0	0.0125	0.0125	-0.0125	1.25	0
1176	marrow	0	0.0125	0.0125	-0.0125	1.25	0
1177	microscope	0	0.0125	0.0125	-0.0125	1.25	0
1178	putty	0	0.0125	0.0125	-0.0125	1.25	0
1179	polyester	0	0.0125	0.0125	-0.0125	1.25	0
1180	march	0	0.0125	0.0125	-0.0125	1.25	0
1181	dvd	0	0.0125	0.0125	-0.0125	1.25	0
1182	binder	0	0.0125	0.0125	-0.0125	1.25	0
1183	folder	0	0.0125	0.0125	-0.0125	1.25	0
1184	notebook	0	0.0125	0.0125	-0.0125	1.25	0
1185	programming	0	0.0125	0.0125	-0.0125	1.25	0
1186	rat	0	0.0125	0.0125	-0.0125	1.25	0
1187	rodent	0	0.0125	0.0125	-0.0125	1.25	0
1188	vaccines	0	0.0125	0.0125	-0.0125	1.25	0
1189	doctors	0	0.0125	0.0125	-0.0125	1.25	0
1190	surgery	0	0.0125	0.0125	-0.0125	1.25	0
1191	batter	0	0.0125	0.0125	-0.0125	1.25	0
1192	parachute	0	0.0125	0.0125	-0.0125	1.25	0
1193	rudder	0	0.0125	0.0125	-0.0125	1.25	0
1194	slots	0	0.0125	0.0125	-0.0125	1.25	0
1195	caves	0	0.0125	0.0125	-0.0125	1.25	0
1196	arrows	0	0.0125	0.0125	-0.0125	1.25	0
1197	trucks	0	0.0125	0.0125	-0.0125	1.25	0
1198	landfill	0	0.0125	0.0125	-0.0125	1.25	0
1199	dusk	0	0.0125	0.0125	-0.0125	1.25	0
1200	dawn	0	0.0125	0.0125	-0.0125	1.25	0
1201	astrology	0	0.0125	0.0125	-0.0125	1.25	0
1202	donkeys	0	0.0125	0.0125	-0.0125	1.25	0
1203	barking	0	0.0125	0.0125	-0.0125	1.25	0
1204	leash	0	0.0125	0.0125	-0.0125	1.25	0
1205	fenced	0	0.0125	0.0125	-0.0125	1.25	0
1206	cemetary	0	0.0125	0.0125	-0.0125	1.25	0
1207	washed	0	0.0125	0.0125	-0.0125	1.25	0
1208	memories	0	0.0125	0.0125	-0.0125	1.25	0
1209	tequila	0	0.0125	0.0125	-0.0125	1.25	0
1210	cups	0	0.0125	0.0125	-0.0125	1.25	0
1211	bottles	0	0.0125	0.0125	-0.0125	1.25	0
1212	cans	0	0.0125	0.0125	-0.0125	1.25	0
1213	headaches	0	0.0125	0.0125	-0.0125	1.25	0
1214	dreams	0	0.0125	0.0125	-0.0125	1.25	0
1215	fantasies	0	0.0125	0.0125	-0.0125	1.25	0
1216	delusions	0	0.0125	0.0125	-0.0125	1.25	0
1217	regrets	0	0.0125	0.0125	-0.0125	1.25	0
1218	wishes	0	0.0125	0.0125	-0.0125	1.25	0
1219	optimism	0	0.0125	0.0125	-0.0125	1.25	0
1220	sinking	0	0.0125	0.0125	-0.0125	1.25	0
1221	repeat	0	0.0125	0.0125	-0.0125	1.25	0
1222	redo	0	0.0125	0.0125	-0.0125	1.25	0
1223	relive	0	0.0125	0.0125	-0.0125	1.25	0
1224	forgiveness	0	0.0125	0.0125	-0.0125	1.25	0
1225	apology	0	0.0125	0.0125	-0.0125	1.25	0
1226	repentant	0	0.0125	0.0125	-0.0125	1.25	0
1227	fixate	0	0.0125	0.0125	-0.0125	1.25	0
1228	clenched	0	0.0125	0.0125	-0.0125	1.25	0
1229	embarrassed	0	0.0125	0.0125	-0.0125	1.25	0
1230	mortified	0	0.0125	0.0125	-0.0125	1.25	0
1231	hiding	0	0.0125	0.0125	-0.0125	1.25	0
1232	bags	0	0.0125	0.0125	-0.0125	1.25	0
1233	filth	0	0.0125	0.0125	-0.0125	1.25	0
1234	wsah	0	0.0125	0.0125	-0.0125	1.25	0
1235	doubt	0	0.0125	0.0125	-0.0125	1.25	0
1236	co	0	0.0125	0.0125	-0.0125	1.25	0
1237	cabana	0	0.0125	0.0125	-0.0125	1.25	0
1238	cocktail	0	0.0125	0.0125	-0.0125	1.25	0
1239	brewery	0	0.0125	0.0125	-0.0125	1.25	0
1240	hops	0	0.0125	0.0125	-0.0125	1.25	0
1241	carrots	0	0.0125	0.0125	-0.0125	1.25	0
1242	eyesight	0	0.0125	0.0125	-0.0125	1.25	0
1243	blindness	0	0.0125	0.0125	-0.0125	1.25	0
1244	hearse	0	0.0125	0.0125	-0.0125	1.25	0
1245	marshmallows	0	0.0125	0.0125	-0.0125	1.25	0
1246	smores	0	0.0125	0.0125	-0.0125	1.25	0
1247	exams	0	0.0125	0.0125	-0.0125	1.25	0
1248	firemen	0	0.0125	0.0125	-0.0125	1.25	0
1249	hoses	0	0.0125	0.0125	-0.0125	1.25	0
1250	solved	0	0.0125	0.0125	-0.0125	1.25	0
1251	deceipt	0	0.0125	0.0125	-0.0125	1.25	0
1252	liars	0	0.0125	0.0125	-0.0125	1.25	0
1253	victim	0	0.0125	0.0125	-0.0125	1.25	0
1254	lazy	0	0.0125	0.0125	-0.0125	1.25	0
1255	jerk	0	0.0125	0.0125	-0.0125	1.25	0
1256	rapist	0	0.0125	0.0125	-0.0125	1.25	0
1257	donus	0	0.0125	0.0125	-0.0125	1.25	0
1258	mundane	0	0.0125	0.0125	-0.0125	1.25	0
1259	hopeless	0	0.0125	0.0125	-0.0125	1.25	0
1260	concience	0	0.0125	0.0125	-0.0125	1.25	0
1261	sleepless	0	0.0125	0.0125	-0.0125	1.25	0
1262	alcoholic	0	0.0125	0.0125	-0.0125	1.25	0
1263	culprit	0	0.0125	0.0125	-0.0125	1.25	0
1264	deadly	0	0.0125	0.0125	-0.0125	1.25	0
1265	irate	0	0.0125	0.0125	-0.0125	1.25	0
1266	pl	0	0.0125	0.0125	-0.0125	1.25	0
1267	horrible	0	0.0125	0.0125	-0.0125	1.25	0
1268	unclear	0	0.0125	0.0125	-0.0125	1.25	0
1269	carious	0	0.0125	0.0125	-0.0125	1.25	0
1270	wretched	0	0.0125	0.0125	-0.0125	1.25	0
1271	haunting	0	0.0125	0.0125	-0.0125	1.25	0
1272	who	0	0.0125	0.0125	-0.0125	1.25	0
1273	pho	0	0.0125	0.0125	-0.0125	1.25	0
1274	category	0	0.0125	0.0125	-0.0125	1.25	0
1275	from	0	0.0125	0.0125	-0.0125	1.25	0
1276	discover	0	0.0125	0.0125	-0.0125	1.25	0
1277	following	0	0.0125	0.0125	-0.0125	1.25	0
1278	browse	0	0.0125	0.0125	-0.0125	1.25	0
1279	prime	0	0.0125	0.0125	-0.0125	1.25	0
1280	battle	0	0.0125	0.0125	-0.0125	1.25	0
1281	cheek	0	0.0125	0.0125	-0.0125	1.25	0
1282	skull	0	0.0125	0.0125	-0.0125	1.25	0
1283	cheers	0	0.0125	0.0125	-0.0125	1.25	0
1284	fart	0	0.0125	0.0125	-0.0125	1.25	0
1285	noxious	0	0.0125	0.0125	-0.0125	1.25	0
1286	sack	0	0.0125	0.0125	-0.0125	1.25	0
1287	labs	0	0.0125	0.0125	-0.0125	1.25	0
1288	reserve	0	0.0125	0.0125	-0.0125	1.25	0
1289	custom	0	0.0125	0.0125	-0.0125	1.25	0
1290	remember	0	0.0125	0.0125	-0.0125	1.25	0
1291	first	0	0.0125	0.0125	-0.0125	1.25	0
1292	last	0	0.0125	0.0125	-0.0125	1.25	0
1293	raid	0	0.0125	0.0125	-0.0125	1.25	0
1294	button	0	0.0125	0.0125	-0.0125	1.25	0
1295	belly	0	0.0125	0.0125	-0.0125	1.25	0
1296	nipple	0	0.0125	0.0125	-0.0125	1.25	0
1297	eyelash	0	0.0125	0.0125	-0.0125	1.25	0
1298	before	0	0.0125	0.0125	-0.0125	1.25	0
1299	don't	0	0.0125	0.0125	-0.0125	1.25	0
1300	array	0	0.0125	0.0125	-0.0125	1.25	0
1301	scope	0	0.0125	0.0125	-0.0125	1.25	0
1302	sniper	0	0.0125	0.0125	-0.0125	1.25	0
1303	crosshair	0	0.0125	0.0125	-0.0125	1.25	0
1304	warrior	0	0.0125	0.0125	-0.0125	1.25	0
1305	pepperoni	0	0.0125	0.0125	-0.0125	1.25	0
1306	mechanic	0	0.0125	0.0125	-0.0125	1.25	0
1307	notes	0	0.0125	0.0125	-0.0125	1.25	0
1308	drawing	0	0.0125	0.0125	-0.0125	1.25	0
1309	figures	0	0.0125	0.0125	-0.0125	1.25	0
1310	cartoons	0	0.0125	0.0125	-0.0125	1.25	0
1311	partys	0	0.0125	0.0125	-0.0125	1.25	0
1312	tyson	0	0.0125	0.0125	-0.0125	1.25	0
1313	punch	0	0.0125	0.0125	-0.0125	1.25	0
1314	spren	0	0.0125	0.0125	-0.0125	1.25	0
1315	kaladin	0	0.0125	0.0125	-0.0125	1.25	0
1316	oathgate	0	0.0125	0.0125	-0.0125	1.25	0
1317	tolkien	0	0.0125	0.0125	-0.0125	1.25	0
1318	dwarfs	0	0.0125	0.0125	-0.0125	1.25	0
1319	fortress	0	0.0125	0.0125	-0.0125	1.25	0
1320	thirst	0	0.0125	0.0125	-0.0125	1.25	0
1321	sati	0	0.0125	0.0125	-0.0125	1.25	0
1322	campers	0	0.0125	0.0125	-0.0125	1.25	0
1323	fishers	0	0.0125	0.0125	-0.0125	1.25	0
1324	anal	0	0.0125	0.0125	-0.0125	1.25	0
1325	jumpsuit	0	0.0125	0.0125	-0.0125	1.25	0
1326	privitize	0	0.0125	0.0125	-0.0125	1.25	0
1327	corporation	0	0.0125	0.0125	-0.0125	1.25	0
1328	the	0	0.0125	0.0125	-0.0125	1.25	0
1329	kirk	0	0.0125	0.0125	-0.0125	1.25	0
1330	robes	0	0.0125	0.0125	-0.0125	1.25	0
1331	utopia	0	0.0125	0.0125	-0.0125	1.25	0
1332	domes	0	0.0125	0.0125	-0.0125	1.25	0
1333	tubes	0	0.0125	0.0125	-0.0125	1.25	0
1334	logan	0	0.0125	0.0125	-0.0125	1.25	0
1335	farrah	0	0.0125	0.0125	-0.0125	1.25	0
1336	fawcet	0	0.0125	0.0125	-0.0125	1.25	0
1337	jenny	0	0.0125	0.0125	-0.0125	1.25	0
1338	augutter	0	0.0125	0.0125	-0.0125	1.25	0
1339	brandie	0	0.0125	0.0125	-0.0125	1.25	0
1340	gstring	0	0.0125	0.0125	-0.0125	1.25	0
1341	manson	0	0.0125	0.0125	-0.0125	1.25	0
1342	flamethrower	0	0.0125	0.0125	-0.0125	1.25	0
1343	sacrifice	0	0.0125	0.0125	-0.0125	1.25	0
1344	moloch	0	0.0125	0.0125	-0.0125	1.25	0
1345	nessecsry	0	0.0125	0.0125	-0.0125	1.25	0
1346	unwanted	0	0.0125	0.0125	-0.0125	1.25	0
1347	vigilante	0	0.0125	0.0125	-0.0125	1.25	0
1348	joker	0	0.0125	0.0125	-0.0125	1.25	0
1349	wig	0	0.0125	0.0125	-0.0125	1.25	0
1350	asshole	0	0.0125	0.0125	-0.0125	1.25	0
1351	stocktrader	0	0.0125	0.0125	-0.0125	1.25	0
1352	trenchcoat	0	0.0125	0.0125	-0.0125	1.25	0
1353	changing	0	0.0125	0.0125	-0.0125	1.25	0
1354	clothse	0	0.0125	0.0125	-0.0125	1.25	0
1355	flyinh	0	0.0125	0.0125	-0.0125	1.25	0
1356	bandage	0	0.0125	0.0125	-0.0125	1.25	0
1357	healing	0	0.0125	0.0125	-0.0125	1.25	0
1358	scab	0	0.0125	0.0125	-0.0125	1.25	0
1359	itch	0	0.0125	0.0125	-0.0125	1.25	0
1360	seasoning	0	0.0125	0.0125	-0.0125	1.25	0
1361	loan	0	0.0125	0.0125	-0.0125	1.25	0
1362	intrest	0	0.0125	0.0125	-0.0125	1.25	0
1363	morgage	0	0.0125	0.0125	-0.0125	1.25	0
1364	payoff	0	0.0125	0.0125	-0.0125	1.25	0
1365	aminal	0	0.0125	0.0125	-0.0125	1.25	0
1366	earthworm	0	0.0125	0.0125	-0.0125	1.25	0
1367	cookie	0	0.0125	0.0125	-0.0125	1.25	0
1368	parents	0	0.0125	0.0125	-0.0125	1.25	0
1369	meditate	0	0.0125	0.0125	-0.0125	1.25	0
1370	answers	0	0.0125	0.0125	-0.0125	1.25	0
1371	comic	0	0.0125	0.0125	-0.0125	1.25	0
1372	morals	0	0.0125	0.0125	-0.0125	1.25	0
1373	unsettling	0	0.0125	0.0125	-0.0125	1.25	0
1374	startling	0	0.0125	0.0125	-0.0125	1.25	0
1375	mysterious	0	0.0125	0.0125	-0.0125	1.25	0
1376	odd	0	0.0125	0.0125	-0.0125	1.25	0
1377	suspects	0	0.0125	0.0125	-0.0125	1.25	0
1378	interrogation	0	0.0125	0.0125	-0.0125	1.25	0
1379	motive	0	0.0125	0.0125	-0.0125	1.25	0
1380	circumstantial	0	0.0125	0.0125	-0.0125	1.25	0
1381	avoidance	0	0.0125	0.0125	-0.0125	1.25	0
1382	sexual	0	0.0125	0.0125	-0.0125	1.25	0
1383	alcoholism	0	0.0125	0.0125	-0.0125	1.25	0
1384	callers	0	0.0125	0.0125	-0.0125	1.25	0
1385	drifting	0	0.0125	0.0125	-0.0125	1.25	0
1386	solemn	0	0.0125	0.0125	-0.0125	1.25	0
1387	mourning	0	0.0125	0.0125	-0.0125	1.25	0
1388	decay	0	0.0125	0.0125	-0.0125	1.25	0
1389	remorse	0	0.0125	0.0125	-0.0125	1.25	0
1390	rotting	0	0.0125	0.0125	-0.0125	1.25	0
1391	distance	0	0.0125	0.0125	-0.0125	1.25	0
1392	bushes	0	0.0125	0.0125	-0.0125	1.25	0
1393	hamper	0	0.0125	0.0125	-0.0125	1.25	0
1394	housework	0	0.0125	0.0125	-0.0125	1.25	0
1395	burgers	0	0.0125	0.0125	-0.0125	1.25	0
1396	samdwiches	0	0.0125	0.0125	-0.0125	1.25	0
1397	chestnut	0	0.0125	0.0125	-0.0125	1.25	0
1398	r	0	0.0125	0.0125	-0.0125	1.25	0
1399	transportation	0	0.0125	0.0125	-0.0125	1.25	0
1400	erosion	0	0.0125	0.0125	-0.0125	1.25	0
1401	habitat	0	0.0125	0.0125	-0.0125	1.25	0
1402	digestion	0	0.0125	0.0125	-0.0125	1.25	0
1403	odourless	0	0.0125	0.0125	-0.0125	1.25	0
1404	tasteless	0	0.0125	0.0125	-0.0125	1.25	0
1405	colourless	0	0.0125	0.0125	-0.0125	1.25	0
1406	foucalt	0	0.0125	0.0125	-0.0125	1.25	0
1407	panopticon	0	0.0125	0.0125	-0.0125	1.25	0
1408	teachers	0	0.0125	0.0125	-0.0125	1.25	0
1409	educators	0	0.0125	0.0125	-0.0125	1.25	0
1410	professionals	0	0.0125	0.0125	-0.0125	1.25	0
1411	employment	0	0.0125	0.0125	-0.0125	1.25	0
1412	demographics	0	0.0125	0.0125	-0.0125	1.25	0
1413	census	0	0.0125	0.0125	-0.0125	1.25	0
1414	accounting	0	0.0125	0.0125	-0.0125	1.25	0
1415	audit	0	0.0125	0.0125	-0.0125	1.25	0
1416	irs	0	0.0125	0.0125	-0.0125	1.25	0
1417	taxes	0	0.0125	0.0125	-0.0125	1.25	0
1418	margins	0	0.0125	0.0125	-0.0125	1.25	0
1419	unemployed	0	0.0125	0.0125	-0.0125	1.25	0
1420	destitute	0	0.0125	0.0125	-0.0125	1.25	0
1421	scarcity	0	0.0125	0.0125	-0.0125	1.25	0
1422	volunteer	0	0.0125	0.0125	-0.0125	1.25	0
1423	prosocial	0	0.0125	0.0125	-0.0125	1.25	0
1424	sociology	0	0.0125	0.0125	-0.0125	1.25	0
1425	emile	0	0.0125	0.0125	-0.0125	1.25	0
1426	suicide	0	0.0125	0.0125	-0.0125	1.25	0
1427	bathe	0	0.0125	0.0125	-0.0125	1.25	0
1428	rinse	0	0.0125	0.0125	-0.0125	1.25	0
1429	trim	0	0.0125	0.0125	-0.0125	1.25	0
1430	perm	0	0.0125	0.0125	-0.0125	1.25	0
1431	tattoo	0	0.0125	0.0125	-0.0125	1.25	0
1432	henna	0	0.0125	0.0125	-0.0125	1.25	0
1433	artwork	0	0.0125	0.0125	-0.0125	1.25	0
1434	canvas	0	0.0125	0.0125	-0.0125	1.25	0
1435	hamburgers	0	0.0125	0.0125	-0.0125	1.25	0
1436	steaks	0	0.0125	0.0125	-0.0125	1.25	0
1437	paycheck	0	0.0125	0.0125	-0.0125	1.25	0
1438	senior	0	0.0125	0.0125	-0.0125	1.25	0
1439	badge	0	0.0125	0.0125	-0.0125	1.25	0
1440	parole	0	0.0125	0.0125	-0.0125	1.25	0
1441	probation	0	0.0125	0.0125	-0.0125	1.25	0
1442	conviction	0	0.0125	0.0125	-0.0125	1.25	0
1443	acquittal	0	0.0125	0.0125	-0.0125	1.25	0
1444	bailiff	0	0.0125	0.0125	-0.0125	1.25	0
1445	handcuffs	0	0.0125	0.0125	-0.0125	1.25	0
1446	racket	0	0.0125	0.0125	-0.0125	1.25	0
1447	cheerleader	0	0.0125	0.0125	-0.0125	1.25	0
1448	uniform	0	0.0125	0.0125	-0.0125	1.25	0
1449	military	0	0.0125	0.0125	-0.0125	1.25	0
1450	bootcamp	0	0.0125	0.0125	-0.0125	1.25	0
1451	bodybuilder	0	0.0125	0.0125	-0.0125	1.25	0
1452	vegearian	0	0.0125	0.0125	-0.0125	1.25	0
1453	fermented	0	0.0125	0.0125	-0.0125	1.25	0
1454	kombucha	0	0.0125	0.0125	-0.0125	1.25	0
1455	applecidar	0	0.0125	0.0125	-0.0125	1.25	0
1456	lowcalorie	0	0.0125	0.0125	-0.0125	1.25	0
1457	fatfree	0	0.0125	0.0125	-0.0125	1.25	0
1458	lean	0	0.0125	0.0125	-0.0125	1.25	0
1459	quinoa	0	0.0125	0.0125	-0.0125	1.25	0
1460	environmentfriendly	0	0.0125	0.0125	-0.0125	1.25	0
1461	fiberrich	0	0.0125	0.0125	-0.0125	1.25	0
1462	gut	0	0.0125	0.0125	-0.0125	1.25	0
1463	bloating	0	0.0125	0.0125	-0.0125	1.25	0
1464	stamina	0	0.0125	0.0125	-0.0125	1.25	0
1465	consistency	0	0.0125	0.0125	-0.0125	1.25	0
1466	willpower	0	0.0125	0.0125	-0.0125	1.25	0
1467	hardwork	0	0.0125	0.0125	-0.0125	1.25	0
1468	stres	0	0.0125	0.0125	-0.0125	1.25	0
1469	ringtone	0	0.0125	0.0125	-0.0125	1.25	0
1470	folk	0	0.0125	0.0125	-0.0125	1.25	0
1471	celebration	0	0.0125	0.0125	-0.0125	1.25	0
1472	playschool	0	0.0125	0.0125	-0.0125	1.25	0
1473	activities	0	0.0125	0.0125	-0.0125	1.25	0
1474	actors	0	0.0125	0.0125	-0.0125	1.25	0
1475	screenplay	0	0.0125	0.0125	-0.0125	1.25	0
1476	acting	0	0.0125	0.0125	-0.0125	1.25	0
1477	biceps	0	0.0125	0.0125	-0.0125	1.25	0
1478	shins	0	0.0125	0.0125	-0.0125	1.25	0
1479	docotr	0	0.0125	0.0125	-0.0125	1.25	0
1480	cosin	0	0.0125	0.0125	-0.0125	1.25	0
1481	leopard	0	0.0125	0.0125	-0.0125	1.25	0
1482	cub	0	0.0125	0.0125	-0.0125	1.25	0
1483	sox	0	0.0125	0.0125	-0.0125	1.25	0
1484	tigers	0	0.0125	0.0125	-0.0125	1.25	0
1485	falcons	0	0.0125	0.0125	-0.0125	1.25	0
1486	bengals	0	0.0125	0.0125	-0.0125	1.25	0
1487	seahawks	0	0.0125	0.0125	-0.0125	1.25	0
1488	sprint	0	0.0125	0.0125	-0.0125	1.25	0
1489	akive	0	0.0125	0.0125	-0.0125	1.25	0
1490	seltzer	0	0.0125	0.0125	-0.0125	1.25	0
1491	rye	0	0.0125	0.0125	-0.0125	1.25	0
1492	teal	0	0.0125	0.0125	-0.0125	1.25	0
1493	ivory	0	0.0125	0.0125	-0.0125	1.25	0
1494	ski	0	0.0125	0.0125	-0.0125	1.25	0
1495	lift	0	0.0125	0.0125	-0.0125	1.25	0
1496	hool	0	0.0125	0.0125	-0.0125	1.25	0
1497	sinker	0	0.0125	0.0125	-0.0125	1.25	0
1498	grabage	0	0.0125	0.0125	-0.0125	1.25	0
1499	stuffing	0	0.0125	0.0125	-0.0125	1.25	0
1500	cr	0	0.0125	0.0125	-0.0125	1.25	0
1501	sneeze	0	0.0125	0.0125	-0.0125	1.25	0
1502	eyebrow	0	0.0125	0.0125	-0.0125	1.25	0
1503	broom	0	0.0125	0.0125	-0.0125	1.25	0
1504	pebble	0	0.0125	0.0125	-0.0125	1.25	0
1505	front	0	0.0125	0.0125	-0.0125	1.25	0
1506	there	0	0.0125	0.0125	-0.0125	1.25	0
1507	council	0	0.0125	0.0125	-0.0125	1.25	0
1508	dictator	0	0.0125	0.0125	-0.0125	1.25	0
1509	recording	0	0.0125	0.0125	-0.0125	1.25	0
1510	playback	0	0.0125	0.0125	-0.0125	1.25	0
1511	refund	0	0.0125	0.0125	-0.0125	1.25	0
1512	hanger	0	0.0125	0.0125	-0.0125	1.25	0
1513	utility	0	0.0125	0.0125	-0.0125	1.25	0
1514	conserve	0	0.0125	0.0125	-0.0125	1.25	0
1515	positive	0	0.0125	0.0125	-0.0125	1.25	0
1516	reaction	0	0.0125	0.0125	-0.0125	1.25	0
1517	fizz	0	0.0125	0.0125	-0.0125	1.25	0
1518	cola	0	0.0125	0.0125	-0.0125	1.25	0
1519	tiara	0	0.0125	0.0125	-0.0125	1.25	0
1520	crescent	0	0.0125	0.0125	-0.0125	1.25	0
1521	baked	0	0.0125	0.0125	-0.0125	1.25	0
1522	fried	0	0.0125	0.0125	-0.0125	1.25	0
1523	gardens	0	0.0125	0.0125	-0.0125	1.25	0
1524	gnomes	0	0.0125	0.0125	-0.0125	1.25	0
1525	pebbles	0	0.0125	0.0125	-0.0125	1.25	0
1526	blueberries	0	0.0125	0.0125	-0.0125	1.25	0
1527	rasberries	0	0.0125	0.0125	-0.0125	1.25	0
1528	peppers	0	0.0125	0.0125	-0.0125	1.25	0
1529	ribbons	0	0.0125	0.0125	-0.0125	1.25	0
1530	chutney	0	0.0125	0.0125	-0.0125	1.25	0
1531	canopy	0	0.0125	0.0125	-0.0125	1.25	0
1532	octopuss	0	0.0125	0.0125	-0.0125	1.25	0
1533	dolphins	0	0.0125	0.0125	-0.0125	1.25	0
1534	penguins	0	0.0125	0.0125	-0.0125	1.25	0
1535	monsters	0	0.0125	0.0125	-0.0125	1.25	0
1536	surfing	0	0.0125	0.0125	-0.0125	1.25	0
1537	mist	0	0.0125	0.0125	-0.0125	1.25	0
1538	espresso	0	0.0125	0.0125	-0.0125	1.25	0
1539	grinders	0	0.0125	0.0125	-0.0125	1.25	0
1540	calendar	0	0.0125	0.0125	-0.0125	1.25	0
1541	keys	0	0.0125	0.0125	-0.0125	1.25	0
1542	bottleopener	0	0.0125	0.0125	-0.0125	1.25	0
1543	highlighter	0	0.0125	0.0125	-0.0125	1.25	0
1544	liar	0	0.0125	0.0125	-0.0125	1.25	0
1545	paranoid	0	0.0125	0.0125	-0.0125	1.25	0
1546	pitiful	0	0.0125	0.0125	-0.0125	1.25	0
1547	unsolved	0	0.0125	0.0125	-0.0125	1.25	0
1548	bubbling	0	0.0125	0.0125	-0.0125	1.25	0
1549	adverse	0	0.0125	0.0125	-0.0125	1.25	0
1550	reasons	0	0.0125	0.0125	-0.0125	1.25	0
1551	ringing	0	0.0125	0.0125	-0.0125	1.25	0
1552	incessant	0	0.0125	0.0125	-0.0125	1.25	0
1553	winded	0	0.0125	0.0125	-0.0125	1.25	0
1554	melon	0	0.0125	0.0125	-0.0125	1.25	0
1555	sunsets	0	0.0125	0.0125	-0.0125	1.25	0
1556	romantic	0	0.0125	0.0125	-0.0125	1.25	0
1557	dates	0	0.0125	0.0125	-0.0125	1.25	0
1558	fingerprint	0	0.0125	0.0125	-0.0125	1.25	0
1559	identity	0	0.0125	0.0125	-0.0125	1.25	0
1560	pairs	0	0.0125	0.0125	-0.0125	1.25	0
1561	painted	0	0.0125	0.0125	-0.0125	1.25	0
1562	knobs	0	0.0125	0.0125	-0.0125	1.25	0
1563	hospitality	0	0.0125	0.0125	-0.0125	1.25	0
1564	sweaters	0	0.0125	0.0125	-0.0125	1.25	0
1565	exercize	0	0.0125	0.0125	-0.0125	1.25	0
1566	transplant	0	0.0125	0.0125	-0.0125	1.25	0
1567	engagement	0	0.0125	0.0125	-0.0125	1.25	0
1568	rude	0	0.0125	0.0125	-0.0125	1.25	0
1569	cylinder	0	0.0125	0.0125	-0.0125	1.25	0
1570	vessels	0	0.0125	0.0125	-0.0125	1.25	0
1571	mutton	0	0.0125	0.0125	-0.0125	1.25	0
1572	prawn	0	0.0125	0.0125	-0.0125	1.25	0
1573	fri	0	0.0125	0.0125	-0.0125	1.25	0
1574	santaclaus	0	0.0125	0.0125	-0.0125	1.25	0
1575	finland	0	0.0125	0.0125	-0.0125	1.25	0
1576	reindeers	0	0.0125	0.0125	-0.0125	1.25	0
1577	skiing	0	0.0125	0.0125	-0.0125	1.25	0
1578	bouquet	0	0.0125	0.0125	-0.0125	1.25	0
1579	gettogether	0	0.0125	0.0125	-0.0125	1.25	0
1580	cleaning	0	0.0125	0.0125	-0.0125	1.25	0
1581	dreamingg	0	0.0125	0.0125	-0.0125	1.25	0
1582	lollipop	0	0.0125	0.0125	-0.0125	1.25	0
1583	songg	0	0.0125	0.0125	-0.0125	1.25	0
1584	oldschool	0	0.0125	0.0125	-0.0125	1.25	0
1585	t-shirt	0	0.0125	0.0125	-0.0125	1.25	0
1586	classroom	0	0.0125	0.0125	-0.0125	1.25	0
1587	deadline	0	0.0125	0.0125	-0.0125	1.25	0
1588	complete	0	0.0125	0.0125	-0.0125	1.25	0
1589	objective	0	0.0125	0.0125	-0.0125	1.25	0
1590	retired	0	0.0125	0.0125	-0.0125	1.25	0
1591	educated	0	0.0125	0.0125	-0.0125	1.25	0
1592	scholar	0	0.0125	0.0125	-0.0125	1.25	0
1593	professor	0	0.0125	0.0125	-0.0125	1.25	0
1594	gratitude	0	0.0125	0.0125	-0.0125	1.25	0
1595	appreciation	0	0.0125	0.0125	-0.0125	1.25	0
1596	thanks	0	0.0125	0.0125	-0.0125	1.25	0
1597	contribution	0	0.0125	0.0125	-0.0125	1.25	0
1598	needy	0	0.0125	0.0125	-0.0125	1.25	0
1599	helpless	0	0.0125	0.0125	-0.0125	1.25	0
1600	wool	0	0.0125	0.0125	-0.0125	1.25	0
1601	herder	0	0.0125	0.0125	-0.0125	1.25	0
1602	pup	0	0.0125	0.0125	-0.0125	1.25	0
1603	gem	0	0.0125	0.0125	-0.0125	1.25	0
1604	uncut	0	0.0125	0.0125	-0.0125	1.25	0
1605	u-boat	0	0.0125	0.0125	-0.0125	1.25	0
1606	commander	0	0.0125	0.0125	-0.0125	1.25	0
1607	torpedo	0	0.0125	0.0125	-0.0125	1.25	0
1608	rig	0	0.0125	0.0125	-0.0125	1.25	0
1609	barrel	0	0.0125	0.0125	-0.0125	1.25	0
1610	smooth	0	0.0125	0.0125	-0.0125	1.25	0
1611	razor	0	0.0125	0.0125	-0.0125	1.25	0
1612	thin	0	0.0125	0.0125	-0.0125	1.25	0
1613	mint	0	0.0125	0.0125	-0.0125	1.25	0
1614	nissan	0	0.0125	0.0125	-0.0125	1.25	0
1615	toyota	0	0.0125	0.0125	-0.0125	1.25	0
1616	camry	0	0.0125	0.0125	-0.0125	1.25	0
1617	stone	0	0.0125	0.0125	-0.0125	1.25	0
1618	mason	0	0.0125	0.0125	-0.0125	1.25	0
1619	lid	0	0.0125	0.0125	-0.0125	1.25	0
1620	jordan	0	0.0125	0.0125	-0.0125	1.25	0
1621	jordache	0	0.0125	0.0125	-0.0125	1.25	0
1622	jeams	0	0.0125	0.0125	-0.0125	1.25	0
1623	patty	0	0.0125	0.0125	-0.0125	1.25	0
1624	peppermint	0	0.0125	0.0125	-0.0125	1.25	0
1625	toothpaste	0	0.0125	0.0125	-0.0125	1.25	0
1626	jon	0	0.0125	0.0125	-0.0125	1.25	0
1627	jack	0	0.0125	0.0125	-0.0125	1.25	0
1628	daniels	0	0.0125	0.0125	-0.0125	1.25	0
1629	charlie	0	0.0125	0.0125	-0.0125	1.25	0
1630	pour	0	0.0125	0.0125	-0.0125	1.25	0
1631	equality	0	0.0125	0.0125	-0.0125	1.25	0
1632	fighter	0	0.0125	0.0125	-0.0125	1.25	0
1633	dominant	0	0.0125	0.0125	-0.0125	1.25	0
1634	aggressive	0	0.0125	0.0125	-0.0125	1.25	0
1635	demanding	0	0.0125	0.0125	-0.0125	1.25	0
1636	overcompensating	0	0.0125	0.0125	-0.0125	1.25	0
1637	piece	0	0.0125	0.0125	-0.0125	1.25	0
1638	component	0	0.0125	0.0125	-0.0125	1.25	0
1639	accomplish	0	0.0125	0.0125	-0.0125	1.25	0
1640	incentive	0	0.0125	0.0125	-0.0125	1.25	0
1641	loyalty	0	0.0125	0.0125	-0.0125	1.25	0
1642	exchange	0	0.0125	0.0125	-0.0125	1.25	0
1643	value	0	0.0125	0.0125	-0.0125	1.25	0
1644	own	0	0.0125	0.0125	-0.0125	1.25	0
1645	partners	0	0.0125	0.0125	-0.0125	1.25	0
1646	glee	0	0.0125	0.0125	-0.0125	1.25	0
1647	farmer	0	0.0125	0.0125	-0.0125	1.25	0
1648	flake	0	0.0125	0.0125	-0.0125	1.25	0
1649	fog	0	0.0125	0.0125	-0.0125	1.25	0
1650	horn	0	0.0125	0.0125	-0.0125	1.25	0
1651	trumpet	0	0.0125	0.0125	-0.0125	1.25	0
1652	trainers	0	0.0125	0.0125	-0.0125	1.25	0
1653	skid	0	0.0125	0.0125	-0.0125	1.25	0
1654	turbine	0	0.0125	0.0125	-0.0125	1.25	0
1655	liquor	0	0.0125	0.0125	-0.0125	1.25	0
1656	pit	0	0.0125	0.0125	-0.0125	1.25	0
1657	shield	0	0.0125	0.0125	-0.0125	1.25	0
1658	viking	0	0.0125	0.0125	-0.0125	1.25	0
1659	uplifting	0	0.0125	0.0125	-0.0125	1.25	0
1660	surreal	0	0.0125	0.0125	-0.0125	1.25	0
1661	suprise	0	0.0125	0.0125	-0.0125	1.25	0
1662	squeal	0	0.0125	0.0125	-0.0125	1.25	0
1663	unnerving	0	0.0125	0.0125	-0.0125	1.25	0
1664	forbidden	0	0.0125	0.0125	-0.0125	1.25	0
1665	halt	0	0.0125	0.0125	-0.0125	1.25	0
1666	drips	0	0.0125	0.0125	-0.0125	1.25	0
1667	gentle	0	0.0125	0.0125	-0.0125	1.25	0
1668	estatic	0	0.0125	0.0125	-0.0125	1.25	0
1669	thrilled	0	0.0125	0.0125	-0.0125	1.25	0
1670	emotional	0	0.0125	0.0125	-0.0125	1.25	0
1671	starving	0	0.0125	0.0125	-0.0125	1.25	0
1672	brunch	0	0.0125	0.0125	-0.0125	1.25	0
1673	grits	0	0.0125	0.0125	-0.0125	1.25	0
1674	chili	0	0.0125	0.0125	-0.0125	1.25	0
1675	stubborn	0	0.0125	0.0125	-0.0125	1.25	0
1676	h	0	0.0125	0.0125	-0.0125	1.25	0
1677	lilypads	0	0.0125	0.0125	-0.0125	1.25	0
1678	muskrats	0	0.0125	0.0125	-0.0125	1.25	0
1679	wade	0	0.0125	0.0125	-0.0125	1.25	0
1680	jetski	0	0.0125	0.0125	-0.0125	1.25	0
1681	waterski	0	0.0125	0.0125	-0.0125	1.25	0
1682	boogieboard	0	0.0125	0.0125	-0.0125	1.25	0
1683	cannonball	0	0.0125	0.0125	-0.0125	1.25	0
1684	loot	0	0.0125	0.0125	-0.0125	1.25	0
1685	destroy	0	0.0125	0.0125	-0.0125	1.25	0
1686	pillage	0	0.0125	0.0125	-0.0125	1.25	0
1687	buried	0	0.0125	0.0125	-0.0125	1.25	0
1688	hidden	0	0.0125	0.0125	-0.0125	1.25	0
1689	pleasure	0	0.0125	0.0125	-0.0125	1.25	0
1690	awe	0	0.0125	0.0125	-0.0125	1.25	0
1691	amazement	0	0.0125	0.0125	-0.0125	1.25	0
1692	canyons	0	0.0125	0.0125	-0.0125	1.25	0
1693	cliffs	0	0.0125	0.0125	-0.0125	1.25	0
1694	busy	0	0.0125	0.0125	-0.0125	1.25	0
1695	popular	0	0.0125	0.0125	-0.0125	1.25	0
1696	crowded	0	0.0125	0.0125	-0.0125	1.25	0
1697	ex	0	0.0125	0.0125	-0.0125	1.25	0
1698	cleats	0	0.0125	0.0125	-0.0125	1.25	0
1699	jersey	0	0.0125	0.0125	-0.0125	1.25	0
1700	toss	0	0.0125	0.0125	-0.0125	1.25	0
1701	wastebasket	0	0.0125	0.0125	-0.0125	1.25	0
1702	noodles	0	0.0125	0.0125	-0.0125	1.25	0
1703	barbque	0	0.0125	0.0125	-0.0125	1.25	0
1704	propaine	0	0.0125	0.0125	-0.0125	1.25	0
1705	antibiotics	0	0.0125	0.0125	-0.0125	1.25	0
1706	infection	0	0.0125	0.0125	-0.0125	1.25	0
1707	fings	0	0.0125	0.0125	-0.0125	1.25	0
1708	intestines	0	0.0125	0.0125	-0.0125	1.25	0
1709	penis	0	0.0125	0.0125	-0.0125	1.25	0
1710	anus	0	0.0125	0.0125	-0.0125	1.25	0
1711	toenails	0	0.0125	0.0125	-0.0125	1.25	0
1712	hamstring	0	0.0125	0.0125	-0.0125	1.25	0
1713	tendons	0	0.0125	0.0125	-0.0125	1.25	0
1714	bloodvessels	0	0.0125	0.0125	-0.0125	1.25	0
1715	arteries	0	0.0125	0.0125	-0.0125	1.25	0
1716	pancreas	0	0.0125	0.0125	-0.0125	1.25	0
1717	gallbladder	0	0.0125	0.0125	-0.0125	1.25	0
1718	bladder	0	0.0125	0.0125	-0.0125	1.25	0
1719	cornea	0	0.0125	0.0125	-0.0125	1.25	0
1720	mustache	0	0.0125	0.0125	-0.0125	1.25	0
1721	nosehair	0	0.0125	0.0125	-0.0125	1.25	0
1722	retina	0	0.0125	0.0125	-0.0125	1.25	0
1723	joints	0	0.0125	0.0125	-0.0125	1.25	0
1724	knuckle	0	0.0125	0.0125	-0.0125	1.25	0
1725	earlobe	0	0.0125	0.0125	-0.0125	1.25	0
1726	eardrum	0	0.0125	0.0125	-0.0125	1.25	0
1727	nervoussystem	0	0.0125	0.0125	-0.0125	1.25	0
1728	amazing	0	0.0125	0.0125	-0.0125	1.25	0
1729	okay	0	0.0125	0.0125	-0.0125	1.25	0
1730	hello	0	0.0125	0.0125	-0.0125	1.25	0
1731	goodbye	0	0.0125	0.0125	-0.0125	1.25	0
1732	yes	0	0.0125	0.0125	-0.0125	1.25	0
1733	thankyou	0	0.0125	0.0125	-0.0125	1.25	0
1734	ready	0	0.0125	0.0125	-0.0125	1.25	0
1735	gre	0	0.0125	0.0125	-0.0125	1.25	0
1736	carnival	0	0.0125	0.0125	-0.0125	1.25	0
1737	prizes	0	0.0125	0.0125	-0.0125	1.25	0
1738	crypto	0	0.0125	0.0125	-0.0125	1.25	0
1739	demand	0	0.0125	0.0125	-0.0125	1.25	0
1740	infinity	0	0.0125	0.0125	-0.0125	1.25	0
1741	estate	0	0.0125	0.0125	-0.0125	1.25	0
1742	coerce	0	0.0125	0.0125	-0.0125	1.25	0
1743	hackers	0	0.0125	0.0125	-0.0125	1.25	0
1744	network	0	0.0125	0.0125	-0.0125	1.25	0
1745	router	0	0.0125	0.0125	-0.0125	1.25	0
1746	fraud	0	0.0125	0.0125	-0.0125	1.25	0
1747	meltdown	0	0.0125	0.0125	-0.0125	1.25	0
1748	platinum	0	0.0125	0.0125	-0.0125	1.25	0
1749	palladium	0	0.0125	0.0125	-0.0125	1.25	0
1750	rhodium	0	0.0125	0.0125	-0.0125	1.25	0
1751	antimony	0	0.0125	0.0125	-0.0125	1.25	0
1752	throne	0	0.0125	0.0125	-0.0125	1.25	0
1753	stark	0	0.0125	0.0125	-0.0125	1.25	0
1754	raving	0	0.0125	0.0125	-0.0125	1.25	0
1755	lunatic	0	0.0125	0.0125	-0.0125	1.25	0
1756	werewolf	0	0.0125	0.0125	-0.0125	1.25	0
1757	discotheque	0	0.0125	0.0125	-0.0125	1.25	0
1758	breakdance	0	0.0125	0.0125	-0.0125	1.25	0
1759	cyberpunk	0	0.0125	0.0125	-0.0125	1.25	0
1760	mirrorshades	0	0.0125	0.0125	-0.0125	1.25	0
1761	skeleton	0	0.0125	0.0125	-0.0125	1.25	0
1762	pepto	0	0.0125	0.0125	-0.0125	1.25	0
1763	shredded	0	0.0125	0.0125	-0.0125	1.25	0
1764	exhusband	0	0.0125	0.0125	-0.0125	1.25	0
1765	meh	0	0.0125	0.0125	-0.0125	1.25	0
1766	directions	0	0.0125	0.0125	-0.0125	1.25	0
1767	tugboat	0	0.0125	0.0125	-0.0125	1.25	0
1768	shut	0	0.0125	0.0125	-0.0125	1.25	0
1769	valve	0	0.0125	0.0125	-0.0125	1.25	0
1770	iced	0	0.0125	0.0125	-0.0125	1.25	0
1771	whippedcream	0	0.0125	0.0125	-0.0125	1.25	0
1772	dipped	0	0.0125	0.0125	-0.0125	1.25	0
1773	fallen	0	0.0125	0.0125	-0.0125	1.25	0
1774	valentine'sday	0	0.0125	0.0125	-0.0125	1.25	0
1775	blackfriday	0	0.0125	0.0125	-0.0125	1.25	0
1776	trampling	0	0.0125	0.0125	-0.0125	1.25	0
1777	mobs	0	0.0125	0.0125	-0.0125	1.25	0
1778	crowds	0	0.0125	0.0125	-0.0125	1.25	0
1779	nonfiction	0	0.0125	0.0125	-0.0125	1.25	0
1780	channels	0	0.0125	0.0125	-0.0125	1.25	0
1781	biscuits	0	0.0125	0.0125	-0.0125	1.25	0
1782	beatiful	0	0.0125	0.0125	-0.0125	1.25	0
1783	our	0	0.0125	0.0125	-0.0125	1.25	0
1784	villeage	0	0.0125	0.0125	-0.0125	1.25	0
1785	members	0	0.0125	0.0125	-0.0125	1.25	0
1786	single	0	0.0125	0.0125	-0.0125	1.25	0
1787	unmarried	0	0.0125	0.0125	-0.0125	1.25	0
1788	blod	0	0.0125	0.0125	-0.0125	1.25	0
1789	bleed	0	0.0125	0.0125	-0.0125	1.25	0
1790	judgement	0	0.0125	0.0125	-0.0125	1.25	0
1791	mcdonalds	0	0.0125	0.0125	-0.0125	1.25	0
1792	nuggets	0	0.0125	0.0125	-0.0125	1.25	0
1793	tomatoes	0	0.0125	0.0125	-0.0125	1.25	0
1794	mayo	0	0.0125	0.0125	-0.0125	1.25	0
1795	frenchtoast	0	0.0125	0.0125	-0.0125	1.25	0
1796	syrup	0	0.0125	0.0125	-0.0125	1.25	0
1797	waffles	0	0.0125	0.0125	-0.0125	1.25	0
1798	pancakes	0	0.0125	0.0125	-0.0125	1.25	0
1799	peaches	0	0.0125	0.0125	-0.0125	1.25	0
1800	kiwi	0	0.0125	0.0125	-0.0125	1.25	0
1801	nuts	0	0.0125	0.0125	-0.0125	1.25	0
1802	almonds	0	0.0125	0.0125	-0.0125	1.25	0
1803	peanuts	0	0.0125	0.0125	-0.0125	1.25	0
1804	walnut	0	0.0125	0.0125	-0.0125	1.25	0
1805	cashews	0	0.0125	0.0125	-0.0125	1.25	0
1806	keto	0	0.0125	0.0125	-0.0125	1.25	0
1807	islam	0	0.0125	0.0125	-0.0125	1.25	0
1808	christianity	0	0.0125	0.0125	-0.0125	1.25	0
1809	mosque	0	0.0125	0.0125	-0.0125	1.25	0
1810	buddist	0	0.0125	0.0125	-0.0125	1.25	0
1811	vary	0	0.0125	0.0125	-0.0125	1.25	0
1812	various	0	0.0125	0.0125	-0.0125	1.25	0
1813	several	0	0.0125	0.0125	-0.0125	1.25	0
1814	cousin	0	0.0125	0.0125	-0.0125	1.25	0
1815	reunion	0	0.0125	0.0125	-0.0125	1.25	0
1816	schoo	0	0.0125	0.0125	-0.0125	1.25	0
1817	murdre	0	0.0125	0.0125	-0.0125	1.25	0
1818	connect	0	0.0125	0.0125	-0.0125	1.25	0
1819	chikd	0	0.0125	0.0125	-0.0125	1.25	0
1820	pass	0	0.0125	0.0125	-0.0125	1.25	0
1821	bd	0	0.0125	0.0125	-0.0125	1.25	0
1822	mailer	0	0.0125	0.0125	-0.0125	1.25	0
1823	itself	0	0.0125	0.0125	-0.0125	1.25	0
1824	north	0	0.0125	0.0125	-0.0125	1.25	0
1825	gamer	0	0.0125	0.0125	-0.0125	1.25	0
1826	outlet	0	0.0125	0.0125	-0.0125	1.25	0
1827	flyer	0	0.0125	0.0125	-0.0125	1.25	0
1828	rid	0	0.0125	0.0125	-0.0125	1.25	0
1829	abused	0	0.0125	0.0125	-0.0125	1.25	0
1830	ripped	0	0.0125	0.0125	-0.0125	1.25	0
1831	turned	0	0.0125	0.0125	-0.0125	1.25	0
1832	spoiled	0	0.0125	0.0125	-0.0125	1.25	0
1833	made	0	0.0125	0.0125	-0.0125	1.25	0
1834	done	0	0.0125	0.0125	-0.0125	1.25	0
1835	eaten	0	0.0125	0.0125	-0.0125	1.25	0
1836	carnal	0	0.0125	0.0125	-0.0125	1.25	0
1837	forge	0	0.0125	0.0125	-0.0125	1.25	0
1838	rot	0	0.0125	0.0125	-0.0125	1.25	0
1839	terror	0	0.0125	0.0125	-0.0125	1.25	0
1840	beaten	0	0.0125	0.0125	-0.0125	1.25	0
1841	forgoten	0	0.0125	0.0125	-0.0125	1.25	0
1842	indifference	0	0.0125	0.0125	-0.0125	1.25	0
1843	concern	0	0.0125	0.0125	-0.0125	1.25	0
1844	apathy	0	0.0125	0.0125	-0.0125	1.25	0
1845	revelry	0	0.0125	0.0125	-0.0125	1.25	0
1846	windo	0	0.0125	0.0125	-0.0125	1.25	0
1847	winodw	0	0.0125	0.0125	-0.0125	1.25	0
1848	fogot	0	0.0125	0.0125	-0.0125	1.25	0
1849	focus	0	0.0125	0.0125	-0.0125	1.25	0
1850	direct	0	0.0125	0.0125	-0.0125	1.25	0
1851	foucs	0	0.0125	0.0125	-0.0125	1.25	0
1852	rive	0	0.0125	0.0125	-0.0125	1.25	0
1853	sailing	0	0.0125	0.0125	-0.0125	1.25	0
1854	brigt	0	0.0125	0.0125	-0.0125	1.25	0
1855	bigger	0	0.0125	0.0125	-0.0125	1.25	0
1856	micro	0	0.0125	0.0125	-0.0125	1.25	0
1857	germ	0	0.0125	0.0125	-0.0125	1.25	0
1858	clarity	0	0.0125	0.0125	-0.0125	1.25	0
1859	pursuit	0	0.0125	0.0125	-0.0125	1.25	0
1860	lifelong	0	0.0125	0.0125	-0.0125	1.25	0
1861	absolute	0	0.0125	0.0125	-0.0125	1.25	0
1862	hare	0	0.0125	0.0125	-0.0125	1.25	0
1863	fool	0	0.0125	0.0125	-0.0125	1.25	0
1864	passion	0	0.0125	0.0125	-0.0125	1.25	0
1865	imagined	0	0.0125	0.0125	-0.0125	1.25	0
1866	delusion	0	0.0125	0.0125	-0.0125	1.25	0
1867	paranoia	0	0.0125	0.0125	-0.0125	1.25	0
1868	problems	0	0.0125	0.0125	-0.0125	1.25	0
1869	escapes	0	0.0125	0.0125	-0.0125	1.25	0
1870	universal	0	0.0125	0.0125	-0.0125	1.25	0
1871	cycle	0	0.0125	0.0125	-0.0125	1.25	0
1872	habits	0	0.0125	0.0125	-0.0125	1.25	0
1873	breakable	0	0.0125	0.0125	-0.0125	1.25	0
1874	liveable	0	0.0125	0.0125	-0.0125	1.25	0
1875	impatient	0	0.0125	0.0125	-0.0125	1.25	0
1876	being	0	0.0125	0.0125	-0.0125	1.25	0
1877	existence	0	0.0125	0.0125	-0.0125	1.25	0
1878	conscious	0	0.0125	0.0125	-0.0125	1.25	0
1879	subconscious	0	0.0125	0.0125	-0.0125	1.25	0
1880	sum	0	0.0125	0.0125	-0.0125	1.25	0
1881	addition	0	0.0125	0.0125	-0.0125	1.25	0
1882	learned	0	0.0125	0.0125	-0.0125	1.25	0
1883	gained	0	0.0125	0.0125	-0.0125	1.25	0
1884	improved	0	0.0125	0.0125	-0.0125	1.25	0
1885	ladder	0	0.0125	0.0125	-0.0125	1.25	0
1886	billionaires	0	0.0125	0.0125	-0.0125	1.25	0
1887	welfare	0	0.0125	0.0125	-0.0125	1.25	0
1888	evicted	0	0.0125	0.0125	-0.0125	1.25	0
1889	mowing	0	0.0125	0.0125	-0.0125	1.25	0
1890	sunsreen	0	0.0125	0.0125	-0.0125	1.25	0
1891	sunburn	0	0.0125	0.0125	-0.0125	1.25	0
1892	garland	0	0.0125	0.0125	-0.0125	1.25	0
1893	elves	0	0.0125	0.0125	-0.0125	1.25	0
1894	workshop	0	0.0125	0.0125	-0.0125	1.25	0
1895	ups	0	0.0125	0.0125	-0.0125	1.25	0
1896	usps	0	0.0125	0.0125	-0.0125	1.25	0
1897	fedex	0	0.0125	0.0125	-0.0125	1.25	0
1898	envelope	0	0.0125	0.0125	-0.0125	1.25	0
1899	bill	0	0.0125	0.0125	-0.0125	1.25	0
1900	due	0	0.0125	0.0125	-0.0125	1.25	0
1901	miles	0	0.0125	0.0125	-0.0125	1.25	0
1902	more	0	0.0125	0.0125	-0.0125	1.25	0
1903	build	0	0.0125	0.0125	-0.0125	1.25	0
1904	sovel	0	0.0125	0.0125	-0.0125	1.25	0
1905	chops	0	0.0125	0.0125	-0.0125	1.25	0
1906	noodle	0	0.0125	0.0125	-0.0125	1.25	0
1907	piccatta	0	0.0125	0.0125	-0.0125	1.25	0
1908	individual	0	0.0125	0.0125	-0.0125	1.25	0
1909	solo	0	0.0125	0.0125	-0.0125	1.25	0
1910	appalachian	0	0.0125	0.0125	-0.0125	1.25	0
1911	maine	0	0.0125	0.0125	-0.0125	1.25	0
1912	wreath	0	0.0125	0.0125	-0.0125	1.25	0
1913	outsiders	0	0.0125	0.0125	-0.0125	1.25	0
1914	s'more	0	0.0125	0.0125	-0.0125	1.25	0
1915	marshmellow	0	0.0125	0.0125	-0.0125	1.25	0
1916	fluff	0	0.0125	0.0125	-0.0125	1.25	0
1917	avocado	0	0.0125	0.0125	-0.0125	1.25	0
1918	salsa	0	0.0125	0.0125	-0.0125	1.25	0
1919	nashville	0	0.0125	0.0125	-0.0125	1.25	0
1920	preda	0	0.0125	0.0125	-0.0125	1.25	0
1921	foods	0	0.0125	0.0125	-0.0125	1.25	0
1922	nourishment	0	0.0125	0.0125	-0.0125	1.25	0
1923	wellness	0	0.0125	0.0125	-0.0125	1.25	0
1924	common	0	0.0125	0.0125	-0.0125	1.25	0
1925	everyday	0	0.0125	0.0125	-0.0125	1.25	0
1926	daily	0	0.0125	0.0125	-0.0125	1.25	0
1927	weekly	0	0.0125	0.0125	-0.0125	1.25	0
1928	monthly	0	0.0125	0.0125	-0.0125	1.25	0
1929	yearly	0	0.0125	0.0125	-0.0125	1.25	0
1930	newborn	0	0.0125	0.0125	-0.0125	1.25	0
1931	infinite	0	0.0125	0.0125	-0.0125	1.25	0
1932	unending	0	0.0125	0.0125	-0.0125	1.25	0
1933	cyclical	0	0.0125	0.0125	-0.0125	1.25	0
1934	revolving	0	0.0125	0.0125	-0.0125	1.25	0
1935	oval	0	0.0125	0.0125	-0.0125	1.25	0
1936	dismal	0	0.0125	0.0125	-0.0125	1.25	0
1937	nurture	0	0.0125	0.0125	-0.0125	1.25	0
1938	spearmint	0	0.0125	0.0125	-0.0125	1.25	0
1939	pennsylvania	0	0.0125	0.0125	-0.0125	1.25	0
1940	teapatch	0	0.0125	0.0125	-0.0125	1.25	0
1941	lovers	0	0.0125	0.0125	-0.0125	1.25	0
1942	evening	0	0.0125	0.0125	-0.0125	1.25	0
1943	twilight	0	0.0125	0.0125	-0.0125	1.25	0
1944	huron	0	0.0125	0.0125	-0.0125	1.25	0
1945	monarch	0	0.0125	0.0125	-0.0125	1.25	0
1946	crown	0	0.0125	0.0125	-0.0125	1.25	0
1947	virus	0	0.0125	0.0125	-0.0125	1.25	0
1948	fragrant	0	0.0125	0.0125	-0.0125	1.25	0
1949	ladyofshallot	0	0.0125	0.0125	-0.0125	1.25	0
1950	davidaustin	0	0.0125	0.0125	-0.0125	1.25	0
1951	shipping	0	0.0125	0.0125	-0.0125	1.25	0
1952	achieving	0	0.0125	0.0125	-0.0125	1.25	0
1953	planning	0	0.0125	0.0125	-0.0125	1.25	0
1954	retiring	0	0.0125	0.0125	-0.0125	1.25	0
1955	camper	0	0.0125	0.0125	-0.0125	1.25	0
1956	campground	0	0.0125	0.0125	-0.0125	1.25	0
1957	pines	0	0.0125	0.0125	-0.0125	1.25	0
1958	scented	0	0.0125	0.0125	-0.0125	1.25	0
1959	striped	0	0.0125	0.0125	-0.0125	1.25	0
1960	diving	0.0125	0.0125	0	0	1	1
1961	scuba	0.0125	0.0125	0	0	1	1
1962	breathe	0.025	0.025	0	0	1	1
1963	mask	0.025	0.025	0	0	1	1
1964	banana	0.05	0.05	0	0	1	1
1965	pineapple	0.0125	0.0125	0	0	1	1
1966	rome	0.0125	0.0125	0	0	1	1
1967	greece	0.0125	0.0125	0	0	1	1
1968	clouds	0.075	0.075	0	0	1	1
1969	russia	0.0125	0.0125	0	0	1	1
1970	stupid	0.0125	0.0125	0	0	1	1
1971	park	0.075	0.075	0	0	1	1
1972	bad	0.125	0.125	0	0	1	1
1973	annoyed	0.0125	0.0125	0	0	1	1
1974	mad	0.0375	0.0375	0	0	1	1
1975	quiz	0.0125	0.0125	0	0	1	1
1976	family	0.15	0.15	0	0	1	1
1977	bar	0.0375	0.0375	0	0	1	1
1978	party	0.0625	0.0625	0	0	1	1
1979	socialize	0.0125	0.0125	0	0	1	1
1980	hangout	0.0125	0.0125	0	0	1	1
1981	flies	0.0125	0.0125	0	0	1	1
1982	good	0.0875	0.0875	0	0	1	1
1983	potatoes	0.025	0.025	0	0	1	1
1984	explosion	0.025	0.025	0	0	1	1
1985	unique	0.0375	0.0375	0	0	1	1
1986	task	0.025	0.025	0	0	1	1
1987	ring	0.0375	0.0375	0	0	1	1
1988	feeling	0.025	0.025	0	0	1	1
1989	others	0.0125	0.0125	0	0	1	1
1990	helping	0.0125	0.0125	0	0	1	1
1991	wants	0.0125	0.0125	0	0	1	1
1992	yellow	0.1	0.1	0	0	1	1
1993	bake	0.0125	0.0125	0	0	1	1
1994	math	0.025	0.025	0	0	1	1
1995	quantum	0.0125	0.0125	0	0	1	1
1996	electric	0.0125	0.0125	0	0	1	1
1997	vehicle	0.0375	0.0375	0	0	1	1
1998	back	0.025	0.025	0	0	1	1
1999	flute	0.0125	0.0125	0	0	1	1
[truncated: 2,501 more rows]
