# Supplementary material for: Narrative thinking lingers in spontaneous thought
Source: Nat Commun. 2022 Aug 6;13:4585. doi: 10.1038/s41467-022-32113-6 (PMC9357042; doi:10.1038/s41467-022-32113-6)
Supplement: Supplementary file 4 — Source Data [file 41467_2022_32113_MOESM4_ESM.zip › Source Data/Supplement/FigureS12&18/exp_1/carver_rewrite/sentence-scramble_fa_bias.csv]

	word	fa1_p	fa2_p	fa2_bias	fa1_bias	fa2_oddsratio	fa1_oddsratio
1	murder	0	0.2125	0.2125	-0.2125	21.25	0
2	girl	0.025	0.175	0.15	-0.15	7	0.142857142857143
3	dead	0.0375	0.175	0.1375	-0.1375	4.66666666666667	0.214285714285714
4	river	0.1	0.2375	0.1375	-0.1375	2.375	0.421052631578947
5	school	0.1375	0.275	0.1375	-0.1375	2	0.5
6	funeral	0.0125	0.1375	0.125	-0.125	11	0.0909090909090909
7	wet	0.125	0.2375	0.1125	-0.1125	1.9	0.526315789473684
8	dry	0.05	0.1625	0.1125	-0.1125	3.25	0.307692307692308
9		0.625	0.7375	0.1125	-0.1125	1.18	0.847457627118644
10	death	0.075	0.1875	0.1125	-0.1125	2.5	0.4
11	snow	0.0875	0.2	0.1125	-0.1125	2.28571428571429	0.4375
12	fish	0.125	0.2375	0.1125	-0.1125	1.9	0.526315789473684
13	quiet	0.025	0.1375	0.1125	-0.1125	5.5	0.181818181818182
14	warm	0.1	0.2	0.1	-0.1	2	0.5
15	kitchen	0.0375	0.125	0.0875	-0.0875	3.33333333333333	0.3
16	life	0.0875	0.175	0.0875	-0.0875	2	0.5
17	shower	0.075	0.1625	0.0875	-0.0875	2.16666666666667	0.461538461538462
18	call	0.0125	0.1	0.0875	-0.0875	8	0.125
19	story	0.0625	0.15	0.0875	-0.0875	2.4	0.416666666666667
20	husband	0.0125	0.1	0.0875	-0.0875	8	0.125
21	bath	0.0125	0.1	0.0875	-0.0875	8	0.125
22	peace	0.0125	0.1	0.0875	-0.0875	8	0.125
23	calm	0.0625	0.1375	0.075	-0.075	2.2	0.454545454545455
24	relax	0.05	0.125	0.075	-0.075	2.5	0.4
25	bills	0.05	0.125	0.075	-0.075	2.5	0.4
26	city	0.05	0.125	0.075	-0.075	2.5	0.4
27	talk	0.0125	0.0875	0.075	-0.075	7	0.142857142857143
28	fear	0.025	0.1	0.075	-0.075	4	0.25
29	socks	0.025	0.1	0.075	-0.075	4	0.25
30	police	0	0.075	0.075	-0.075	7.5	0
31	old	0.05	0.1125	0.0625	-0.0625	2.25	0.444444444444444
32	eggs	0.0375	0.1	0.0625	-0.0625	2.66666666666667	0.375
33	lake	0.1	0.1625	0.0625	-0.0625	1.625	0.615384615384615
34	rain	0.15	0.2125	0.0625	-0.0625	1.41666666666667	0.705882352941177
35	movie	0.1125	0.175	0.0625	-0.0625	1.55555555555556	0.642857142857143
36	swim	0.05	0.1125	0.0625	-0.0625	2.25	0.444444444444444
37	teacher	0.0625	0.125	0.0625	-0.0625	2	0.5
38	camp	0.025	0.0875	0.0625	-0.0625	3.5	0.285714285714286
39	fishing	0.025	0.0875	0.0625	-0.0625	3.5	0.285714285714286
40	fingers	0.025	0.0875	0.0625	-0.0625	3.5	0.285714285714286
41	planet	0.0125	0.075	0.0625	-0.0625	6	0.166666666666667
42	wife	0.0125	0.075	0.0625	-0.0625	6	0.166666666666667
43	box	0.025	0.0875	0.0625	-0.0625	3.5	0.285714285714286
44	waves	0.025	0.0875	0.0625	-0.0625	3.5	0.285714285714286
45	sweet	0.0125	0.075	0.0625	-0.0625	6	0.166666666666667
46	lock	0	0.0625	0.0625	-0.0625	6.25	0
47	cloud	0	0.0625	0.0625	-0.0625	6.25	0
48	new	0	0.0625	0.0625	-0.0625	6.25	0
49	nice	0	0.0625	0.0625	-0.0625	6.25	0
50	crime	0	0.0625	0.0625	-0.0625	6.25	0
51	coffee	0.0875	0.1375	0.05	-0.05	1.57142857142857	0.636363636363636
52	fat	0.0375	0.0875	0.05	-0.05	2.33333333333333	0.428571428571429
53	human	0.0375	0.0875	0.05	-0.05	2.33333333333333	0.428571428571429
54	woman	0.05	0.1	0.05	-0.05	2	0.5
55	body	0.05	0.1	0.05	-0.05	2	0.5
56	green	0.15	0.2	0.05	-0.05	1.33333333333333	0.75
57	leaves	0.05	0.1	0.05	-0.05	2	0.5
58	kids	0.0625	0.1125	0.05	-0.05	1.8	0.555555555555556
59	fire	0.1	0.15	0.05	-0.05	1.5	0.666666666666667
60	store	0.1	0.15	0.05	-0.05	1.5	0.666666666666667
61	pen	0.025	0.075	0.05	-0.05	3	0.333333333333333
62	doctor	0.1	0.15	0.05	-0.05	1.5	0.666666666666667
63	shop	0.0375	0.0875	0.05	-0.05	2.33333333333333	0.428571428571429
64	park	0.0375	0.0875	0.05	-0.05	2.33333333333333	0.428571428571429
65	country	0.0625	0.1125	0.05	-0.05	1.8	0.555555555555556
66	towel	0.025	0.075	0.05	-0.05	3	0.333333333333333
67	feet	0.025	0.075	0.05	-0.05	3	0.333333333333333
68	boy	0.025	0.075	0.05	-0.05	3	0.333333333333333
69	safe	0.0125	0.0625	0.05	-0.05	5	0.2
70	whiskey	0.0125	0.0625	0.05	-0.05	5	0.2
71	driving	0.0125	0.0625	0.05	-0.05	5	0.2
72	suspicious	0	0.05	0.05	-0.05	5	0
73	suspect	0	0.05	0.05	-0.05	5	0
74	camera	0	0.05	0.05	-0.05	5	0
75	picnic	0	0.05	0.05	-0.05	5	0
76	basket	0	0.05	0.05	-0.05	5	0
77	drain	0	0.05	0.05	-0.05	5	0
78	autumn	0	0.05	0.05	-0.05	5	0
79	bury	0	0.05	0.05	-0.05	5	0
80	gown	0	0.05	0.05	-0.05	5	0
81	tiny	0	0.05	0.05	-0.05	5	0
82	want	0	0.05	0.05	-0.05	5	0
83	cloth	0.0125	0.05	0.0375	-0.0375	4	0.25
84	soda	0.05	0.0875	0.0375	-0.0375	1.75	0.571428571428572
85	hair	0.1	0.1375	0.0375	-0.0375	1.375	0.727272727272727
86	cut	0.075	0.1125	0.0375	-0.0375	1.5	0.666666666666667
87	star	0.0375	0.075	0.0375	-0.0375	2	0.5
88	animal	0.075	0.1125	0.0375	-0.0375	1.5	0.666666666666667
89	clean	0.1625	0.2	0.0375	-0.0375	1.23076923076923	0.8125
90	morning	0.025	0.0625	0.0375	-0.0375	2.5	0.4
91	birthday	0.05	0.0875	0.0375	-0.0375	1.75	0.571428571428572
92	white	0.075	0.1125	0.0375	-0.0375	1.5	0.666666666666667
93	bear	0.025	0.0625	0.0375	-0.0375	2.5	0.4
94	house	0.1875	0.225	0.0375	-0.0375	1.2	0.833333333333333
95	land	0.0125	0.05	0.0375	-0.0375	4	0.25
96	storm	0.0375	0.075	0.0375	-0.0375	2	0.5
97	bank	0.0375	0.075	0.0375	-0.0375	2	0.5
98	flow	0.025	0.0625	0.0375	-0.0375	2.5	0.4
99	horse	0.075	0.1125	0.0375	-0.0375	1.5	0.666666666666667
100	drive	0.075	0.1125	0.0375	-0.0375	1.5	0.666666666666667
101	marriage	0.0125	0.05	0.0375	-0.0375	4	0.25
102	clothes	0.0625	0.1	0.0375	-0.0375	1.6	0.625
103	apple	0.0625	0.1	0.0375	-0.0375	1.6	0.625
104	sword	0.0125	0.05	0.0375	-0.0375	4	0.25
105	learn	0.025	0.0625	0.0375	-0.0375	2.5	0.4
106	sand	0.125	0.1625	0.0375	-0.0375	1.3	0.769230769230769
107	drunk	0.0125	0.05	0.0375	-0.0375	4	0.25
108	pop	0.025	0.0625	0.0375	-0.0375	2.5	0.4
109	queen	0.025	0.0625	0.0375	-0.0375	2.5	0.4
110	happiness	0.025	0.0625	0.0375	-0.0375	2.5	0.4
111	color	0.025	0.0625	0.0375	-0.0375	2.5	0.4
112	tears	0.025	0.0625	0.0375	-0.0375	2.5	0.4
113	living	0.0125	0.05	0.0375	-0.0375	4	0.25
114	end	0.0125	0.05	0.0375	-0.0375	4	0.25
115	read	0.05	0.0875	0.0375	-0.0375	1.75	0.571428571428572
116	write	0.025	0.0625	0.0375	-0.0375	2.5	0.4
117	glasses	0.0125	0.05	0.0375	-0.0375	4	0.25
118	pink	0.0375	0.075	0.0375	-0.0375	2	0.5
119	sharp	0.0125	0.05	0.0375	-0.0375	4	0.25
120	smell	0.0375	0.075	0.0375	-0.0375	2	0.5
121	pasta	0.025	0.0625	0.0375	-0.0375	2.5	0.4
122	watch	0.0375	0.075	0.0375	-0.0375	2	0.5
123	hill	0.0125	0.05	0.0375	-0.0375	4	0.25
124	paddle	0.0125	0.05	0.0375	-0.0375	4	0.25
125	sink	0.025	0.0625	0.0375	-0.0375	2.5	0.4
126	health	0.0375	0.075	0.0375	-0.0375	2	0.5
127	alarm	0.0125	0.05	0.0375	-0.0375	4	0.25
128	spaghetti	0.0125	0.05	0.0375	-0.0375	4	0.25
129	spoon	0.0125	0.05	0.0375	-0.0375	4	0.25
130	sexy	0.0125	0.05	0.0375	-0.0375	4	0.25
131	tub	0.0125	0.05	0.0375	-0.0375	4	0.25
132	breathing	0.0125	0.05	0.0375	-0.0375	4	0.25
133	gross	0	0.0375	0.0375	-0.0375	3.75	0
134	punch	0	0.0375	0.0375	-0.0375	3.75	0
135	criminal	0	0.0375	0.0375	-0.0375	3.75	0
136	headache	0	0.0375	0.0375	-0.0375	3.75	0
137	bucket	0	0.0375	0.0375	-0.0375	3.75	0
138	build	0	0.0375	0.0375	-0.0375	3.75	0
139	corpse	0	0.0375	0.0375	-0.0375	3.75	0
140	package	0	0.0375	0.0375	-0.0375	3.75	0
141	bubbles	0	0.0375	0.0375	-0.0375	3.75	0
142	brothers	0	0.0375	0.0375	-0.0375	3.75	0
143	casket	0	0.0375	0.0375	-0.0375	3.75	0
144	breeze	0	0.0375	0.0375	-0.0375	3.75	0
145	chart	0	0.0375	0.0375	-0.0375	3.75	0
146	report	0	0.0375	0.0375	-0.0375	3.75	0
147	missing	0	0.0375	0.0375	-0.0375	3.75	0
148	russia	0	0.0375	0.0375	-0.0375	3.75	0
149	vegetable	0	0.0375	0.0375	-0.0375	3.75	0
150	potato	0	0.0375	0.0375	-0.0375	3.75	0
151	chairs	0	0.0375	0.0375	-0.0375	3.75	0
152	snake	0	0.0375	0.0375	-0.0375	3.75	0
153	cover	0	0.0375	0.0375	-0.0375	3.75	0
154	being	0	0.0375	0.0375	-0.0375	3.75	0
155	give	0	0.0375	0.0375	-0.0375	3.75	0
156	pleasant	0	0.0375	0.0375	-0.0375	3.75	0
157	drowning	0	0.0375	0.0375	-0.0375	3.75	0
158	dean	0	0.0375	0.0375	-0.0375	3.75	0
159	security	0	0.0375	0.0375	-0.0375	3.75	0
160	iron	0	0.0375	0.0375	-0.0375	3.75	0
161	program	0	0.0375	0.0375	-0.0375	3.75	0
162	men	0	0.0375	0.0375	-0.0375	3.75	0
163	salmon	0	0.0375	0.0375	-0.0375	3.75	0
164	charge	0	0.0375	0.0375	-0.0375	3.75	0
165	confused	0	0.0375	0.0375	-0.0375	3.75	0
166	weapon	0	0.0375	0.0375	-0.0375	3.75	0
167	crying	0.0375	0.0625	0.025	-0.025	1.66666666666667	0.6
168	alone	0.05	0.075	0.025	-0.025	1.5	0.666666666666667
169	broken	0.0625	0.0875	0.025	-0.025	1.4	0.714285714285714
170	family	0.2	0.225	0.025	-0.025	1.125	0.888888888888889
171	hat	0.0375	0.0625	0.025	-0.025	1.66666666666667	0.6
172	shirt	0.05	0.075	0.025	-0.025	1.5	0.666666666666667
173	lips	0.025	0.05	0.025	-0.025	2	0.5
174	open	0.0375	0.0625	0.025	-0.025	1.66666666666667	0.6
175	grass	0.1375	0.1625	0.025	-0.025	1.18181818181818	0.846153846153846
176	bee	0.0125	0.0375	0.025	-0.025	3	0.333333333333333
177	sky	0.1625	0.1875	0.025	-0.025	1.15384615384615	0.866666666666667
178	bright	0.0625	0.0875	0.025	-0.025	1.4	0.714285714285714
179	straight	0.0125	0.0375	0.025	-0.025	3	0.333333333333333
180	money	0.3125	0.3375	0.025	-0.025	1.08	0.925925925925926
181	buy	0.025	0.05	0.025	-0.025	2	0.5
182	young	0.05	0.075	0.025	-0.025	1.5	0.666666666666667
183	firm	0.0125	0.0375	0.025	-0.025	3	0.333333333333333
184	chicken	0.0625	0.0875	0.025	-0.025	1.4	0.714285714285714
185	fork	0.0375	0.0625	0.025	-0.025	1.66666666666667	0.6
186	basketball	0.025	0.05	0.025	-0.025	2	0.5
187	dad	0.025	0.05	0.025	-0.025	2	0.5
188	laughing	0.0125	0.0375	0.025	-0.025	3	0.333333333333333
189	computer	0.0625	0.0875	0.025	-0.025	1.4	0.714285714285714
190	cat	0.075	0.1	0.025	-0.025	1.33333333333333	0.75
191	board	0.05	0.075	0.025	-0.025	1.5	0.666666666666667
192	pay	0.0375	0.0625	0.025	-0.025	1.66666666666667	0.6
193	desire	0.0125	0.0375	0.025	-0.025	3	0.333333333333333
194	skin	0.05	0.075	0.025	-0.025	1.5	0.666666666666667
195	soft	0.0375	0.0625	0.025	-0.025	1.66666666666667	0.6
196	scrub	0.0125	0.0375	0.025	-0.025	3	0.333333333333333
197	phone	0.0625	0.0875	0.025	-0.025	1.4	0.714285714285714
198	moving	0.0125	0.0375	0.025	-0.025	3	0.333333333333333
199	king	0.0375	0.0625	0.025	-0.025	1.66666666666667	0.6
200	party	0.125	0.15	0.025	-0.025	1.2	0.833333333333333
201	home	0.125	0.15	0.025	-0.025	1.2	0.833333333333333
202	fresh	0.025	0.05	0.025	-0.025	2	0.5
203	plate	0.0375	0.0625	0.025	-0.025	1.66666666666667	0.6
204	rest	0.0625	0.0875	0.025	-0.025	1.4	0.714285714285714
205	mail	0.025	0.05	0.025	-0.025	2	0.5
206	silence	0.0125	0.0375	0.025	-0.025	3	0.333333333333333
207	tractor	0.025	0.05	0.025	-0.025	2	0.5
208	weed	0.025	0.05	0.025	-0.025	2	0.5
209	court	0.0125	0.0375	0.025	-0.025	3	0.333333333333333
210	past	0.0125	0.0375	0.025	-0.025	3	0.333333333333333
211	ice	0.1125	0.1375	0.025	-0.025	1.22222222222222	0.818181818181818
212	big	0.025	0.05	0.025	-0.025	2	0.5
213	film	0.0125	0.0375	0.025	-0.025	3	0.333333333333333
214	metal	0.025	0.05	0.025	-0.025	2	0.5
215	mall	0.0125	0.0375	0.025	-0.025	3	0.333333333333333
216	castle	0.025	0.05	0.025	-0.025	2	0.5
217	crown	0.0125	0.0375	0.025	-0.025	3	0.333333333333333
218	event	0.0125	0.0375	0.025	-0.025	3	0.333333333333333
219	toes	0.025	0.05	0.025	-0.025	2	0.5
220	ears	0.025	0.05	0.025	-0.025	2	0.5
221	skip	0.0125	0.0375	0.025	-0.025	3	0.333333333333333
222	win	0.0125	0.0375	0.025	-0.025	3	0.333333333333333
223	bean	0.0125	0.0375	0.025	-0.025	3	0.333333333333333
224	bird	0.05	0.075	0.025	-0.025	1.5	0.666666666666667
225	beautiful	0.0125	0.0375	0.025	-0.025	3	0.333333333333333
226	memories	0.0125	0.0375	0.025	-0.025	3	0.333333333333333
227	speak	0.0125	0.0375	0.025	-0.025	3	0.333333333333333
228	die	0.0125	0.0375	0.025	-0.025	3	0.333333333333333
229	saddle	0.025	0.05	0.025	-0.025	2	0.5
230	building	0.025	0.05	0.025	-0.025	2	0.5
231	see	0.0125	0.0375	0.025	-0.025	3	0.333333333333333
232	answer	0.0125	0.0375	0.025	-0.025	3	0.333333333333333
233	pencil	0.025	0.05	0.025	-0.025	2	0.5
234	raise	0.0125	0.0375	0.025	-0.025	3	0.333333333333333
235	tools	0.0125	0.0375	0.025	-0.025	3	0.333333333333333
236	whale	0.0125	0.0375	0.025	-0.025	3	0.333333333333333
237	hospital	0.0375	0.0625	0.025	-0.025	1.66666666666667	0.6
238	tent	0.025	0.05	0.025	-0.025	2	0.5
239	bark	0.0125	0.0375	0.025	-0.025	3	0.333333333333333
240	ring	0.025	0.05	0.025	-0.025	2	0.5
241	bell	0.0125	0.0375	0.025	-0.025	3	0.333333333333333
242	reign	0.0125	0.0375	0.025	-0.025	3	0.333333333333333
243	bench	0.0125	0.0375	0.025	-0.025	3	0.333333333333333
244	shells	0.0125	0.0375	0.025	-0.025	3	0.333333333333333
245	meeting	0.0125	0.0375	0.025	-0.025	3	0.333333333333333
246	around	0.0125	0.0375	0.025	-0.025	3	0.333333333333333
247	dishes	0.025	0.05	0.025	-0.025	2	0.5
248	hug	0.0125	0.0375	0.025	-0.025	3	0.333333333333333
249	hope	0.0125	0.0375	0.025	-0.025	3	0.333333333333333
250	seek	0.0125	0.0375	0.025	-0.025	3	0.333333333333333
251	universe	0.025	0.05	0.025	-0.025	2	0.5
252	dairy	0.0125	0.0375	0.025	-0.025	3	0.333333333333333
253	snowman	0.0125	0.0375	0.025	-0.025	3	0.333333333333333
254	wrist	0.0125	0.0375	0.025	-0.025	3	0.333333333333333
255	cell	0.0125	0.0375	0.025	-0.025	3	0.333333333333333
256	sex	0.025	0.05	0.025	-0.025	2	0.5
257	beef	0.0125	0.0375	0.025	-0.025	3	0.333333333333333
258	cops	0.0125	0.0375	0.025	-0.025	3	0.333333333333333
259	bug	0.0125	0.0375	0.025	-0.025	3	0.333333333333333
260	ant	0.0125	0.0375	0.025	-0.025	3	0.333333333333333
261	alive	0.0125	0.0375	0.025	-0.025	3	0.333333333333333
262	mental	0.0125	0.0375	0.025	-0.025	3	0.333333333333333
263	anxiety	0.0125	0.0375	0.025	-0.025	3	0.333333333333333
264	aliens	0.0125	0.0375	0.025	-0.025	3	0.333333333333333
265	bacon	0.0125	0.0375	0.025	-0.025	3	0.333333333333333
266	unknown	0.0125	0.0375	0.025	-0.025	3	0.333333333333333
267	brown	0.0375	0.0625	0.025	-0.025	1.66666666666667	0.6
268	hands	0.0125	0.0375	0.025	-0.025	3	0.333333333333333
269	sadness	0.0125	0.0375	0.025	-0.025	3	0.333333333333333
270	meditation	0	0.025	0.025	-0.025	2.5	0
271	teaching	0	0.025	0.025	-0.025	2.5	0
272	freezing	0	0.025	0.025	-0.025	2.5	0
273	dock	0	0.025	0.025	-0.025	2.5	0
274	company	0	0.025	0.025	-0.025	2.5	0
275	mysterious	0	0.025	0.025	-0.025	2.5	0
276	kidneys	0	0.025	0.025	-0.025	2.5	0
277	hydrant	0	0.025	0.025	-0.025	2.5	0
278	slip	0	0.025	0.025	-0.025	2.5	0
279	buggy	0	0.025	0.025	-0.025	2.5	0
280	award	0	0.025	0.025	-0.025	2.5	0
281	soldier	0	0.025	0.025	-0.025	2.5	0
282	fog	0	0.025	0.025	-0.025	2.5	0
283	mist	0	0.025	0.025	-0.025	2.5	0
284	disgust	0	0.025	0.025	-0.025	2.5	0
285	cardboard	0	0.025	0.025	-0.025	2.5	0
286	ink	0	0.025	0.025	-0.025	2.5	0
287	paws	0	0.025	0.025	-0.025	2.5	0
288	frames	0	0.025	0.025	-0.025	2.5	0
289	scared	0	0.025	0.025	-0.025	2.5	0
290	lie	0	0.025	0.025	-0.025	2.5	0
291	cigarettes	0	0.025	0.025	-0.025	2.5	0
292	backyard	0	0.025	0.025	-0.025	2.5	0
293	note	0	0.025	0.025	-0.025	2.5	0
294	worry	0	0.025	0.025	-0.025	2.5	0
295	athlete	0	0.025	0.025	-0.025	2.5	0
296	feel	0	0.025	0.025	-0.025	2.5	0
297	smiles	0	0.025	0.025	-0.025	2.5	0
298	classes	0	0.025	0.025	-0.025	2.5	0
299	girlfriend	0	0.025	0.025	-0.025	2.5	0
300	busy	0	0.025	0.025	-0.025	2.5	0
301	account	0	0.025	0.025	-0.025	2.5	0
302	medical	0	0.025	0.025	-0.025	2.5	0
303	photo	0	0.025	0.025	-0.025	2.5	0
304	rear	0	0.025	0.025	-0.025	2.5	0
305	damage	0	0.025	0.025	-0.025	2.5	0
306	fix	0	0.025	0.025	-0.025	2.5	0
307	venue	0	0.025	0.025	-0.025	2.5	0
308	fry	0	0.025	0.025	-0.025	2.5	0
309	touch	0	0.025	0.025	-0.025	2.5	0
310	closed	0	0.025	0.025	-0.025	2.5	0
311	canoe	0	0.025	0.025	-0.025	2.5	0
312	outfield	0	0.025	0.025	-0.025	2.5	0
313	dew	0	0.025	0.025	-0.025	2.5	0
314	pile	0	0.025	0.025	-0.025	2.5	0
315	kayak	0	0.025	0.025	-0.025	2.5	0
316	naive	0	0.025	0.025	-0.025	2.5	0
317	afraid	0	0.025	0.025	-0.025	2.5	0
318	rebel	0	0.025	0.025	-0.025	2.5	0
319	hunter	0	0.025	0.025	-0.025	2.5	0
320	current	0	0.025	0.025	-0.025	2.5	0
321	robin	0	0.025	0.025	-0.025	2.5	0
322	fax	0	0.025	0.025	-0.025	2.5	0
323	yell	0	0.025	0.025	-0.025	2.5	0
324	scream	0	0.025	0.025	-0.025	2.5	0
325	shout	0	0.025	0.025	-0.025	2.5	0
326	block	0	0.025	0.025	-0.025	2.5	0
327	chase	0	0.025	0.025	-0.025	2.5	0
328	course	0	0.025	0.025	-0.025	2.5	0
329	barrel	0	0.025	0.025	-0.025	2.5	0
330	matter	0	0.025	0.025	-0.025	2.5	0
331	satisfy	0	0.025	0.025	-0.025	2.5	0
332	shatter	0	0.025	0.025	-0.025	2.5	0
333	canada	0	0.025	0.025	-0.025	2.5	0
334	keg	0	0.025	0.025	-0.025	2.5	0
335	branch	0	0.025	0.025	-0.025	2.5	0
336	candle	0	0.025	0.025	-0.025	2.5	0
337	baked	0	0.025	0.025	-0.025	2.5	0
338	skinny	0	0.025	0.025	-0.025	2.5	0
339	pot	0	0.025	0.025	-0.025	2.5	0
340	sodium	0	0.025	0.025	-0.025	2.5	0
341	spinach	0	0.025	0.025	-0.025	2.5	0
342	clog	0	0.025	0.025	-0.025	2.5	0
343	killer	0	0.025	0.025	-0.025	2.5	0
344	record	0	0.025	0.025	-0.025	2.5	0
345	album	0	0.025	0.025	-0.025	2.5	0
346	port	0	0.025	0.025	-0.025	2.5	0
347	italy	0	0.025	0.025	-0.025	2.5	0
348	lady	0	0.025	0.025	-0.025	2.5	0
349	boots	0	0.025	0.025	-0.025	2.5	0
350	daylight	0	0.025	0.025	-0.025	2.5	0
351	countryside	0	0.025	0.025	-0.025	2.5	0
352	suspicion	0	0.025	0.025	-0.025	2.5	0
353	investigation	0	0.025	0.025	-0.025	2.5	0
354	tents	0	0.025	0.025	-0.025	2.5	0
355	rules	0	0.025	0.025	-0.025	2.5	0
356	rap	0	0.025	0.025	-0.025	2.5	0
357	glacier	0	0.025	0.025	-0.025	2.5	0
358	dice	0	0.025	0.025	-0.025	2.5	0
359	lid	0	0.025	0.025	-0.025	2.5	0
360	meter	0	0.025	0.025	-0.025	2.5	0
361	pour	0	0.025	0.025	-0.025	2.5	0
362	evidence	0	0.025	0.025	-0.025	2.5	0
363	found	0	0.025	0.025	-0.025	2.5	0
364	weave	0	0.025	0.025	-0.025	2.5	0
365	worm	0	0.025	0.025	-0.025	2.5	0
366	made	0	0.025	0.025	-0.025	2.5	0
367	casserole	0	0.025	0.025	-0.025	2.5	0
368	sounds	0	0.025	0.025	-0.025	2.5	0
369	drown	0	0.025	0.025	-0.025	2.5	0
370	guide	0	0.025	0.025	-0.025	2.5	0
371	cop	0	0.025	0.025	-0.025	2.5	0
372	coop	0	0.025	0.025	-0.025	2.5	0
373	legume	0	0.025	0.025	-0.025	2.5	0
374	early	0	0.025	0.025	-0.025	2.5	0
375	soil	0	0.025	0.025	-0.025	2.5	0
376	cast	0	0.025	0.025	-0.025	2.5	0
377	belly	0	0.025	0.025	-0.025	2.5	0
378	bully	0	0.025	0.025	-0.025	2.5	0
379	stuffed	0	0.025	0.025	-0.025	2.5	0
380	pans	0	0.025	0.025	-0.025	2.5	0
381	whiskers	0	0.025	0.025	-0.025	2.5	0
382	shave	0	0.025	0.025	-0.025	2.5	0
383	arrest	0	0.025	0.025	-0.025	2.5	0
384	mourning	0	0.025	0.025	-0.025	2.5	0
385	floating	0	0.025	0.025	-0.025	2.5	0
386	flowing	0	0.025	0.025	-0.025	2.5	0
387	rapids	0	0.025	0.025	-0.025	2.5	0
388	thorns	0	0.025	0.025	-0.025	2.5	0
389	lightning	0	0.025	0.025	-0.025	2.5	0
390	tropical	0	0.025	0.025	-0.025	2.5	0
391	pasture	0	0.025	0.025	-0.025	2.5	0
392	handle	0	0.025	0.025	-0.025	2.5	0
393	hidden	0	0.025	0.025	-0.025	2.5	0
394	dogs	0	0.025	0.025	-0.025	2.5	0
395	coffin	0	0.025	0.025	-0.025	2.5	0
396	trial	0	0.025	0.025	-0.025	2.5	0
397	huge	0	0.025	0.025	-0.025	2.5	0
398	before	0	0.025	0.025	-0.025	2.5	0
399	hike	0	0.025	0.025	-0.025	2.5	0
400	closet	0	0.025	0.025	-0.025	2.5	0
401	worried	0	0.025	0.025	-0.025	2.5	0
402	tornado	0	0.025	0.025	-0.025	2.5	0
403	yelling	0	0.025	0.025	-0.025	2.5	0
404	needle	0	0.025	0.025	-0.025	2.5	0
405	thread	0	0.025	0.025	-0.025	2.5	0
406	dresser	0	0.025	0.025	-0.025	2.5	0
407	snack	0	0.025	0.025	-0.025	2.5	0
408	perfume	0	0.025	0.025	-0.025	2.5	0
409	limp	0	0.025	0.025	-0.025	2.5	0
410	sleet	0	0.025	0.025	-0.025	2.5	0
411	attractive	0	0.025	0.025	-0.025	2.5	0
412	trolley	0	0.025	0.025	-0.025	2.5	0
413	vaccine	0	0.025	0.025	-0.025	2.5	0
414	honey	0	0.025	0.025	-0.025	2.5	0
415	hall	0	0.025	0.025	-0.025	2.5	0
416	group	0	0.025	0.025	-0.025	2.5	0
417	gathering	0	0.025	0.025	-0.025	2.5	0
418	boating	0	0.025	0.025	-0.025	2.5	0
419	climbing	0	0.025	0.025	-0.025	2.5	0
420	matches	0	0.025	0.025	-0.025	2.5	0
421	emotional	0	0.025	0.025	-0.025	2.5	0
422	assault	0	0.025	0.025	-0.025	2.5	0
423	lamp	0	0.025	0.025	-0.025	2.5	0
424	mask	0	0.025	0.025	-0.025	2.5	0
425	identity	0	0.025	0.025	-0.025	2.5	0
426	file	0	0.025	0.025	-0.025	2.5	0
427	driver	0	0.025	0.025	-0.025	2.5	0
428	numb	0	0.025	0.025	-0.025	2.5	0
429	rocks	0	0.025	0.025	-0.025	2.5	0
430	progress	0	0.025	0.025	-0.025	2.5	0
431	pretzels	0	0.025	0.025	-0.025	2.5	0
432	tablecloth	0	0.025	0.025	-0.025	2.5	0
433	structure	0	0.025	0.025	-0.025	2.5	0
434	eyes	0.075	0.0875	0.0125	-0.0125	1.16666666666667	0.857142857142857
435	sleep	0.175	0.1875	0.0125	-0.0125	1.07142857142857	0.933333333333333
436	person	0.025	0.0375	0.0125	-0.0125	1.5	0.666666666666667
437	man	0.075	0.0875	0.0125	-0.0125	1.16666666666667	0.857142857142857
438	picture	0.025	0.0375	0.0125	-0.0125	1.5	0.666666666666667
439	tie	0.025	0.0375	0.0125	-0.0125	1.5	0.666666666666667
440	shoes	0.0875	0.1	0.0125	-0.0125	1.14285714285714	0.875
441	close	0.025	0.0375	0.0125	-0.0125	1.5	0.666666666666667
442	friend	0.0625	0.075	0.0125	-0.0125	1.2	0.833333333333333
443	mood	0.0125	0.025	0.0125	-0.0125	2	0.5
444	moon	0.1	0.1125	0.0125	-0.0125	1.125	0.888888888888889
445	hunt	0.0125	0.025	0.0125	-0.0125	2	0.5
446	large	0.0375	0.05	0.0125	-0.0125	1.33333333333333	0.75
447	small	0.025	0.0375	0.0125	-0.0125	1.5	0.666666666666667
448	children	0.0625	0.075	0.0125	-0.0125	1.2	0.833333333333333
449	long	0.025	0.0375	0.0125	-0.0125	1.5	0.666666666666667
450	breakfast	0.05	0.0625	0.0125	-0.0125	1.25	0.8
451	shrimp	0.0125	0.025	0.0125	-0.0125	2	0.5
452	grave	0.0125	0.025	0.0125	-0.0125	2	0.5
453	miserable	0.0125	0.025	0.0125	-0.0125	2	0.5
454	hate	0.0125	0.025	0.0125	-0.0125	2	0.5
455	wolf	0.0125	0.025	0.0125	-0.0125	2	0.5
456	dog	0.15	0.1625	0.0125	-0.0125	1.08333333333333	0.923076923076923
457	grizzly	0.0125	0.025	0.0125	-0.0125	2	0.5
458	blood	0.0375	0.05	0.0125	-0.0125	1.33333333333333	0.75
459	fight	0.05	0.0625	0.0125	-0.0125	1.25	0.8
460	helmet	0.0375	0.05	0.0125	-0.0125	1.33333333333333	0.75
461	gloves	0.0125	0.025	0.0125	-0.0125	2	0.5
462	salt	0.05	0.0625	0.0125	-0.0125	1.25	0.8
463	clear	0.025	0.0375	0.0125	-0.0125	1.5	0.666666666666667
464	door	0.0625	0.075	0.0125	-0.0125	1.2	0.833333333333333
465	energy	0.025	0.0375	0.0125	-0.0125	1.5	0.666666666666667
466	heat	0.025	0.0375	0.0125	-0.0125	1.5	0.666666666666667
467	fall	0.1125	0.125	0.0125	-0.0125	1.11111111111111	0.9
468	concrete	0.0125	0.025	0.0125	-0.0125	2	0.5
469	concert	0.0125	0.025	0.0125	-0.0125	2	0.5
470	paper	0.1125	0.125	0.0125	-0.0125	1.11111111111111	0.9
471	library	0.025	0.0375	0.0125	-0.0125	1.5	0.666666666666667
472	change	0.025	0.0375	0.0125	-0.0125	1.5	0.666666666666667
473	running	0.025	0.0375	0.0125	-0.0125	1.5	0.666666666666667
474	minerals	0.0125	0.025	0.0125	-0.0125	2	0.5
475	competition	0.0125	0.025	0.0125	-0.0125	2	0.5
476	college	0.0625	0.075	0.0125	-0.0125	1.2	0.833333333333333
477	knight	0.0125	0.025	0.0125	-0.0125	2	0.5
478	lick	0.0125	0.025	0.0125	-0.0125	2	0.5
479	calories	0.0125	0.025	0.0125	-0.0125	2	0.5
480	education	0.0375	0.05	0.0125	-0.0125	1.33333333333333	0.75
481	injury	0.025	0.0375	0.0125	-0.0125	1.5	0.666666666666667
482	paycheck	0.025	0.0375	0.0125	-0.0125	1.5	0.666666666666667
483	nightmare	0.025	0.0375	0.0125	-0.0125	1.5	0.666666666666667
484	forest	0.1	0.1125	0.0125	-0.0125	1.125	0.888888888888889
485	pet	0.0125	0.025	0.0125	-0.0125	2	0.5
486	war	0.025	0.0375	0.0125	-0.0125	1.5	0.666666666666667
487	prince	0.0125	0.025	0.0125	-0.0125	2	0.5
488	creek	0.0125	0.025	0.0125	-0.0125	2	0.5
489	woods	0.025	0.0375	0.0125	-0.0125	1.5	0.666666666666667
490	room	0.05	0.0625	0.0125	-0.0125	1.25	0.8
491	card	0.0125	0.025	0.0125	-0.0125	2	0.5
492	communication	0.0125	0.025	0.0125	-0.0125	2	0.5
493	stress	0.0375	0.05	0.0125	-0.0125	1.33333333333333	0.75
494	parents	0.025	0.0375	0.0125	-0.0125	1.5	0.666666666666667
495	grain	0.0125	0.025	0.0125	-0.0125	2	0.5
496	oven	0.0375	0.05	0.0125	-0.0125	1.33333333333333	0.75
497	corn	0.0375	0.05	0.0125	-0.0125	1.33333333333333	0.75
498	pole	0.0375	0.05	0.0125	-0.0125	1.33333333333333	0.75
499	sparkle	0.0125	0.025	0.0125	-0.0125	2	0.5
500	wash	0.0625	0.075	0.0125	-0.0125	1.2	0.833333333333333
501	social	0.0125	0.025	0.0125	-0.0125	2	0.5
502	patience	0.0125	0.025	0.0125	-0.0125	2	0.5
503	grill	0.0125	0.025	0.0125	-0.0125	2	0.5
504	hangover	0.0125	0.025	0.0125	-0.0125	2	0.5
505	easy	0.0125	0.025	0.0125	-0.0125	2	0.5
506	sunshine	0.0375	0.05	0.0125	-0.0125	1.33333333333333	0.75
507	dip	0.0125	0.025	0.0125	-0.0125	2	0.5
508	chew	0.025	0.0375	0.0125	-0.0125	1.5	0.666666666666667
509	bedroom	0.0125	0.025	0.0125	-0.0125	2	0.5
510	mars	0.025	0.0375	0.0125	-0.0125	1.5	0.666666666666667
511	suit	0.0125	0.025	0.0125	-0.0125	2	0.5
512	grandma	0.025	0.0375	0.0125	-0.0125	1.5	0.666666666666667
513	bush	0.0125	0.025	0.0125	-0.0125	2	0.5
514	worms	0.0125	0.025	0.0125	-0.0125	2	0.5
515	over	0.0125	0.025	0.0125	-0.0125	2	0.5
516	come	0.0125	0.025	0.0125	-0.0125	2	0.5
517	kill	0.0125	0.025	0.0125	-0.0125	2	0.5
518	duck	0.0125	0.025	0.0125	-0.0125	2	0.5
519	chips	0.025	0.0375	0.0125	-0.0125	1.5	0.666666666666667
520	cruise	0.025	0.0375	0.0125	-0.0125	1.5	0.666666666666667
521	brick	0.0125	0.025	0.0125	-0.0125	2	0.5
522	bones	0.0125	0.025	0.0125	-0.0125	2	0.5
523	little	0.0125	0.025	0.0125	-0.0125	2	0.5
524	monkey	0.0125	0.025	0.0125	-0.0125	2	0.5
525	vanilla	0.0125	0.025	0.0125	-0.0125	2	0.5
526	dress	0.0625	0.075	0.0125	-0.0125	1.2	0.833333333333333
527	coat	0.025	0.0375	0.0125	-0.0125	1.5	0.666666666666667
528	hole	0.0375	0.05	0.0125	-0.0125	1.33333333333333	0.75
529	washer	0.0125	0.025	0.0125	-0.0125	2	0.5
530	rice	0.0125	0.025	0.0125	-0.0125	2	0.5
531	frown	0.025	0.0375	0.0125	-0.0125	1.5	0.666666666666667
532	couch	0.025	0.0375	0.0125	-0.0125	1.5	0.666666666666667
533	study	0.025	0.0375	0.0125	-0.0125	1.5	0.666666666666667
534	knee	0.025	0.0375	0.0125	-0.0125	1.5	0.666666666666667
535	hop	0.0125	0.025	0.0125	-0.0125	2	0.5
536	island	0.025	0.0375	0.0125	-0.0125	1.5	0.666666666666667
537	scratch	0.0125	0.025	0.0125	-0.0125	2	0.5
538	insect	0.0125	0.025	0.0125	-0.0125	2	0.5
539	ride	0.05	0.0625	0.0125	-0.0125	1.25	0.8
540	pages	0.0125	0.025	0.0125	-0.0125	2	0.5
541	text	0.0125	0.025	0.0125	-0.0125	2	0.5
542	add	0.025	0.0375	0.0125	-0.0125	1.5	0.666666666666667
543	subtract	0.0125	0.025	0.0125	-0.0125	2	0.5
544	worker	0.025	0.0375	0.0125	-0.0125	1.5	0.666666666666667
545	wing	0.0125	0.025	0.0125	-0.0125	2	0.5
546	steps	0.0125	0.025	0.0125	-0.0125	2	0.5
547	care	0.025	0.0375	0.0125	-0.0125	1.5	0.666666666666667
548	bun	0.0125	0.025	0.0125	-0.0125	2	0.5
549	degree	0.025	0.0375	0.0125	-0.0125	1.5	0.666666666666667
550	weekend	0.0125	0.025	0.0125	-0.0125	2	0.5
551	pictures	0.0125	0.025	0.0125	-0.0125	2	0.5
552	find	0.025	0.0375	0.0125	-0.0125	1.5	0.666666666666667
553	dance	0.075	0.0875	0.0125	-0.0125	1.16666666666667	0.857142857142857
554	jobs	0.0125	0.025	0.0125	-0.0125	2	0.5
555	mind	0.05	0.0625	0.0125	-0.0125	1.25	0.8
556	baking	0.0125	0.025	0.0125	-0.0125	2	0.5
557	axe	0.0125	0.025	0.0125	-0.0125	2	0.5
558	noodles	0.0125	0.025	0.0125	-0.0125	2	0.5
559	dancing	0.025	0.0375	0.0125	-0.0125	1.5	0.666666666666667
560	case	0.025	0.0375	0.0125	-0.0125	1.5	0.666666666666667
561	dust	0.0375	0.05	0.0125	-0.0125	1.33333333333333	0.75
562	italian	0.0125	0.025	0.0125	-0.0125	2	0.5
563	princess	0.0125	0.025	0.0125	-0.0125	2	0.5
564	odor	0.0125	0.025	0.0125	-0.0125	2	0.5
565	lungs	0.025	0.0375	0.0125	-0.0125	1.5	0.666666666666667
566	nurse	0.025	0.0375	0.0125	-0.0125	1.5	0.666666666666667
567	words	0.0125	0.025	0.0125	-0.0125	2	0.5
568	jacket	0.025	0.0375	0.0125	-0.0125	1.5	0.666666666666667
569	cart	0.025	0.0375	0.0125	-0.0125	1.5	0.666666666666667
570	kick	0.0125	0.025	0.0125	-0.0125	2	0.5
571	hours	0.0125	0.025	0.0125	-0.0125	2	0.5
572	payment	0.0125	0.025	0.0125	-0.0125	2	0.5
573	bin	0.0125	0.025	0.0125	-0.0125	2	0.5
574	cycle	0.025	0.0375	0.0125	-0.0125	1.5	0.666666666666667
575	thunder	0.025	0.0375	0.0125	-0.0125	1.5	0.666666666666667
576	looks	0.0125	0.025	0.0125	-0.0125	2	0.5
577	droid	0.0125	0.025	0.0125	-0.0125	2	0.5
578	score	0.0125	0.025	0.0125	-0.0125	2	0.5
579	refrigerator	0.0125	0.025	0.0125	-0.0125	2	0.5
580	elephants	0.0125	0.025	0.0125	-0.0125	2	0.5
581	drinks	0.025	0.0375	0.0125	-0.0125	1.5	0.666666666666667
582	age	0.0125	0.025	0.0125	-0.0125	2	0.5
583	ceremony	0.0125	0.025	0.0125	-0.0125	2	0.5
584	danger	0.0125	0.025	0.0125	-0.0125	2	0.5
585	healing	0.0125	0.025	0.0125	-0.0125	2	0.5
586	donate	0.0125	0.025	0.0125	-0.0125	2	0.5
587	kidney	0.0125	0.025	0.0125	-0.0125	2	0.5
588	liver	0.0125	0.025	0.0125	-0.0125	2	0.5
589	hail	0.0125	0.025	0.0125	-0.0125	2	0.5
590	weak	0.0125	0.025	0.0125	-0.0125	2	0.5
591	safety	0.0125	0.025	0.0125	-0.0125	2	0.5
592	teachers	0.0125	0.025	0.0125	-0.0125	2	0.5
593	liquor	0.0125	0.025	0.0125	-0.0125	2	0.5
594	fold	0.0125	0.025	0.0125	-0.0125	2	0.5
595	mud	0.0125	0.025	0.0125	-0.0125	2	0.5
596	priest	0.0125	0.025	0.0125	-0.0125	2	0.5
597	prayer	0.0125	0.025	0.0125	-0.0125	2	0.5
598	pass	0.0125	0.025	0.0125	-0.0125	2	0.5
599	smelly	0.0125	0.025	0.0125	-0.0125	2	0.5
600	cancer	0.0125	0.025	0.0125	-0.0125	2	0.5
601	thoughts	0.0125	0.025	0.0125	-0.0125	2	0.5
602	depression	0.0125	0.025	0.0125	-0.0125	2	0.5
603	trauma	0.0125	0.025	0.0125	-0.0125	2	0.5
604	egg	0.0125	0.025	0.0125	-0.0125	2	0.5
605	bake	0.0125	0.025	0.0125	-0.0125	2	0.5
606	key	0.0125	0.025	0.0125	-0.0125	2	0.5
607	vehicle	0.0125	0.025	0.0125	-0.0125	2	0.5
608	fried	0.0125	0.025	0.0125	-0.0125	2	0.5
609	stupid	0.0125	0.025	0.0125	-0.0125	2	0.5
610	cars	0.0125	0.025	0.0125	-0.0125	2	0.5
611	carnival	0.0125	0.025	0.0125	-0.0125	2	0.5
612	carrot	0.0125	0.025	0.0125	-0.0125	2	0.5
613	sewing	0.0125	0.025	0.0125	-0.0125	2	0.5
614	conversation	0.0125	0.025	0.0125	-0.0125	2	0.5
615	bulb	0.0125	0.025	0.0125	-0.0125	2	0.5
616	type	0.0125	0.025	0.0125	-0.0125	2	0.5
617	presents	0.0125	0.025	0.0125	-0.0125	2	0.5
618	santa	0.0125	0.025	0.0125	-0.0125	2	0.5
619	toys	0.0125	0.025	0.0125	-0.0125	2	0.5
620	reef	0.0125	0.025	0.0125	-0.0125	2	0.5
621	poor	0.0125	0.025	0.0125	-0.0125	2	0.5
622	broke	0.0125	0.025	0.0125	-0.0125	2	0.5
623	anger	0.0125	0.025	0.0125	-0.0125	2	0.5
624	hurricane	0.0125	0.025	0.0125	-0.0125	2	0.5
625	relationship	0.0125	0.025	0.0125	-0.0125	2	0.5
626	guilty	0.0125	0.025	0.0125	-0.0125	2	0.5
627	hide	0.0125	0.025	0.0125	-0.0125	2	0.5
628	escape	0.0125	0.025	0.0125	-0.0125	2	0.5
629	graduate	0.0125	0.025	0.0125	-0.0125	2	0.5
630	character	0.0125	0.025	0.0125	-0.0125	2	0.5
631	writing	0.0125	0.025	0.0125	-0.0125	2	0.5
632	author	0.0125	0.025	0.0125	-0.0125	2	0.5
633	dislike	0	0.0125	0.0125	-0.0125	1.25	0
634	unwell	0	0.0125	0.0125	-0.0125	1.25	0
635	relieved	0	0.0125	0.0125	-0.0125	1.25	0
636	grin	0	0.0125	0.0125	-0.0125	1.25	0
637	grumpy	0	0.0125	0.0125	-0.0125	1.25	0
638	annoyd	0	0.0125	0.0125	-0.0125	1.25	0
639	enraged	0	0.0125	0.0125	-0.0125	1.25	0
640	injure	0	0.0125	0.0125	-0.0125	1.25	0
641	dying	0	0.0125	0.0125	-0.0125	1.25	0
642	inhale	0	0.0125	0.0125	-0.0125	1.25	0
643	exhale	0	0.0125	0.0125	-0.0125	1.25	0
644	tranquility	0	0.0125	0.0125	-0.0125	1.25	0
645	wellness	0	0.0125	0.0125	-0.0125	1.25	0
646	well-being	0	0.0125	0.0125	-0.0125	1.25	0
647	adulthood	0	0.0125	0.0125	-0.0125	1.25	0
648	worries	0	0.0125	0.0125	-0.0125	1.25	0
649	nightmares	0	0.0125	0.0125	-0.0125	1.25	0
650	chased	0	0.0125	0.0125	-0.0125	1.25	0
651	persued	0	0.0125	0.0125	-0.0125	1.25	0
652	avoid	0	0.0125	0.0125	-0.0125	1.25	0
653	avoidant	0	0.0125	0.0125	-0.0125	1.25	0
654	hermit	0	0.0125	0.0125	-0.0125	1.25	0
655	loner	0	0.0125	0.0125	-0.0125	1.25	0
656	nobody	0	0.0125	0.0125	-0.0125	1.25	0
657	somebody	0	0.0125	0.0125	-0.0125	1.25	0
658	someone	0	0.0125	0.0125	-0.0125	1.25	0
659	meet	0	0.0125	0.0125	-0.0125	1.25	0
660	greet	0	0.0125	0.0125	-0.0125	1.25	0
661	encounter	0	0.0125	0.0125	-0.0125	1.25	0
662	chance	0	0.0125	0.0125	-0.0125	1.25	0
663	approachable	0	0.0125	0.0125	-0.0125	1.25	0
664	chat	0	0.0125	0.0125	-0.0125	1.25	0
665	ideas	0	0.0125	0.0125	-0.0125	1.25	0
666	brainstorm	0	0.0125	0.0125	-0.0125	1.25	0
667	educate	0	0.0125	0.0125	-0.0125	1.25	0
668	equal	0	0.0125	0.0125	-0.0125	1.25	0
669	minus	0	0.0125	0.0125	-0.0125	1.25	0
670	breakkfast	0	0.0125	0.0125	-0.0125	1.25	0
671	deceased	0	0.0125	0.0125	-0.0125	1.25	0
672	distracted	0	0.0125	0.0125	-0.0125	1.25	0
673	lanes	0	0.0125	0.0125	-0.0125	1.25	0
674	honk	0	0.0125	0.0125	-0.0125	1.25	0
675	waved	0	0.0125	0.0125	-0.0125	1.25	0
676	silent	0	0.0125	0.0125	-0.0125	1.25	0
677	visit	0	0.0125	0.0125	-0.0125	1.25	0
678	wusband	0	0.0125	0.0125	-0.0125	1.25	0
679	visiters	0	0.0125	0.0125	-0.0125	1.25	0
680	staying	0	0.0125	0.0125	-0.0125	1.25	0
681	lodging	0	0.0125	0.0125	-0.0125	1.25	0
682	traveling	0	0.0125	0.0125	-0.0125	1.25	0
683	pickup	0	0.0125	0.0125	-0.0125	1.25	0
684	groveries	0	0.0125	0.0125	-0.0125	1.25	0
685	sitting	0	0.0125	0.0125	-0.0125	1.25	0
686	standing	0	0.0125	0.0125	-0.0125	1.25	0
687	yummy	0	0.0125	0.0125	-0.0125	1.25	0
688	bloat	0	0.0125	0.0125	-0.0125	1.25	0
689	quack	0	0.0125	0.0125	-0.0125	1.25	0
690	talkative	0	0.0125	0.0125	-0.0125	1.25	0
691	cremation	0	0.0125	0.0125	-0.0125	1.25	0
692	rollercoaster	0	0.0125	0.0125	-0.0125	1.25	0
693	adrenaline	0	0.0125	0.0125	-0.0125	1.25	0
694	snakes	0	0.0125	0.0125	-0.0125	1.25	0
695	disgusting	0	0.0125	0.0125	-0.0125	1.25	0
696	germs	0	0.0125	0.0125	-0.0125	1.25	0
697	intelligence	0	0.0125	0.0125	-0.0125	1.25	0
698	romance	0	0.0125	0.0125	-0.0125	1.25	0
699	heartbreak	0	0.0125	0.0125	-0.0125	1.25	0
700	kodak	0	0.0125	0.0125	-0.0125	1.25	0
701	drawings	0	0.0125	0.0125	-0.0125	1.25	0
702	signature	0	0.0125	0.0125	-0.0125	1.25	0
703	dial	0	0.0125	0.0125	-0.0125	1.25	0
704	janitor	0	0.0125	0.0125	-0.0125	1.25	0
705	peel	0	0.0125	0.0125	-0.0125	1.25	0
706	playdoh	0	0.0125	0.0125	-0.0125	1.25	0
707	clay	0	0.0125	0.0125	-0.0125	1.25	0
708	derby	0	0.0125	0.0125	-0.0125	1.25	0
709	dune	0	0.0125	0.0125	-0.0125	1.25	0
710	egypt	0	0.0125	0.0125	-0.0125	1.25	0
711	pyramids	0	0.0125	0.0125	-0.0125	1.25	0
712	pharoahs	0	0.0125	0.0125	-0.0125	1.25	0
713	beard	0	0.0125	0.0125	-0.0125	1.25	0
714	barber	0	0.0125	0.0125	-0.0125	1.25	0
715	actress	0	0.0125	0.0125	-0.0125	1.25	0
716	medal	0	0.0125	0.0125	-0.0125	1.25	0
717	sidecar	0	0.0125	0.0125	-0.0125	1.25	0
718	mustache	0	0.0125	0.0125	-0.0125	1.25	0
719	chin	0	0.0125	0.0125	-0.0125	1.25	0
720	boxer	0	0.0125	0.0125	-0.0125	1.25	0
721	humid	0	0.0125	0.0125	-0.0125	1.25	0
722	polish	0	0.0125	0.0125	-0.0125	1.25	0
723	carelessness	0	0.0125	0.0125	-0.0125	1.25	0
724	irresponsible	0	0.0125	0.0125	-0.0125	1.25	0
725	inexperienced	0	0.0125	0.0125	-0.0125	1.25	0
726	uninformed	0	0.0125	0.0125	-0.0125	1.25	0
727	ignorant	0	0.0125	0.0125	-0.0125	1.25	0
728	uneducated	0	0.0125	0.0125	-0.0125	1.25	0
729	reckless	0	0.0125	0.0125	-0.0125	1.25	0
730	fault	0	0.0125	0.0125	-0.0125	1.25	0
731	flaw	0	0.0125	0.0125	-0.0125	1.25	0
732	tragedy	0	0.0125	0.0125	-0.0125	1.25	0
733	beaten	0	0.0125	0.0125	-0.0125	1.25	0
734	incapable	0	0.0125	0.0125	-0.0125	1.25	0
735	determined	0	0.0125	0.0125	-0.0125	1.25	0
736	unfair	0	0.0125	0.0125	-0.0125	1.25	0
737	predetermined	0	0.0125	0.0125	-0.0125	1.25	0
738	privileged	0	0.0125	0.0125	-0.0125	1.25	0
739	helped	0	0.0125	0.0125	-0.0125	1.25	0
740	advantage	0	0.0125	0.0125	-0.0125	1.25	0
741	disadvantage	0	0.0125	0.0125	-0.0125	1.25	0
742	tomb	0	0.0125	0.0125	-0.0125	1.25	0
743	vampire	0	0.0125	0.0125	-0.0125	1.25	0
744	hemoglobin	0	0.0125	0.0125	-0.0125	1.25	0
745	biology	0	0.0125	0.0125	-0.0125	1.25	0
746	lesson	0	0.0125	0.0125	-0.0125	1.25	0
747	instructions	0	0.0125	0.0125	-0.0125	1.25	0
748	drawing	0	0.0125	0.0125	-0.0125	1.25	0
749	howl	0	0.0125	0.0125	-0.0125	1.25	0
750	vision	0	0.0125	0.0125	-0.0125	1.25	0
751	paintings	0	0.0125	0.0125	-0.0125	1.25	0
752	masters	0	0.0125	0.0125	-0.0125	1.25	0
753	slaves	0	0.0125	0.0125	-0.0125	1.25	0
754	chains	0	0.0125	0.0125	-0.0125	1.25	0
755	hairdresser	0	0.0125	0.0125	-0.0125	1.25	0
756	gossip	0	0.0125	0.0125	-0.0125	1.25	0
757	procession	0	0.0125	0.0125	-0.0125	1.25	0
758	remote	0	0.0125	0.0125	-0.0125	1.25	0
759	denial	0	0.0125	0.0125	-0.0125	1.25	0
760	disregard	0	0.0125	0.0125	-0.0125	1.25	0
761	selfish	0	0.0125	0.0125	-0.0125	1.25	0
762	misconstrued	0	0.0125	0.0125	-0.0125	1.25	0
763	writer	0	0.0125	0.0125	-0.0125	1.25	0
764	scribe	0	0.0125	0.0125	-0.0125	1.25	0
765	fret	0	0.0125	0.0125	-0.0125	1.25	0
766	napkin	0	0.0125	0.0125	-0.0125	1.25	0
767	di	0	0.0125	0.0125	-0.0125	1.25	0
768	elbow	0	0.0125	0.0125	-0.0125	1.25	0
769	eyelashes	0	0.0125	0.0125	-0.0125	1.25	0
770	knuckles	0	0.0125	0.0125	-0.0125	1.25	0
771	butt	0	0.0125	0.0125	-0.0125	1.25	0
772	limber	0	0.0125	0.0125	-0.0125	1.25	0
773	flexible	0	0.0125	0.0125	-0.0125	1.25	0
774	persistence	0	0.0125	0.0125	-0.0125	1.25	0
775	euphoric	0	0.0125	0.0125	-0.0125	1.25	0
776	vitamind	0	0.0125	0.0125	-0.0125	1.25	0
777	informing	0	0.0125	0.0125	-0.0125	1.25	0
778	families	0	0.0125	0.0125	-0.0125	1.25	0
779	consuming	0	0.0125	0.0125	-0.0125	1.25	0
780	cuddling	0	0.0125	0.0125	-0.0125	1.25	0
781	payments	0	0.0125	0.0125	-0.0125	1.25	0
782	fulton	0	0.0125	0.0125	-0.0125	1.25	0
783	funding	0	0.0125	0.0125	-0.0125	1.25	0
784	organization	0	0.0125	0.0125	-0.0125	1.25	0
785	neel	0	0.0125	0.0125	-0.0125	1.25	0
786	charlie	0	0.0125	0.0125	-0.0125	1.25	0
787	factors	0	0.0125	0.0125	-0.0125	1.25	0
788	dolls	0	0.0125	0.0125	-0.0125	1.25	0
789	braids	0	0.0125	0.0125	-0.0125	1.25	0
790	watches	0	0.0125	0.0125	-0.0125	1.25	0
791	decorate	0	0.0125	0.0125	-0.0125	1.25	0
792	supplements	0	0.0125	0.0125	-0.0125	1.25	0
793	appointments	0	0.0125	0.0125	-0.0125	1.25	0
794	workers	0	0.0125	0.0125	-0.0125	1.25	0
795	consistent	0	0.0125	0.0125	-0.0125	1.25	0
796	of	0	0.0125	0.0125	-0.0125	1.25	0
797	improvement	0	0.0125	0.0125	-0.0125	1.25	0
798	beneficial	0	0.0125	0.0125	-0.0125	1.25	0
799	downside	0	0.0125	0.0125	-0.0125	1.25	0
800	upside	0	0.0125	0.0125	-0.0125	1.25	0
801	optimistic	0	0.0125	0.0125	-0.0125	1.25	0
802	cheerful	0	0.0125	0.0125	-0.0125	1.25	0
803	cheerleader	0	0.0125	0.0125	-0.0125	1.25	0
804	sniff	0	0.0125	0.0125	-0.0125	1.25	0
805	senses	0	0.0125	0.0125	-0.0125	1.25	0
806	seeing	0	0.0125	0.0125	-0.0125	1.25	0
807	believing	0	0.0125	0.0125	-0.0125	1.25	0
808	rum	0	0.0125	0.0125	-0.0125	1.25	0
809	go	0	0.0125	0.0125	-0.0125	1.25	0
810	ahead	0	0.0125	0.0125	-0.0125	1.25	0
811	bare	0	0.0125	0.0125	-0.0125	1.25	0
812	jewel	0	0.0125	0.0125	-0.0125	1.25	0
813	pack	0	0.0125	0.0125	-0.0125	1.25	0
814	wolves	0	0.0125	0.0125	-0.0125	1.25	0
815	lighter	0	0.0125	0.0125	-0.0125	1.25	0
816	writ	0	0.0125	0.0125	-0.0125	1.25	0
817	allergies	0	0.0125	0.0125	-0.0125	1.25	0
818	hives	0	0.0125	0.0125	-0.0125	1.25	0
819	plates	0	0.0125	0.0125	-0.0125	1.25	0
820	lines	0	0.0125	0.0125	-0.0125	1.25	0
821	hedge	0	0.0125	0.0125	-0.0125	1.25	0
822	twigs	0	0.0125	0.0125	-0.0125	1.25	0
823	harvest	0	0.0125	0.0125	-0.0125	1.25	0
824	wrench	0	0.0125	0.0125	-0.0125	1.25	0
825	bumps	0	0.0125	0.0125	-0.0125	1.25	0
826	fingertips	0	0.0125	0.0125	-0.0125	1.25	0
827	scal	0	0.0125	0.0125	-0.0125	1.25	0
828	deoderant	0	0.0125	0.0125	-0.0125	1.25	0
829	musk	0	0.0125	0.0125	-0.0125	1.25	0
830	muskrat	0	0.0125	0.0125	-0.0125	1.25	0
831	praerie	0	0.0125	0.0125	-0.0125	1.25	0
832	frost	0	0.0125	0.0125	-0.0125	1.25	0
833	icicle	0	0.0125	0.0125	-0.0125	1.25	0
834	states	0	0.0125	0.0125	-0.0125	1.25	0
835	desperate	0	0.0125	0.0125	-0.0125	1.25	0
836	seedless	0	0.0125	0.0125	-0.0125	1.25	0
837	windy	0	0.0125	0.0125	-0.0125	1.25	0
838	chill	0	0.0125	0.0125	-0.0125	1.25	0
839	explain	0	0.0125	0.0125	-0.0125	1.25	0
840	overheat	0	0.0125	0.0125	-0.0125	1.25	0
841	hire	0	0.0125	0.0125	-0.0125	1.25	0
842	select	0	0.0125	0.0125	-0.0125	1.25	0
843	qualified	0	0.0125	0.0125	-0.0125	1.25	0
844	concentration	0	0.0125	0.0125	-0.0125	1.25	0
845	effortful	0	0.0125	0.0125	-0.0125	1.25	0
846	document	0	0.0125	0.0125	-0.0125	1.25	0
847	scattered	0	0.0125	0.0125	-0.0125	1.25	0
848	october	0	0.0125	0.0125	-0.0125	1.25	0
849	tax	0	0.0125	0.0125	-0.0125	1.25	0
850	mailman	0	0.0125	0.0125	-0.0125	1.25	0
851	stubborn	0	0.0125	0.0125	-0.0125	1.25	0
852	generation	0	0.0125	0.0125	-0.0125	1.25	0
853	ouroboros	0	0.0125	0.0125	-0.0125	1.25	0
854	darkness	0	0.0125	0.0125	-0.0125	1.25	0
855	hollow	0	0.0125	0.0125	-0.0125	1.25	0
856	emptiness	0	0.0125	0.0125	-0.0125	1.25	0
857	scan	0	0.0125	0.0125	-0.0125	1.25	0
858	treatment	0	0.0125	0.0125	-0.0125	1.25	0
859	release	0	0.0125	0.0125	-0.0125	1.25	0
860	nest	0	0.0125	0.0125	-0.0125	1.25	0
861	pavement	0	0.0125	0.0125	-0.0125	1.25	0
862	cube	0	0.0125	0.0125	-0.0125	1.25	0
863	joint	0	0.0125	0.0125	-0.0125	1.25	0
864	vape	0	0.0125	0.0125	-0.0125	1.25	0
865	journal	0	0.0125	0.0125	-0.0125	1.25	0
866	printer	0	0.0125	0.0125	-0.0125	1.25	0
867	hearing	0	0.0125	0.0125	-0.0125	1.25	0
868	walker	0	0.0125	0.0125	-0.0125	1.25	0
869	elderly	0	0.0125	0.0125	-0.0125	1.25	0
870	studio	0	0.0125	0.0125	-0.0125	1.25	0
871	easles	0	0.0125	0.0125	-0.0125	1.25	0
872	birch	0	0.0125	0.0125	-0.0125	1.25	0
873	seam	0	0.0125	0.0125	-0.0125	1.25	0
874	stitch	0	0.0125	0.0125	-0.0125	1.25	0
875	surfing	0	0.0125	0.0125	-0.0125	1.25	0
876	avalanche	0	0.0125	0.0125	-0.0125	1.25	0
877	beginning	0	0.0125	0.0125	-0.0125	1.25	0
878	nati	0	0.0125	0.0125	-0.0125	1.25	0
879	ffound	0	0.0125	0.0125	-0.0125	1.25	0
880	naked	0	0.0125	0.0125	-0.0125	1.25	0
881	stevens	0	0.0125	0.0125	-0.0125	1.25	0
882	fail	0	0.0125	0.0125	-0.0125	1.25	0
883	quarter	0	0.0125	0.0125	-0.0125	1.25	0
884	hood	0	0.0125	0.0125	-0.0125	1.25	0
885	holder	0	0.0125	0.0125	-0.0125	1.25	0
886	chariot	0	0.0125	0.0125	-0.0125	1.25	0
887	blaze	0	0.0125	0.0125	-0.0125	1.25	0
888	wekk	0	0.0125	0.0125	-0.0125	1.25	0
889	page	0	0.0125	0.0125	-0.0125	1.25	0
890	booklet	0	0.0125	0.0125	-0.0125	1.25	0
891	witness	0	0.0125	0.0125	-0.0125	1.25	0
892	execution	0	0.0125	0.0125	-0.0125	1.25	0
893	will	0	0.0125	0.0125	-0.0125	1.25	0
894	interpret	0	0.0125	0.0125	-0.0125	1.25	0
895	cause	0	0.0125	0.0125	-0.0125	1.25	0
896	concern	0	0.0125	0.0125	-0.0125	1.25	0
897	wart	0	0.0125	0.0125	-0.0125	1.25	0
898	frog	0	0.0125	0.0125	-0.0125	1.25	0
899	strangle	0	0.0125	0.0125	-0.0125	1.25	0
900	damian	0	0.0125	0.0125	-0.0125	1.25	0
901	daimler	0	0.0125	0.0125	-0.0125	1.25	0
902	chrysler	0	0.0125	0.0125	-0.0125	1.25	0
903	auto	0	0.0125	0.0125	-0.0125	1.25	0
904	turbulent	0	0.0125	0.0125	-0.0125	1.25	0
905	truculent	0	0.0125	0.0125	-0.0125	1.25	0
906	succulent	0	0.0125	0.0125	-0.0125	1.25	0
907	ralph	0	0.0125	0.0125	-0.0125	1.25	0
908	bot	0	0.0125	0.0125	-0.0125	1.25	0
909	persuade	0	0.0125	0.0125	-0.0125	1.25	0
910	persue	0	0.0125	0.0125	-0.0125	1.25	0
911	entrap	0	0.0125	0.0125	-0.0125	1.25	0
912	ensnare	0	0.0125	0.0125	-0.0125	1.25	0
913	terror	0	0.0125	0.0125	-0.0125	1.25	0
914	scape	0	0.0125	0.0125	-0.0125	1.25	0
915	known	0	0.0125	0.0125	-0.0125	1.25	0
916	understood	0	0.0125	0.0125	-0.0125	1.25	0
917	felt	0	0.0125	0.0125	-0.0125	1.25	0
918	duty	0	0.0125	0.0125	-0.0125	1.25	0
919	morbid	0	0.0125	0.0125	-0.0125	1.25	0
920	this	0	0.0125	0.0125	-0.0125	1.25	0
921	that	0	0.0125	0.0125	-0.0125	1.25	0
922	ja	0	0.0125	0.0125	-0.0125	1.25	0
923	parched	0	0.0125	0.0125	-0.0125	1.25	0
924	quench	0	0.0125	0.0125	-0.0125	1.25	0
925	joyful	0	0.0125	0.0125	-0.0125	1.25	0
926	lively	0	0.0125	0.0125	-0.0125	1.25	0
927	packing	0	0.0125	0.0125	-0.0125	1.25	0
928	sorrow	0	0.0125	0.0125	-0.0125	1.25	0
929	shiver	0	0.0125	0.0125	-0.0125	1.25	0
930	dressed	0	0.0125	0.0125	-0.0125	1.25	0
931	cocktails	0	0.0125	0.0125	-0.0125	1.25	0
932	tipsy	0	0.0125	0.0125	-0.0125	1.25	0
933	apsirin	0	0.0125	0.0125	-0.0125	1.25	0
934	meds	0	0.0125	0.0125	-0.0125	1.25	0
935	pal	0	0.0125	0.0125	-0.0125	1.25	0
936	buddy	0	0.0125	0.0125	-0.0125	1.25	0
937	filet	0	0.0125	0.0125	-0.0125	1.25	0
938	poutine	0	0.0125	0.0125	-0.0125	1.25	0
939	waffles	0	0.0125	0.0125	-0.0125	1.25	0
940	toaster	0	0.0125	0.0125	-0.0125	1.25	0
941	oce	0	0.0125	0.0125	-0.0125	1.25	0
942	choc	0	0.0125	0.0125	-0.0125	1.25	0
943	arrange	0	0.0125	0.0125	-0.0125	1.25	0
944	hugh	0	0.0125	0.0125	-0.0125	1.25	0
945	likeable	0	0.0125	0.0125	-0.0125	1.25	0
946	awesome	0	0.0125	0.0125	-0.0125	1.25	0
947	grand	0	0.0125	0.0125	-0.0125	1.25	0
948	amazing	0	0.0125	0.0125	-0.0125	1.25	0
949	greatest	0	0.0125	0.0125	-0.0125	1.25	0
950	favorite	0	0.0125	0.0125	-0.0125	1.25	0
951	coolest	0	0.0125	0.0125	-0.0125	1.25	0
952	funner	0	0.0125	0.0125	-0.0125	1.25	0
953	mooney	0	0.0125	0.0125	-0.0125	1.25	0
954	register	0	0.0125	0.0125	-0.0125	1.25	0
955	leftovers	0	0.0125	0.0125	-0.0125	1.25	0
956	showere	0	0.0125	0.0125	-0.0125	1.25	0
957	scalp	0	0.0125	0.0125	-0.0125	1.25	0
958	espoghus	0	0.0125	0.0125	-0.0125	1.25	0
959	gallbladder	0	0.0125	0.0125	-0.0125	1.25	0
960	bladder	0	0.0125	0.0125	-0.0125	1.25	0
961	uterus	0	0.0125	0.0125	-0.0125	1.25	0
962	thighs	0	0.0125	0.0125	-0.0125	1.25	0
963	elbows	0	0.0125	0.0125	-0.0125	1.25	0
964	forearm	0	0.0125	0.0125	-0.0125	1.25	0
965	joints	0	0.0125	0.0125	-0.0125	1.25	0
966	tendons	0	0.0125	0.0125	-0.0125	1.25	0
967	ventricles	0	0.0125	0.0125	-0.0125	1.25	0
968	valves	0	0.0125	0.0125	-0.0125	1.25	0
969	arteries	0	0.0125	0.0125	-0.0125	1.25	0
970	cumin	0	0.0125	0.0125	-0.0125	1.25	0
971	cinnamon	0	0.0125	0.0125	-0.0125	1.25	0
972	paprika	0	0.0125	0.0125	-0.0125	1.25	0
973	peppers	0	0.0125	0.0125	-0.0125	1.25	0
974	olive	0	0.0125	0.0125	-0.0125	1.25	0
975	carrots	0	0.0125	0.0125	-0.0125	1.25	0
976	celery	0	0.0125	0.0125	-0.0125	1.25	0
977	broccoli	0	0.0125	0.0125	-0.0125	1.25	0
978	cilantro	0	0.0125	0.0125	-0.0125	1.25	0
979	parsley	0	0.0125	0.0125	-0.0125	1.25	0
980	basil	0	0.0125	0.0125	-0.0125	1.25	0
981	brusselsprouts	0	0.0125	0.0125	-0.0125	1.25	0
982	greens	0	0.0125	0.0125	-0.0125	1.25	0
983	wat	0	0.0125	0.0125	-0.0125	1.25	0
984	filling	0	0.0125	0.0125	-0.0125	1.25	0
985	net	0	0.0125	0.0125	-0.0125	1.25	0
986	shut	0	0.0125	0.0125	-0.0125	1.25	0
987	tune	0	0.0125	0.0125	-0.0125	1.25	0
988	bearing	0	0.0125	0.0125	-0.0125	1.25	0
989	direction	0	0.0125	0.0125	-0.0125	1.25	0
990	coach	0	0.0125	0.0125	-0.0125	1.25	0
991	downtown	0	0.0125	0.0125	-0.0125	1.25	0
992	wax	0	0.0125	0.0125	-0.0125	1.25	0
993	peak	0	0.0125	0.0125	-0.0125	1.25	0
994	pinnacle	0	0.0125	0.0125	-0.0125	1.25	0
995	lumber	0	0.0125	0.0125	-0.0125	1.25	0
996	celebrity	0	0.0125	0.0125	-0.0125	1.25	0
997	stateroom	0	0.0125	0.0125	-0.0125	1.25	0
998	captain	0	0.0125	0.0125	-0.0125	1.25	0
999	starboard	0	0.0125	0.0125	-0.0125	1.25	0
1000	ashore	0	0.0125	0.0125	-0.0125	1.25	0
1001	aboard	0	0.0125	0.0125	-0.0125	1.25	0
1002	galley	0	0.0125	0.0125	-0.0125	1.25	0
1003	asian	0	0.0125	0.0125	-0.0125	1.25	0
1004	europe	0	0.0125	0.0125	-0.0125	1.25	0
1005	england	0	0.0125	0.0125	-0.0125	1.25	0
1006	france	0	0.0125	0.0125	-0.0125	1.25	0
1007	spain	0	0.0125	0.0125	-0.0125	1.25	0
1008	ireland	0	0.0125	0.0125	-0.0125	1.25	0
1009	scotland	0	0.0125	0.0125	-0.0125	1.25	0
1010	sweden	0	0.0125	0.0125	-0.0125	1.25	0
1011	amsterdam	0	0.0125	0.0125	-0.0125	1.25	0
1012	malta	0	0.0125	0.0125	-0.0125	1.25	0
1013	santorini	0	0.0125	0.0125	-0.0125	1.25	0
1014	mediterranean	0	0.0125	0.0125	-0.0125	1.25	0
1015	atlantic	0	0.0125	0.0125	-0.0125	1.25	0
1016	pacific	0	0.0125	0.0125	-0.0125	1.25	0
1017	la	0	0.0125	0.0125	-0.0125	1.25	0
1018	seatle	0	0.0125	0.0125	-0.0125	1.25	0
1019	toronto	0	0.0125	0.0125	-0.0125	1.25	0
1020	quebec	0	0.0125	0.0125	-0.0125	1.25	0
1021	detroit	0	0.0125	0.0125	-0.0125	1.25	0
1022	michigan	0	0.0125	0.0125	-0.0125	1.25	0
1023	jackson	0	0.0125	0.0125	-0.0125	1.25	0
1024	indianapolis	0	0.0125	0.0125	-0.0125	1.25	0
1025	indiana	0	0.0125	0.0125	-0.0125	1.25	0
1026	rural	0	0.0125	0.0125	-0.0125	1.25	0
1027	adult	0	0.0125	0.0125	-0.0125	1.25	0
1028	elements	0	0.0125	0.0125	-0.0125	1.25	0
1029	hydrogen	0	0.0125	0.0125	-0.0125	1.25	0
1030	molecules	0	0.0125	0.0125	-0.0125	1.25	0
1031	tot	0	0.0125	0.0125	-0.0125	1.25	0
1032	chip	0	0.0125	0.0125	-0.0125	1.25	0
1033	translucent	0	0.0125	0.0125	-0.0125	1.25	0
1034	opaque	0	0.0125	0.0125	-0.0125	1.25	0
1035	material	0	0.0125	0.0125	-0.0125	1.25	0
1036	desktop	0	0.0125	0.0125	-0.0125	1.25	0
1037	important	0	0.0125	0.0125	-0.0125	1.25	0
1038	immediate	0	0.0125	0.0125	-0.0125	1.25	0
1039	emergency	0	0.0125	0.0125	-0.0125	1.25	0
1040	ambulance	0	0.0125	0.0125	-0.0125	1.25	0
1041	flakes	0	0.0125	0.0125	-0.0125	1.25	0
1042	horses	0	0.0125	0.0125	-0.0125	1.25	0
1043	tributary	0	0.0125	0.0125	-0.0125	1.25	0
1044	coko	0	0.0125	0.0125	-0.0125	1.25	0
1045	gather	0	0.0125	0.0125	-0.0125	1.25	0
1046	boquet	0	0.0125	0.0125	-0.0125	1.25	0
1047	leader	0	0.0125	0.0125	-0.0125	1.25	0
1048	first	0	0.0125	0.0125	-0.0125	1.25	0
1049	serious	0	0.0125	0.0125	-0.0125	1.25	0
1050	thrift	0	0.0125	0.0125	-0.0125	1.25	0
1051	covers	0	0.0125	0.0125	-0.0125	1.25	0
1052	curiousity	0	0.0125	0.0125	-0.0125	1.25	0
1053	skillet	0	0.0125	0.0125	-0.0125	1.25	0
1054	leak	0	0.0125	0.0125	-0.0125	1.25	0
1055	overnight	0	0.0125	0.0125	-0.0125	1.25	0
1056	british	0	0.0125	0.0125	-0.0125	1.25	0
1057	jewels	0	0.0125	0.0125	-0.0125	1.25	0
1058	jeweler	0	0.0125	0.0125	-0.0125	1.25	0
1059	rarity	0	0.0125	0.0125	-0.0125	1.25	0
1060	crafty	0	0.0125	0.0125	-0.0125	1.25	0
1061	useful	0	0.0125	0.0125	-0.0125	1.25	0
1062	electronic	0	0.0125	0.0125	-0.0125	1.25	0
1063	karate	0	0.0125	0.0125	-0.0125	1.25	0
1064	cave	0	0.0125	0.0125	-0.0125	1.25	0
1065	mayor	0	0.0125	0.0125	-0.0125	1.25	0
1066	politics	0	0.0125	0.0125	-0.0125	1.25	0
1067	thug	0	0.0125	0.0125	-0.0125	1.25	0
1068	guard	0	0.0125	0.0125	-0.0125	1.25	0
1069	enemy	0	0.0125	0.0125	-0.0125	1.25	0
1070	caffeine	0	0.0125	0.0125	-0.0125	1.25	0
1071	anchor	0	0.0125	0.0125	-0.0125	1.25	0
1072	fireman	0	0.0125	0.0125	-0.0125	1.25	0
1073	ethanol	0	0.0125	0.0125	-0.0125	1.25	0
1074	loan	0	0.0125	0.0125	-0.0125	1.25	0
1075	mice	0	0.0125	0.0125	-0.0125	1.25	0
1076	niece	0	0.0125	0.0125	-0.0125	1.25	0
1077	ran	0	0.0125	0.0125	-0.0125	1.25	0
1078	wan	0	0.0125	0.0125	-0.0125	1.25	0
1079	ruddy	0	0.0125	0.0125	-0.0125	1.25	0
1080	muddy	0	0.0125	0.0125	-0.0125	1.25	0
1081	sudsy	0	0.0125	0.0125	-0.0125	1.25	0
1082	final	0	0.0125	0.0125	-0.0125	1.25	0
1083	told	0	0.0125	0.0125	-0.0125	1.25	0
1084	mold	0	0.0125	0.0125	-0.0125	1.25	0
1085	sold	0	0.0125	0.0125	-0.0125	1.25	0
1086	sol	0	0.0125	0.0125	-0.0125	1.25	0
1087	id	0	0.0125	0.0125	-0.0125	1.25	0
1088	bid	0	0.0125	0.0125	-0.0125	1.25	0
1089	mid	0	0.0125	0.0125	-0.0125	1.25	0
1090	lop	0	0.0125	0.0125	-0.0125	1.25	0
1091	lap	0	0.0125	0.0125	-0.0125	1.25	0
1092	whip	0	0.0125	0.0125	-0.0125	1.25	0
1093	monk	0	0.0125	0.0125	-0.0125	1.25	0
1094	mumps	0	0.0125	0.0125	-0.0125	1.25	0
1095	lump	0	0.0125	0.0125	-0.0125	1.25	0
1096	lumps	0	0.0125	0.0125	-0.0125	1.25	0
1097	grump	0	0.0125	0.0125	-0.0125	1.25	0
1098	grumps	0	0.0125	0.0125	-0.0125	1.25	0
1099	dump	0	0.0125	0.0125	-0.0125	1.25	0
1100	dumps	0	0.0125	0.0125	-0.0125	1.25	0
1101	frump	0	0.0125	0.0125	-0.0125	1.25	0
1102	clump	0	0.0125	0.0125	-0.0125	1.25	0
1103	clumps	0	0.0125	0.0125	-0.0125	1.25	0
1104	frumps	0	0.0125	0.0125	-0.0125	1.25	0
1105	sax	0	0.0125	0.0125	-0.0125	1.25	0
1106	max	0	0.0125	0.0125	-0.0125	1.25	0
1107	hex	0	0.0125	0.0125	-0.0125	1.25	0
1108	pax	0	0.0125	0.0125	-0.0125	1.25	0
1109	lax	0	0.0125	0.0125	-0.0125	1.25	0
1110	waxy	0	0.0125	0.0125	-0.0125	1.25	0
1111	lox	0	0.0125	0.0125	-0.0125	1.25	0
1112	pox	0	0.0125	0.0125	-0.0125	1.25	0
1113	boxy	0	0.0125	0.0125	-0.0125	1.25	0
1114	foxy	0	0.0125	0.0125	-0.0125	1.25	0
1115	join	0	0.0125	0.0125	-0.0125	1.25	0
1116	loin	0	0.0125	0.0125	-0.0125	1.25	0
1117	bins	0	0.0125	0.0125	-0.0125	1.25	0
1118	bonus	0	0.0125	0.0125	-0.0125	1.25	0
1119	onus	0	0.0125	0.0125	-0.0125	1.25	0
1120	sigj	0	0.0125	0.0125	-0.0125	1.25	0
1121	sigh	0	0.0125	0.0125	-0.0125	1.25	0
1122	hamburgers	0	0.0125	0.0125	-0.0125	1.25	0
1123	campfire	0	0.0125	0.0125	-0.0125	1.25	0
1124	stories	0	0.0125	0.0125	-0.0125	1.25	0
1125	noises	0	0.0125	0.0125	-0.0125	1.25	0
1126	graduation	0	0.0125	0.0125	-0.0125	1.25	0
1127	driveway	0	0.0125	0.0125	-0.0125	1.25	0
1128	commute	0	0.0125	0.0125	-0.0125	1.25	0
1129	daydreaming	0	0.0125	0.0125	-0.0125	1.25	0
1130	policies	0	0.0125	0.0125	-0.0125	1.25	0
1131	minutes	0	0.0125	0.0125	-0.0125	1.25	0
1132	managers	0	0.0125	0.0125	-0.0125	1.25	0
1133	employees	0	0.0125	0.0125	-0.0125	1.25	0
1134	files	0	0.0125	0.0125	-0.0125	1.25	0
1135	lead	0	0.0125	0.0125	-0.0125	1.25	0
1136	timber	0	0.0125	0.0125	-0.0125	1.25	0
1137	carve	0	0.0125	0.0125	-0.0125	1.25	0
1138	limb	0	0.0125	0.0125	-0.0125	1.25	0
1139	deasert	0	0.0125	0.0125	-0.0125	1.25	0
1140	spill	0	0.0125	0.0125	-0.0125	1.25	0
1141	crayon	0	0.0125	0.0125	-0.0125	1.25	0
1142	gloss	0	0.0125	0.0125	-0.0125	1.25	0
1143	sherieff	0	0.0125	0.0125	-0.0125	1.25	0
1144	notes	0	0.0125	0.0125	-0.0125	1.25	0
1145	marker	0	0.0125	0.0125	-0.0125	1.25	0
1146	hoop	0	0.0125	0.0125	-0.0125	1.25	0
1147	lice	0	0.0125	0.0125	-0.0125	1.25	0
1148	toungue	0	0.0125	0.0125	-0.0125	1.25	0
1149	trampoline	0	0.0125	0.0125	-0.0125	1.25	0
1150	flex	0	0.0125	0.0125	-0.0125	1.25	0
1151	terrorist	0	0.0125	0.0125	-0.0125	1.25	0
1152	bomb	0	0.0125	0.0125	-0.0125	1.25	0
1153	snap	0	0.0125	0.0125	-0.0125	1.25	0
1154	hammers	0	0.0125	0.0125	-0.0125	1.25	0
1155	doors	0	0.0125	0.0125	-0.0125	1.25	0
1156	photos	0	0.0125	0.0125	-0.0125	1.25	0
1157	homemade	0	0.0125	0.0125	-0.0125	1.25	0
1158	moo	0	0.0125	0.0125	-0.0125	1.25	0
1159	zoodles	0	0.0125	0.0125	-0.0125	1.25	0
1160	squash	0	0.0125	0.0125	-0.0125	1.25	0
1161	classicasl	0	0.0125	0.0125	-0.0125	1.25	0
1162	patriarch	0	0.0125	0.0125	-0.0125	1.25	0
1163	beliefs	0	0.0125	0.0125	-0.0125	1.25	0
1164	holy	0	0.0125	0.0125	-0.0125	1.25	0
1165	jesus	0	0.0125	0.0125	-0.0125	1.25	0
1166	messiah	0	0.0125	0.0125	-0.0125	1.25	0
1167	almighty	0	0.0125	0.0125	-0.0125	1.25	0
1168	starfish	0	0.0125	0.0125	-0.0125	1.25	0
1169	eel	0	0.0125	0.0125	-0.0125	1.25	0
1170	himylayan	0	0.0125	0.0125	-0.0125	1.25	0
1171	vitamin	0	0.0125	0.0125	-0.0125	1.25	0
1172	hamock	0	0.0125	0.0125	-0.0125	1.25	0
1173	coconut	0	0.0125	0.0125	-0.0125	1.25	0
1174	tides	0	0.0125	0.0125	-0.0125	1.25	0
1175	trutle	0	0.0125	0.0125	-0.0125	1.25	0
1176	desserted	0	0.0125	0.0125	-0.0125	1.25	0
1177	discover	0	0.0125	0.0125	-0.0125	1.25	0
1178	customs	0	0.0125	0.0125	-0.0125	1.25	0
1179	gorw	0	0.0125	0.0125	-0.0125	1.25	0
1180	mast	0	0.0125	0.0125	-0.0125	1.25	0
1181	rudder	0	0.0125	0.0125	-0.0125	1.25	0
1182	ablwe	0	0.0125	0.0125	-0.0125	1.25	0
1183	gear	0	0.0125	0.0125	-0.0125	1.25	0
1184	veal	0	0.0125	0.0125	-0.0125	1.25	0
1185	been	0	0.0125	0.0125	-0.0125	1.25	0
1186	fee	0	0.0125	0.0125	-0.0125	1.25	0
1187	wed	0	0.0125	0.0125	-0.0125	1.25	0
1188	wide	0	0.0125	0.0125	-0.0125	1.25	0
1189	bled	0	0.0125	0.0125	-0.0125	1.25	0
1190	elf	0	0.0125	0.0125	-0.0125	1.25	0
1191	bend	0	0.0125	0.0125	-0.0125	1.25	0
1192	grind	0	0.0125	0.0125	-0.0125	1.25	0
1193	binder	0	0.0125	0.0125	-0.0125	1.25	0
1194	rewind	0	0.0125	0.0125	-0.0125	1.25	0
1195	code	0	0.0125	0.0125	-0.0125	1.25	0
1196	glare	0	0.0125	0.0125	-0.0125	1.25	0
1197	earl	0	0.0125	0.0125	-0.0125	1.25	0
1198	urn	0	0.0125	0.0125	-0.0125	1.25	0
1199	when	0	0.0125	0.0125	-0.0125	1.25	0
1200	saw	0	0.0125	0.0125	-0.0125	1.25	0
1201	fowl	0	0.0125	0.0125	-0.0125	1.25	0
1202	foul	0	0.0125	0.0125	-0.0125	1.25	0
1203	dart	0	0.0125	0.0125	-0.0125	1.25	0
1204	fume	0	0.0125	0.0125	-0.0125	1.25	0
1205	pea	0	0.0125	0.0125	-0.0125	1.25	0
1206	feew	0	0.0125	0.0125	-0.0125	1.25	0
1207	grew	0	0.0125	0.0125	-0.0125	1.25	0
1208	rob	0	0.0125	0.0125	-0.0125	1.25	0
1209	sob	0	0.0125	0.0125	-0.0125	1.25	0
1210	mob	0	0.0125	0.0125	-0.0125	1.25	0
1211	but	0	0.0125	0.0125	-0.0125	1.25	0
1212	bundt	0	0.0125	0.0125	-0.0125	1.25	0
1213	crow	0	0.0125	0.0125	-0.0125	1.25	0
1214	finance	0	0.0125	0.0125	-0.0125	1.25	0
1215	scho	0	0.0125	0.0125	-0.0125	1.25	0
1216	pipes	0	0.0125	0.0125	-0.0125	1.25	0
1217	clogged	0	0.0125	0.0125	-0.0125	1.25	0
1218	colander	0	0.0125	0.0125	-0.0125	1.25	0
1219	icing	0	0.0125	0.0125	-0.0125	1.25	0
1220	bakery	0	0.0125	0.0125	-0.0125	1.25	0
1221	international	0	0.0125	0.0125	-0.0125	1.25	0
1222	language	0	0.0125	0.0125	-0.0125	1.25	0
1223	spanich	0	0.0125	0.0125	-0.0125	1.25	0
1224	quiche	0	0.0125	0.0125	-0.0125	1.25	0
1225	scent	0	0.0125	0.0125	-0.0125	1.25	0
1226	religious	0	0.0125	0.0125	-0.0125	1.25	0
1227	golden	0	0.0125	0.0125	-0.0125	1.25	0
1228	union	0	0.0125	0.0125	-0.0125	1.25	0
1229	dues	0	0.0125	0.0125	-0.0125	1.25	0
1230	wages	0	0.0125	0.0125	-0.0125	1.25	0
1231	melted	0	0.0125	0.0125	-0.0125	1.25	0
1232	smash	0	0.0125	0.0125	-0.0125	1.25	0
1233	hulk	0	0.0125	0.0125	-0.0125	1.25	0
1234	comic	0	0.0125	0.0125	-0.0125	1.25	0
1235	necessary	0	0.0125	0.0125	-0.0125	1.25	0
1236	ambivilance	0	0.0125	0.0125	-0.0125	1.25	0
1237	nightcap	0	0.0125	0.0125	-0.0125	1.25	0
1238	pajamas	0	0.0125	0.0125	-0.0125	1.25	0
1239	hairy	0	0.0125	0.0125	-0.0125	1.25	0
1240	frosted	0	0.0125	0.0125	-0.0125	1.25	0
1241	sprinkles	0	0.0125	0.0125	-0.0125	1.25	0
1242	chopstick	0	0.0125	0.0125	-0.0125	1.25	0
1243	potsticker	0	0.0125	0.0125	-0.0125	1.25	0
1244	kibbeh	0	0.0125	0.0125	-0.0125	1.25	0
1245	fryer	0	0.0125	0.0125	-0.0125	1.25	0
1246	anime	0	0.0125	0.0125	-0.0125	1.25	0
1247	lithium	0	0.0125	0.0125	-0.0125	1.25	0
1248	clever	0	0.0125	0.0125	-0.0125	1.25	0
1249	tinker	0	0.0125	0.0125	-0.0125	1.25	0
1250	marvel	0	0.0125	0.0125	-0.0125	1.25	0
1251	automaton	0	0.0125	0.0125	-0.0125	1.25	0
1252	artificial	0	0.0125	0.0125	-0.0125	1.25	0
1253	promote	0	0.0125	0.0125	-0.0125	1.25	0
1254	please	0	0.0125	0.0125	-0.0125	1.25	0
1255	monstosit	0	0.0125	0.0125	-0.0125	1.25	0
1256	jungle	0	0.0125	0.0125	-0.0125	1.25	0
1257	django	0	0.0125	0.0125	-0.0125	1.25	0
1258	rape	0	0.0125	0.0125	-0.0125	1.25	0
1259	joker	0	0.0125	0.0125	-0.0125	1.25	0
1260	hell	0	0.0125	0.0125	-0.0125	1.25	0
1261	refresh	0	0.0125	0.0125	-0.0125	1.25	0
1262	incorrect	0	0.0125	0.0125	-0.0125	1.25	0
1263	lolipop	0	0.0125	0.0125	-0.0125	1.25	0
1264	download	0	0.0125	0.0125	-0.0125	1.25	0
1265	hooker	0	0.0125	0.0125	-0.0125	1.25	0
1266	stripper	0	0.0125	0.0125	-0.0125	1.25	0
1267	sherriff	0	0.0125	0.0125	-0.0125	1.25	0
1268	suspects	0	0.0125	0.0125	-0.0125	1.25	0
1269	banks	0	0.0125	0.0125	-0.0125	1.25	0
1270	smoked	0	0.0125	0.0125	-0.0125	1.25	0
1271	drift	0	0.0125	0.0125	-0.0125	1.25	0
1272	rafting	0	0.0125	0.0125	-0.0125	1.25	0
1273	lifejacket	0	0.0125	0.0125	-0.0125	1.25	0
1274	nets	0	0.0125	0.0125	-0.0125	1.25	0
1275	equations	0	0.0125	0.0125	-0.0125	1.25	0
1276	calculus	0	0.0125	0.0125	-0.0125	1.25	0
1277	textbook	0	0.0125	0.0125	-0.0125	1.25	0
1278	expense	0	0.0125	0.0125	-0.0125	1.25	0
1279	mailbox	0	0.0125	0.0125	-0.0125	1.25	0
1280	fetch	0	0.0125	0.0125	-0.0125	1.25	0
1281	kicking	0	0.0125	0.0125	-0.0125	1.25	0
1282	riding	0	0.0125	0.0125	-0.0125	1.25	0
1283	hats	0	0.0125	0.0125	-0.0125	1.25	0
1284	texas	0	0.0125	0.0125	-0.0125	1.25	0
1285	brisket	0	0.0125	0.0125	-0.0125	1.25	0
1286	smoker	0	0.0125	0.0125	-0.0125	1.25	0
1287	mesquite	0	0.0125	0.0125	-0.0125	1.25	0
1288	cactus	0	0.0125	0.0125	-0.0125	1.25	0
1289	geography	0	0.0125	0.0125	-0.0125	1.25	0
1290	pumpkins	0	0.0125	0.0125	-0.0125	1.25	0
1291	falling	0	0.0125	0.0125	-0.0125	1.25	0
1292	cloudy	0	0.0125	0.0125	-0.0125	1.25	0
1293	flash	0	0.0125	0.0125	-0.0125	1.25	0
1294	spiral	0	0.0125	0.0125	-0.0125	1.25	0
1295	devastation	0	0.0125	0.0125	-0.0125	1.25	0
1296	droplets	0	0.0125	0.0125	-0.0125	1.25	0
1297	parachute	0	0.0125	0.0125	-0.0125	1.25	0
1298	axle	0	0.0125	0.0125	-0.0125	1.25	0
1299	jeep	0	0.0125	0.0125	-0.0125	1.25	0
1300	faucet	0	0.0125	0.0125	-0.0125	1.25	0
1301	pharmacy	0	0.0125	0.0125	-0.0125	1.25	0
1302	wheelchair	0	0.0125	0.0125	-0.0125	1.25	0
1303	signal	0	0.0125	0.0125	-0.0125	1.25	0
1304	orbit	0	0.0125	0.0125	-0.0125	1.25	0
1305	cosmos	0	0.0125	0.0125	-0.0125	1.25	0
1306	rivet	0	0.0125	0.0125	-0.0125	1.25	0
1307	jackhammer	0	0.0125	0.0125	-0.0125	1.25	0
1308	asphalt	0	0.0125	0.0125	-0.0125	1.25	0
1309	curve	0	0.0125	0.0125	-0.0125	1.25	0
1310	gatge	0	0.0125	0.0125	-0.0125	1.25	0
1311	gate	0	0.0125	0.0125	-0.0125	1.25	0
1312	bolt	0	0.0125	0.0125	-0.0125	1.25	0
1313	pitchfork	0	0.0125	0.0125	-0.0125	1.25	0
1314	abduction	0	0.0125	0.0125	-0.0125	1.25	0
1315	hiding	0	0.0125	0.0125	-0.0125	1.25	0
1316	abused	0	0.0125	0.0125	-0.0125	1.25	0
1317	mourn	0	0.0125	0.0125	-0.0125	1.25	0
1318	confession	0	0.0125	0.0125	-0.0125	1.25	0
1319	justice	0	0.0125	0.0125	-0.0125	1.25	0
1320	solved	0	0.0125	0.0125	-0.0125	1.25	0
1321	accomplice	0	0.0125	0.0125	-0.0125	1.25	0
1322	tattoo	0	0.0125	0.0125	-0.0125	1.25	0
1323	wanted	0	0.0125	0.0125	-0.0125	1.25	0
1324	bolo	0	0.0125	0.0125	-0.0125	1.25	0
1325	evade	0	0.0125	0.0125	-0.0125	1.25	0
1326	giant	0	0.0125	0.0125	-0.0125	1.25	0
1327	tale	0	0.0125	0.0125	-0.0125	1.25	0
1328	fairy	0	0.0125	0.0125	-0.0125	1.25	0
1329	ladybug	0	0.0125	0.0125	-0.0125	1.25	0
1330	spots	0	0.0125	0.0125	-0.0125	1.25	0
1331	nervous	0	0.0125	0.0125	-0.0125	1.25	0
1332	junk	0	0.0125	0.0125	-0.0125	1.25	0
1333	trash	0	0.0125	0.0125	-0.0125	1.25	0
1334	garbage	0	0.0125	0.0125	-0.0125	1.25	0
1335	mess	0	0.0125	0.0125	-0.0125	1.25	0
1336	always	0	0.0125	0.0125	-0.0125	1.25	0
1337	never	0	0.0125	0.0125	-0.0125	1.25	0
1338	ever	0	0.0125	0.0125	-0.0125	1.25	0
1339	after	0	0.0125	0.0125	-0.0125	1.25	0
1340	predate	0	0.0125	0.0125	-0.0125	1.25	0
1341	ago	0	0.0125	0.0125	-0.0125	1.25	0
1342	anicent	0	0.0125	0.0125	-0.0125	1.25	0
1343	ancient	0	0.0125	0.0125	-0.0125	1.25	0
1344	sort	0	0.0125	0.0125	-0.0125	1.25	0
1345	kittens	0	0.0125	0.0125	-0.0125	1.25	0
1346	puppies	0	0.0125	0.0125	-0.0125	1.25	0
1347	snore	0	0.0125	0.0125	-0.0125	1.25	0
1348	insane	0	0.0125	0.0125	-0.0125	1.25	0
1349	asylum	0	0.0125	0.0125	-0.0125	1.25	0
1350	fable	0	0.0125	0.0125	-0.0125	1.25	0
1351	grassy	0	0.0125	0.0125	-0.0125	1.25	0
1352	pristine	0	0.0125	0.0125	-0.0125	1.25	0
1353	barbie	0	0.0125	0.0125	-0.0125	1.25	0
1354	blonde	0	0.0125	0.0125	-0.0125	1.25	0
1355	razor	0	0.0125	0.0125	-0.0125	1.25	0
1356	tickle	0	0.0125	0.0125	-0.0125	1.25	0
1357	point	0	0.0125	0.0125	-0.0125	1.25	0
1358	tack	0	0.0125	0.0125	-0.0125	1.25	0
1359	origami	0	0.0125	0.0125	-0.0125	1.25	0
1360	sushi	0	0.0125	0.0125	-0.0125	1.25	0
1361	omega	0	0.0125	0.0125	-0.0125	1.25	0
1362	alpha	0	0.0125	0.0125	-0.0125	1.25	0
1363	sibling	0	0.0125	0.0125	-0.0125	1.25	0
1364	contemplation	0	0.0125	0.0125	-0.0125	1.25	0
1365	conclusion	0	0.0125	0.0125	-0.0125	1.25	0
1366	innocent	0	0.0125	0.0125	-0.0125	1.25	0
1367	equipment	0	0.0125	0.0125	-0.0125	1.25	0
1368	questionable	0	0.0125	0.0125	-0.0125	1.25	0
1369	unsure	0	0.0125	0.0125	-0.0125	1.25	0
1370	hanging	0	0.0125	0.0125	-0.0125	1.25	0
1371	fiction	0	0.0125	0.0125	-0.0125	1.25	0
1372	novel	0	0.0125	0.0125	-0.0125	1.25	0
1373	about	0	0.0125	0.0125	-0.0125	1.25	0
1374	apparel	0	0.0125	0.0125	-0.0125	1.25	0
1375	hostile	0	0.0125	0.0125	-0.0125	1.25	0
1376	unwanted	0	0.0125	0.0125	-0.0125	1.25	0
1377	discouraged	0	0.0125	0.0125	-0.0125	1.25	0
1378	torture	0	0.0125	0.0125	-0.0125	1.25	0
1379	twisted	0	0.0125	0.0125	-0.0125	1.25	0
1380	bunch	0	0.0125	0.0125	-0.0125	1.25	0
1381	filed	0	0.0125	0.0125	-0.0125	1.25	0
1382	officer	0	0.0125	0.0125	-0.0125	1.25	0
1383	shorts	0	0.0125	0.0125	-0.0125	1.25	0
1384	upholstery	0	0.0125	0.0125	-0.0125	1.25	0
1385	carseat	0	0.0125	0.0125	-0.0125	1.25	0
1386	motives	0	0.0125	0.0125	-0.0125	1.25	0
1387	apparent	0	0.0125	0.0125	-0.0125	1.25	0
1388	confusing	0	0.0125	0.0125	-0.0125	1.25	0
1389	unclear	0	0.0125	0.0125	-0.0125	1.25	0
1390	umpire	0	0.0125	0.0125	-0.0125	1.25	0
1391	peanuts	0	0.0125	0.0125	-0.0125	1.25	0
1392	swept	0	0.0125	0.0125	-0.0125	1.25	0
1393	broom	0	0.0125	0.0125	-0.0125	1.25	0
1394	blow	0	0.0125	0.0125	-0.0125	1.25	0
1395	gum	0	0.0125	0.0125	-0.0125	1.25	0
1396	fluffy	0	0.0125	0.0125	-0.0125	1.25	0
1397	towels	0	0.0125	0.0125	-0.0125	1.25	0
1398	finished	0	0.0125	0.0125	-0.0125	1.25	0
1399	compare	0	0.0125	0.0125	-0.0125	1.25	0
1400	laces	0	0.0125	0.0125	-0.0125	1.25	0
1401	walked	0	0.0125	0.0125	-0.0125	1.25	0
1402	barking	0	0.0125	0.0125	-0.0125	1.25	0
1403	doorbell	0	0.0125	0.0125	-0.0125	1.25	0
1404	string	0	0.0125	0.0125	-0.0125	1.25	0
1405	scissors	0	0.0125	0.0125	-0.0125	1.25	0
1406	wrinkle	0	0.0125	0.0125	-0.0125	1.25	0
1407	hanger	0	0.0125	0.0125	-0.0125	1.25	0
1408	dishwasher	0	0.0125	0.0125	-0.0125	1.25	0
1409	cabinet	0	0.0125	0.0125	-0.0125	1.25	0
1410	pots	0	0.0125	0.0125	-0.0125	1.25	0
1411	cleaner	0	0.0125	0.0125	-0.0125	1.25	0
1412	cap	0	0.0125	0.0125	-0.0125	1.25	0
1413	diapers	0	0.0125	0.0125	-0.0125	1.25	0
1414	buckler	0	0.0125	0.0125	-0.0125	1.25	0
1415	noble	0	0.0125	0.0125	-0.0125	1.25	0
1416	outfit	0	0.0125	0.0125	-0.0125	1.25	0
1417	stalks	0	0.0125	0.0125	-0.0125	1.25	0
1418	thumb	0	0.0125	0.0125	-0.0125	1.25	0
1419	prequel	0	0.0125	0.0125	-0.0125	1.25	0
1420	prelude	0	0.0125	0.0125	-0.0125	1.25	0
1421	opening	0	0.0125	0.0125	-0.0125	1.25	0
1422	credits	0	0.0125	0.0125	-0.0125	1.25	0
1423	acre	0	0.0125	0.0125	-0.0125	1.25	0
1424	yards	0	0.0125	0.0125	-0.0125	1.25	0
1425	earsnose	0	0.0125	0.0125	-0.0125	1.25	0
1426	shirtshoes	0	0.0125	0.0125	-0.0125	1.25	0
1427	pantsjeans	0	0.0125	0.0125	-0.0125	1.25	0
1428	yoga	0	0.0125	0.0125	-0.0125	1.25	0
1429	pilates	0	0.0125	0.0125	-0.0125	1.25	0
1430	whisper	0	0.0125	0.0125	-0.0125	1.25	0
1431	parent	0	0.0125	0.0125	-0.0125	1.25	0
1432	dogcat	0	0.0125	0.0125	-0.0125	1.25	0
1433	scenery	0	0.0125	0.0125	-0.0125	1.25	0
1434	starsmoonclouds	0	0.0125	0.0125	-0.0125	1.25	0
1435	'cold	0	0.0125	0.0125	-0.0125	1.25	0
1436	bumpy	0	0.0125	0.0125	-0.0125	1.25	0
1437	able	0	0.0125	0.0125	-0.0125	1.25	0
1438	dresses	0	0.0125	0.0125	-0.0125	1.25	0
1439	uncomfortable	0	0.0125	0.0125	-0.0125	1.25	0
1440	random	0	0.0125	0.0125	-0.0125	1.25	0
1441	backpack	0	0.0125	0.0125	-0.0125	1.25	0
1442	scrape	0	0.0125	0.0125	-0.0125	1.25	0
1443	bleed	0	0.0125	0.0125	-0.0125	1.25	0
1444	bandage	0	0.0125	0.0125	-0.0125	1.25	0
1445	protect	0	0.0125	0.0125	-0.0125	1.25	0
1446	unit	0	0.0125	0.0125	-0.0125	1.25	0
1447	combined	0	0.0125	0.0125	-0.0125	1.25	0
1448	connected	0	0.0125	0.0125	-0.0125	1.25	0
1449	intertwined	0	0.0125	0.0125	-0.0125	1.25	0
1450	knit	0	0.0125	0.0125	-0.0125	1.25	0
1451	feminine	0	0.0125	0.0125	-0.0125	1.25	0
1452	appealing	0	0.0125	0.0125	-0.0125	1.25	0
1453	like	0	0.0125	0.0125	-0.0125	1.25	0
1454	delicate	0	0.0125	0.0125	-0.0125	1.25	0
1455	breakable	0	0.0125	0.0125	-0.0125	1.25	0
1456	mrdicine	0	0.0125	0.0125	-0.0125	1.25	0
1457	tylenol	0	0.0125	0.0125	-0.0125	1.25	0
1458	valium	0	0.0125	0.0125	-0.0125	1.25	0
1459	panick	0	0.0125	0.0125	-0.0125	1.25	0
1460	waterpark	0	0.0125	0.0125	-0.0125	1.25	0
1461	getaway	0	0.0125	0.0125	-0.0125	1.25	0
1462	irs	0	0.0125	0.0125	-0.0125	1.25	0
1463	incometax	0	0.0125	0.0125	-0.0125	1.25	0
1464	audit	0	0.0125	0.0125	-0.0125	1.25	0
1465	cutoff	0	0.0125	0.0125	-0.0125	1.25	0
1466	advocator	0	0.0125	0.0125	-0.0125	1.25	0
1467	pissed	0	0.0125	0.0125	-0.0125	1.25	0
1468	unhelpful	0	0.0125	0.0125	-0.0125	1.25	0
1469	youtube	0	0.0125	0.0125	-0.0125	1.25	0
1470	musicals	0	0.0125	0.0125	-0.0125	1.25	0
1471	homeowrk	0	0.0125	0.0125	-0.0125	1.25	0
1472	chime	0	0.0125	0.0125	-0.0125	1.25	0
1473	chirp	0	0.0125	0.0125	-0.0125	1.25	0
1474	rooster	0	0.0125	0.0125	-0.0125	1.25	0
1475	co	0	0.0125	0.0125	-0.0125	1.25	0
1476	gallop	0	0.0125	0.0125	-0.0125	1.25	0
1477	trot	0	0.0125	0.0125	-0.0125	1.25	0
1478	washington	0	0.0125	0.0125	-0.0125	1.25	0
1479	deaths	0	0.0125	0.0125	-0.0125	1.25	0
1480	immune	0	0.0125	0.0125	-0.0125	1.25	0
1481	pnumonia	0	0.0125	0.0125	-0.0125	1.25	0
1482	strepp	0	0.0125	0.0125	-0.0125	1.25	0
1483	antibiotics	0	0.0125	0.0125	-0.0125	1.25	0
1484	patient	0	0.0125	0.0125	-0.0125	1.25	0
1485	above	0	0.0125	0.0125	-0.0125	1.25	0
1486	packet	0	0.0125	0.0125	-0.0125	1.25	0
1487	recover	0	0.0125	0.0125	-0.0125	1.25	0
1488	items	0	0.0125	0.0125	-0.0125	1.25	0
1489	institution	0	0.0125	0.0125	-0.0125	1.25	0
1490	financial	0	0.0125	0.0125	-0.0125	1.25	0
1491	architect	0	0.0125	0.0125	-0.0125	1.25	0
1492	immunization	0	0.0125	0.0125	-0.0125	1.25	0
1493	rights	0	0.0125	0.0125	-0.0125	1.25	0
1494	constitution	0	0.0125	0.0125	-0.0125	1.25	0
1495	forefathers	0	0.0125	0.0125	-0.0125	1.25	0
1496	aerobics	0	0.0125	0.0125	-0.0125	1.25	0
1497	jumpingjacks	0	0.0125	0.0125	-0.0125	1.25	0
1498	serene	0	0.0125	0.0125	-0.0125	1.25	0
1499	chirping	0	0.0125	0.0125	-0.0125	1.25	0
1500	hushed	0	0.0125	0.0125	-0.0125	1.25	0
1501	sunlight	0	0.0125	0.0125	-0.0125	1.25	0
1502	dawn	0	0.0125	0.0125	-0.0125	1.25	0
1503	rise	0	0.0125	0.0125	-0.0125	1.25	0
1504	slippery	0	0.0125	0.0125	-0.0125	1.25	0
1505	access	0	0.0125	0.0125	-0.0125	1.25	0
1506	merchandise	0	0.0125	0.0125	-0.0125	1.25	0
1507	meadow	0	0.0125	0.0125	-0.0125	1.25	0
1508	lark	0	0.0125	0.0125	-0.0125	1.25	0
1509	lilt	0	0.0125	0.0125	-0.0125	1.25	0
1510	skipping	0	0.0125	0.0125	-0.0125	1.25	0
1511	cathedral	0	0.0125	0.0125	-0.0125	1.25	0
1512	pews	0	0.0125	0.0125	-0.0125	1.25	0
1513	mourners	0	0.0125	0.0125	-0.0125	1.25	0
1514	grou	0	0.0125	0.0125	-0.0125	1.25	0
1515	den	0	0.0125	0.0125	-0.0125	1.25	0
1516	lifeless	0	0.0125	0.0125	-0.0125	1.25	0
1517	from	0	0.0125	0.0125	-0.0125	1.25	0
1518	stump	0	0.0125	0.0125	-0.0125	1.25	0
1519	baffle	0	0.0125	0.0125	-0.0125	1.25	0
1520	inncocent	0	0.0125	0.0125	-0.0125	1.25	0
1521	prove	0	0.0125	0.0125	-0.0125	1.25	0
1522	prints	0	0.0125	0.0125	-0.0125	1.25	0
1523	scare	0	0.0125	0.0125	-0.0125	1.25	0
1524	trailer	0	0.0125	0.0125	-0.0125	1.25	0
1525	site	0	0.0125	0.0125	-0.0125	1.25	0
1526	adversity	0	0.0125	0.0125	-0.0125	1.25	0
1527	ptsd	0	0.0125	0.0125	-0.0125	1.25	0
1528	renewal	0	0.0125	0.0125	-0.0125	1.25	0
1529	comets	0	0.0125	0.0125	-0.0125	1.25	0
1530	strive	0	0.0125	0.0125	-0.0125	1.25	0
1531	oversome	0	0.0125	0.0125	-0.0125	1.25	0
1532	conquer	0	0.0125	0.0125	-0.0125	1.25	0
1533	colonize	0	0.0125	0.0125	-0.0125	1.25	0
1534	overthrow	0	0.0125	0.0125	-0.0125	1.25	0
1535	revolution	0	0.0125	0.0125	-0.0125	1.25	0
1536	society	0	0.0125	0.0125	-0.0125	1.25	0
1537	utensils	0	0.0125	0.0125	-0.0125	1.25	0
1538	plumber	0	0.0125	0.0125	-0.0125	1.25	0
1539	buildup	0	0.0125	0.0125	-0.0125	1.25	0
1540	plunger	0	0.0125	0.0125	-0.0125	1.25	0
1541	rubberduck	0	0.0125	0.0125	-0.0125	1.25	0
1542	suds	0	0.0125	0.0125	-0.0125	1.25	0
1543	nimbus	0	0.0125	0.0125	-0.0125	1.25	0
1544	root	0	0.0125	0.0125	-0.0125	1.25	0
1545	fur	0	0.0125	0.0125	-0.0125	1.25	0
1546	fangs	0	0.0125	0.0125	-0.0125	1.25	0
1547	litter	0	0.0125	0.0125	-0.0125	1.25	0
1548	lance	0	0.0125	0.0125	-0.0125	1.25	0
1549	diving	0	0.0125	0.0125	-0.0125	1.25	0
1550	cliffs	0	0.0125	0.0125	-0.0125	1.25	0
1551	skies	0	0.0125	0.0125	-0.0125	1.25	0
1552	nests	0	0.0125	0.0125	-0.0125	1.25	0
1553	cats	0	0.0125	0.0125	-0.0125	1.25	0
1554	streams	0	0.0125	0.0125	-0.0125	1.25	0
1555	freshair	0	0.0125	0.0125	-0.0125	1.25	0
1556	cleanair	0	0.0125	0.0125	-0.0125	1.25	0
1557	farms	0	0.0125	0.0125	-0.0125	1.25	0
1558	crops	0	0.0125	0.0125	-0.0125	1.25	0
1559	fields	0	0.0125	0.0125	-0.0125	1.25	0
1560	plows	0	0.0125	0.0125	-0.0125	1.25	0
1561	tractors	0	0.0125	0.0125	-0.0125	1.25	0
1562	chickens	0	0.0125	0.0125	-0.0125	1.25	0
1563	dat	0	0.0125	0.0125	-0.0125	1.25	0
1564	piercing	0	0.0125	0.0125	-0.0125	1.25	0
1565	voice	0	0.0125	0.0125	-0.0125	1.25	0
1566	cakes	0	0.0125	0.0125	-0.0125	1.25	0
1567	candles	0	0.0125	0.0125	-0.0125	1.25	0
1568	application	0	0.0125	0.0125	-0.0125	1.25	0
1569	surfer	0	0.0125	0.0125	-0.0125	1.25	0
1570	vomit	0	0.0125	0.0125	-0.0125	1.25	0
1571	stinks	0	0.0125	0.0125	-0.0125	1.25	0
1572	fragrance	0	0.0125	0.0125	-0.0125	1.25	0
1573	internal	0	0.0125	0.0125	-0.0125	1.25	0
1574	inside	0	0.0125	0.0125	-0.0125	1.25	0
1575	pate	0	0.0125	0.0125	-0.0125	1.25	0
1576	goose	0	0.0125	0.0125	-0.0125	1.25	0
1577	pancetta	0	0.0125	0.0125	-0.0125	1.25	0
1578	lasagna	0	0.0125	0.0125	-0.0125	1.25	0
1579	pork	0	0.0125	0.0125	-0.0125	1.25	0
1580	cork	0	0.0125	0.0125	-0.0125	1.25	0
1581	broiled	0	0.0125	0.0125	-0.0125	1.25	0
1582	crunchy	0	0.0125	0.0125	-0.0125	1.25	0
1583	crooked	0	0.0125	0.0125	-0.0125	1.25	0
1584	bent	0	0.0125	0.0125	-0.0125	1.25	0
1585	angle	0	0.0125	0.0125	-0.0125	1.25	0
1586	protractor	0	0.0125	0.0125	-0.0125	1.25	0
1587	degrees	0	0.0125	0.0125	-0.0125	1.25	0
1588	dollars	0	0.0125	0.0125	-0.0125	1.25	0
1589	telling	0	0.0125	0.0125	-0.0125	1.25	0
1590	lies	0	0.0125	0.0125	-0.0125	1.25	0
1591	alibis	0	0.0125	0.0125	-0.0125	1.25	0
1592	documentary	0	0.0125	0.0125	-0.0125	1.25	0
1593	karaoke	0	0.0125	0.0125	-0.0125	1.25	0
1594	sill	0	0.0125	0.0125	-0.0125	1.25	0
1595	planter	0	0.0125	0.0125	-0.0125	1.25	0
1596	stuffing	0	0.0125	0.0125	-0.0125	1.25	0
1597	doorway	0	0.0125	0.0125	-0.0125	1.25	0
1598	contruction	0	0.0125	0.0125	-0.0125	1.25	0
1599	employment	0	0.0125	0.0125	-0.0125	1.25	0
1600	heels	0	0.0125	0.0125	-0.0125	1.25	0
1601	sparklers	0	0.0125	0.0125	-0.0125	1.25	0
1602	char	0	0.0125	0.0125	-0.0125	1.25	0
1603	burgers	0	0.0125	0.0125	-0.0125	1.25	0
1604	boil	0	0.0125	0.0125	-0.0125	1.25	0
1605	venice	0	0.0125	0.0125	-0.0125	1.25	0
1606	gondola	0	0.0125	0.0125	-0.0125	1.25	0
1607	rowing	0	0.0125	0.0125	-0.0125	1.25	0
1608	plasti	0	0.0125	0.0125	-0.0125	1.25	0
1609	lamo	0	0.0125	0.0125	-0.0125	1.25	0
1610	fan	0	0.0125	0.0125	-0.0125	1.25	0
1611	ceiling	0	0.0125	0.0125	-0.0125	1.25	0
1612	champion	0	0.0125	0.0125	-0.0125	1.25	0
1613	honor	0	0.0125	0.0125	-0.0125	1.25	0
1614	speaker	0	0.0125	0.0125	-0.0125	1.25	0
1615	clap	0	0.0125	0.0125	-0.0125	1.25	0
1616	cheer	0	0.0125	0.0125	-0.0125	1.25	0
1617	investigator	0	0.0125	0.0125	-0.0125	1.25	0
1618	siren	0	0.0125	0.0125	-0.0125	1.25	0
1619	single	0	0.0125	0.0125	-0.0125	1.25	0
1620	sell	0	0.0125	0.0125	-0.0125	1.25	0
1621	deliver	0	0.0125	0.0125	-0.0125	1.25	0
1622	pocket	0	0.0125	0.0125	-0.0125	1.25	0
1623	leather	0	0.0125	0.0125	-0.0125	1.25	0
1624	downhill	0	0.0125	0.0125	-0.0125	1.25	0
1625	sparkling	0	0.0125	0.0125	-0.0125	1.25	0
1626	drops	0	0.0125	0.0125	-0.0125	1.25	0
1627	hypothermia	0	0.0125	0.0125	-0.0125	1.25	0
1628	unconscious	0	0.0125	0.0125	-0.0125	1.25	0
1629	oblivious	0	0.0125	0.0125	-0.0125	1.25	0
1630	forgotten	0	0.0125	0.0125	-0.0125	1.25	0
1631	blown	0	0.0125	0.0125	-0.0125	1.25	0
1632	erased	0	0.0125	0.0125	-0.0125	1.25	0
1633	unfeeling	0	0.0125	0.0125	-0.0125	1.25	0
1634	wafting	0	0.0125	0.0125	-0.0125	1.25	0
1635	unmoored	0	0.0125	0.0125	-0.0125	1.25	0
1636	disentegrating	0	0.0125	0.0125	-0.0125	1.25	0
1637	bits	0	0.0125	0.0125	-0.0125	1.25	0
1638	bobs	0	0.0125	0.0125	-0.0125	1.25	0
1639	seperate	0	0.0125	0.0125	-0.0125	1.25	0
1640	unstable	0	0.0125	0.0125	-0.0125	1.25	0
1641	flesh	0	0.0125	0.0125	-0.0125	1.25	0
1642	rotting	0	0.0125	0.0125	-0.0125	1.25	0
1643	fetid	0	0.0125	0.0125	-0.0125	1.25	0
1644	slop	0	0.0125	0.0125	-0.0125	1.25	0
1645	pigs	0	0.0125	0.0125	-0.0125	1.25	0
1646	chomp	0	0.0125	0.0125	-0.0125	1.25	0
1647	defecate	0	0.0125	0.0125	-0.0125	1.25	0
1648	shit	0	0.0125	0.0125	-0.0125	1.25	0
1649	manure	0	0.0125	0.0125	-0.0125	1.25	0
1650	sandcastle	0	0.0125	0.0125	-0.0125	1.25	0
1651	tower	0	0.0125	0.0125	-0.0125	1.25	0
1652	population	0	0.0125	0.0125	-0.0125	1.25	0
1653	nation	0	0.0125	0.0125	-0.0125	1.25	0
1654	patriotic	0	0.0125	0.0125	-0.0125	1.25	0
1655	flags	0	0.0125	0.0125	-0.0125	1.25	0
1656	parade	0	0.0125	0.0125	-0.0125	1.25	0
1657	touching	0	0.0125	0.0125	-0.0125	1.25	0
1658	oxytocin	0	0.0125	0.0125	-0.0125	1.25	0
1659	hormones	0	0.0125	0.0125	-0.0125	1.25	0
1660	sexual	0	0.0125	0.0125	-0.0125	1.25	0
1661	overwhelming	0	0.0125	0.0125	-0.0125	1.25	0
1662	stressed	0	0.0125	0.0125	-0.0125	1.25	0
1663	grip	0	0.0125	0.0125	-0.0125	1.25	0
1664	igneous	0	0.0125	0.0125	-0.0125	1.25	0
1665	autopsy	0	0.0125	0.0125	-0.0125	1.25	0
1666	unfortunate	0	0.0125	0.0125	-0.0125	1.25	0
1667	poverty	0	0.0125	0.0125	-0.0125	1.25	0
1668	collage	0	0.0125	0.0125	-0.0125	1.25	0
1669	royalty	0	0.0125	0.0125	-0.0125	1.25	0
1670	throne	0	0.0125	0.0125	-0.0125	1.25	0
1671	rein	0	0.0125	0.0125	-0.0125	1.25	0
1672	bridle	0	0.0125	0.0125	-0.0125	1.25	0
1673	deat	0	0.0125	0.0125	-0.0125	1.25	0
1674	burial	0	0.0125	0.0125	-0.0125	1.25	0
1675	graveyard	0	0.0125	0.0125	-0.0125	1.25	0
1676	tombstone	0	0.0125	0.0125	-0.0125	1.25	0
1677	engraving	0	0.0125	0.0125	-0.0125	1.25	0
1678	epitaph	0	0.0125	0.0125	-0.0125	1.25	0
1679	speech	0	0.0125	0.0125	-0.0125	1.25	0
1680	sermon	0	0.0125	0.0125	-0.0125	1.25	0
1681	savior	0	0.0125	0.0125	-0.0125	1.25	0
1682	triumphant	0	0.0125	0.0125	-0.0125	1.25	0
1683	halo	0	0.0125	0.0125	-0.0125	1.25	0
1684	virtuous	0	0.0125	0.0125	-0.0125	1.25	0
1685	humble	0	0.0125	0.0125	-0.0125	1.25	0
1686	nun	0	0.0125	0.0125	-0.0125	1.25	0
1687	servant	0	0.0125	0.0125	-0.0125	1.25	0
1688	worship	0	0.0125	0.0125	-0.0125	1.25	0
1689	fellowship	0	0.0125	0.0125	-0.0125	1.25	0
1690	gifts	0	0.0125	0.0125	-0.0125	1.25	0
1691	donation	0	0.0125	0.0125	-0.0125	1.25	0
1692	deserving	0	0.0125	0.0125	-0.0125	1.25	0
1693	vulnerable	0	0.0125	0.0125	-0.0125	1.25	0
1694	therapy	0	0.0125	0.0125	-0.0125	1.25	0
1695	comfortable	0	0.0125	0.0125	-0.0125	1.25	0
1696	doctors	0	0.0125	0.0125	-0.0125	1.25	0
1697	reeds	0	0.0125	0.0125	-0.0125	1.25	0
1698	riddle	0	0.0125	0.0125	-0.0125	1.25	0
1699	lens	0	0.0125	0.0125	-0.0125	1.25	0
1700	nevada	0	0.0125	0.0125	-0.0125	1.25	0
1701	entrance	0	0.0125	0.0125	-0.0125	1.25	0
1702	noon	0	0.0125	0.0125	-0.0125	1.25	0
1703	role	0	0.0125	0.0125	-0.0125	1.25	0
1704	nostril	0	0.0125	0.0125	-0.0125	1.25	0
1705	l	0	0.0125	0.0125	-0.0125	1.25	0
1706	lagoon	0	0.0125	0.0125	-0.0125	1.25	0
1707	physics	0	0.0125	0.0125	-0.0125	1.25	0
1708	valley	0	0.0125	0.0125	-0.0125	1.25	0
1709	rail	0	0.0125	0.0125	-0.0125	1.25	0
1710	mark	0	0.0125	0.0125	-0.0125	1.25	0
1711	invigilator	0	0.0125	0.0125	-0.0125	1.25	0
1712	maggi	0	0.0125	0.0125	-0.0125	1.25	0
1713	curry	0	0.0125	0.0125	-0.0125	1.25	0
1714	flavour	0	0.0125	0.0125	-0.0125	1.25	0
1715	deliberate	0	0.0125	0.0125	-0.0125	1.25	0
1716	nrcessary	0	0.0125	0.0125	-0.0125	1.25	0
1717	inert	0	0.0125	0.0125	-0.0125	1.25	0
1718	immature	0	0.0125	0.0125	-0.0125	1.25	0
1719	badge	0	0.0125	0.0125	-0.0125	1.25	0
1720	ammo	0	0.0125	0.0125	-0.0125	1.25	0
1721	vest	0	0.0125	0.0125	-0.0125	1.25	0
1722	rifle	0	0.0125	0.0125	-0.0125	1.25	0
1723	almonds	0	0.0125	0.0125	-0.0125	1.25	0
1724	sweets	0	0.0125	0.0125	-0.0125	1.25	0
1725	seasoning	0	0.0125	0.0125	-0.0125	1.25	0
1726	grilled	0	0.0125	0.0125	-0.0125	1.25	0
1727	marine	0	0.0125	0.0125	-0.0125	1.25	0
1728	squid	0	0.0125	0.0125	-0.0125	1.25	0
1729	dolphin	0	0.0125	0.0125	-0.0125	1.25	0
1730	shamu	0	0.0125	0.0125	-0.0125	1.25	0
1731	monkeys	0	0.0125	0.0125	-0.0125	1.25	0
1732	lions	0	0.0125	0.0125	-0.0125	1.25	0
1733	icecap	0	0.0125	0.0125	-0.0125	1.25	0
1734	pineapple	0	0.0125	0.0125	-0.0125	1.25	0
1735	lotion	0	0.0125	0.0125	-0.0125	1.25	0
1736	snowboarding	0	0.0125	0.0125	-0.0125	1.25	0
1737	sport	0	0.0125	0.0125	-0.0125	1.25	0
1738	olympic	0	0.0125	0.0125	-0.0125	1.25	0
1739	sma	0	0.0125	0.0125	-0.0125	1.25	0
1740	spider	0	0.0125	0.0125	-0.0125	1.25	0
1741	centipede	0	0.0125	0.0125	-0.0125	1.25	0
1742	unpleasant	0	0.0125	0.0125	-0.0125	1.25	0
1743	grimace	0	0.0125	0.0125	-0.0125	1.25	0
1744	organs	0	0.0125	0.0125	-0.0125	1.25	0
1745	lima	0	0.0125	0.0125	-0.0125	1.25	0
1746	spanish	0	0.0125	0.0125	-0.0125	1.25	0
1747	suburban	0	0.0125	0.0125	-0.0125	1.25	0
1748	leisurely	0	0.0125	0.0125	-0.0125	1.25	0
1749	enjoyable	0	0.0125	0.0125	-0.0125	1.25	0
1750	energizing	0	0.0125	0.0125	-0.0125	1.25	0
1751	tiring	0	0.0125	0.0125	-0.0125	1.25	0
1752	sunbathing	0	0.0125	0.0125	-0.0125	1.25	0
1753	public	0	0.0125	0.0125	-0.0125	1.25	0
1754	scary	0	0.0125	0.0125	-0.0125	1.25	0
1755	place	0	0.0125	0.0125	-0.0125	1.25	0
1756	penis	0	0.0125	0.0125	-0.0125	1.25	0
1757	vagina	0	0.0125	0.0125	-0.0125	1.25	0
1758	pregnant	0	0.0125	0.0125	-0.0125	1.25	0
1759	getogether	0	0.0125	0.0125	-0.0125	1.25	0
1760	native	0	0.0125	0.0125	-0.0125	1.25	0
1761	aboriginal	0	0.0125	0.0125	-0.0125	1.25	0
1762	hut	0	0.0125	0.0125	-0.0125	1.25	0
1763	nomadic	0	0.0125	0.0125	-0.0125	1.25	0
1764	fears	0	0.0125	0.0125	-0.0125	1.25	0
1765	spooky	0	0.0125	0.0125	-0.0125	1.25	0
1766	ghoul	0	0.0125	0.0125	-0.0125	1.25	0
1767	paranormal	0	0.0125	0.0125	-0.0125	1.25	0
1768	weird	0	0.0125	0.0125	-0.0125	1.25	0
1769	unusual	0	0.0125	0.0125	-0.0125	1.25	0
1770	strange	0	0.0125	0.0125	-0.0125	1.25	0
1771	beetle	0	0.0125	0.0125	-0.0125	1.25	0
1772	wasp	0	0.0125	0.0125	-0.0125	1.25	0
1773	poulty	0	0.0125	0.0125	-0.0125	1.25	0
1774	poultry	0	0.0125	0.0125	-0.0125	1.25	0
1775	heliocopter	0	0.0125	0.0125	-0.0125	1.25	0
1776	jumbo	0	0.0125	0.0125	-0.0125	1.25	0
1777	circue	0	0.0125	0.0125	-0.0125	1.25	0
1778	peanut	0	0.0125	0.0125	-0.0125	1.25	0
1779	boiled	0	0.0125	0.0125	-0.0125	1.25	0
1780	shack	0	0.0125	0.0125	-0.0125	1.25	0
1781	pint	0	0.0125	0.0125	-0.0125	1.25	0
1782	celebration	0	0.0125	0.0125	-0.0125	1.25	0
1783	special	0	0.0125	0.0125	-0.0125	1.25	0
1784	recieve	0	0.0125	0.0125	-0.0125	1.25	0
1785	millenium	0	0.0125	0.0125	-0.0125	1.25	0
1786	century	0	0.0125	0.0125	-0.0125	1.25	0
1787	decade	0	0.0125	0.0125	-0.0125	1.25	0
1788	seventies	0	0.0125	0.0125	-0.0125	1.25	0
1789	disco	0	0.0125	0.0125	-0.0125	1.25	0
1790	corridor	0	0.0125	0.0125	-0.0125	1.25	0
1791	alley	0	0.0125	0.0125	-0.0125	1.25	0
1792	london	0	0.0125	0.0125	-0.0125	1.25	0
1793	tram	0	0.0125	0.0125	-0.0125	1.25	0
1794	pram	0	0.0125	0.0125	-0.0125	1.25	0
1795	tied	0	0.0125	0.0125	-0.0125	1.25	0
1796	serenity	0	0.0125	0.0125	-0.0125	1.25	0
1797	crowded	0	0.0125	0.0125	-0.0125	1.25	0
1798	luggage	0	0.0125	0.0125	-0.0125	1.25	0
1799	fandom	0	0.0125	0.0125	-0.0125	1.25	0
1800	mission	0	0.0125	0.0125	-0.0125	1.25	0
1801	blaster	0	0.0125	0.0125	-0.0125	1.25	0
1802	hyperdrive	0	0.0125	0.0125	-0.0125	1.25	0
1803	hyperspace	0	0.0125	0.0125	-0.0125	1.25	0
1804	bounty	0	0.0125	0.0125	-0.0125	1.25	0
1805	iconic	0	0.0125	0.0125	-0.0125	1.25	0
1806	canon	0	0.0125	0.0125	-0.0125	1.25	0
1807	compute	0	0.0125	0.0125	-0.0125	1.25	0
1808	smartphone	0	0.0125	0.0125	-0.0125	1.25	0
1809	necessity	0	0.0125	0.0125	-0.0125	1.25	0
1810	data	0	0.0125	0.0125	-0.0125	1.25	0
1811	calling	0	0.0125	0.0125	-0.0125	1.25	0
1812	couple	0	0.0125	0.0125	-0.0125	1.25	0
1813	vride	0	0.0125	0.0125	-0.0125	1.25	0
1814	groom	0	0.0125	0.0125	-0.0125	1.25	0
1815	valentines	0	0.0125	0.0125	-0.0125	1.25	0
1816	hallmark	0	0.0125	0.0125	-0.0125	1.25	0
1817	sentiment	0	0.0125	0.0125	-0.0125	1.25	0
1818	doily	0	0.0125	0.0125	-0.0125	1.25	0
1819	gadget	0	0.0125	0.0125	-0.0125	1.25	0
1820	stovetop	0	0.0125	0.0125	-0.0125	1.25	0
1821	cabine	0	0.0125	0.0125	-0.0125	1.25	0
1822	cooling	0	0.0125	0.0125	-0.0125	1.25	0
1823	pc	0	0.0125	0.0125	-0.0125	1.25	0
1824	dental	0	0.0125	0.0125	-0.0125	1.25	0
1825	cavity	0	0.0125	0.0125	-0.0125	1.25	0
1826	digging	0	0.0125	0.0125	-0.0125	1.25	0
1827	airwaves	0	0.0125	0.0125	-0.0125	1.25	0
1828	angels	0	0.0125	0.0125	-0.0125	1.25	0
1829	timeline	0	0.0125	0.0125	-0.0125	1.25	0
1830	mode	0	0.0125	0.0125	-0.0125	1.25	0
1831	option	0	0.0125	0.0125	-0.0125	1.25	0
1832	settings	0	0.0125	0.0125	-0.0125	1.25	0
1833	baja	0	0.0125	0.0125	-0.0125	1.25	0
1834	combustion	0	0.0125	0.0125	-0.0125	1.25	0
1835	operate	0	0.0125	0.0125	-0.0125	1.25	0
1836	operator	0	0.0125	0.0125	-0.0125	1.25	0
1837	switchboard	0	0.0125	0.0125	-0.0125	1.25	0
1838	skateboard	0	0.0125	0.0125	-0.0125	1.25	0
1839	manual	0	0.0125	0.0125	-0.0125	1.25	0
1840	transmission	0	0.0125	0.0125	-0.0125	1.25	0
1841	neat	0	0.0125	0.0125	-0.0125	1.25	0
1842	masculine	0	0.0125	0.0125	-0.0125	1.25	0
1843	muscular	0	0.0125	0.0125	-0.0125	1.25	0
1844	chubby	0	0.0125	0.0125	-0.0125	1.25	0
1845	robust	0	0.0125	0.0125	-0.0125	1.25	0
1846	lean	0	0.0125	0.0125	-0.0125	1.25	0
1847	vlue	0	0.0125	0.0125	-0.0125	1.25	0
1848	invisible	0	0.0125	0.0125	-0.0125	1.25	0
1849	wise	0	0.0125	0.0125	-0.0125	1.25	0
1850	tuition	0	0.0125	0.0125	-0.0125	1.25	0
1851	frigid	0	0.0125	0.0125	-0.0125	1.25	0
1852	crows	0	0.0125	0.0125	-0.0125	1.25	0
1853	vultures	0	0.0125	0.0125	-0.0125	1.25	0
1854	swan	0	0.0125	0.0125	-0.0125	1.25	0
1855	xbox	0	0.0125	0.0125	-0.0125	1.25	0
1856	microsoft	0	0.0125	0.0125	-0.0125	1.25	0
1857	reunion	0	0.0125	0.0125	-0.0125	1.25	0
1858	smiling	0	0.0125	0.0125	-0.0125	1.25	0
1859	frowning	0	0.0125	0.0125	-0.0125	1.25	0
1860	shield	0	0.0125	0.0125	-0.0125	1.25	0
1861	tumble	0	0.0125	0.0125	-0.0125	1.25	0
1862	furniture	0	0.0125	0.0125	-0.0125	1.25	0
1863	assemble	0	0.0125	0.0125	-0.0125	1.25	0
1864	minues	0	0.0125	0.0125	-0.0125	1.25	0
1865	seconds	0	0.0125	0.0125	-0.0125	1.25	0
1866	ticking	0	0.0125	0.0125	-0.0125	1.25	0
1867	habit	0	0.0125	0.0125	-0.0125	1.25	0
1868	behavior	0	0.0125	0.0125	-0.0125	1.25	0
1869	timliness	0	0.0125	0.0125	-0.0125	1.25	0
1870	tasks	0	0.0125	0.0125	-0.0125	1.25	0
1871	activities	0	0.0125	0.0125	-0.0125	1.25	0
1872	choice	0	0.0125	0.0125	-0.0125	1.25	0
1873	gourmet	0	0.0125	0.0125	-0.0125	1.25	0
1874	foodie	0	0.0125	0.0125	-0.0125	1.25	0
1875	mindfulness	0	0.0125	0.0125	-0.0125	1.25	0
1876	sprituality	0	0.0125	0.0125	-0.0125	1.25	0
1877	higher	0	0.0125	0.0125	-0.0125	1.25	0
1878	kindness	0	0.0125	0.0125	-0.0125	1.25	0
1879	learned	0	0.0125	0.0125	-0.0125	1.25	0
1880	haits	0	0.0125	0.0125	-0.0125	1.25	0
1881	habits	0	0.0125	0.0125	-0.0125	1.25	0
1882	trends	0	0.0125	0.0125	-0.0125	1.25	0
1883	bathing	0	0.0125	0.0125	-0.0125	1.25	0
1884	ariel	0	0.0125	0.0125	-0.0125	1.25	0
1885	mermaid	0	0.0125	0.0125	-0.0125	1.25	0
1886	bahamas	0	0.0125	0.0125	-0.0125	1.25	0
1887	divorce	0	0.0125	0.0125	-0.0125	1.25	0
1888	seperation	0	0.0125	0.0125	-0.0125	1.25	0
1889	homesick	0	0.0125	0.0125	-0.0125	1.25	0
1890	rebellion	0	0.0125	0.0125	-0.0125	1.25	0
1891	crushes	0	0.0125	0.0125	-0.0125	1.25	0
1892	flirting	0	0.0125	0.0125	-0.0125	1.25	0
1893	cared	0	0.0125	0.0125	-0.0125	1.25	0
1894	breakup	0	0.0125	0.0125	-0.0125	1.25	0
1895	defeatd	0	0.0125	0.0125	-0.0125	1.25	0
1896	jealously	0	0.0125	0.0125	-0.0125	1.25	0
1897	flipflop	0	0.0125	0.0125	-0.0125	1.25	0
1898	cuffs	0	0.0125	0.0125	-0.0125	1.25	0
1899	starch	0	0.0125	0.0125	-0.0125	1.25	0
1900	compound	0	0.0125	0.0125	-0.0125	1.25	0
1901	warehouse	0	0.0125	0.0125	-0.0125	1.25	0
1902	smokestack	0	0.0125	0.0125	-0.0125	1.25	0
1903	van	0	0.0125	0.0125	-0.0125	1.25	0
1904	commercial	0	0.0125	0.0125	-0.0125	1.25	0
1905	trucker	0	0.0125	0.0125	-0.0125	1.25	0
1906	pitstop	0	0.0125	0.0125	-0.0125	1.25	0
1907	truckstop	0	0.0125	0.0125	-0.0125	1.25	0
1908	gasstation	0	0.0125	0.0125	-0.0125	1.25	0
1909	noname	0	0.0125	0.0125	-0.0125	1.25	0
1910	homeless	0	0.0125	0.0125	-0.0125	1.25	0
1911	grid	0	0.0125	0.0125	-0.0125	1.25	0
1912	mystery	0	0.0125	0.0125	-0.0125	1.25	0
1913	fallen	0	0.0125	0.0125	-0.0125	1.25	0
1914	leap	0	0.0125	0.0125	-0.0125	1.25	0
1915	waterfall	0	0.0125	0.0125	-0.0125	1.25	0
1916	tofu	0	0.0125	0.0125	-0.0125	1.25	0
1917	sunrise	0	0.0125	0.0125	-0.0125	1.25	0
1918	checkerboard	0	0.0125	0.0125	-0.0125	1.25	0
1919	placemat	0	0.0125	0.0125	-0.0125	1.25	0
1920	cylinder	0	0.0125	0.0125	-0.0125	1.25	0
1921	comment	0	0.0125	0.0125	-0.0125	1.25	0
1922	jab	0	0.0125	0.0125	-0.0125	1.25	0
1923	rib	0	0.0125	0.0125	-0.0125	1.25	0
1924	torment	0	0.0125	0.0125	-0.0125	1.25	0
1925	ruined	0	0.0125	0.0125	-0.0125	1.25	0
1926	worthless	0	0.0125	0.0125	-0.0125	1.25	0
1927	useless	0	0.0125	0.0125	-0.0125	1.25	0
1928	idiotic	0	0.0125	0.0125	-0.0125	1.25	0
1929	sordid	0	0.0125	0.0125	-0.0125	1.25	0
1930	greedy	0	0.0125	0.0125	-0.0125	1.25	0
1931	tame	0	0.0125	0.0125	-0.0125	1.25	0
1932	fortune	0	0.0125	0.0125	-0.0125	1.25	0
1933	sacagewea	0	0.0125	0.0125	-0.0125	1.25	0
1934	dollar	0	0.0125	0.0125	-0.0125	1.25	0
1935	print	0	0.0125	0.0125	-0.0125	1.25	0
1936	thin	0.0125	0.0125	0	0	1	1
1937	unhappy	0.025	0.025	0	0	1	1
1938	sad	0.1375	0.1375	0	0	1	1
1939	isolated	0.0125	0.0125	0	0	1	1
1940	fixed	0.0125	0.0125	0	0	1	1
1941	angry	0.025	0.025	0	0	1	1
1942	boyfriend	0.025	0.025	0	0	1	1
1943	together	0.0375	0.0375	0	0	1	1
1944	working	0.0125	0.0125	0	0	1	1
1945	child	0.0875	0.0875	0	0	1	1
1946	toe	0.0375	0.0375	0	0	1	1
1947	foot	0.05	0.05	0	0	1	1
1948	sock	0.025	0.025	0	0	1	1
1949	comb	0.025	0.025	0	0	1	1
1950	kiss	0.025	0.025	0	0	1	1
1951	mine	0.0125	0.0125	0	0	1	1
1952	right	0.0125	0.0125	0	0	1	1
1953	left	0.0125	0.0125	0	0	1	1
1954	heal	0.0125	0.0125	0	0	1	1
1955	wound	0.0125	0.0125	0	0	1	1
1956	deep	0.0375	0.0375	0	0	1	1
1957	night	0.1125	0.1125	0	0	1	1
1958	sun	0.1625	0.1625	0	0	1	1
1959	yellow	0.05	0.05	0	0	1	1
1960	gay	0.0125	0.0125	0	0	1	1
1961	arrow	0.0125	0.0125	0	0	1	1
1962	coin	0.0125	0.0125	0	0	1	1
1963	boys	0.0125	0.0125	0	0	1	1
1964	afternoon	0.0125	0.0125	0	0	1	1
1965	dinner	0.1375	0.1375	0	0	1	1
1966	snacks	0.0125	0.0125	0	0	1	1
1967	creditcard	0.0125	0.0125	0	0	1	1
1968	drinking	0.0375	0.0375	0	0	1	1
1969	tennis	0.0125	0.0125	0	0	1	1
1970	short	0.025	0.025	0	0	1	1
1971	spirit	0.025	0.025	0	0	1	1
1972	gone	0.025	0.025	0	0	1	1
1973	prison	0.025	0.025	0	0	1	1
1974	nephew	0.0125	0.0125	0	0	1	1
1975	cute	0.025	0.025	0	0	1	1
1976	corner	0.0125	0.0125	0	0	1	1
1977	headphones	0.0125	0.0125	0	0	1	1
1978	warmth	0.025	0.025	0	0	1	1
1979	rat	0.0125	0.0125	0	0	1	1
1980	cracker	0.0125	0.0125	0	0	1	1
1981	piece	0.025	0.025	0	0	1	1
1982	bread	0.075	0.075	0	0	1	1
1983	meow	0.0125	0.0125	0	0	1	1
1984	roar	0.0125	0.0125	0	0	1	1
1985	tiger	0.0125	0.0125	0	0	1	1
1986	toy	0.0125	0.0125	0	0	1	1
1987	monopoly	0.0125	0.0125	0	0	1	1
1988	sign	0.0125	0.0125	0	0	1	1
1989	gas	0.05	0.05	0	0	1	1
1990	road	0.1	0.1	0	0	1	1
1991	cold	0.25	0.25	0	0	1	1
1992	oil	0.025	0.025	0	0	1	1
1993	dough	0.0125	0.0125	0	0	1	1
1994	sauce	0.0375	0.0375	0	0	1	1
1995	tea	0.0375	0.0375	0	0	1	1
1996	pride	0.0125	0.0125	0	0	1	1
1997	comfort	0.025	0.025	0	0	1	1
1998	ease	0.025	0.025	0	0	1	1
1999	relaxation	0.025	0.025	0	0	1	1
[truncated: 2,334 more rows]
