# Supplementary material for: Narrative thinking lingers in spontaneous thought
Source: Nat Commun. 2022 Aug 6;13:4585. doi: 10.1038/s41467-022-32113-6 (PMC9357042; doi:10.1038/s41467-022-32113-6)
Supplement: Supplementary file 4 — Source Data [file 41467_2022_32113_MOESM4_ESM.zip › Source Data/Supplement/FigureS12&18/exp_1/carver_orig_wordscrambled/word-scramble_bias.csv]

	word	fa1_p	fa2_p	fa2_bias	fa1_bias	fa2_oddsratio	fa1_oddsratio
945	wash	0.0375	0.15	0.1125	-0.1125	4	0.25
58	good	0.0625	0.15	0.0875	-0.0875	2.4	0.416666666666667
76	sad	0.075	0.1625	0.0875	-0.0875	2.16666666666667	0.461538461538462
151	hair	0.0875	0.175	0.0875	-0.0875	2	0.5
517	bed	0.0875	0.175	0.0875	-0.0875	2	0.5
707	clean	0.1125	0.2	0.0875	-0.0875	1.77777777777778	0.5625
1682	dirty	0.025	0.1125	0.0875	-0.0875	4.5	0.222222222222222
139	red	0.1125	0.1875	0.075	-0.075	1.66666666666667	0.6
192	blood	0.05	0.125	0.075	-0.075	2.5	0.4
484	light	0.0875	0.1625	0.075	-0.075	1.85714285714286	0.538461538461538
901	living	0.025	0.1	0.075	-0.075	4	0.25
946	soap	0.0625	0.1375	0.075	-0.075	2.2	0.454545454545455
2015	table	0.0375	0.1125	0.075	-0.075	3	0.333333333333333
2580	hole	0	0.075	0.075	-0.075	7.5	0
65	tired	0.05	0.1125	0.0625	-0.0625	2.25	0.444444444444444
157	juice	0.025	0.0875	0.0625	-0.0625	3.5	0.285714285714286
171	white	0.1125	0.175	0.0625	-0.0625	1.55555555555556	0.642857142857143
210	sleep	0.1	0.1625	0.0625	-0.0625	1.625	0.615384615384615
222		0.7125	0.775	0.0625	-0.0625	1.08771929824561	0.919354838709677
548	black	0.0875	0.15	0.0625	-0.0625	1.71428571428571	0.583333333333333
1031	hands	0.0625	0.125	0.0625	-0.0625	2	0.5
1183	box	0.025	0.0875	0.0625	-0.0625	3.5	0.285714285714286
1192	children	0.0375	0.1	0.0625	-0.0625	2.66666666666667	0.375
1603	smoke	0.0125	0.075	0.0625	-0.0625	6	0.166666666666667
1825	bad	0.025	0.0875	0.0625	-0.0625	3.5	0.285714285714286
2529	environment	0	0.0625	0.0625	-0.0625	6.25	0
2678	show	0	0.0625	0.0625	-0.0625	6.25	0
2710	catch	0	0.0625	0.0625	-0.0625	6.25	0
2715	floor	0	0.0625	0.0625	-0.0625	6.25	0
2785	suit	0	0.0625	0.0625	-0.0625	6.25	0
3304	nap	0	0.0625	0.0625	-0.0625	6.25	0
2	mind	0.0625	0.1125	0.05	-0.05	1.8	0.555555555555556
18	exercise	0.0625	0.1125	0.05	-0.05	1.8	0.555555555555556
136	sand	0.0625	0.1125	0.05	-0.05	1.8	0.555555555555556
520	plane	0.0375	0.0875	0.05	-0.05	2.33333333333333	0.428571428571429
543	people	0.1375	0.1875	0.05	-0.05	1.36363636363636	0.733333333333333
793	death	0.025	0.075	0.05	-0.05	3	0.333333333333333
823	bear	0.025	0.075	0.05	-0.05	3	0.333333333333333
838	country	0.025	0.075	0.05	-0.05	3	0.333333333333333
885	travel	0.0375	0.0875	0.05	-0.05	2.33333333333333	0.428571428571429
1159	spirit	0.0125	0.0625	0.05	-0.05	5	0.2
1788	cook	0.0125	0.0625	0.05	-0.05	5	0.2
1899	plant	0.025	0.075	0.05	-0.05	3	0.333333333333333
1926	sex	0.0125	0.0625	0.05	-0.05	5	0.2
1936	woman	0.025	0.075	0.05	-0.05	3	0.333333333333333
2049	wedding	0.0125	0.0625	0.05	-0.05	5	0.2
2290	hit	0.0125	0.0625	0.05	-0.05	5	0.2
2300	buy	0.0125	0.0625	0.05	-0.05	5	0.2
2301	purchase	0.0125	0.0625	0.05	-0.05	5	0.2
2444	wood	0.0125	0.0625	0.05	-0.05	5	0.2
2510	group	0.0125	0.0625	0.05	-0.05	5	0.2
2535	ground	0	0.05	0.05	-0.05	5	0
2646	chew	0	0.05	0.05	-0.05	5	0
2655	gathering	0	0.05	0.05	-0.05	5	0
2661	carpet	0	0.05	0.05	-0.05	5	0
2676	ghost	0	0.05	0.05	-0.05	5	0
2701	it	0	0.05	0.05	-0.05	5	0
2711	tie	0	0.05	0.05	-0.05	5	0
2765	loving	0	0.05	0.05	-0.05	5	0
2808	lungs	0	0.05	0.05	-0.05	5	0
2917	sleeping	0	0.05	0.05	-0.05	5	0
2931	never	0	0.05	0.05	-0.05	5	0
3156	left	0	0.05	0.05	-0.05	5	0
23	trees	0.1	0.1375	0.0375	-0.0375	1.375	0.727272727272727
28	king	0.0125	0.05	0.0375	-0.0375	4	0.25
47	vacation	0.0375	0.075	0.0375	-0.0375	2	0.5
71	human	0.075	0.1125	0.0375	-0.0375	1.5	0.666666666666667
97	bright	0.075	0.1125	0.0375	-0.0375	1.5	0.666666666666667
156	orange	0.0375	0.075	0.0375	-0.0375	2	0.5
209	pillow	0.0625	0.1	0.0375	-0.0375	1.6	0.625
214	class	0.025	0.0625	0.0375	-0.0375	2.5	0.4
272	leaves	0.1125	0.15	0.0375	-0.0375	1.33333333333333	0.75
289	beer	0.075	0.1125	0.0375	-0.0375	1.5	0.666666666666667
291	peace	0.025	0.0625	0.0375	-0.0375	2.5	0.4
351	candy	0.05	0.0875	0.0375	-0.0375	1.75	0.571428571428572
359	smart	0.0375	0.075	0.0375	-0.0375	2	0.5
375	hospital	0.0625	0.1	0.0375	-0.0375	1.6	0.625
387	job	0.075	0.1125	0.0375	-0.0375	1.5	0.666666666666667
447	arm	0.0875	0.125	0.0375	-0.0375	1.42857142857143	0.7
464	nose	0.0375	0.075	0.0375	-0.0375	2	0.5
465	mouth	0.05	0.0875	0.0375	-0.0375	1.75	0.571428571428572
470	skin	0.0625	0.1	0.0375	-0.0375	1.6	0.625
526	road	0.05	0.0875	0.0375	-0.0375	1.75	0.571428571428572
583	change	0.0125	0.05	0.0375	-0.0375	4	0.25
640	dead	0.0375	0.075	0.0375	-0.0375	2	0.5
659	dinner	0.0625	0.1	0.0375	-0.0375	1.6	0.625
673	depressed	0.0125	0.05	0.0375	-0.0375	4	0.25
679	lake	0.0875	0.125	0.0375	-0.0375	1.42857142857143	0.7
683	shine	0.0125	0.05	0.0375	-0.0375	4	0.25
705	new	0.025	0.0625	0.0375	-0.0375	2.5	0.4
723	full	0.025	0.0625	0.0375	-0.0375	2.5	0.4
757	wake	0.0125	0.05	0.0375	-0.0375	4	0.25
839	state	0.0125	0.05	0.0375	-0.0375	4	0.25
852	grocery	0.025	0.0625	0.0375	-0.0375	2.5	0.4
855	chocolate	0.05	0.0875	0.0375	-0.0375	1.75	0.571428571428572
940	laundry	0.0375	0.075	0.0375	-0.0375	2	0.5
968	boring	0.025	0.0625	0.0375	-0.0375	2.5	0.4
1073	kids	0.0625	0.1	0.0375	-0.0375	1.6	0.625
1194	small	0.05	0.0875	0.0375	-0.0375	1.75	0.571428571428572
1277	vegetables	0.025	0.0625	0.0375	-0.0375	2.5	0.4
1284	deer	0.025	0.0625	0.0375	-0.0375	2.5	0.4
1400	police	0.0125	0.05	0.0375	-0.0375	4	0.25
1516	morning	0.025	0.0625	0.0375	-0.0375	2.5	0.4
1536	race	0.0375	0.075	0.0375	-0.0375	2	0.5
1557	jump	0.0125	0.05	0.0375	-0.0375	4	0.25
1765	wine	0.0375	0.075	0.0375	-0.0375	2	0.5
1793	cookies	0.0125	0.05	0.0375	-0.0375	4	0.25
1799	close	0.025	0.0625	0.0375	-0.0375	2.5	0.4
1807	big	0.025	0.0625	0.0375	-0.0375	2.5	0.4
1901	rest	0.0125	0.05	0.0375	-0.0375	4	0.25
1906	bread	0.05	0.0875	0.0375	-0.0375	1.75	0.571428571428572
1967	online	0.0125	0.05	0.0375	-0.0375	4	0.25
2036	up	0.025	0.0625	0.0375	-0.0375	2.5	0.4
2087	machine	0.0125	0.05	0.0375	-0.0375	4	0.25
2112	strong	0.0125	0.05	0.0375	-0.0375	4	0.25
2288	dad	0.0125	0.05	0.0375	-0.0375	4	0.25
2360	sheep	0.0125	0.05	0.0375	-0.0375	4	0.25
2418	ride	0.0125	0.05	0.0375	-0.0375	4	0.25
2462	turn	0.0125	0.05	0.0375	-0.0375	4	0.25
2551	rainbow	0	0.0375	0.0375	-0.0375	3.75	0
2553	jacket	0	0.0375	0.0375	-0.0375	3.75	0
2560	tape	0	0.0375	0.0375	-0.0375	3.75	0
2576	toilet	0	0.0375	0.0375	-0.0375	3.75	0
2613	emergency	0	0.0375	0.0375	-0.0375	3.75	0
2615	swimming	0	0.0375	0.0375	-0.0375	3.75	0
2625	last	0	0.0375	0.0375	-0.0375	3.75	0
2630	neat	0	0.0375	0.0375	-0.0375	3.75	0
2648	sheet	0	0.0375	0.0375	-0.0375	3.75	0
2654	lights	0	0.0375	0.0375	-0.0375	3.75	0
2662	vacuum	0	0.0375	0.0375	-0.0375	3.75	0
2680	start	0	0.0375	0.0375	-0.0375	3.75	0
2681	bride	0	0.0375	0.0375	-0.0375	3.75	0
2684	sharp	0	0.0375	0.0375	-0.0375	3.75	0
2749	taxes	0	0.0375	0.0375	-0.0375	3.75	0
2790	silence	0	0.0375	0.0375	-0.0375	3.75	0
2822	beehive	0	0.0375	0.0375	-0.0375	3.75	0
2849	rice	0	0.0375	0.0375	-0.0375	3.75	0
2867	lane	0	0.0375	0.0375	-0.0375	3.75	0
2877	build	0	0.0375	0.0375	-0.0375	3.75	0
2882	museum	0	0.0375	0.0375	-0.0375	3.75	0
2893	humanity	0	0.0375	0.0375	-0.0375	3.75	0
2903	drawer	0	0.0375	0.0375	-0.0375	3.75	0
2928	airport	0	0.0375	0.0375	-0.0375	3.75	0
2932	no	0	0.0375	0.0375	-0.0375	3.75	0
2944	listening	0	0.0375	0.0375	-0.0375	3.75	0
2961	college	0	0.0375	0.0375	-0.0375	3.75	0
2963	students	0	0.0375	0.0375	-0.0375	3.75	0
2972	destruction	0	0.0375	0.0375	-0.0375	3.75	0
3029	mobile	0	0.0375	0.0375	-0.0375	3.75	0
3058	evil	0	0.0375	0.0375	-0.0375	3.75	0
3064	bees	0	0.0375	0.0375	-0.0375	3.75	0
3100	santa	0	0.0375	0.0375	-0.0375	3.75	0
3142	bags	0	0.0375	0.0375	-0.0375	3.75	0
3144	letter	0	0.0375	0.0375	-0.0375	3.75	0
3199	the	0	0.0375	0.0375	-0.0375	3.75	0
3288	test	0	0.0375	0.0375	-0.0375	3.75	0
3345	players	0	0.0375	0.0375	-0.0375	3.75	0
3360	punch	0	0.0375	0.0375	-0.0375	3.75	0
3396	coal	0	0.0375	0.0375	-0.0375	3.75	0
3454	purse	0	0.0375	0.0375	-0.0375	3.75	0
3493	meeting	0	0.0375	0.0375	-0.0375	3.75	0
3527	autumn	0	0.0375	0.0375	-0.0375	3.75	0
3900	sell	0	0.0375	0.0375	-0.0375	3.75	0
8	party	0.075	0.1	0.025	-0.025	1.33333333333333	0.75
11	sweet	0.0625	0.0875	0.025	-0.025	1.4	0.714285714285714
12	sugar	0.0375	0.0625	0.025	-0.025	1.66666666666667	0.6
16	breakfast	0.025	0.05	0.025	-0.025	2	0.5
55	soft	0.0375	0.0625	0.025	-0.025	1.66666666666667	0.6
69	thinking	0.0375	0.0625	0.025	-0.025	1.66666666666667	0.6
93	clothing	0.0125	0.0375	0.025	-0.025	3	0.333333333333333
108	market	0.0375	0.0625	0.025	-0.025	1.66666666666667	0.6
141	clothes	0.05	0.075	0.025	-0.025	1.5	0.666666666666667
183	plastic	0.0375	0.0625	0.025	-0.025	1.66666666666667	0.6
220	smell	0.0375	0.0625	0.025	-0.025	1.66666666666667	0.6
226	grass	0.175	0.2	0.025	-0.025	1.14285714285714	0.875
228	sound	0.0375	0.0625	0.025	-0.025	1.66666666666667	0.6
231	food	0.2875	0.3125	0.025	-0.025	1.08695652173913	0.92
236	icecream	0.0375	0.0625	0.025	-0.025	1.66666666666667	0.6
251	delicious	0.0125	0.0375	0.025	-0.025	3	0.333333333333333
278	farm	0.0375	0.0625	0.025	-0.025	1.66666666666667	0.6
319	club	0.0125	0.0375	0.025	-0.025	3	0.333333333333333
373	nurse	0.025	0.05	0.025	-0.025	2	0.5
374	doctor	0.0875	0.1125	0.025	-0.025	1.28571428571429	0.777777777777778
414	basket	0.025	0.05	0.025	-0.025	2	0.5
419	night	0.1	0.125	0.025	-0.025	1.25	0.8
448	shoulder	0.025	0.05	0.025	-0.025	2	0.5
459	knee	0.0125	0.0375	0.025	-0.025	3	0.333333333333333
460	toes	0.05	0.075	0.025	-0.025	1.5	0.666666666666667
523	man	0.075	0.1	0.025	-0.025	1.33333333333333	0.75
547	star	0.025	0.05	0.025	-0.025	2	0.5
554	talking	0.0125	0.0375	0.025	-0.025	3	0.333333333333333
634	halloween	0.0125	0.0375	0.025	-0.025	3	0.333333333333333
657	hard	0.0625	0.0875	0.025	-0.025	1.4	0.714285714285714
667	sick	0.05	0.075	0.025	-0.025	1.5	0.666666666666667
668	medicine	0.0375	0.0625	0.025	-0.025	1.66666666666667	0.6
672	alone	0.0125	0.0375	0.025	-0.025	3	0.333333333333333
680	sponge	0.025	0.05	0.025	-0.025	2	0.5
687	sweat	0.025	0.05	0.025	-0.025	2	0.5
694	weather	0.05	0.075	0.025	-0.025	1.5	0.666666666666667
730	calm	0.0375	0.0625	0.025	-0.025	1.66666666666667	0.6
783	male	0.0125	0.0375	0.025	-0.025	3	0.333333333333333
786	play	0.1	0.125	0.025	-0.025	1.25	0.8
818	coat	0.0375	0.0625	0.025	-0.025	1.66666666666667	0.6
862	fire	0.05	0.075	0.025	-0.025	1.5	0.666666666666667
864	soup	0.0125	0.0375	0.025	-0.025	3	0.333333333333333
872	pasta	0.0125	0.0375	0.025	-0.025	3	0.333333333333333
897	humans	0.025	0.05	0.025	-0.025	2	0.5
903	cells	0.0125	0.0375	0.025	-0.025	3	0.333333333333333
921	wheels	0.025	0.05	0.025	-0.025	2	0.5
953	fingers	0.05	0.075	0.025	-0.025	1.5	0.666666666666667
954	wrist	0.025	0.05	0.025	-0.025	2	0.5
965	spray	0.025	0.05	0.025	-0.025	2	0.5
971	chat	0.0125	0.0375	0.025	-0.025	3	0.333333333333333
975	weed	0.0125	0.0375	0.025	-0.025	3	0.333333333333333
978	grow	0.0375	0.0625	0.025	-0.025	1.66666666666667	0.6
1004	mean	0.0125	0.0375	0.025	-0.025	3	0.333333333333333
1045	technology	0.0125	0.0375	0.025	-0.025	3	0.333333333333333
1049	company	0.025	0.05	0.025	-0.025	2	0.5
1094	shower	0.05	0.075	0.025	-0.025	1.5	0.666666666666667
1112	power	0.025	0.05	0.025	-0.025	2	0.5
1158	soul	0.05	0.075	0.025	-0.025	1.5	0.666666666666667
1200	picnic	0.0125	0.0375	0.025	-0.025	3	0.333333333333333
1289	sunset	0.0125	0.0375	0.025	-0.025	3	0.333333333333333
1302	move	0.025	0.05	0.025	-0.025	2	0.5
1326	angel	0.0125	0.0375	0.025	-0.025	3	0.333333333333333
1347	room	0.0375	0.0625	0.025	-0.025	1.66666666666667	0.6
1407	park	0.0375	0.0625	0.025	-0.025	1.66666666666667	0.6
1436	bus	0.025	0.05	0.025	-0.025	2	0.5
1458	spicy	0.0125	0.0375	0.025	-0.025	3	0.333333333333333
1475	climate	0.0125	0.0375	0.025	-0.025	3	0.333333333333333
1479	rubber	0.0125	0.0375	0.025	-0.025	3	0.333333333333333
1504	famine	0.0125	0.0375	0.025	-0.025	3	0.333333333333333
1565	plate	0.05	0.075	0.025	-0.025	1.5	0.666666666666667
1623	dairy	0.0125	0.0375	0.025	-0.025	3	0.333333333333333
1690	dishes	0.0125	0.0375	0.025	-0.025	3	0.333333333333333
1701	read	0.0125	0.0375	0.025	-0.025	3	0.333333333333333
1720	flowers	0.0375	0.0625	0.025	-0.025	1.66666666666667	0.6
1729	mail	0.0125	0.0375	0.025	-0.025	3	0.333333333333333
1745	bee	0.0125	0.0375	0.025	-0.025	3	0.333333333333333
1778	rake	0.0125	0.0375	0.025	-0.025	3	0.333333333333333
1795	run	0.05	0.075	0.025	-0.025	1.5	0.666666666666667
1805	playing	0.0125	0.0375	0.025	-0.025	3	0.333333333333333
1891	age	0.0125	0.0375	0.025	-0.025	3	0.333333333333333
1923	wife	0.025	0.05	0.025	-0.025	2	0.5
1968	news	0.025	0.05	0.025	-0.025	2	0.5
1975	pen	0.0375	0.0625	0.025	-0.025	1.66666666666667	0.6
1977	crash	0.0125	0.0375	0.025	-0.025	3	0.333333333333333
1999	cats	0.0125	0.0375	0.025	-0.025	3	0.333333333333333
2019	spin	0.0125	0.0375	0.025	-0.025	3	0.333333333333333
2033	door	0.0625	0.0875	0.025	-0.025	1.4	0.714285714285714
2039	ski	0.025	0.05	0.025	-0.025	2	0.5
2053	liver	0.0125	0.0375	0.025	-0.025	3	0.333333333333333
2057	scrub	0.0125	0.0375	0.025	-0.025	3	0.333333333333333
2071	pan	0.0125	0.0375	0.025	-0.025	3	0.333333333333333
2124	shop	0.05	0.075	0.025	-0.025	1.5	0.666666666666667
2161	hook	0.0125	0.0375	0.025	-0.025	3	0.333333333333333
2177	touch	0.0125	0.0375	0.025	-0.025	3	0.333333333333333
2261	tub	0.0125	0.0375	0.025	-0.025	3	0.333333333333333
2303	bond	0.0125	0.0375	0.025	-0.025	3	0.333333333333333
2330	sit	0.0125	0.0375	0.025	-0.025	3	0.333333333333333
2361	wool	0.0125	0.0375	0.025	-0.025	3	0.333333333333333
2364	button	0.0125	0.0375	0.025	-0.025	3	0.333333333333333
2369	plank	0.0125	0.0375	0.025	-0.025	3	0.333333333333333
2382	live	0.0125	0.0375	0.025	-0.025	3	0.333333333333333
2404	cars	0.0125	0.0375	0.025	-0.025	3	0.333333333333333
2442	leaf	0.0125	0.0375	0.025	-0.025	3	0.333333333333333
2443	song	0.0125	0.0375	0.025	-0.025	3	0.333333333333333
2497	naked	0.0125	0.0375	0.025	-0.025	3	0.333333333333333
2508	first	0.0125	0.0375	0.025	-0.025	3	0.333333333333333
2526	agriculture	0	0.025	0.025	-0.025	2.5	0
2531	congress	0	0.025	0.025	-0.025	2.5	0
2532	vote	0	0.025	0.025	-0.025	2.5	0
2534	balloon	0	0.025	0.025	-0.025	2.5	0
2554	scarf	0	0.025	0.025	-0.025	2.5	0
2561	weight	0	0.025	0.025	-0.025	2.5	0
2562	interested	0	0.025	0.025	-0.025	2.5	0
2566	gay	0	0.025	0.025	-0.025	2.5	0
2572	jewish	0	0.025	0.025	-0.025	2.5	0
2573	newyork	0	0.025	0.025	-0.025	2.5	0
2579	igloo	0	0.025	0.025	-0.025	2.5	0
2585	worms	0	0.025	0.025	-0.025	2.5	0
2599	going	0	0.025	0.025	-0.025	2.5	0
2600	leaving	0	0.025	0.025	-0.025	2.5	0
2602	tissue	0	0.025	0.025	-0.025	2.5	0
2605	strength	0	0.025	0.025	-0.025	2.5	0
2608	spine	0	0.025	0.025	-0.025	2.5	0
2617	thread	0	0.025	0.025	-0.025	2.5	0
2618	knot	0	0.025	0.025	-0.025	2.5	0
2619	rope	0	0.025	0.025	-0.025	2.5	0
2624	peak	0	0.025	0.025	-0.025	2.5	0
2626	worst	0	0.025	0.025	-0.025	2.5	0
2631	tidy	0	0.025	0.025	-0.025	2.5	0
2647	piercing	0	0.025	0.025	-0.025	2.5	0
2650	casino	0	0.025	0.025	-0.025	2.5	0
2658	sing	0	0.025	0.025	-0.025	2.5	0
2666	handcuffs	0	0.025	0.025	-0.025	2.5	0
2667	inmate	0	0.025	0.025	-0.025	2.5	0
2677	supernatural	0	0.025	0.025	-0.025	2.5	0
2682	groom	0	0.025	0.025	-0.025	2.5	0
2696	anchor	0	0.025	0.025	-0.025	2.5	0
2698	grade	0	0.025	0.025	-0.025	2.5	0
2704	itch	0	0.025	0.025	-0.025	2.5	0
2706	rash	0	0.025	0.025	-0.025	2.5	0
2709	cop	0	0.025	0.025	-0.025	2.5	0
2712	system	0	0.025	0.025	-0.025	2.5	0
2714	graph	0	0.025	0.025	-0.025	2.5	0
2716	rocks	0	0.025	0.025	-0.025	2.5	0
2717	organs	0	0.025	0.025	-0.025	2.5	0
2721	taking	0	0.025	0.025	-0.025	2.5	0
2733	savory	0	0.025	0.025	-0.025	2.5	0
2735	glove	0	0.025	0.025	-0.025	2.5	0
2750	anxiety	0	0.025	0.025	-0.025	2.5	0
2756	locks	0	0.025	0.025	-0.025	2.5	0
2761	horn	0	0.025	0.025	-0.025	2.5	0
2771	crown	0	0.025	0.025	-0.025	2.5	0
2774	birth	0	0.025	0.025	-0.025	2.5	0
2775	chore	0	0.025	0.025	-0.025	2.5	0
2782	subscription	0	0.025	0.025	-0.025	2.5	0
2783	fridge	0	0.025	0.025	-0.025	2.5	0
2796	voice	0	0.025	0.025	-0.025	2.5	0
2804	desire	0	0.025	0.025	-0.025	2.5	0
2807	security	0	0.025	0.025	-0.025	2.5	0
2810	grand	0	0.025	0.025	-0.025	2.5	0
2812	dancing	0	0.025	0.025	-0.025	2.5	0
2815	wonderful	0	0.025	0.025	-0.025	2.5	0
2819	burden	0	0.025	0.025	-0.025	2.5	0
2821	behave	0	0.025	0.025	-0.025	2.5	0
2837	drought	0	0.025	0.025	-0.025	2.5	0
2842	fail	0	0.025	0.025	-0.025	2.5	0
2843	fill	0	0.025	0.025	-0.025	2.5	0
2852	cleaning	0	0.025	0.025	-0.025	2.5	0
2881	visit	0	0.025	0.025	-0.025	2.5	0
2885	countries	0	0.025	0.025	-0.025	2.5	0
2891	freedom	0	0.025	0.025	-0.025	2.5	0
2892	breath	0	0.025	0.025	-0.025	2.5	0
2895	carton	0	0.025	0.025	-0.025	2.5	0
2902	handle	0	0.025	0.025	-0.025	2.5	0
2904	closet	0	0.025	0.025	-0.025	2.5	0
2905	bedroom	0	0.025	0.025	-0.025	2.5	0
2913	pumpkin	0	0.025	0.025	-0.025	2.5	0
2915	wipe	0	0.025	0.025	-0.025	2.5	0
2922	seed	0	0.025	0.025	-0.025	2.5	0
2925	butt	0	0.025	0.025	-0.025	2.5	0
2935	feeling	0	0.025	0.025	-0.025	2.5	0
2943	purring	0	0.025	0.025	-0.025	2.5	0
2948	medication	0	0.025	0.025	-0.025	2.5	0
2949	account	0	0.025	0.025	-0.025	2.5	0
2951	april	0	0.025	0.025	-0.025	2.5	0
2952	early	0	0.025	0.025	-0.025	2.5	0
2957	population	0	0.025	0.025	-0.025	2.5	0
2958	society	0	0.025	0.025	-0.025	2.5	0
2960	career	0	0.025	0.025	-0.025	2.5	0
2967	cows	0	0.025	0.025	-0.025	2.5	0
2970	cloudy	0	0.025	0.025	-0.025	2.5	0
2973	pollution	0	0.025	0.025	-0.025	2.5	0
2978	shovel	0	0.025	0.025	-0.025	2.5	0
2979	blocks	0	0.025	0.025	-0.025	2.5	0
2981	pale	0	0.025	0.025	-0.025	2.5	0
2983	turtle	0	0.025	0.025	-0.025	2.5	0
2989	united	0	0.025	0.025	-0.025	2.5	0
2990	corrupt	0	0.025	0.025	-0.025	2.5	0
3014	guns	0	0.025	0.025	-0.025	2.5	0
3017	study	0	0.025	0.025	-0.025	2.5	0
3019	sewer	0	0.025	0.025	-0.025	2.5	0
3028	auto	0	0.025	0.025	-0.025	2.5	0
3035	true	0	0.025	0.025	-0.025	2.5	0
3037	keep	0	0.025	0.025	-0.025	2.5	0
3044	key	0	0.025	0.025	-0.025	2.5	0
3046	kite	0	0.025	0.025	-0.025	2.5	0
3067	cone	0	0.025	0.025	-0.025	2.5	0
3068	hotel	0	0.025	0.025	-0.025	2.5	0
3085	criminal	0	0.025	0.025	-0.025	2.5	0
3119	divorce	0	0.025	0.025	-0.025	2.5	0
3123	dating	0	0.025	0.025	-0.025	2.5	0
3125	lust	0	0.025	0.025	-0.025	2.5	0
3127	transparent	0	0.025	0.025	-0.025	2.5	0
3134	schedule	0	0.025	0.025	-0.025	2.5	0
3137	background	0	0.025	0.025	-0.025	2.5	0
3140	oatmeal	0	0.025	0.025	-0.025	2.5	0
3145	package	0	0.025	0.025	-0.025	2.5	0
3149	planning	0	0.025	0.025	-0.025	2.5	0
3154	you	0	0.025	0.025	-0.025	2.5	0
3165	jug	0	0.025	0.025	-0.025	2.5	0
3168	rag	0	0.025	0.025	-0.025	2.5	0
3171	lonely	0	0.025	0.025	-0.025	2.5	0
3176	lost	0	0.025	0.025	-0.025	2.5	0
3177	chart	0	0.025	0.025	-0.025	2.5	0
3178	candles	0	0.025	0.025	-0.025	2.5	0
3187	website	0	0.025	0.025	-0.025	2.5	0
3198	for	0	0.025	0.025	-0.025	2.5	0
3216	intimate	0	0.025	0.025	-0.025	2.5	0
3242	murder	0	0.025	0.025	-0.025	2.5	0
3258	exam	0	0.025	0.025	-0.025	2.5	0
3263	foam	0	0.025	0.025	-0.025	2.5	0
3279	lawyer	0	0.025	0.025	-0.025	2.5	0
3281	officer	0	0.025	0.025	-0.025	2.5	0
3284	courtroom	0	0.025	0.025	-0.025	2.5	0
3285	bail	0	0.025	0.025	-0.025	2.5	0
3290	middle	0	0.025	0.025	-0.025	2.5	0
3308	horror	0	0.025	0.025	-0.025	2.5	0
3313	adult	0	0.025	0.025	-0.025	2.5	0
3325	roots	0	0.025	0.025	-0.025	2.5	0
3328	retrieve	0	0.025	0.025	-0.025	2.5	0
3333	currency	0	0.025	0.025	-0.025	2.5	0
3336	cellular	0	0.025	0.025	-0.025	2.5	0
3361	knock	0	0.025	0.025	-0.025	2.5	0
3376	gel	0	0.025	0.025	-0.025	2.5	0
3378	pattern	0	0.025	0.025	-0.025	2.5	0
3389	wound	0	0.025	0.025	-0.025	2.5	0
3392	shelves	0	0.025	0.025	-0.025	2.5	0
3399	marker	0	0.025	0.025	-0.025	2.5	0
3432	student	0	0.025	0.025	-0.025	2.5	0
3441	ornament	0	0.025	0.025	-0.025	2.5	0
3453	stupid	0	0.025	0.025	-0.025	2.5	0
3458	grim	0	0.025	0.025	-0.025	2.5	0
3459	tech	0	0.025	0.025	-0.025	2.5	0
3466	round	0	0.025	0.025	-0.025	2.5	0
3475	anus	0	0.025	0.025	-0.025	2.5	0
3495	savings	0	0.025	0.025	-0.025	2.5	0
3525	bounce	0	0.025	0.025	-0.025	2.5	0
3547	staff	0	0.025	0.025	-0.025	2.5	0
3555	wear	0	0.025	0.025	-0.025	2.5	0
3559	poker	0	0.025	0.025	-0.025	2.5	0
3566	hide	0	0.025	0.025	-0.025	2.5	0
3587	thing	0	0.025	0.025	-0.025	2.5	0
3599	wisdom	0	0.025	0.025	-0.025	2.5	0
3604	florida	0	0.025	0.025	-0.025	2.5	0
3614	chicago	0	0.025	0.025	-0.025	2.5	0
3623	calcium	0	0.025	0.025	-0.025	2.5	0
3636	bait	0	0.025	0.025	-0.025	2.5	0
3638	meal	0	0.025	0.025	-0.025	2.5	0
3657	sleepy	0	0.025	0.025	-0.025	2.5	0
3681	idea	0	0.025	0.025	-0.025	2.5	0
3686	forgotten	0	0.025	0.025	-0.025	2.5	0
3688	february	0	0.025	0.025	-0.025	2.5	0
3712	veil	0	0.025	0.025	-0.025	2.5	0
3714	picture	0	0.025	0.025	-0.025	2.5	0
3718	record	0	0.025	0.025	-0.025	2.5	0
3726	yes	0	0.025	0.025	-0.025	2.5	0
3739	program	0	0.025	0.025	-0.025	2.5	0
3754	danger	0	0.025	0.025	-0.025	2.5	0
3759	sticker	0	0.025	0.025	-0.025	2.5	0
3780	gather	0	0.025	0.025	-0.025	2.5	0
3785	delete	0	0.025	0.025	-0.025	2.5	0
3814	grab	0	0.025	0.025	-0.025	2.5	0
3820	done	0	0.025	0.025	-0.025	2.5	0
3825	grandpa	0	0.025	0.025	-0.025	2.5	0
3831	pudding	0	0.025	0.025	-0.025	2.5	0
3854	calves	0	0.025	0.025	-0.025	2.5	0
3857	vagina	0	0.025	0.025	-0.025	2.5	0
3893	nostrils	0	0.025	0.025	-0.025	2.5	0
3899	waist	0	0.025	0.025	-0.025	2.5	0
3940	hoard	0	0.025	0.025	-0.025	2.5	0
3947	sofa	0	0.025	0.025	-0.025	2.5	0
3978	hunters	0	0.025	0.025	-0.025	2.5	0
3	brain	0.1125	0.125	0.0125	-0.0125	1.11111111111111	0.9
29	queen	0.0125	0.025	0.0125	-0.0125	2	0.5
38	trust	0.025	0.0375	0.0125	-0.0125	1.5	0.666666666666667
48	beach	0.1	0.1125	0.0125	-0.0125	1.125	0.888888888888889
49	ocean	0.225	0.2375	0.0125	-0.0125	1.05555555555556	0.947368421052632
64	bored	0.025	0.0375	0.0125	-0.0125	1.5	0.666666666666667
85	spending	0.0125	0.025	0.0125	-0.0125	2	0.5
90	shoe	0.025	0.0375	0.0125	-0.0125	1.5	0.666666666666667
91	foot	0.05	0.0625	0.0125	-0.0125	1.25	0.8
94	dress	0.0375	0.05	0.0125	-0.0125	1.33333333333333	0.75
106	stocks	0.025	0.0375	0.0125	-0.0125	1.5	0.666666666666667
109	amazon	0.0125	0.025	0.0125	-0.0125	2	0.5
123	waiting	0.0125	0.025	0.0125	-0.0125	2	0.5
129	patience	0.0125	0.025	0.0125	-0.0125	2	0.5
142	silk	0.0125	0.025	0.0125	-0.0125	2	0.5
182	helmet	0.0125	0.025	0.0125	-0.0125	2	0.5
189	crowd	0.025	0.0375	0.0125	-0.0125	1.5	0.666666666666667
191	needle	0.0125	0.025	0.0125	-0.0125	2	0.5
193	bandage	0.0125	0.025	0.0125	-0.0125	2	0.5
206	keys	0.0125	0.025	0.0125	-0.0125	2	0.5
207	lock	0.0125	0.025	0.0125	-0.0125	2	0.5
212	quiet	0.0625	0.075	0.0125	-0.0125	1.2	0.833333333333333
216	teacher	0.05	0.0625	0.0125	-0.0125	1.25	0.8
237	treat	0.0125	0.025	0.0125	-0.0125	2	0.5
241	teeth	0.05	0.0625	0.0125	-0.0125	1.25	0.8
252	meals	0.0125	0.025	0.0125	-0.0125	2	0.5
253	family	0.225	0.2375	0.0125	-0.0125	1.05555555555556	0.947368421052632
264	health	0.0375	0.05	0.0125	-0.0125	1.33333333333333	0.75
286	out	0.05	0.0625	0.0125	-0.0125	1.25	0.8
301	cap	0.0125	0.025	0.0125	-0.0125	2	0.5
311	jail	0.025	0.0375	0.0125	-0.0125	1.5	0.666666666666667
320	bat	0.0125	0.025	0.0125	-0.0125	2	0.5
326	wild	0.0125	0.025	0.0125	-0.0125	2	0.5
345	pet	0.05	0.0625	0.0125	-0.0125	1.25	0.8
347	brick	0.0125	0.025	0.0125	-0.0125	2	0.5
350	soda	0.0625	0.075	0.0125	-0.0125	1.2	0.833333333333333
354	color	0.0625	0.075	0.0125	-0.0125	1.2	0.833333333333333
380	theory	0.0125	0.025	0.0125	-0.0125	2	0.5
385	boots	0.025	0.0375	0.0125	-0.0125	1.5	0.666666666666667
386	work	0.1625	0.175	0.0125	-0.0125	1.07692307692308	0.928571428571429
401	president	0.05	0.0625	0.0125	-0.0125	1.25	0.8
424	ape	0.0125	0.025	0.0125	-0.0125	2	0.5
461	head	0.0875	0.1	0.0125	-0.0125	1.14285714285714	0.875
469	bones	0.0125	0.025	0.0125	-0.0125	2	0.5
482	truck	0.075	0.0875	0.0125	-0.0125	1.16666666666667	0.857142857142857
491	alien	0.0125	0.025	0.0125	-0.0125	2	0.5
500	driver	0.0125	0.025	0.0125	-0.0125	2	0.5
530	metal	0.075	0.0875	0.0125	-0.0125	1.16666666666667	0.857142857142857
531	ring	0.0625	0.075	0.0125	-0.0125	1.2	0.833333333333333
532	telephone	0.0125	0.025	0.0125	-0.0125	2	0.5
536	wall	0.025	0.0375	0.0125	-0.0125	1.5	0.666666666666667
569	workout	0.025	0.0375	0.0125	-0.0125	1.5	0.666666666666667
579	muscle	0.0125	0.025	0.0125	-0.0125	2	0.5
582	oil	0.05	0.0625	0.0125	-0.0125	1.25	0.8
605	shade	0.025	0.0375	0.0125	-0.0125	1.5	0.666666666666667
615	thunder	0.025	0.0375	0.0125	-0.0125	1.5	0.666666666666667
660	always	0.0125	0.025	0.0125	-0.0125	2	0.5
665	young	0.025	0.0375	0.0125	-0.0125	1.5	0.666666666666667
695	sunny	0.0375	0.05	0.0125	-0.0125	1.33333333333333	0.75
706	fresh	0.05	0.0625	0.0125	-0.0125	1.25	0.8
714	free	0.0125	0.025	0.0125	-0.0125	2	0.5
734	traffic	0.0125	0.025	0.0125	-0.0125	2	0.5
749	push	0.0125	0.025	0.0125	-0.0125	2	0.5
755	cry	0.025	0.0375	0.0125	-0.0125	1.5	0.666666666666667
774	shooting	0.0125	0.025	0.0125	-0.0125	2	0.5
778	killing	0.0125	0.025	0.0125	-0.0125	2	0.5
791	drugs	0.0125	0.025	0.0125	-0.0125	2	0.5
800	religion	0.025	0.0375	0.0125	-0.0125	1.5	0.666666666666667
812	set	0.0125	0.025	0.0125	-0.0125	2	0.5
822	polar	0.0125	0.025	0.0125	-0.0125	2	0.5
824	fly	0.05	0.0625	0.0125	-0.0125	1.25	0.8
834	drive	0.0625	0.075	0.0125	-0.0125	1.2	0.833333333333333
856	dessert	0.0125	0.025	0.0125	-0.0125	2	0.5
860	wheel	0.0375	0.05	0.0125	-0.0125	1.33333333333333	0.75
893	universe	0.0375	0.05	0.0125	-0.0125	1.33333333333333	0.75
920	radio	0.025	0.0375	0.0125	-0.0125	1.5	0.666666666666667
929	bag	0.0125	0.025	0.0125	-0.0125	2	0.5
939	towel	0.025	0.0375	0.0125	-0.0125	1.5	0.666666666666667
944	gift	0.025	0.0375	0.0125	-0.0125	1.5	0.666666666666667
947	cloth	0.0125	0.025	0.0125	-0.0125	2	0.5
958	sweep	0.0125	0.025	0.0125	-0.0125	2	0.5
961	birds	0.0625	0.075	0.0125	-0.0125	1.2	0.833333333333333
967	bland	0.0125	0.025	0.0125	-0.0125	2	0.5
969	phone	0.025	0.0375	0.0125	-0.0125	1.5	0.666666666666667
976	flower	0.0625	0.075	0.0125	-0.0125	1.2	0.833333333333333
984	beautiful	0.0125	0.025	0.0125	-0.0125	2	0.5
988	bite	0.0125	0.025	0.0125	-0.0125	2	0.5
993	loud	0.0375	0.05	0.0125	-0.0125	1.33333333333333	0.75
1005	tears	0.025	0.0375	0.0125	-0.0125	1.5	0.666666666666667
1012	gross	0.025	0.0375	0.0125	-0.0125	1.5	0.666666666666667
1055	running	0.0125	0.025	0.0125	-0.0125	2	0.5
1058	pets	0.025	0.0375	0.0125	-0.0125	1.5	0.666666666666667
1077	plants	0.025	0.0375	0.0125	-0.0125	1.5	0.666666666666667
1082	galaxy	0.025	0.0375	0.0125	-0.0125	1.5	0.666666666666667
1092	breathing	0.0125	0.025	0.0125	-0.0125	2	0.5
1097	broken	0.0125	0.025	0.0125	-0.0125	2	0.5
1120	arms	0.0375	0.05	0.0125	-0.0125	1.33333333333333	0.75
1137	loop	0.0125	0.025	0.0125	-0.0125	2	0.5
1141	van	0.0125	0.025	0.0125	-0.0125	2	0.5
1151	domestic	0.0125	0.025	0.0125	-0.0125	2	0.5
1160	being	0.0125	0.025	0.0125	-0.0125	2	0.5
1162	right	0.0125	0.025	0.0125	-0.0125	2	0.5
1170	patch	0.0125	0.025	0.0125	-0.0125	2	0.5
1189	turkey	0.025	0.0375	0.0125	-0.0125	1.5	0.666666666666667
1268	thoughts	0.0125	0.025	0.0125	-0.0125	2	0.5
1282	fake	0.0125	0.025	0.0125	-0.0125	2	0.5
1292	late	0.0125	0.025	0.0125	-0.0125	2	0.5
1296	trip	0.0375	0.05	0.0125	-0.0125	1.33333333333333	0.75
1319	kill	0.0125	0.025	0.0125	-0.0125	2	0.5
1340	china	0.025	0.0375	0.0125	-0.0125	1.5	0.666666666666667
1367	hose	0.0125	0.025	0.0125	-0.0125	2	0.5
1368	fluid	0.0125	0.025	0.0125	-0.0125	2	0.5
1392	international	0.0125	0.025	0.0125	-0.0125	2	0.5
1409	tools	0.025	0.0375	0.0125	-0.0125	1.5	0.666666666666667
1431	holiday	0.0125	0.025	0.0125	-0.0125	2	0.5
1432	swing	0.0125	0.025	0.0125	-0.0125	2	0.5
1434	automobile	0.0125	0.025	0.0125	-0.0125	2	0.5
1438	go	0.025	0.0375	0.0125	-0.0125	1.5	0.666666666666667
1459	pepper	0.0125	0.025	0.0125	-0.0125	2	0.5
1470	television	0.0625	0.075	0.0125	-0.0125	1.2	0.833333333333333
1492	coin	0.0125	0.025	0.0125	-0.0125	2	0.5
1514	cereal	0.025	0.0375	0.0125	-0.0125	1.5	0.666666666666667
1525	trumpet	0.0125	0.025	0.0125	-0.0125	2	0.5
1530	drums	0.0125	0.025	0.0125	-0.0125	2	0.5
1531	piano	0.0125	0.025	0.0125	-0.0125	2	0.5
1541	string	0.0125	0.025	0.0125	-0.0125	2	0.5
1582	rocket	0.0125	0.025	0.0125	-0.0125	2	0.5
1590	axe	0.0125	0.025	0.0125	-0.0125	2	0.5
1615	tv	0.0375	0.05	0.0125	-0.0125	1.33333333333333	0.75
1622	milk	0.0875	0.1	0.0125	-0.0125	1.14285714285714	0.875
1636	mother	0.05	0.0625	0.0125	-0.0125	1.25	0.8
1643	rose	0.0375	0.05	0.0125	-0.0125	1.33333333333333	0.75
1660	excited	0.0125	0.025	0.0125	-0.0125	2	0.5
1704	wolf	0.0125	0.025	0.0125	-0.0125	2	0.5
1711	buying	0.0125	0.025	0.0125	-0.0125	2	0.5
1721	tall	0.0375	0.05	0.0125	-0.0125	1.33333333333333	0.75
1730	envelope	0.0125	0.025	0.0125	-0.0125	2	0.5
1731	stamp	0.0125	0.025	0.0125	-0.0125	2	0.5
1747	honey	0.025	0.0375	0.0125	-0.0125	1.5	0.666666666666667
1752	easter	0.025	0.0375	0.0125	-0.0125	1.5	0.666666666666667
1763	comb	0.0125	0.025	0.0125	-0.0125	2	0.5
1770	clown	0.0125	0.025	0.0125	-0.0125	2	0.5
1773	bacon	0.0125	0.025	0.0125	-0.0125	2	0.5
1775	sausage	0.0125	0.025	0.0125	-0.0125	2	0.5
1792	bake	0.0125	0.025	0.0125	-0.0125	2	0.5
1794	bar	0.0375	0.05	0.0125	-0.0125	1.33333333333333	0.75
1798	neighbors	0.0125	0.025	0.0125	-0.0125	2	0.5
1804	bubbles	0.0125	0.025	0.0125	-0.0125	2	0.5
1809	forward	0.0125	0.025	0.0125	-0.0125	2	0.5
1816	laughing	0.0125	0.025	0.0125	-0.0125	2	0.5
1833	sickness	0.025	0.0375	0.0125	-0.0125	1.5	0.666666666666667
1836	pie	0.0375	0.05	0.0125	-0.0125	1.33333333333333	0.75
1845	grey	0.0375	0.05	0.0125	-0.0125	1.33333333333333	0.75
1852	carry	0.0125	0.025	0.0125	-0.0125	2	0.5
1880	mashed	0.0125	0.025	0.0125	-0.0125	2	0.5
1884	legs	0.025	0.0375	0.0125	-0.0125	1.5	0.666666666666667
1885	knees	0.0125	0.025	0.0125	-0.0125	2	0.5
1887	jog	0.0125	0.025	0.0125	-0.0125	2	0.5
1895	giant	0.0125	0.025	0.0125	-0.0125	2	0.5
1900	comfort	0.0125	0.025	0.0125	-0.0125	2	0.5
1905	snack	0.025	0.0375	0.0125	-0.0125	1.5	0.666666666666667
1914	cooking	0.025	0.0375	0.0125	-0.0125	1.5	0.666666666666667
1915	tasty	0.0125	0.025	0.0125	-0.0125	2	0.5
1951	ill	0.0125	0.025	0.0125	-0.0125	2	0.5
1973	newspaper	0.0125	0.025	0.0125	-0.0125	2	0.5
1990	why	0.0125	0.025	0.0125	-0.0125	2	0.5
2017	glue	0.0125	0.025	0.0125	-0.0125	2	0.5
2026	line	0.0375	0.05	0.0125	-0.0125	1.33333333333333	0.75
2052	hope	0.0125	0.025	0.0125	-0.0125	2	0.5
2058	sink	0.0125	0.025	0.0125	-0.0125	2	0.5
2080	through	0.0125	0.025	0.0125	-0.0125	2	0.5
2105	call	0.0125	0.025	0.0125	-0.0125	2	0.5
2106	when	0.0125	0.025	0.0125	-0.0125	2	0.5
2110	wide	0.0125	0.025	0.0125	-0.0125	2	0.5
2111	us	0.0125	0.025	0.0125	-0.0125	2	0.5
2116	present	0.0125	0.025	0.0125	-0.0125	2	0.5
2118	better	0.0125	0.025	0.0125	-0.0125	2	0.5
2154	broke	0.0125	0.025	0.0125	-0.0125	2	0.5
2157	all	0.0125	0.025	0.0125	-0.0125	2	0.5
2191	cancel	0.0125	0.025	0.0125	-0.0125	2	0.5
2193	waste	0.0125	0.025	0.0125	-0.0125	2	0.5
2194	control	0.0125	0.025	0.0125	-0.0125	2	0.5
2239	growth	0.0125	0.025	0.0125	-0.0125	2	0.5
2253	them	0.0125	0.025	0.0125	-0.0125	2	0.5
2254	ankle	0.025	0.0375	0.0125	-0.0125	1.5	0.666666666666667
2256	cane	0.0125	0.025	0.0125	-0.0125	2	0.5
2269	cool	0.0125	0.025	0.0125	-0.0125	2	0.5
2273	evening	0.0125	0.025	0.0125	-0.0125	2	0.5
2286	novel	0.0125	0.025	0.0125	-0.0125	2	0.5
2293	toss	0.0125	0.025	0.0125	-0.0125	2	0.5
2294	get	0.0125	0.025	0.0125	-0.0125	2	0.5
2297	leave	0.0125	0.025	0.0125	-0.0125	2	0.5
2315	tear	0.0125	0.025	0.0125	-0.0125	2	0.5
2317	float	0.0125	0.025	0.0125	-0.0125	2	0.5
2385	judge	0.0125	0.025	0.0125	-0.0125	2	0.5
2399	plan	0.0125	0.025	0.0125	-0.0125	2	0.5
2400	list	0.0125	0.025	0.0125	-0.0125	2	0.5
2441	flame	0.0125	0.025	0.0125	-0.0125	2	0.5
2448	cover	0.0125	0.025	0.0125	-0.0125	2	0.5
2459	zoo	0.0125	0.025	0.0125	-0.0125	2	0.5
2480	cards	0.0125	0.025	0.0125	-0.0125	2	0.5
2487	intestines	0.0125	0.025	0.0125	-0.0125	2	0.5
2493	pancreas	0.0125	0.025	0.0125	-0.0125	2	0.5
2502	noise	0.0125	0.025	0.0125	-0.0125	2	0.5
2521	supermarket	0.0125	0.025	0.0125	-0.0125	2	0.5
2525	farmers	0	0.0125	0.0125	-0.0125	1.25	0
2527	lands	0	0.0125	0.0125	-0.0125	1.25	0
2528	cultivate	0	0.0125	0.0125	-0.0125	1.25	0
2530	republican	0	0.0125	0.0125	-0.0125	1.25	0
2533	candidate	0	0.0125	0.0125	-0.0125	1.25	0
2536	nfl	0	0.0125	0.0125	-0.0125	1.25	0
2537	message	0	0.0125	0.0125	-0.0125	1.25	0
2538	socialmedia	0	0.0125	0.0125	-0.0125	1.25	0
2539	facebook	0	0.0125	0.0125	-0.0125	1.25	0
2540	receipt	0	0.0125	0.0125	-0.0125	1.25	0
2541	amount	0	0.0125	0.0125	-0.0125	1.25	0
2542	finance	0	0.0125	0.0125	-0.0125	1.25	0
2543	budge	0	0.0125	0.0125	-0.0125	1.25	0
2544	nation	0	0.0125	0.0125	-0.0125	1.25	0
2545	important	0	0.0125	0.0125	-0.0125	1.25	0
2546	penny	0	0.0125	0.0125	-0.0125	1.25	0
2547	careful	0	0.0125	0.0125	-0.0125	1.25	0
2548	frugal	0	0.0125	0.0125	-0.0125	1.25	0
2549	gems	0	0.0125	0.0125	-0.0125	1.25	0
2550	awe	0	0.0125	0.0125	-0.0125	1.25	0
2552	protect	0	0.0125	0.0125	-0.0125	1.25	0
2555	journey	0	0.0125	0.0125	-0.0125	1.25	0
2556	adventure	0	0.0125	0.0125	-0.0125	1.25	0
2557	tourist	0	0.0125	0.0125	-0.0125	1.25	0
2558	east	0	0.0125	0.0125	-0.0125	1.25	0
2559	measure	0	0.0125	0.0125	-0.0125	1.25	0
2563	noval	0	0.0125	0.0125	-0.0125	1.25	0
2564	n	0	0.0125	0.0125	-0.0125	1.25	0
2565	led	0	0.0125	0.0125	-0.0125	1.25	0
2567	bozo	0	0.0125	0.0125	-0.0125	1.25	0
2568	unicycle	0	0.0125	0.0125	-0.0125	1.25	0
2569	band	0	0.0125	0.0125	-0.0125	1.25	0
2570	uniform	0	0.0125	0.0125	-0.0125	1.25	0
2571	liptstick	0	0.0125	0.0125	-0.0125	1.25	0
2574	bagel	0	0.0125	0.0125	-0.0125	1.25	0
2575	raisinbran	0	0.0125	0.0125	-0.0125	1.25	0
2577	bidet	0	0.0125	0.0125	-0.0125	1.25	0
2578	eskimo	0	0.0125	0.0125	-0.0125	1.25	0
2581	infection	0	0.0125	0.0125	-0.0125	1.25	0
2582	puss	0	0.0125	0.0125	-0.0125	1.25	0
2583	pad	0	0.0125	0.0125	-0.0125	1.25	0
2584	golden	0	0.0125	0.0125	-0.0125	1.25	0
2586	pictureframe	0	0.0125	0.0125	-0.0125	1.25	0
2587	bathingsuit	0	0.0125	0.0125	-0.0125	1.25	0
2588	wave	0	0.0125	0.0125	-0.0125	1.25	0
2589	fin	0	0.0125	0.0125	-0.0125	1.25	0
2590	medal	0	0.0125	0.0125	-0.0125	1.25	0
2591	chakra	0	0.0125	0.0125	-0.0125	1.25	0
2592	meditation	0	0.0125	0.0125	-0.0125	1.25	0
2593	spirtitual	0	0.0125	0.0125	-0.0125	1.25	0
2594	other	0	0.0125	0.0125	-0.0125	1.25	0
2595	etc	0	0.0125	0.0125	-0.0125	1.25	0
2596	continuing	0	0.0125	0.0125	-0.0125	1.25	0
2597	onward	0	0.0125	0.0125	-0.0125	1.25	0
2598	toward	0	0.0125	0.0125	-0.0125	1.25	0
2601	kleenex	0	0.0125	0.0125	-0.0125	1.25	0
2603	consuming	0	0.0125	0.0125	-0.0125	1.25	0
2604	unity	0	0.0125	0.0125	-0.0125	1.25	0
2606	weights	0	0.0125	0.0125	-0.0125	1.25	0
2607	endorphin	0	0.0125	0.0125	-0.0125	1.25	0
2609	unplug	0	0.0125	0.0125	-0.0125	1.25	0
2610	plug	0	0.0125	0.0125	-0.0125	1.25	0
2611	socket	0	0.0125	0.0125	-0.0125	1.25	0
2612	wire	0	0.0125	0.0125	-0.0125	1.25	0
2614	scrubs	0	0.0125	0.0125	-0.0125	1.25	0
2616	swimsuit	0	0.0125	0.0125	-0.0125	1.25	0
2620	delta	0	0.0125	0.0125	-0.0125	1.25	0
2621	alpha	0	0.0125	0.0125	-0.0125	1.25	0
2622	hike	0	0.0125	0.0125	-0.0125	1.25	0
2623	summit	0	0.0125	0.0125	-0.0125	1.25	0
2627	microsoft	0	0.0125	0.0125	-0.0125	1.25	0
2628	organization	0	0.0125	0.0125	-0.0125	1.25	0
2629	orderly	0	0.0125	0.0125	-0.0125	1.25	0
2632	floors	0	0.0125	0.0125	-0.0125	1.25	0
2633	parrot	0	0.0125	0.0125	-0.0125	1.25	0
2634	mimic	0	0.0125	0.0125	-0.0125	1.25	0
2635	mime	0	0.0125	0.0125	-0.0125	1.25	0
2636	tusk	0	0.0125	0.0125	-0.0125	1.25	0
2637	rhino	0	0.0125	0.0125	-0.0125	1.25	0
2638	hippo	0	0.0125	0.0125	-0.0125	1.25	0
2639	fantasia	0	0.0125	0.0125	-0.0125	1.25	0
2640	mickey	0	0.0125	0.0125	-0.0125	1.25	0
2641	disney	0	0.0125	0.0125	-0.0125	1.25	0
2642	meadow	0	0.0125	0.0125	-0.0125	1.25	0
2643	watering	0	0.0125	0.0125	-0.0125	1.25	0
2644	trunk	0	0.0125	0.0125	-0.0125	1.25	0
2645	crunchy	0	0.0125	0.0125	-0.0125	1.25	0
2649	bet	0	0.0125	0.0125	-0.0125	1.25	0
2651	gamble	0	0.0125	0.0125	-0.0125	1.25	0
2652	machie	0	0.0125	0.0125	-0.0125	1.25	0
2653	slot	0	0.0125	0.0125	-0.0125	1.25	0
2656	frown	0	0.0125	0.0125	-0.0125	1.25	0
2657	twinkle	0	0.0125	0.0125	-0.0125	1.25	0
2659	cuddle	0	0.0125	0.0125	-0.0125	1.25	0
2660	rug	0	0.0125	0.0125	-0.0125	1.25	0
2663	ambulance	0	0.0125	0.0125	-0.0125	1.25	0
2664	justice	0	0.0125	0.0125	-0.0125	1.25	0
2665	arrest	0	0.0125	0.0125	-0.0125	1.25	0
2668	jumpsuit	0	0.0125	0.0125	-0.0125	1.25	0
2669	chilly	0	0.0125	0.0125	-0.0125	1.25	0
2670	overcast	0	0.0125	0.0125	-0.0125	1.25	0
2671	sting	0	0.0125	0.0125	-0.0125	1.25	0
2672	scorpion	0	0.0125	0.0125	-0.0125	1.25	0
2673	colid	0	0.0125	0.0125	-0.0125	1.25	0
2674	sure	0	0.0125	0.0125	-0.0125	1.25	0
2675	holy	0	0.0125	0.0125	-0.0125	1.25	0
2679	flee	0	0.0125	0.0125	-0.0125	1.25	0
2683	claws	0	0.0125	0.0125	-0.0125	1.25	0
2685	sulamanei	0	0.0125	0.0125	-0.0125	1.25	0
2686	trump	0	0.0125	0.0125	-0.0125	1.25	0
2687	frying	0	0.0125	0.0125	-0.0125	1.25	0
2688	r	0	0.0125	0.0125	-0.0125	1.25	0
2689	chai	0	0.0125	0.0125	-0.0125	1.25	0
2690	moonshine	0	0.0125	0.0125	-0.0125	1.25	0
2691	seltzer	0	0.0125	0.0125	-0.0125	1.25	0
2692	liqour	0	0.0125	0.0125	-0.0125	1.25	0
2693	inlet	0	0.0125	0.0125	-0.0125	1.25	0
2694	condensation	0	0.0125	0.0125	-0.0125	1.25	0
2695	monsoon	0	0.0125	0.0125	-0.0125	1.25	0
2697	geek	0	0.0125	0.0125	-0.0125	1.25	0
2699	point	0	0.0125	0.0125	-0.0125	1.25	0
2700	blank	0	0.0125	0.0125	-0.0125	1.25	0
2702	is	0	0.0125	0.0125	-0.0125	1.25	0
2703	what	0	0.0125	0.0125	-0.0125	1.25	0
2705	scratch	0	0.0125	0.0125	-0.0125	1.25	0
2707	sause	0	0.0125	0.0125	-0.0125	1.25	0
2708	fed	0	0.0125	0.0125	-0.0125	1.25	0
2713	info	0	0.0125	0.0125	-0.0125	1.25	0
2718	exercize	0	0.0125	0.0125	-0.0125	1.25	0
2719	biking	0	0.0125	0.0125	-0.0125	1.25	0
2720	lifting	0	0.0125	0.0125	-0.0125	1.25	0
2722	gutter	0	0.0125	0.0125	-0.0125	1.25	0
2723	root	0	0.0125	0.0125	-0.0125	1.25	0
2724	sap	0	0.0125	0.0125	-0.0125	1.25	0
2725	caffine	0	0.0125	0.0125	-0.0125	1.25	0
2726	bitter	0	0.0125	0.0125	-0.0125	1.25	0
2727	poison	0	0.0125	0.0125	-0.0125	1.25	0
2728	ok	0	0.0125	0.0125	-0.0125	1.25	0
2729	fine	0	0.0125	0.0125	-0.0125	1.25	0
2730	doing	0	0.0125	0.0125	-0.0125	1.25	0
2731	failure	0	0.0125	0.0125	-0.0125	1.25	0
2732	achieve	0	0.0125	0.0125	-0.0125	1.25	0
2734	goodnight	0	0.0125	0.0125	-0.0125	1.25	0
2736	liquar	0	0.0125	0.0125	-0.0125	1.25	0
2737	cocktail	0	0.0125	0.0125	-0.0125	1.25	0
2738	vodka	0	0.0125	0.0125	-0.0125	1.25	0
2739	brandy	0	0.0125	0.0125	-0.0125	1.25	0
2740	whiskey	0	0.0125	0.0125	-0.0125	1.25	0
2741	cola	0	0.0125	0.0125	-0.0125	1.25	0
2742	falls	0	0.0125	0.0125	-0.0125	1.25	0
2743	nile	0	0.0125	0.0125	-0.0125	1.25	0
2744	niagara	0	0.0125	0.0125	-0.0125	1.25	0
2745	indianocean	0	0.0125	0.0125	-0.0125	1.25	0
2746	deadsea	0	0.0125	0.0125	-0.0125	1.25	0
2747	saltlake	0	0.0125	0.0125	-0.0125	1.25	0
2748	delaware	0	0.0125	0.0125	-0.0125	1.25	0
2751	depression	0	0.0125	0.0125	-0.0125	1.25	0
2752	sadness	0	0.0125	0.0125	-0.0125	1.25	0
2753	pregnancy	0	0.0125	0.0125	-0.0125	1.25	0
2754	cashmere	0	0.0125	0.0125	-0.0125	1.25	0
2755	cuddling	0	0.0125	0.0125	-0.0125	1.25	0
2757	keychains	0	0.0125	0.0125	-0.0125	1.25	0
2758	pockets	0	0.0125	0.0125	-0.0125	1.25	0
2759	zips	0	0.0125	0.0125	-0.0125	1.25	0
2760	buttons	0	0.0125	0.0125	-0.0125	1.25	0
2762	antlers	0	0.0125	0.0125	-0.0125	1.25	0
2763	dignity	0	0.0125	0.0125	-0.0125	1.25	0
2764	gentle	0	0.0125	0.0125	-0.0125	1.25	0
2766	disposition	0	0.0125	0.0125	-0.0125	1.25	0
2767	temper	0	0.0125	0.0125	-0.0125	1.25	0
2768	daydreams	0	0.0125	0.0125	-0.0125	1.25	0
2769	desires	0	0.0125	0.0125	-0.0125	1.25	0
2770	wants	0	0.0125	0.0125	-0.0125	1.25	0
2772	jewel	0	0.0125	0.0125	-0.0125	1.25	0
2773	gem	0	0.0125	0.0125	-0.0125	1.25	0
2776	unpleasant	0	0.0125	0.0125	-0.0125	1.25	0
2777	adam	0	0.0125	0.0125	-0.0125	1.25	0
2778	bbq	0	0.0125	0.0125	-0.0125	1.25	0
2779	wow	0	0.0125	0.0125	-0.0125	1.25	0
2780	mmorpg	0	0.0125	0.0125	-0.0125	1.25	0
2781	raids	0	0.0125	0.0125	-0.0125	1.25	0
2784	responsabilities	0	0.0125	0.0125	-0.0125	1.25	0
2786	blast	0	0.0125	0.0125	-0.0125	1.25	0
2787	groove	0	0.0125	0.0125	-0.0125	1.25	0
2788	mango	0	0.0125	0.0125	-0.0125	1.25	0
2789	tropical	0	0.0125	0.0125	-0.0125	1.25	0
2791	collected	0	0.0125	0.0125	-0.0125	1.25	0
2792	jones	0	0.0125	0.0125	-0.0125	1.25	0
2793	goose	0	0.0125	0.0125	-0.0125	1.25	0
2794	gardener	0	0.0125	0.0125	-0.0125	1.25	0
2795	phonebooth	0	0.0125	0.0125	-0.0125	1.25	0
2797	mumble	0	0.0125	0.0125	-0.0125	1.25	0
2798	sax	0	0.0125	0.0125	-0.0125	1.25	0
2799	relaxt	0	0.0125	0.0125	-0.0125	1.25	0
2800	turk	0	0.0125	0.0125	-0.0125	1.25	0
2801	save	0	0.0125	0.0125	-0.0125	1.25	0
2802	frappe	0	0.0125	0.0125	-0.0125	1.25	0
2803	odor	0	0.0125	0.0125	-0.0125	1.25	0
2805	freindly	0	0.0125	0.0125	-0.0125	1.25	0
2806	thoughtful	0	0.0125	0.0125	-0.0125	1.25	0
2809	depth	0	0.0125	0.0125	-0.0125	1.25	0
2811	ballroom	0	0.0125	0.0125	-0.0125	1.25	0
2813	freind	0	0.0125	0.0125	-0.0125	1.25	0
2814	consistent	0	0.0125	0.0125	-0.0125	1.25	0
2816	pleasant	0	0.0125	0.0125	-0.0125	1.25	0
2817	trend	0	0.0125	0.0125	-0.0125	1.25	0
2818	drug	0	0.0125	0.0125	-0.0125	1.25	0
2820	goal	0	0.0125	0.0125	-0.0125	1.25	0
2823	remain	0	0.0125	0.0125	-0.0125	1.25	0
2824	aim	0	0.0125	0.0125	-0.0125	1.25	0
2825	surreal	0	0.0125	0.0125	-0.0125	1.25	0
2826	real	0	0.0125	0.0125	-0.0125	1.25	0
2827	virtual	0	0.0125	0.0125	-0.0125	1.25	0
2828	reality	0	0.0125	0.0125	-0.0125	1.25	0
2829	broon	0	0.0125	0.0125	-0.0125	1.25	0
2830	vitamin	0	0.0125	0.0125	-0.0125	1.25	0
2831	belong	0	0.0125	0.0125	-0.0125	1.25	0
2832	bind	0	0.0125	0.0125	-0.0125	1.25	0
2833	retarded	0	0.0125	0.0125	-0.0125	1.25	0
2834	cr	0	0.0125	0.0125	-0.0125	1.25	0
2835	slay	0	0.0125	0.0125	-0.0125	1.25	0
2836	keen	0	0.0125	0.0125	-0.0125	1.25	0
2838	error	0	0.0125	0.0125	-0.0125	1.25	0
2839	robot	0	0.0125	0.0125	-0.0125	1.25	0
2840	press	0	0.0125	0.0125	-0.0125	1.25	0
2841	manifesto	0	0.0125	0.0125	-0.0125	1.25	0
2844	spill	0	0.0125	0.0125	-0.0125	1.25	0
2845	influence	0	0.0125	0.0125	-0.0125	1.25	0
2846	degenerate	0	0.0125	0.0125	-0.0125	1.25	0
2847	grw	0	0.0125	0.0125	-0.0125	1.25	0
2848	soun	0	0.0125	0.0125	-0.0125	1.25	0
2850	imp	0	0.0125	0.0125	-0.0125	1.25	0
2851	detergent	0	0.0125	0.0125	-0.0125	1.25	0
2853	chimpanzee	0	0.0125	0.0125	-0.0125	1.25	0
2854	tank	0	0.0125	0.0125	-0.0125	1.25	0
2855	deli	0	0.0125	0.0125	-0.0125	1.25	0
2856	schengen	0	0.0125	0.0125	-0.0125	1.25	0
2857	ireland	0	0.0125	0.0125	-0.0125	1.25	0
2858	patrick	0	0.0125	0.0125	-0.0125	1.25	0
2859	saint	0	0.0125	0.0125	-0.0125	1.25	0
2860	tradition	0	0.0125	0.0125	-0.0125	1.25	0
2861	napoleon	0	0.0125	0.0125	-0.0125	1.25	0
2862	cannabis	0	0.0125	0.0125	-0.0125	1.25	0
2863	hemp	0	0.0125	0.0125	-0.0125	1.25	0
2864	write	0	0.0125	0.0125	-0.0125	1.25	0
2865	tablet	0	0.0125	0.0125	-0.0125	1.25	0
2866	processor	0	0.0125	0.0125	-0.0125	1.25	0
2868	bowling	0	0.0125	0.0125	-0.0125	1.25	0
2869	volleyball	0	0.0125	0.0125	-0.0125	1.25	0
2870	island	0	0.0125	0.0125	-0.0125	1.25	0
2871	atoll	0	0.0125	0.0125	-0.0125	1.25	0
2872	newton	0	0.0125	0.0125	-0.0125	1.25	0
2873	wireless	0	0.0125	0.0125	-0.0125	1.25	0
2874	casein	0	0.0125	0.0125	-0.0125	1.25	0
2875	whey	0	0.0125	0.0125	-0.0125	1.25	0
2876	dig	0	0.0125	0.0125	-0.0125	1.25	0
2878	plasma	0	0.0125	0.0125	-0.0125	1.25	0
2879	elephants	0	0.0125	0.0125	-0.0125	1.25	0
2880	panda	0	0.0125	0.0125	-0.0125	1.25	0
2883	fossils	0	0.0125	0.0125	-0.0125	1.25	0
2884	dinosaurs	0	0.0125	0.0125	-0.0125	1.25	0
2886	oceans	0	0.0125	0.0125	-0.0125	1.25	0
2887	islands	0	0.0125	0.0125	-0.0125	1.25	0
2888	paddle	0	0.0125	0.0125	-0.0125	1.25	0
2889	county	0	0.0125	0.0125	-0.0125	1.25	0
2890	consitution	0	0.0125	0.0125	-0.0125	1.25	0
2894	st	0	0.0125	0.0125	-0.0125	1.25	0
2896	bib	0	0.0125	0.0125	-0.0125	1.25	0
2897	highchair	0	0.0125	0.0125	-0.0125	1.25	0
2898	seamstress	0	0.0125	0.0125	-0.0125	1.25	0
2899	wheelbarrow	0	0.0125	0.0125	-0.0125	1.25	0
2900	vase	0	0.0125	0.0125	-0.0125	1.25	0
2901	cabinet	0	0.0125	0.0125	-0.0125	1.25	0
2906	comforter	0	0.0125	0.0125	-0.0125	1.25	0
2907	headboard	0	0.0125	0.0125	-0.0125	1.25	0
2908	cracker	0	0.0125	0.0125	-0.0125	1.25	0
2909	pretzels	0	0.0125	0.0125	-0.0125	1.25	0
2910	nozzle	0	0.0125	0.0125	-0.0125	1.25	0
2911	cleaner	0	0.0125	0.0125	-0.0125	1.25	0
2912	papertowel	0	0.0125	0.0125	-0.0125	1.25	0
2914	costumes	0	0.0125	0.0125	-0.0125	1.25	0
2916	folks	0	0.0125	0.0125	-0.0125	1.25	0
2918	snooze	0	0.0125	0.0125	-0.0125	1.25	0
2919	eater	0	0.0125	0.0125	-0.0125	1.25	0
2920	starving	0	0.0125	0.0125	-0.0125	1.25	0
2921	sesame	0	0.0125	0.0125	-0.0125	1.25	0
2923	dumb	0	0.0125	0.0125	-0.0125	1.25	0
2924	ass	0	0.0125	0.0125	-0.0125	1.25	0
2926	swatter	0	0.0125	0.0125	-0.0125	1.25	0
2927	staying	0	0.0125	0.0125	-0.0125	1.25	0
2929	luggage	0	0.0125	0.0125	-0.0125	1.25	0
2930	suitcase	0	0.0125	0.0125	-0.0125	1.25	0
2933	usual	0	0.0125	0.0125	-0.0125	1.25	0
2934	blah	0	0.0125	0.0125	-0.0125	1.25	0
2936	ew	0	0.0125	0.0125	-0.0125	1.25	0
2937	her	0	0.0125	0.0125	-0.0125	1.25	0
2938	relationships	0	0.0125	0.0125	-0.0125	1.25	0
2939	suck	0	0.0125	0.0125	-0.0125	1.25	0
2940	ethnic	0	0.0125	0.0125	-0.0125	1.25	0
2941	favorite	0	0.0125	0.0125	-0.0125	1.25	0
2942	pillowly	0	0.0125	0.0125	-0.0125	1.25	0
2945	comedy	0	0.0125	0.0125	-0.0125	1.25	0
2946	diabetic	0	0.0125	0.0125	-0.0125	1.25	0
2947	deadly	0	0.0125	0.0125	-0.0125	1.25	0
2950	financial	0	0.0125	0.0125	-0.0125	1.25	0
2953	cellphone	0	0.0125	0.0125	-0.0125	1.25	0
2954	continents	0	0.0125	0.0125	-0.0125	1.25	0
2955	states	0	0.0125	0.0125	-0.0125	1.25	0
2956	cities	0	0.0125	0.0125	-0.0125	1.25	0
2959	comedies	0	0.0125	0.0125	-0.0125	1.25	0
2962	textbooks	0	0.0125	0.0125	-0.0125	1.25	0
2964	campus	0	0.0125	0.0125	-0.0125	1.25	0
2965	cafe	0	0.0125	0.0125	-0.0125	1.25	0
2966	bagels	0	0.0125	0.0125	-0.0125	1.25	0
2968	fields	0	0.0125	0.0125	-0.0125	1.25	0
2969	insects	0	0.0125	0.0125	-0.0125	1.25	0
2971	tornado	0	0.0125	0.0125	-0.0125	1.25	0
2974	factories	0	0.0125	0.0125	-0.0125	1.25	0
2975	castle	0	0.0125	0.0125	-0.0125	1.25	0
2976	royalty	0	0.0125	0.0125	-0.0125	1.25	0
2977	headpiece	0	0.0125	0.0125	-0.0125	1.25	0
2980	toys	0	0.0125	0.0125	-0.0125	1.25	0
2982	tour	0	0.0125	0.0125	-0.0125	1.25	0
2984	peter	0	0.0125	0.0125	-0.0125	1.25	0
2985	teerrible	0	0.0125	0.0125	-0.0125	1.25	0
2986	monsters	0	0.0125	0.0125	-0.0125	1.25	0
2987	kool-aid	0	0.0125	0.0125	-0.0125	1.25	0
2988	goerge	0	0.0125	0.0125	-0.0125	1.25	0
2991	mob	0	0.0125	0.0125	-0.0125	1.25	0
2992	bombing	0	0.0125	0.0125	-0.0125	1.25	0
2993	terrorist	0	0.0125	0.0125	-0.0125	1.25	0
2994	terror	0	0.0125	0.0125	-0.0125	1.25	0
2995	afraid	0	0.0125	0.0125	-0.0125	1.25	0
2996	glas	0	0.0125	0.0125	-0.0125	1.25	0
2997	pots	0	0.0125	0.0125	-0.0125	1.25	0
2998	soil	0	0.0125	0.0125	-0.0125	1.25	0
2999	bushes	0	0.0125	0.0125	-0.0125	1.25	0
3000	mower	0	0.0125	0.0125	-0.0125	1.25	0
3001	tended	0	0.0125	0.0125	-0.0125	1.25	0
3002	apparent	0	0.0125	0.0125	-0.0125	1.25	0
3003	glow	0	0.0125	0.0125	-0.0125	1.25	0
3004	amaze	0	0.0125	0.0125	-0.0125	1.25	0
3005	wonder	0	0.0125	0.0125	-0.0125	1.25	0
3006	dazzle	0	0.0125	0.0125	-0.0125	1.25	0
3007	need	0	0.0125	0.0125	-0.0125	1.25	0
3008	labor	0	0.0125	0.0125	-0.0125	1.25	0
3009	union	0	0.0125	0.0125	-0.0125	1.25	0
3010	wages	0	0.0125	0.0125	-0.0125	1.25	0
3011	renting	0	0.0125	0.0125	-0.0125	1.25	0
3012	undead	0	0.0125	0.0125	-0.0125	1.25	0
3013	zombies	0	0.0125	0.0125	-0.0125	1.25	0
3015	bullets	0	0.0125	0.0125	-0.0125	1.25	0
3016	brains	0	0.0125	0.0125	-0.0125	1.25	0
3018	nursing	0	0.0125	0.0125	-0.0125	1.25	0
3020	bare	0	0.0125	0.0125	-0.0125	1.25	0
3021	lengthen	0	0.0125	0.0125	-0.0125	1.25	0
3022	strengthen	0	0.0125	0.0125	-0.0125	1.25	0
3023	entertain	0	0.0125	0.0125	-0.0125	1.25	0
3024	venue	0	0.0125	0.0125	-0.0125	1.25	0
3025	your	0	0.0125	0.0125	-0.0125	1.25	0
3026	half	0	0.0125	0.0125	-0.0125	1.25	0
3027	rush	0	0.0125	0.0125	-0.0125	1.25	0
3030	trans	0	0.0125	0.0125	-0.0125	1.25	0
3031	situation	0	0.0125	0.0125	-0.0125	1.25	0
3032	derail	0	0.0125	0.0125	-0.0125	1.25	0
3033	victim	0	0.0125	0.0125	-0.0125	1.25	0
3034	scene	0	0.0125	0.0125	-0.0125	1.25	0
3036	given	0	0.0125	0.0125	-0.0125	1.25	0
3038	ven	0	0.0125	0.0125	-0.0125	1.25	0
3039	six	0	0.0125	0.0125	-0.0125	1.25	0
3040	seven	0	0.0125	0.0125	-0.0125	1.25	0
3041	eight	0	0.0125	0.0125	-0.0125	1.25	0
3042	nine	0	0.0125	0.0125	-0.0125	1.25	0
3043	sike	0	0.0125	0.0125	-0.0125	1.25	0
3045	look	0	0.0125	0.0125	-0.0125	1.25	0
3047	bal	0	0.0125	0.0125	-0.0125	1.25	0
3048	quench	0	0.0125	0.0125	-0.0125	1.25	0
3049	can	0	0.0125	0.0125	-0.0125	1.25	0
3050	recycle	0	0.0125	0.0125	-0.0125	1.25	0
3051	devestation	0	0.0125	0.0125	-0.0125	1.25	0
3052	wreckless	0	0.0125	0.0125	-0.0125	1.25	0
3053	careless	0	0.0125	0.0125	-0.0125	1.25	0
3054	selfish	0	0.0125	0.0125	-0.0125	1.25	0
3055	american	0	0.0125	0.0125	-0.0125	1.25	0
3056	hunting	0	0.0125	0.0125	-0.0125	1.25	0
3057	cruel	0	0.0125	0.0125	-0.0125	1.25	0
3059	trophy	0	0.0125	0.0125	-0.0125	1.25	0
3060	taxidermy	0	0.0125	0.0125	-0.0125	1.25	0
3061	creepy	0	0.0125	0.0125	-0.0125	1.25	0
3062	bizarre	0	0.0125	0.0125	-0.0125	1.25	0
3063	release	0	0.0125	0.0125	-0.0125	1.25	0
3065	maze	0	0.0125	0.0125	-0.0125	1.25	0
3066	october	0	0.0125	0.0125	-0.0125	1.25	0
3069	snore	0	0.0125	0.0125	-0.0125	1.25	0
3070	livingroom	0	0.0125	0.0125	-0.0125	1.25	0
3071	tulip	0	0.0125	0.0125	-0.0125	1.25	0
3072	lawnmower	0	0.0125	0.0125	-0.0125	1.25	0
3073	shed	0	0.0125	0.0125	-0.0125	1.25	0
3074	berry	0	0.0125	0.0125	-0.0125	1.25	0
3075	silent	0	0.0125	0.0125	-0.0125	1.25	0
3076	prayer	0	0.0125	0.0125	-0.0125	1.25	0
3077	notebook	0	0.0125	0.0125	-0.0125	1.25	0
3078	mall	0	0.0125	0.0125	-0.0125	1.25	0
3079	pepperoni	0	0.0125	0.0125	-0.0125	1.25	0
3080	deforestation	0	0.0125	0.0125	-0.0125	1.25	0
3081	delivery	0	0.0125	0.0125	-0.0125	1.25	0
3082	shipping	0	0.0125	0.0125	-0.0125	1.25	0
3083	courier	0	0.0125	0.0125	-0.0125	1.25	0
3084	rapist	0	0.0125	0.0125	-0.0125	1.25	0
3086	soa	0	0.0125	0.0125	-0.0125	1.25	0
3087	guard	0	0.0125	0.0125	-0.0125	1.25	0
3088	rations	0	0.0125	0.0125	-0.0125	1.25	0
3089	grains	0	0.0125	0.0125	-0.0125	1.25	0
3090	carbohydrates	0	0.0125	0.0125	-0.0125	1.25	0
3091	labs	0	0.0125	0.0125	-0.0125	1.25	0
3092	researcher	0	0.0125	0.0125	-0.0125	1.25	0
3093	doctorate	0	0.0125	0.0125	-0.0125	1.25	0
3094	journals	0	0.0125	0.0125	-0.0125	1.25	0
3095	published	0	0.0125	0.0125	-0.0125	1.25	0
3096	respected	0	0.0125	0.0125	-0.0125	1.25	0
3097	idolatry	0	0.0125	0.0125	-0.0125	1.25	0
3098	christianity	0	0.0125	0.0125	-0.0125	1.25	0
3099	hannukah	0	0.0125	0.0125	-0.0125	1.25	0
3101	reindeer	0	0.0125	0.0125	-0.0125	1.25	0
3102	submariner	0	0.0125	0.0125	-0.0125	1.25	0
3103	diving	0	0.0125	0.0125	-0.0125	1.25	0
3104	scuba	0	0.0125	0.0125	-0.0125	1.25	0
3105	bends	0	0.0125	0.0125	-0.0125	1.25	0
3106	dangerous	0	0.0125	0.0125	-0.0125	1.25	0
3107	sushi	0	0.0125	0.0125	-0.0125	1.25	0
3108	preparation	0	0.0125	0.0125	-0.0125	1.25	0
3109	manga	0	0.0125	0.0125	-0.0125	1.25	0
3110	naruto	0	0.0125	0.0125	-0.0125	1.25	0
3111	ninja	0	0.0125	0.0125	-0.0125	1.25	0
3112	shuriken	0	0.0125	0.0125	-0.0125	1.25	0
3113	weapon	0	0.0125	0.0125	-0.0125	1.25	0
3114	ammendment	0	0.0125	0.0125	-0.0125	1.25	0
3115	tragic	0	0.0125	0.0125	-0.0125	1.25	0
3116	families	0	0.0125	0.0125	-0.0125	1.25	0
3117	commitment	0	0.0125	0.0125	-0.0125	1.25	0
3118	vows	0	0.0125	0.0125	-0.0125	1.25	0
3120	assets	0	0.0125	0.0125	-0.0125	1.25	0
3121	split	0	0.0125	0.0125	-0.0125	1.25	0
3122	alimony	0	0.0125	0.0125	-0.0125	1.25	0
3124	tinder	0	0.0125	0.0125	-0.0125	1.25	0
3126	vial	0	0.0125	0.0125	-0.0125	1.25	0
3128	harassment	0	0.0125	0.0125	-0.0125	1.25	0
3129	conquerer	0	0.0125	0.0125	-0.0125	1.25	0
3130	alexander	0	0.0125	0.0125	-0.0125	1.25	0
3131	persecuted	0	0.0125	0.0125	-0.0125	1.25	0
3132	unfair	0	0.0125	0.0125	-0.0125	1.25	0
3133	dista	0	0.0125	0.0125	-0.0125	1.25	0
3135	activities	0	0.0125	0.0125	-0.0125	1.25	0
3136	chating	0	0.0125	0.0125	-0.0125	1.25	0
3138	void	0	0.0125	0.0125	-0.0125	1.25	0
3139	routine	0	0.0125	0.0125	-0.0125	1.25	0
3141	carrying	0	0.0125	0.0125	-0.0125	1.25	0
3143	errands	0	0.0125	0.0125	-0.0125	1.25	0
3146	meatball	0	0.0125	0.0125	-0.0125	1.25	0
3147	prep	0	0.0125	0.0125	-0.0125	1.25	0
3148	baking	0	0.0125	0.0125	-0.0125	1.25	0
3150	she	0	0.0125	0.0125	-0.0125	1.25	0
3151	his	0	0.0125	0.0125	-0.0125	1.25	0
3152	he's	0	0.0125	0.0125	-0.0125	1.25	0
3153	at	0	0.0125	0.0125	-0.0125	1.25	0
3155	might	0	0.0125	0.0125	-0.0125	1.25	0
3157	lope	0	0.0125	0.0125	-0.0125	1.25	0
3158	loyal	0	0.0125	0.0125	-0.0125	1.25	0
3159	loot	0	0.0125	0.0125	-0.0125	1.25	0
3160	lousy	0	0.0125	0.0125	-0.0125	1.25	0
3161	loom	0	0.0125	0.0125	-0.0125	1.25	0
3162	limb	0	0.0125	0.0125	-0.0125	1.25	0
3163	pith	0	0.0125	0.0125	-0.0125	1.25	0
3164	put	0	0.0125	0.0125	-0.0125	1.25	0
3166	rise	0	0.0125	0.0125	-0.0125	1.25	0
3167	went	0	0.0125	0.0125	-0.0125	1.25	0
3169	mighty	0	0.0125	0.0125	-0.0125	1.25	0
3170	car'	0	0.0125	0.0125	-0.0125	1.25	0
3172	loose	0	0.0125	0.0125	-0.0125	1.25	0
3173	lit	0	0.0125	0.0125	-0.0125	1.25	0
3174	number	0	0.0125	0.0125	-0.0125	1.25	0
3175	rage	0	0.0125	0.0125	-0.0125	1.25	0
3179	drawdown	0	0.0125	0.0125	-0.0125	1.25	0
3180	uptrend	0	0.0125	0.0125	-0.0125	1.25	0
3181	losing	0	0.0125	0.0125	-0.0125	1.25	0
3182	migh	0	0.0125	0.0125	-0.0125	1.25	0
3183	i	0	0.0125	0.0125	-0.0125	1.25	0
3184	am	0	0.0125	0.0125	-0.0125	1.25	0
3185	telling	0	0.0125	0.0125	-0.0125	1.25	0
3186	yath	0	0.0125	0.0125	-0.0125	1.25	0
3188	lack	0	0.0125	0.0125	-0.0125	1.25	0
3189	everything	0	0.0125	0.0125	-0.0125	1.25	0
3190	tommorrow	0	0.0125	0.0125	-0.0125	1.25	0
3191	strategies	0	0.0125	0.0125	-0.0125	1.25	0
3192	parent	0	0.0125	0.0125	-0.0125	1.25	0
3193	ram	0	0.0125	0.0125	-0.0125	1.25	0
3194	restfullness	0	0.0125	0.0125	-0.0125	1.25	0
3195	praise	0	0.0125	0.0125	-0.0125	1.25	0
3196	depress	0	0.0125	0.0125	-0.0125	1.25	0
3197	faithful	0	0.0125	0.0125	-0.0125	1.25	0
3200	figure	0	0.0125	0.0125	-0.0125	1.25	0
3201	physique	0	0.0125	0.0125	-0.0125	1.25	0
3202	sensual	0	0.0125	0.0125	-0.0125	1.25	0
3203	anatomy	0	0.0125	0.0125	-0.0125	1.25	0
3204	fat	0	0.0125	0.0125	-0.0125	1.25	0
3205	curvy	0	0.0125	0.0125	-0.0125	1.25	0
3206	muscular	0	0.0125	0.0125	-0.0125	1.25	0
3207	form	0	0.0125	0.0125	-0.0125	1.25	0
3208	development	0	0.0125	0.0125	-0.0125	1.25	0
3209	puberty	0	0.0125	0.0125	-0.0125	1.25	0
3210	functions	0	0.0125	0.0125	-0.0125	1.25	0
3211	dysphoria	0	0.0125	0.0125	-0.0125	1.25	0
3212	mutilation	0	0.0125	0.0125	-0.0125	1.25	0
3213	fit	0	0.0125	0.0125	-0.0125	1.25	0
3214	shame	0	0.0125	0.0125	-0.0125	1.25	0
3215	confidence	0	0.0125	0.0125	-0.0125	1.25	0
3217	complexion	0	0.0125	0.0125	-0.0125	1.25	0
3218	freckles	0	0.0125	0.0125	-0.0125	1.25	0
3219	moles	0	0.0125	0.0125	-0.0125	1.25	0
3220	scars	0	0.0125	0.0125	-0.0125	1.25	0
3221	private	0	0.0125	0.0125	-0.0125	1.25	0
3222	me	0	0.0125	0.0125	-0.0125	1.25	0
3223	device	0	0.0125	0.0125	-0.0125	1.25	0
3224	conquer	0	0.0125	0.0125	-0.0125	1.25	0
3225	boast	0	0.0125	0.0125	-0.0125	1.25	0
3226	miracle	0	0.0125	0.0125	-0.0125	1.25	0
3227	evidence	0	0.0125	0.0125	-0.0125	1.25	0
3228	evident	0	0.0125	0.0125	-0.0125	1.25	0
3229	associate	0	0.0125	0.0125	-0.0125	1.25	0
3230	solace	0	0.0125	0.0125	-0.0125	1.25	0
3231	ultra	0	0.0125	0.0125	-0.0125	1.25	0
3232	maximum	0	0.0125	0.0125	-0.0125	1.25	0
3233	alternate	0	0.0125	0.0125	-0.0125	1.25	0
3234	adversary	0	0.0125	0.0125	-0.0125	1.25	0
3235	hemisphere	0	0.0125	0.0125	-0.0125	1.25	0
3236	challenge	0	0.0125	0.0125	-0.0125	1.25	0
3237	glory	0	0.0125	0.0125	-0.0125	1.25	0
3238	fundamental	0	0.0125	0.0125	-0.0125	1.25	0
3239	genocide	0	0.0125	0.0125	-0.0125	1.25	0
3240	suicide	0	0.0125	0.0125	-0.0125	1.25	0
3241	suicidal	0	0.0125	0.0125	-0.0125	1.25	0
3243	islam	0	0.0125	0.0125	-0.0125	1.25	0
3244	muslim	0	0.0125	0.0125	-0.0125	1.25	0
3245	arabs	0	0.0125	0.0125	-0.0125	1.25	0
3246	sanction	0	0.0125	0.0125	-0.0125	1.25	0
3247	segregate	0	0.0125	0.0125	-0.0125	1.25	0
3248	eliminate	0	0.0125	0.0125	-0.0125	1.25	0
3249	froze	0	0.0125	0.0125	-0.0125	1.25	0
3250	accountant	0	0.0125	0.0125	-0.0125	1.25	0
3251	terrestrial	0	0.0125	0.0125	-0.0125	1.25	0
3252	bigbangtherorey	0	0.0125	0.0125	-0.0125	1.25	0
3253	edison	0	0.0125	0.0125	-0.0125	1.25	0
3254	lightbulf	0	0.0125	0.0125	-0.0125	1.25	0
3255	crowed	0	0.0125	0.0125	-0.0125	1.25	0
3256	traditonal	0	0.0125	0.0125	-0.0125	1.25	0
3257	awsesome	0	0.0125	0.0125	-0.0125	1.25	0
3259	result	0	0.0125	0.0125	-0.0125	1.25	0
3260	1place	0	0.0125	0.0125	-0.0125	1.25	0
3261	usanbolt	0	0.0125	0.0125	-0.0125	1.25	0
3262	100meter	0	0.0125	0.0125	-0.0125	1.25	0
3264	crow	0	0.0125	0.0125	-0.0125	1.25	0
3265	aircraft	0	0.0125	0.0125	-0.0125	1.25	0
3266	helicopter	0	0.0125	0.0125	-0.0125	1.25	0
3267	pilot	0	0.0125	0.0125	-0.0125	1.25	0
3268	accident	0	0.0125	0.0125	-0.0125	1.25	0
3269	scar	0	0.0125	0.0125	-0.0125	1.25	0
3270	bruise	0	0.0125	0.0125	-0.0125	1.25	0
3271	positive	0	0.0125	0.0125	-0.0125	1.25	0
3272	plus	0	0.0125	0.0125	-0.0125	1.25	0
3273	division	0	0.0125	0.0125	-0.0125	1.25	0
3274	multiply	0	0.0125	0.0125	-0.0125	1.25	0
3275	triple	0	0.0125	0.0125	-0.0125	1.25	0
3276	quadruple	0	0.0125	0.0125	-0.0125	1.25	0
3277	couple	0	0.0125	0.0125	-0.0125	1.25	0
3278	marry	0	0.0125	0.0125	-0.0125	1.25	0
3280	trial	0	0.0125	0.0125	-0.0125	1.25	0
3282	prosecutor	0	0.0125	0.0125	-0.0125	1.25	0
3283	defendant	0	0.0125	0.0125	-0.0125	1.25	0
3286	bondsman	0	0.0125	0.0125	-0.0125	1.25	0
3287	probation	0	0.0125	0.0125	-0.0125	1.25	0
3289	marijuana	0	0.0125	0.0125	-0.0125	1.25	0
3291	equal	0	0.0125	0.0125	-0.0125	1.25	0
3292	exact	0	0.0125	0.0125	-0.0125	1.25	0
3293	perfect	0	0.0125	0.0125	-0.0125	1.25	0
3294	excellent	0	0.0125	0.0125	-0.0125	1.25	0
3295	spahetti	0	0.0125	0.0125	-0.0125	1.25	0
3296	carbs	0	0.0125	0.0125	-0.0125	1.25	0
3297	wheat	0	0.0125	0.0125	-0.0125	1.25	0
3298	gluten	0	0.0125	0.0125	-0.0125	1.25	0
3299	vegan	0	0.0125	0.0125	-0.0125	1.25	0
3300	soy	0	0.0125	0.0125	-0.0125	1.25	0
3301	almond	0	0.0125	0.0125	-0.0125	1.25	0
3302	cashew	0	0.0125	0.0125	-0.0125	1.25	0
3303	hibernate	0	0.0125	0.0125	-0.0125	1.25	0
3305	demolish	0	0.0125	0.0125	-0.0125	1.25	0
3306	remove	0	0.0125	0.0125	-0.0125	1.25	0
3307	terrify	0	0.0125	0.0125	-0.0125	1.25	0
3309	dramatic	0	0.0125	0.0125	-0.0125	1.25	0
3310	drama	0	0.0125	0.0125	-0.0125	1.25	0
3311	sitcom	0	0.0125	0.0125	-0.0125	1.25	0
3312	animate	0	0.0125	0.0125	-0.0125	1.25	0
3314	newborn	0	0.0125	0.0125	-0.0125	1.25	0
3315	oriental	0	0.0125	0.0125	-0.0125	1.25	0
3316	cuisine	0	0.0125	0.0125	-0.0125	1.25	0
3317	continental	0	0.0125	0.0125	-0.0125	1.25	0
3318	solar	0	0.0125	0.0125	-0.0125	1.25	0
3319	dwarf	0	0.0125	0.0125	-0.0125	1.25	0
3320	miniature	0	0.0125	0.0125	-0.0125	1.25	0
3321	massive	0	0.0125	0.0125	-0.0125	1.25	0
3322	oversized	0	0.0125	0.0125	-0.0125	1.25	0
3323	crops	0	0.0125	0.0125	-0.0125	1.25	0
3324	irrigation	0	0.0125	0.0125	-0.0125	1.25	0
3326	branch	0	0.0125	0.0125	-0.0125	1.25	0
3327	fetch	0	0.0125	0.0125	-0.0125	1.25	0
3329	bring	0	0.0125	0.0125	-0.0125	1.25	0
3330	hops	0	0.0125	0.0125	-0.0125	1.25	0
3331	malt	0	0.0125	0.0125	-0.0125	1.25	0
3332	forty	0	0.0125	0.0125	-0.0125	1.25	0
3334	paymeny	0	0.0125	0.0125	-0.0125	1.25	0
3335	payment*	0	0.0125	0.0125	-0.0125	1.25	0
3337	percussion	0	0.0125	0.0125	-0.0125	1.25	0
3338	woodwind	0	0.0125	0.0125	-0.0125	1.25	0
3339	clarinet	0	0.0125	0.0125	-0.0125	1.25	0
3340	oboe	0	0.0125	0.0125	-0.0125	1.25	0
3341	piccolo	0	0.0125	0.0125	-0.0125	1.25	0
3342	flute	0	0.0125	0.0125	-0.0125	1.25	0
3343	booze	0	0.0125	0.0125	-0.0125	1.25	0
3344	sections	0	0.0125	0.0125	-0.0125	1.25	0
3346	musicians	0	0.0125	0.0125	-0.0125	1.25	0
3347	tabulature	0	0.0125	0.0125	-0.0125	1.25	0
3348	clef	0	0.0125	0.0125	-0.0125	1.25	0
3349	quarternote	0	0.0125	0.0125	-0.0125	1.25	0
3350	forte	0	0.0125	0.0125	-0.0125	1.25	0
3351	pace	0	0.0125	0.0125	-0.0125	1.25	0
3352	chord	0	0.0125	0.0125	-0.0125	1.25	0
3353	triad	0	0.0125	0.0125	-0.0125	1.25	0
3354	octave	0	0.0125	0.0125	-0.0125	1.25	0
3355	fourth	0	0.0125	0.0125	-0.0125	1.25	0
3356	fifth	0	0.0125	0.0125	-0.0125	1.25	0
3357	crank	0	0.0125	0.0125	-0.0125	1.25	0
3358	grip	0	0.0125	0.0125	-0.0125	1.25	0
3359	knuckles	0	0.0125	0.0125	-0.0125	1.25	0
3362	stomp	0	0.0125	0.0125	-0.0125	1.25	0
3363	curb	0	0.0125	0.0125	-0.0125	1.25	0
3364	backwards	0	0.0125	0.0125	-0.0125	1.25	0
3365	snap	0	0.0125	0.0125	-0.0125	1.25	0
3366	instrument	0	0.0125	0.0125	-0.0125	1.25	0
3367	drumsticks	0	0.0125	0.0125	-0.0125	1.25	0
3368	breaded	0	0.0125	0.0125	-0.0125	1.25	0
3369	kfc	0	0.0125	0.0125	-0.0125	1.25	0
3370	dim	0	0.0125	0.0125	-0.0125	1.25	0
3371	register	0	0.0125	0.0125	-0.0125	1.25	0
3372	ching	0	0.0125	0.0125	-0.0125	1.25	0
3373	exchange	0	0.0125	0.0125	-0.0125	1.25	0
3374	bonds	0	0.0125	0.0125	-0.0125	1.25	0
3375	businessman	0	0.0125	0.0125	-0.0125	1.25	0
3377	slick	0	0.0125	0.0125	-0.0125	1.25	0
3379	gown	0	0.0125	0.0125	-0.0125	1.25	0
3380	convict	0	0.0125	0.0125	-0.0125	1.25	0
3381	badge	0	0.0125	0.0125	-0.0125	1.25	0
3382	shiny	0	0.0125	0.0125	-0.0125	1.25	0
3383	fist	0	0.0125	0.0125	-0.0125	1.25	0
3384	pound	0	0.0125	0.0125	-0.0125	1.25	0
3385	intense	0	0.0125	0.0125	-0.0125	1.25	0
3386	droplets	0	0.0125	0.0125	-0.0125	1.25	0
3387	shae	0	0.0125	0.0125	-0.0125	1.25	0
3388	lemonade	0	0.0125	0.0125	-0.0125	1.25	0
3390	lick	0	0.0125	0.0125	-0.0125	1.25	0
3391	bandaid	0	0.0125	0.0125	-0.0125	1.25	0
3393	aisles	0	0.0125	0.0125	-0.0125	1.25	0
3394	pick	0	0.0125	0.0125	-0.0125	1.25	0
3395	mine	0	0.0125	0.0125	-0.0125	1.25	0
3397	angels	0	0.0125	0.0125	-0.0125	1.25	0
3398	beard	0	0.0125	0.0125	-0.0125	1.25	0
3400	sharpie	0	0.0125	0.0125	-0.0125	1.25	0
3401	petrol	0	0.0125	0.0125	-0.0125	1.25	0
3402	liqiud	0	0.0125	0.0125	-0.0125	1.25	0
3403	h2	0	0.0125	0.0125	-0.0125	1.25	0
3404	alcohal	0	0.0125	0.0125	-0.0125	1.25	0
3405	curd	0	0.0125	0.0125	-0.0125	1.25	0
3406	diesal	0	0.0125	0.0125	-0.0125	1.25	0
3407	diesel	0	0.0125	0.0125	-0.0125	1.25	0
3408	icewater	0	0.0125	0.0125	-0.0125	1.25	0
3409	hotwater	0	0.0125	0.0125	-0.0125	1.25	0
3410	jill	0	0.0125	0.0125	-0.0125	1.25	0
3411	cooling	0	0.0125	0.0125	-0.0125	1.25	0
3412	liqied	0	0.0125	0.0125	-0.0125	1.25	0
3413	produce	0	0.0125	0.0125	-0.0125	1.25	0
3414	bananas	0	0.0125	0.0125	-0.0125	1.25	0
3415	freezer	0	0.0125	0.0125	-0.0125	1.25	0
3416	seeds	0	0.0125	0.0125	-0.0125	1.25	0
3417	sunflower	0	0.0125	0.0125	-0.0125	1.25	0
3418	petals	0	0.0125	0.0125	-0.0125	1.25	0
3419	suvs	0	0.0125	0.0125	-0.0125	1.25	0
3420	department	0	0.0125	0.0125	-0.0125	1.25	0
3421	politician	0	0.0125	0.0125	-0.0125	1.25	0
3422	lobby	0	0.0125	0.0125	-0.0125	1.25	0
3423	corporations	0	0.0125	0.0125	-0.0125	1.25	0
3424	lovers	0	0.0125	0.0125	-0.0125	1.25	0
3425	tabasco	0	0.0125	0.0125	-0.0125	1.25	0
3426	barbecue	0	0.0125	0.0125	-0.0125	1.25	0
3427	salmonella	0	0.0125	0.0125	-0.0125	1.25	0
3428	brew	0	0.0125	0.0125	-0.0125	1.25	0
3429	brewmaster	0	0.0125	0.0125	-0.0125	1.25	0
3430	monk	0	0.0125	0.0125	-0.0125	1.25	0
3431	warcraft	0	0.0125	0.0125	-0.0125	1.25	0
3433	mocha	0	0.0125	0.0125	-0.0125	1.25	0
3434	delayed	0	0.0125	0.0125	-0.0125	1.25	0
3435	contact	0	0.0125	0.0125	-0.0125	1.25	0
3436	members	0	0.0125	0.0125	-0.0125	1.25	0
3437	every	0	0.0125	0.0125	-0.0125	1.25	0
3438	reject	0	0.0125	0.0125	-0.0125	1.25	0
3439	neighbor	0	0.0125	0.0125	-0.0125	1.25	0
3440	lying	0	0.0125	0.0125	-0.0125	1.25	0
3442	who	0	0.0125	0.0125	-0.0125	1.25	0
3443	casual	0	0.0125	0.0125	-0.0125	1.25	0
3444	friday	0	0.0125	0.0125	-0.0125	1.25	0
3445	missed	0	0.0125	0.0125	-0.0125	1.25	0
3446	cheat	0	0.0125	0.0125	-0.0125	1.25	0
3447	once	0	0.0125	0.0125	-0.0125	1.25	0
3448	stopped	0	0.0125	0.0125	-0.0125	1.25	0
3449	wednesday	0	0.0125	0.0125	-0.0125	1.25	0
3450	gnome	0	0.0125	0.0125	-0.0125	1.25	0
3451	vampire	0	0.0125	0.0125	-0.0125	1.25	0
3452	fallen	0	0.0125	0.0125	-0.0125	1.25	0
3455	lift	0	0.0125	0.0125	-0.0125	1.25	0
3456	cosmic	0	0.0125	0.0125	-0.0125	1.25	0
3457	expanse	0	0.0125	0.0125	-0.0125	1.25	0
3460	ruined	0	0.0125	0.0125	-0.0125	1.25	0
3461	toyota	0	0.0125	0.0125	-0.0125	1.25	0
3462	spark	0	0.0125	0.0125	-0.0125	1.25	0
3463	yankee	0	0.0125	0.0125	-0.0125	1.25	0
3464	basil	0	0.0125	0.0125	-0.0125	1.25	0
3465	dude	0	0.0125	0.0125	-0.0125	1.25	0
3467	folded	0	0.0125	0.0125	-0.0125	1.25	0
3468	risky	0	0.0125	0.0125	-0.0125	1.25	0
3469	shoved	0	0.0125	0.0125	-0.0125	1.25	0
3470	diva	0	0.0125	0.0125	-0.0125	1.25	0
3471	femur	0	0.0125	0.0125	-0.0125	1.25	0
3472	calf	0	0.0125	0.0125	-0.0125	1.25	0
3473	hamstring	0	0.0125	0.0125	-0.0125	1.25	0
3474	groin	0	0.0125	0.0125	-0.0125	1.25	0
3476	cheek	0	0.0125	0.0125	-0.0125	1.25	0
3477	tailbone	0	0.0125	0.0125	-0.0125	1.25	0
3478	spinal	0	0.0125	0.0125	-0.0125	1.25	0
3479	sternum	0	0.0125	0.0125	-0.0125	1.25	0
3480	spleen	0	0.0125	0.0125	-0.0125	1.25	0
3481	gulblatter	0	0.0125	0.0125	-0.0125	1.25	0
3482	apendix	0	0.0125	0.0125	-0.0125	1.25	0
3483	tricep	0	0.0125	0.0125	-0.0125	1.25	0
3484	bakc	0	0.0125	0.0125	-0.0125	1.25	0
3485	eyebrow	0	0.0125	0.0125	-0.0125	1.25	0
3486	pupil	0	0.0125	0.0125	-0.0125	1.25	0
3487	eyeball	0	0.0125	0.0125	-0.0125	1.25	0
3488	artery	0	0.0125	0.0125	-0.0125	1.25	0
3489	vein	0	0.0125	0.0125	-0.0125	1.25	0
3490	forearm	0	0.0125	0.0125	-0.0125	1.25	0
3491	asprin	0	0.0125	0.0125	-0.0125	1.25	0
3492	elevator	0	0.0125	0.0125	-0.0125	1.25	0
3494	dishwasher	0	0.0125	0.0125	-0.0125	1.25	0
3496	baker	0	0.0125	0.0125	-0.0125	1.25	0
3497	dripping	0	0.0125	0.0125	-0.0125	1.25	0
3498	signal	0	0.0125	0.0125	-0.0125	1.25	0
3499	flare	0	0.0125	0.0125	-0.0125	1.25	0
3500	drain	0	0.0125	0.0125	-0.0125	1.25	0
3501	goalie	0	0.0125	0.0125	-0.0125	1.25	0
3502	turquoise	0	0.0125	0.0125	-0.0125	1.25	0
3503	emerald	0	0.0125	0.0125	-0.0125	1.25	0
3504	ruby	0	0.0125	0.0125	-0.0125	1.25	0
3505	suds	0	0.0125	0.0125	-0.0125	1.25	0
3506	messy	0	0.0125	0.0125	-0.0125	1.25	0
3507	sloppy	0	0.0125	0.0125	-0.0125	1.25	0
3508	organize	0	0.0125	0.0125	-0.0125	1.25	0
3509	bins	0	0.0125	0.0125	-0.0125	1.25	0
3510	labels	0	0.0125	0.0125	-0.0125	1.25	0
3511	blankets	0	0.0125	0.0125	-0.0125	1.25	0
3512	fatigue	0	0.0125	0.0125	-0.0125	1.25	0
3513	aches	0	0.0125	0.0125	-0.0125	1.25	0
3514	teaching	0	0.0125	0.0125	-0.0125	1.25	0
3515	lessons	0	0.0125	0.0125	-0.0125	1.25	0
3516	preparing	0	0.0125	0.0125	-0.0125	1.25	0
3517	watching	0	0.0125	0.0125	-0.0125	1.25	0
3518	speaking	0	0.0125	0.0125	-0.0125	1.25	0
3519	shouting	0	0.0125	0.0125	-0.0125	1.25	0
3520	yelling	0	0.0125	0.0125	-0.0125	1.25	0
3521	joyful	0	0.0125	0.0125	-0.0125	1.25	0
3522	nervous	0	0.0125	0.0125	-0.0125	1.25	0
3523	anxious	0	0.0125	0.0125	-0.0125	1.25	0
3524	tremble	0	0.0125	0.0125	-0.0125	1.25	0
3526	hop	0	0.0125	0.0125	-0.0125	1.25	0
3528	kiwi	0	0.0125	0.0125	-0.0125	1.25	0
3529	saucer	0	0.0125	0.0125	-0.0125	1.25	0
3530	noodles	0	0.0125	0.0125	-0.0125	1.25	0
3531	beet	0	0.0125	0.0125	-0.0125	1.25	0
3532	koala	0	0.0125	0.0125	-0.0125	1.25	0
3533	kangaroo	0	0.0125	0.0125	-0.0125	1.25	0
3534	pouch	0	0.0125	0.0125	-0.0125	1.25	0
3535	spaceship	0	0.0125	0.0125	-0.0125	1.25	0
3536	planetarium	0	0.0125	0.0125	-0.0125	1.25	0
3537	canoe	0	0.0125	0.0125	-0.0125	1.25	0
3538	skydiving	0	0.0125	0.0125	-0.0125	1.25	0
3539	parachute	0	0.0125	0.0125	-0.0125	1.25	0
3540	diseased	0	0.0125	0.0125	-0.0125	1.25	0
3541	graduation	0	0.0125	0.0125	-0.0125	1.25	0
3542	diploma	0	0.0125	0.0125	-0.0125	1.25	0
3543	fraternity	0	0.0125	0.0125	-0.0125	1.25	0
3544	pledge	0	0.0125	0.0125	-0.0125	1.25	0
3545	policeman	0	0.0125	0.0125	-0.0125	1.25	0
3546	fireman	0	0.0125	0.0125	-0.0125	1.25	0
3548	balloons	0	0.0125	0.0125	-0.0125	1.25	0
3549	clowns	0	0.0125	0.0125	-0.0125	1.25	0
3550	streamers	0	0.0125	0.0125	-0.0125	1.25	0
3551	roadtrip	0	0.0125	0.0125	-0.0125	1.25	0
3552	peanuts	0	0.0125	0.0125	-0.0125	1.25	0
3553	ipad	0	0.0125	0.0125	-0.0125	1.25	0
3554	booksack	0	0.0125	0.0125	-0.0125	1.25	0
3556	jewelery	0	0.0125	0.0125	-0.0125	1.25	0
3557	diamonds	0	0.0125	0.0125	-0.0125	1.25	0
3558	arena	0	0.0125	0.0125	-0.0125	1.25	0
3560	playground	0	0.0125	0.0125	-0.0125	1.25	0
3561	rip	0	0.0125	0.0125	-0.0125	1.25	0
3562	golf	0	0.0125	0.0125	-0.0125	1.25	0
3563	pounds	0	0.0125	0.0125	-0.0125	1.25	0
3564	hammers	0	0.0125	0.0125	-0.0125	1.25	0
3565	bleed	0	0.0125	0.0125	-0.0125	1.25	0
3567	unseen	0	0.0125	0.0125	-0.0125	1.25	0
3568	mystery	0	0.0125	0.0125	-0.0125	1.25	0
3569	killer	0	0.0125	0.0125	-0.0125	1.25	0
3570	funeral	0	0.0125	0.0125	-0.0125	1.25	0
3571	unhappy	0	0.0125	0.0125	-0.0125	1.25	0
3572	lanudry	0	0.0125	0.0125	-0.0125	1.25	0
3573	privlage	0	0.0125	0.0125	-0.0125	1.25	0
3574	ugly	0	0.0125	0.0125	-0.0125	1.25	0
3575	witch	0	0.0125	0.0125	-0.0125	1.25	0
3576	sickly	0	0.0125	0.0125	-0.0125	1.25	0
3577	careal	0	0.0125	0.0125	-0.0125	1.25	0
3578	gravy	0	0.0125	0.0125	-0.0125	1.25	0
3579	fleas	0	0.0125	0.0125	-0.0125	1.25	0
3580	doctors	0	0.0125	0.0125	-0.0125	1.25	0
3581	plauge	0	0.0125	0.0125	-0.0125	1.25	0
3582	chinese	0	0.0125	0.0125	-0.0125	1.25	0
3583	racecar	0	0.0125	0.0125	-0.0125	1.25	0
3584	speeding	0	0.0125	0.0125	-0.0125	1.25	0
3585	having	0	0.0125	0.0125	-0.0125	1.25	0
3586	preasents	0	0.0125	0.0125	-0.0125	1.25	0
3588	they	0	0.0125	0.0125	-0.0125	1.25	0
3589	their	0	0.0125	0.0125	-0.0125	1.25	0
3590	kittens	0	0.0125	0.0125	-0.0125	1.25	0
3591	puppies	0	0.0125	0.0125	-0.0125	1.25	0
3592	babies	0	0.0125	0.0125	-0.0125	1.25	0
3593	coyote	0	0.0125	0.0125	-0.0125	1.25	0
3594	hedgehog	0	0.0125	0.0125	-0.0125	1.25	0
3595	sonic	0	0.0125	0.0125	-0.0125	1.25	0
3596	watermelon	0	0.0125	0.0125	-0.0125	1.25	0
3597	intelligent	0	0.0125	0.0125	-0.0125	1.25	0
3598	wise	0	0.0125	0.0125	-0.0125	1.25	0
3600	arizona	0	0.0125	0.0125	-0.0125	1.25	0
3601	texas	0	0.0125	0.0125	-0.0125	1.25	0
3602	california	0	0.0125	0.0125	-0.0125	1.25	0
3603	illinois	0	0.0125	0.0125	-0.0125	1.25	0
3605	alaska	0	0.0125	0.0125	-0.0125	1.25	0
3606	hawaii	0	0.0125	0.0125	-0.0125	1.25	0
3607	seattle	0	0.0125	0.0125	-0.0125	1.25	0
3608	washington	0	0.0125	0.0125	-0.0125	1.25	0
3609	virginia	0	0.0125	0.0125	-0.0125	1.25	0
3610	vermont	0	0.0125	0.0125	-0.0125	1.25	0
3611	ohio	0	0.0125	0.0125	-0.0125	1.25	0
3612	michigan	0	0.0125	0.0125	-0.0125	1.25	0
3613	detroit	0	0.0125	0.0125	-0.0125	1.25	0
3615	milwaukee	0	0.0125	0.0125	-0.0125	1.25	0
3616	rockford	0	0.0125	0.0125	-0.0125	1.25	0
3617	nutrition	0	0.0125	0.0125	-0.0125	1.25	0
3618	sustenance	0	0.0125	0.0125	-0.0125	1.25	0
3619	sustain	0	0.0125	0.0125	-0.0125	1.25	0
3620	fittest	0	0.0125	0.0125	-0.0125	1.25	0
3621	nutrients	0	0.0125	0.0125	-0.0125	1.25	0
3622	vitamons	0	0.0125	0.0125	-0.0125	1.25	0
3624	flexible	0	0.0125	0.0125	-0.0125	1.25	0
3625	tap	0	0.0125	0.0125	-0.0125	1.25	0
3626	fell	0	0.0125	0.0125	-0.0125	1.25	0
3627	tile	0	0.0125	0.0125	-0.0125	1.25	0
3628	ceiling	0	0.0125	0.0125	-0.0125	1.25	0
3629	electronic	0	0.0125	0.0125	-0.0125	1.25	0
3630	magnet	0	0.0125	0.0125	-0.0125	1.25	0
3631	battery	0	0.0125	0.0125	-0.0125	1.25	0
3632	wires	0	0.0125	0.0125	-0.0125	1.25	0
3633	snakes	0	0.0125	0.0125	-0.0125	1.25	0
3634	tadpole	0	0.0125	0.0125	-0.0125	1.25	0
3635	guppy	0	0.0125	0.0125	-0.0125	1.25	0
3637	fillet	0	0.0125	0.0125	-0.0125	1.25	0
3639	burp	0	0.0125	0.0125	-0.0125	1.25	0
3640	ch	0	0.0125	0.0125	-0.0125	1.25	0
3641	downward	0	0.0125	0.0125	-0.0125	1.25	0
3642	moved	0	0.0125	0.0125	-0.0125	1.25	0
3643	side	0	0.0125	0.0125	-0.0125	1.25	0
3644	replacement	0	0.0125	0.0125	-0.0125	1.25	0
3645	bold	0	0.0125	0.0125	-0.0125	1.25	0
3646	daring	0	0.0125	0.0125	-0.0125	1.25	0
3647	skydive	0	0.0125	0.0125	-0.0125	1.25	0
3648	anima;	0	0.0125	0.0125	-0.0125	1.25	0
3649	dull	0	0.0125	0.0125	-0.0125	1.25	0
3650	bruch	0	0.0125	0.0125	-0.0125	1.25	0
3651	grease	0	0.0125	0.0125	-0.0125	1.25	0
3652	supper	0	0.0125	0.0125	-0.0125	1.25	0
3653	lunge	0	0.0125	0.0125	-0.0125	1.25	0
3654	sugary	0	0.0125	0.0125	-0.0125	1.25	0
3655	monday	0	0.0125	0.0125	-0.0125	1.25	0
3656	today	0	0.0125	0.0125	-0.0125	1.25	0
3658	skyscrapers	0	0.0125	0.0125	-0.0125	1.25	0
3659	dusty	0	0.0125	0.0125	-0.0125	1.25	0
3660	salty	0	0.0125	0.0125	-0.0125	1.25	0
3661	manicotti	0	0.0125	0.0125	-0.0125	1.25	0
3662	noodle	0	0.0125	0.0125	-0.0125	1.25	0
3663	whole	0	0.0125	0.0125	-0.0125	1.25	0
3664	act	0	0.0125	0.0125	-0.0125	1.25	0
3665	misbehave	0	0.0125	0.0125	-0.0125	1.25	0
3666	stumble	0	0.0125	0.0125	-0.0125	1.25	0
3667	spice	0	0.0125	0.0125	-0.0125	1.25	0
3668	yum	0	0.0125	0.0125	-0.0125	1.25	0
3669	brand	0	0.0125	0.0125	-0.0125	1.25	0
3670	gum	0	0.0125	0.0125	-0.0125	1.25	0
3671	smack	0	0.0125	0.0125	-0.0125	1.25	0
3672	slap	0	0.0125	0.0125	-0.0125	1.25	0
3673	garbage	0	0.0125	0.0125	-0.0125	1.25	0
3674	bin	0	0.0125	0.0125	-0.0125	1.25	0
3675	tabloid	0	0.0125	0.0125	-0.0125	1.25	0
3676	parlor	0	0.0125	0.0125	-0.0125	1.25	0
3677	markets	0	0.0125	0.0125	-0.0125	1.25	0
3678	obligation	0	0.0125	0.0125	-0.0125	1.25	0
3679	boredom	0	0.0125	0.0125	-0.0125	1.25	0
3680	innovation	0	0.0125	0.0125	-0.0125	1.25	0
3682	diagram	0	0.0125	0.0125	-0.0125	1.25	0
3683	whiteboard	0	0.0125	0.0125	-0.0125	1.25	0
3684	refrigerator	0	0.0125	0.0125	-0.0125	1.25	0
3685	mittens	0	0.0125	0.0125	-0.0125	1.25	0
3687	antique	0	0.0125	0.0125	-0.0125	1.25	0
3689	costume	0	0.0125	0.0125	-0.0125	1.25	0
3690	disguise	0	0.0125	0.0125	-0.0125	1.25	0
3691	spy	0	0.0125	0.0125	-0.0125	1.25	0
3692	intrigue	0	0.0125	0.0125	-0.0125	1.25	0
3693	shutdown	0	0.0125	0.0125	-0.0125	1.25	0
3694	unconditional	0	0.0125	0.0125	-0.0125	1.25	0
3695	restless	0	0.0125	0.0125	-0.0125	1.25	0
3696	searching	0	0.0125	0.0125	-0.0125	1.25	0
3697	like	0	0.0125	0.0125	-0.0125	1.25	0
3698	busy	0	0.0125	0.0125	-0.0125	1.25	0
3699	fuzzy	0	0.0125	0.0125	-0.0125	1.25	0
3700	chasing	0	0.0125	0.0125	-0.0125	1.25	0
3701	forget	0	0.0125	0.0125	-0.0125	1.25	0
3702	knight	0	0.0125	0.0125	-0.0125	1.25	0
3703	rook	0	0.0125	0.0125	-0.0125	1.25	0
3704	chess	0	0.0125	0.0125	-0.0125	1.25	0
3705	follower	0	0.0125	0.0125	-0.0125	1.25	0
3706	screw	0	0.0125	0.0125	-0.0125	1.25	0
3707	dopey	0	0.0125	0.0125	-0.0125	1.25	0
3708	grumpy	0	0.0125	0.0125	-0.0125	1.25	0
3709	sneezy	0	0.0125	0.0125	-0.0125	1.25	0
3710	doc	0	0.0125	0.0125	-0.0125	1.25	0
3711	theme	0	0.0125	0.0125	-0.0125	1.25	0
3713	bend	0	0.0125	0.0125	-0.0125	1.25	0
3715	scenery	0	0.0125	0.0125	-0.0125	1.25	0
3716	camper	0	0.0125	0.0125	-0.0125	1.25	0
3717	vinyl	0	0.0125	0.0125	-0.0125	1.25	0
3719	cd	0	0.0125	0.0125	-0.0125	1.25	0
3720	bolts	0	0.0125	0.0125	-0.0125	1.25	0
3721	rolling	0	0.0125	0.0125	-0.0125	1.25	0
3722	standing	0	0.0125	0.0125	-0.0125	1.25	0
3723	sitting	0	0.0125	0.0125	-0.0125	1.25	0
3724	cutter	0	0.0125	0.0125	-0.0125	1.25	0
3725	oh	0	0.0125	0.0125	-0.0125	1.25	0
3727	sculpture	0	0.0125	0.0125	-0.0125	1.25	0
3728	sightsee	0	0.0125	0.0125	-0.0125	1.25	0
3729	senate	0	0.0125	0.0125	-0.0125	1.25	0
3730	tigers	0	0.0125	0.0125	-0.0125	1.25	0
3731	bears	0	0.0125	0.0125	-0.0125	1.25	0
3732	graze	0	0.0125	0.0125	-0.0125	1.25	0
3733	fruits	0	0.0125	0.0125	-0.0125	1.25	0
3734	acne	0	0.0125	0.0125	-0.0125	1.25	0
3735	skincare	0	0.0125	0.0125	-0.0125	1.25	0
3736	dermatologist	0	0.0125	0.0125	-0.0125	1.25	0
3737	appointment	0	0.0125	0.0125	-0.0125	1.25	0
3738	secretary	0	0.0125	0.0125	-0.0125	1.25	0
3740	programmer	0	0.0125	0.0125	-0.0125	1.25	0
3741	graduate	0	0.0125	0.0125	-0.0125	1.25	0
3742	celebrate	0	0.0125	0.0125	-0.0125	1.25	0
3743	ambition	0	0.0125	0.0125	-0.0125	1.25	0
3744	dedicate	0	0.0125	0.0125	-0.0125	1.25	0
3745	professor	0	0.0125	0.0125	-0.0125	1.25	0
3746	tranquil	0	0.0125	0.0125	-0.0125	1.25	0
3747	pine	0	0.0125	0.0125	-0.0125	1.25	0
3748	pinecone	0	0.0125	0.0125	-0.0125	1.25	0
3749	aroma	0	0.0125	0.0125	-0.0125	1.25	0
3750	campfire	0	0.0125	0.0125	-0.0125	1.25	0
3751	log	0	0.0125	0.0125	-0.0125	1.25	0
3752	lumber	0	0.0125	0.0125	-0.0125	1.25	0
3753	ozone	0	0.0125	0.0125	-0.0125	1.25	0
3755	emission	0	0.0125	0.0125	-0.0125	1.25	0
3756	glacier	0	0.0125	0.0125	-0.0125	1.25	0
3757	slope	0	0.0125	0.0125	-0.0125	1.25	0
3758	cabin	0	0.0125	0.0125	-0.0125	1.25	0
3760	miss	0	0.0125	0.0125	-0.0125	1.25	0
3761	bound	0	0.0125	0.0125	-0.0125	1.25	0
3762	gagged	0	0.0125	0.0125	-0.0125	1.25	0
3763	paste	0	0.0125	0.0125	-0.0125	1.25	0
3764	cassette	0	0.0125	0.0125	-0.0125	1.25	0
3765	exhaust	0	0.0125	0.0125	-0.0125	1.25	0
3766	lockdown	0	0.0125	0.0125	-0.0125	1.25	0
3767	sideways	0	0.0125	0.0125	-0.0125	1.25	0
3768	strafe	0	0.0125	0.0125	-0.0125	1.25	0
3769	lightbulb	0	0.0125	0.0125	-0.0125	1.25	0
3770	putting	0	0.0125	0.0125	-0.0125	1.25	0
3771	nuggets	0	0.0125	0.0125	-0.0125	1.25	0
3772	wares	0	0.0125	0.0125	-0.0125	1.25	0
3773	data	0	0.0125	0.0125	-0.0125	1.25	0
3774	illustrate	0	0.0125	0.0125	-0.0125	1.25	0
3775	correlation	0	0.0125	0.0125	-0.0125	1.25	0
3776	browse	0	0.0125	0.0125	-0.0125	1.25	0
3777	choose	0	0.0125	0.0125	-0.0125	1.25	0
3778	decide	0	0.0125	0.0125	-0.0125	1.25	0
3779	option	0	0.0125	0.0125	-0.0125	1.25	0
3781	action	0	0.0125	0.0125	-0.0125	1.25	0
3782	beginning	0	0.0125	0.0125	-0.0125	1.25	0
3783	improve	0	0.0125	0.0125	-0.0125	1.25	0
3784	report	0	0.0125	0.0125	-0.0125	1.25	0
3786	insert	0	0.0125	0.0125	-0.0125	1.25	0
3787	enter	0	0.0125	0.0125	-0.0125	1.25	0
3788	shift	0	0.0125	0.0125	-0.0125	1.25	0
3789	guee	0	0.0125	0.0125	-0.0125	1.25	0
3790	greek	0	0.0125	0.0125	-0.0125	1.25	0
3791	sleeper	0	0.0125	0.0125	-0.0125	1.25	0
3792	anyone	0	0.0125	0.0125	-0.0125	1.25	0
3793	cofeee	0	0.0125	0.0125	-0.0125	1.25	0
3794	airline	0	0.0125	0.0125	-0.0125	1.25	0
3795	because	0	0.0125	0.0125	-0.0125	1.25	0
3796	he	0	0.0125	0.0125	-0.0125	1.25	0
3797	\\she	0	0.0125	0.0125	-0.0125	1.25	0
3798	gull	0	0.0125	0.0125	-0.0125	1.25	0
3799	tickle	0	0.0125	0.0125	-0.0125	1.25	0
3800	trait	0	0.0125	0.0125	-0.0125	1.25	0
3801	ever	0	0.0125	0.0125	-0.0125	1.25	0
3802	nebula	0	0.0125	0.0125	-0.0125	1.25	0
3803	tunnel	0	0.0125	0.0125	-0.0125	1.25	0
3804	underground	0	0.0125	0.0125	-0.0125	1.25	0
3805	stink	0	0.0125	0.0125	-0.0125	1.25	0
3806	stench	0	0.0125	0.0125	-0.0125	1.25	0
3807	rats	0	0.0125	0.0125	-0.0125	1.25	0
3808	trash	0	0.0125	0.0125	-0.0125	1.25	0
3809	ruining	0	0.0125	0.0125	-0.0125	1.25	0
3810	rotate	0	0.0125	0.0125	-0.0125	1.25	0
3811	wasted	0	0.0125	0.0125	-0.0125	1.25	0
3812	anything	0	0.0125	0.0125	-0.0125	1.25	0
3813	crate	0	0.0125	0.0125	-0.0125	1.25	0
3815	acquire	0	0.0125	0.0125	-0.0125	1.25	0
3816	succeed	0	0.0125	0.0125	-0.0125	1.25	0
3817	something	0	0.0125	0.0125	-0.0125	1.25	0
3818	but	0	0.0125	0.0125	-0.0125	1.25	0
3819	not	0	0.0125	0.0125	-0.0125	1.25	0
3821	final	0	0.0125	0.0125	-0.0125	1.25	0
3822	armour	0	0.0125	0.0125	-0.0125	1.25	0
3823	hanger	0	0.0125	0.0125	-0.0125	1.25	0
3824	sharing	0	0.0125	0.0125	-0.0125	1.25	0
3826	scooter	0	0.0125	0.0125	-0.0125	1.25	0
3827	ramp	0	0.0125	0.0125	-0.0125	1.25	0
3828	scateboard	0	0.0125	0.0125	-0.0125	1.25	0
3829	bowl	0	0.0125	0.0125	-0.0125	1.25	0
3830	sundae	0	0.0125	0.0125	-0.0125	1.25	0
3832	pop	0	0.0125	0.0125	-0.0125	1.25	0
3833	made	0	0.0125	0.0125	-0.0125	1.25	0
3834	owner	0	0.0125	0.0125	-0.0125	1.25	0
3835	groomer	0	0.0125	0.0125	-0.0125	1.25	0
3836	stylist	0	0.0125	0.0125	-0.0125	1.25	0
3837	maker	0	0.0125	0.0125	-0.0125	1.25	0
3838	telecommute	0	0.0125	0.0125	-0.0125	1.25	0
3839	interaction	0	0.0125	0.0125	-0.0125	1.25	0
3840	skills	0	0.0125	0.0125	-0.0125	1.25	0
3841	events	0	0.0125	0.0125	-0.0125	1.25	0
3842	antibody	0	0.0125	0.0125	-0.0125	1.25	0
3843	vaccine	0	0.0125	0.0125	-0.0125	1.25	0
3844	interest	0	0.0125	0.0125	-0.0125	1.25	0
3845	investment	0	0.0125	0.0125	-0.0125	1.25	0
3846	decline	0	0.0125	0.0125	-0.0125	1.25	0
3847	donations	0	0.0125	0.0125	-0.0125	1.25	0
3848	worldwide	0	0.0125	0.0125	-0.0125	1.25	0
3849	trouble	0	0.0125	0.0125	-0.0125	1.25	0
3850	fancy	0	0.0125	0.0125	-0.0125	1.25	0
3851	jumping	0	0.0125	0.0125	-0.0125	1.25	0
3852	elbows	0	0.0125	0.0125	-0.0125	1.25	0
3853	pelvis	0	0.0125	0.0125	-0.0125	1.25	0
3855	genitals	0	0.0125	0.0125	-0.0125	1.25	0
3856	testes	0	0.0125	0.0125	-0.0125	1.25	0
3858	womb	0	0.0125	0.0125	-0.0125	1.25	0
3859	conscious	0	0.0125	0.0125	-0.0125	1.25	0
3860	able	0	0.0125	0.0125	-0.0125	1.25	0
3861	capable	0	0.0125	0.0125	-0.0125	1.25	0
3862	skilled	0	0.0125	0.0125	-0.0125	1.25	0
3863	clever	0	0.0125	0.0125	-0.0125	1.25	0
3864	cunning	0	0.0125	0.0125	-0.0125	1.25	0
3865	witty	0	0.0125	0.0125	-0.0125	1.25	0
3866	smiling	0	0.0125	0.0125	-0.0125	1.25	0
3867	sly	0	0.0125	0.0125	-0.0125	1.25	0
3868	seducing	0	0.0125	0.0125	-0.0125	1.25	0
3869	prowl	0	0.0125	0.0125	-0.0125	1.25	0
3870	stalk	0	0.0125	0.0125	-0.0125	1.25	0
3871	satiate	0	0.0125	0.0125	-0.0125	1.25	0
3872	stuffed	0	0.0125	0.0125	-0.0125	1.25	0
3873	bloated	0	0.0125	0.0125	-0.0125	1.25	0
3874	bursting	0	0.0125	0.0125	-0.0125	1.25	0
3875	exploding	0	0.0125	0.0125	-0.0125	1.25	0
3876	shrapnel	0	0.0125	0.0125	-0.0125	1.25	0
3877	jagged	0	0.0125	0.0125	-0.0125	1.25	0
3878	stabbing	0	0.0125	0.0125	-0.0125	1.25	0
3879	bleeding	0	0.0125	0.0125	-0.0125	1.25	0
3880	organisms	0	0.0125	0.0125	-0.0125	1.25	0
3881	bacteria	0	0.0125	0.0125	-0.0125	1.25	0
3882	phones	0	0.0125	0.0125	-0.0125	1.25	0
3883	audible	0	0.0125	0.0125	-0.0125	1.25	0
3884	roaring	0	0.0125	0.0125	-0.0125	1.25	0
3885	depths	0	0.0125	0.0125	-0.0125	1.25	0
3886	jellyfish	0	0.0125	0.0125	-0.0125	1.25	0
3887	sharks	0	0.0125	0.0125	-0.0125	1.25	0
3888	mysterious	0	0.0125	0.0125	-0.0125	1.25	0
3889	unknown	0	0.0125	0.0125	-0.0125	1.25	0
3890	unknowable	0	0.0125	0.0125	-0.0125	1.25	0
3891	ancient	0	0.0125	0.0125	-0.0125	1.25	0
3892	arcane	0	0.0125	0.0125	-0.0125	1.25	0
3894	laps	0	0.0125	0.0125	-0.0125	1.25	0
3895	butocks	0	0.0125	0.0125	-0.0125	1.25	0
3896	penis	0	0.0125	0.0125	-0.0125	1.25	0
3897	intestine	0	0.0125	0.0125	-0.0125	1.25	0
3898	boobs	0	0.0125	0.0125	-0.0125	1.25	0
3901	demand	0	0.0125	0.0125	-0.0125	1.25	0
3902	engage	0	0.0125	0.0125	-0.0125	1.25	0
3903	marria	0	0.0125	0.0125	-0.0125	1.25	0
3904	odd	0	0.0125	0.0125	-0.0125	1.25	0
3905	tied	0	0.0125	0.0125	-0.0125	1.25	0
3906	lied	0	0.0125	0.0125	-0.0125	1.25	0
3907	strange	0	0.0125	0.0125	-0.0125	1.25	0
3908	conffused	0	0.0125	0.0125	-0.0125	1.25	0
3909	breakfest	0	0.0125	0.0125	-0.0125	1.25	0
3910	disturbing	0	0.0125	0.0125	-0.0125	1.25	0
3911	drunk	0	0.0125	0.0125	-0.0125	1.25	0
3912	smoking	0	0.0125	0.0125	-0.0125	1.25	0
3913	hateful	0	0.0125	0.0125	-0.0125	1.25	0
3914	fluff	0	0.0125	0.0125	-0.0125	1.25	0
3915	medival	0	0.0125	0.0125	-0.0125	1.25	0
3916	knights	0	0.0125	0.0125	-0.0125	1.25	0
3917	shining	0	0.0125	0.0125	-0.0125	1.25	0
3918	sorrow	0	0.0125	0.0125	-0.0125	1.25	0
3919	mourn	0	0.0125	0.0125	-0.0125	1.25	0
3920	embers	0	0.0125	0.0125	-0.0125	1.25	0
3921	damaged	0	0.0125	0.0125	-0.0125	1.25	0
3922	mental	0	0.0125	0.0125	-0.0125	1.25	0
3923	illness	0	0.0125	0.0125	-0.0125	1.25	0
3924	muddy	0	0.0125	0.0125	-0.0125	1.25	0
3925	frie	0	0.0125	0.0125	-0.0125	1.25	0
3926	lats	0	0.0125	0.0125	-0.0125	1.25	0
3927	pecs	0	0.0125	0.0125	-0.0125	1.25	0
3928	hamstrings	0	0.0125	0.0125	-0.0125	1.25	0
3929	quads	0	0.0125	0.0125	-0.0125	1.25	0
3930	airy	0	0.0125	0.0125	-0.0125	1.25	0
3931	paws	0	0.0125	0.0125	-0.0125	1.25	0
3932	snout	0	0.0125	0.0125	-0.0125	1.25	0
3933	colon	0	0.0125	0.0125	-0.0125	1.25	0
3934	uterus	0	0.0125	0.0125	-0.0125	1.25	0
3935	brows	0	0.0125	0.0125	-0.0125	1.25	0
3936	eyelashes	0	0.0125	0.0125	-0.0125	1.25	0
3937	toenails	0	0.0125	0.0125	-0.0125	1.25	0
3938	appendix	0	0.0125	0.0125	-0.0125	1.25	0
3939	behind	0	0.0125	0.0125	-0.0125	1.25	0
3941	towels	0	0.0125	0.0125	-0.0125	1.25	0
3942	kiss	0	0.0125	0.0125	-0.0125	1.25	0
3943	hug	0	0.0125	0.0125	-0.0125	1.25	0
3944	crush	0	0.0125	0.0125	-0.0125	1.25	0
3945	follow	0	0.0125	0.0125	-0.0125	1.25	0
3946	ponder	0	0.0125	0.0125	-0.0125	1.25	0
3948	lay	0	0.0125	0.0125	-0.0125	1.25	0
3949	slide	0	0.0125	0.0125	-0.0125	1.25	0
3950	review	0	0.0125	0.0125	-0.0125	1.25	0
3951	ebay	0	0.0125	0.0125	-0.0125	1.25	0
3952	films	0	0.0125	0.0125	-0.0125	1.25	0
3953	deals	0	0.0125	0.0125	-0.0125	1.25	0
3954	use	0	0.0125	0.0125	-0.0125	1.25	0
3955	theater	0	0.0125	0.0125	-0.0125	1.25	0
3956	liquip	0	0.0125	0.0125	-0.0125	1.25	0
3957	maid	0	0.0125	0.0125	-0.0125	1.25	0
3958	parking	0	0.0125	0.0125	-0.0125	1.25	0
3959	matches	0	0.0125	0.0125	-0.0125	1.25	0
3960	fox	0	0.0125	0.0125	-0.0125	1.25	0
3961	lego	0	0.0125	0.0125	-0.0125	1.25	0
3962	fossil	0	0.0125	0.0125	-0.0125	1.25	0
3963	dinosaur	0	0.0125	0.0125	-0.0125	1.25	0
3964	gonzales	0	0.0125	0.0125	-0.0125	1.25	0
3965	speedy	0	0.0125	0.0125	-0.0125	1.25	0
3966	slowpoke	0	0.0125	0.0125	-0.0125	1.25	0
3967	rodriguez	0	0.0125	0.0125	-0.0125	1.25	0
3968	axel	0	0.0125	0.0125	-0.0125	1.25	0
3969	4wheeldrive	0	0.0125	0.0125	-0.0125	1.25	0
3970	semi	0	0.0125	0.0125	-0.0125	1.25	0
3971	optimusprime	0	0.0125	0.0125	-0.0125	1.25	0
3972	transformers	0	0.0125	0.0125	-0.0125	1.25	0
3973	rangers	0	0.0125	0.0125	-0.0125	1.25	0
3974	smith	0	0.0125	0.0125	-0.0125	1.25	0
3975	baskets	0	0.0125	0.0125	-0.0125	1.25	0
3976	smarter	0	0.0125	0.0125	-0.0125	1.25	0
3977	boo-boo	0	0.0125	0.0125	-0.0125	1.25	0
3979	opener	0	0.0125	0.0125	-0.0125	1.25	0
3980	stab	0	0.0125	0.0125	-0.0125	1.25	0
3981	mutder	0	0.0125	0.0125	-0.0125	1.25	0
3982	detective	0	0.0125	0.0125	-0.0125	1.25	0
3983	holmes	0	0.0125	0.0125	-0.0125	1.25	0
3984	warson	0	0.0125	0.0125	-0.0125	1.25	0
3985	presume	0	0.0125	0.0125	-0.0125	1.25	0
3986	livingston	0	0.0125	0.0125	-0.0125	1.25	0
3987	feul	0	0.0125	0.0125	-0.0125	1.25	0
3988	ash	0	0.0125	0.0125	-0.0125	1.25	0
3989	tray	0	0.0125	0.0125	-0.0125	1.25	0
3990	buckle	0	0.0125	0.0125	-0.0125	1.25	0
3991	fasten	0	0.0125	0.0125	-0.0125	1.25	0
3992	loosen	0	0.0125	0.0125	-0.0125	1.25	0
3993	conditioner	0	0.0125	0.0125	-0.0125	1.25	0
3994	style	0	0.0125	0.0125	-0.0125	1.25	0
3995	deodorant	0	0.0125	0.0125	-0.0125	1.25	0
3996	moisturizer	0	0.0125	0.0125	-0.0125	1.25	0
3997	organized	0	0.0125	0.0125	-0.0125	1.25	0
3998	pantry	0	0.0125	0.0125	-0.0125	1.25	0
3999	crackers	0	0.0125	0.0125	-0.0125	1.25	0
4000	triscuits	0	0.0125	0.0125	-0.0125	1.25	0
4001	decorations	0	0.0125	0.0125	-0.0125	1.25	0
4002	koolaid	0	0.0125	0.0125	-0.0125	1.25	0
4003	chickens	0	0.0125	0.0125	-0.0125	1.25	0
4004	rides	0	0.0125	0.0125	-0.0125	1.25	0
4005	treehouse	0	0.0125	0.0125	-0.0125	1.25	0
4006	climbing	0	0.0125	0.0125	-0.0125	1.25	0
4007	pretend	0	0.0125	0.0125	-0.0125	1.25	0
4008	cousins	0	0.0125	0.0125	-0.0125	1.25	0
4009	peel	0	0.0125	0.0125	-0.0125	1.25	0
4010	beetle	0	0.0125	0.0125	-0.0125	1.25	0
4011	ham	0	0.0125	0.0125	-0.0125	1.25	0
4012	swiss	0	0.0125	0.0125	-0.0125	1.25	0
4013	loaf	0	0.0125	0.0125	-0.0125	1.25	0
4014	shelter	0	0.0125	0.0125	-0.0125	1.25	0
4015	coffin	0	0.0125	0.0125	-0.0125	1.25	0
4016	velvet	0	0.0125	0.0125	-0.0125	1.25	0
4017	curtain	0	0.0125	0.0125	-0.0125	1.25	0
4018	lot	0	0.0125	0.0125	-0.0125	1.25	0
4019	unstable	0	0.0125	0.0125	-0.0125	1.25	0
4020	leaning	0	0.0125	0.0125	-0.0125	1.25	0
4021	tilt	0	0.0125	0.0125	-0.0125	1.25	0
4022	sandal	0	0.0125	0.0125	-0.0125	1.25	0
4023	shells	0	0.0125	0.0125	-0.0125	1.25	0
4024	turtles	0	0.0125	0.0125	-0.0125	1.25	0
4025	shadows	0	0.0125	0.0125	-0.0125	1.25	0
4026	gritty	0	0.0125	0.0125	-0.0125	1.25	0
4027	turquise	0	0.0125	0.0125	-0.0125	1.25	0
4028	bolo	0	0.0125	0.0125	-0.0125	1.25	0
4029	heating	0	0.0125	0.0125	-0.0125	1.25	0
4030	element	0	0.0125	0.0125	-0.0125	1.25	0
4031	dusk	0	0.0125	0.0125	-0.0125	1.25	0
4032	soot	0	0.0125	0.0125	-0.0125	1.25	0
4033	dice	0	0.0125	0.0125	-0.0125	1.25	0
4034	trace	0	0.0125	0.0125	-0.0125	1.25	0
4035	stripe	0	0.0125	0.0125	-0.0125	1.25	0
4036	tassles	0	0.0125	0.0125	-0.0125	1.25	0
4037	cheer	0	0.0125	0.0125	-0.0125	1.25	0
4038	crystal	0	0.0125	0.0125	-0.0125	1.25	0
4039	boardwalk	0	0.0125	0.0125	-0.0125	1.25	0
4040	sandals	0	0.0125	0.0125	-0.0125	1.25	0
4041	brake	0	0.0125	0.0125	-0.0125	1.25	0
4042	pedal	0	0.0125	0.0125	-0.0125	1.25	0
4043	limit	0	0.0125	0.0125	-0.0125	1.25	0
4044	boxing	0	0.0125	0.0125	-0.0125	1.25	0
4045	pilates	0	0.0125	0.0125	-0.0125	1.25	0
4046	send	0	0.0125	0.0125	-0.0125	1.25	0
4047	packae	0	0.0125	0.0125	-0.0125	1.25	0
4048	older	0	0.0125	0.0125	-0.0125	1.25	0
4049	special	0	0.0125	0.0125	-0.0125	1.25	0
4050	exit	0	0.0125	0.0125	-0.0125	1.25	0
4051	delte	0	0.0125	0.0125	-0.0125	1.25	0
4052	apa	0	0.0125	0.0125	-0.0125	1.25	0
4053	format	0	0.0125	0.0125	-0.0125	1.25	0
4054	reference	0	0.0125	0.0125	-0.0125	1.25	0
4055	title	0	0.0125	0.0125	-0.0125	1.25	0
4056	source	0	0.0125	0.0125	-0.0125	1.25	0
4057	gpa	0	0.0125	0.0125	-0.0125	1.25	0
4058	transcript	0	0.0125	0.0125	-0.0125	1.25	0
4059	application	0	0.0125	0.0125	-0.0125	1.25	0
4060	dietician	0	0.0125	0.0125	-0.0125	1.25	0
4061	janito	0	0.0125	0.0125	-0.0125	1.25	0
4062	janitor	0	0.0125	0.0125	-0.0125	1.25	0
4063	spong	0	0.0125	0.0125	-0.0125	1.25	0
4064	thrift	0	0.0125	0.0125	-0.0125	1.25	0
4065	donate	0	0.0125	0.0125	-0.0125	1.25	0
4066	profi	0	0.0125	0.0125	-0.0125	1.25	0
4067	profit	0	0.0125	0.0125	-0.0125	1.25	0
4068	expenses	0	0.0125	0.0125	-0.0125	1.25	0
4069	lure	0	0.0125	0.0125	-0.0125	1.25	0
4070	tackle	0	0.0125	0.0125	-0.0125	1.25	0
4071	sinker	0	0.0125	0.0125	-0.0125	1.25	0
4072	surface	0	0.0125	0.0125	-0.0125	1.25	0
4073	dinghy	0	0.0125	0.0125	-0.0125	1.25	0
4074	deck	0	0.0125	0.0125	-0.0125	1.25	0
4075	raft	0	0.0125	0.0125	-0.0125	1.25	0
4076	oars	0	0.0125	0.0125	-0.0125	1.25	0
4077	throb	0	0.0125	0.0125	-0.0125	1.25	0
4078	pulse	0	0.0125	0.0125	-0.0125	1.25	0
4079	stone	0	0.0125	0.0125	-0.0125	1.25	0
4080	haunting	0	0.0125	0.0125	-0.0125	1.25	0
4081	venison	0	0.0125	0.0125	-0.0125	1.25	0
4082	smashed	0	0.0125	0.0125	-0.0125	1.25	0
4083	nevada	0	0.0125	0.0125	-0.0125	1.25	0
4084	gambling	0	0.0125	0.0125	-0.0125	1.25	0
4085	craps	0	0.0125	0.0125	-0.0125	1.25	0
4086	spain	0	0.0125	0.0125	-0.0125	1.25	0
4087	plain	0	0.0125	0.0125	-0.0125	1.25	0
4088	mexican	0	0.0125	0.0125	-0.0125	1.25	0
4089	tamales	0	0.0125	0.0125	-0.0125	1.25	0
4090	fort	0	0.0125	0.0125	-0.0125	1.25	0
4091	area	0	0.0125	0.0125	-0.0125	1.25	0
4092	acre	0	0.0125	0.0125	-0.0125	1.25	0
4093	valentine	0	0.0125	0.0125	-0.0125	1.25	0
4094	xmas	0	0.0125	0.0125	-0.0125	1.25	0
4095	clause	0	0.0125	0.0125	-0.0125	1.25	0
4096	contract	0	0.0125	0.0125	-0.0125	1.25	0
4097	deal	0	0.0125	0.0125	-0.0125	1.25	0
4098	sos	0	0.0125	0.0125	-0.0125	1.25	0
4099	sinking	0	0.0125	0.0125	-0.0125	1.25	0
4100	finish	0	0.0125	0.0125	-0.0125	1.25	0
4101	phsy	0	0.0125	0.0125	-0.0125	1.25	0
1	body	0.05	0.05	0	0	1	1
5	childhood	0.025	0.025	0	0	1	1
7	friends	0.125	0.125	0	0	1	1
9	birthday	0.0375	0.0375	0	0	1	1
15	pizza	0.0625	0.0625	0	0	1	1
19	fitness	0.0125	0.0125	0	0	1	1
20	yoga	0.0125	0.0125	0	0	1	1
26	animals	0.0625	0.0625	0	0	1	1
36	jewelry	0.025	0.025	0	0	1	1
41	affection	0.0125	0.0125	0	0	1	1
62	tree	0.1875	0.1875	0	0	1	1
[truncated: 2,102 more rows]
