# Supplementary material for: Narrative thinking lingers in spontaneous thought
Source: Nat Commun. 2022 Aug 6;13:4585. doi: 10.1038/s41467-022-32113-6 (PMC9357042; doi:10.1038/s41467-022-32113-6)
Supplement: Supplementary file 4 — Source Data [file 41467_2022_32113_MOESM4_ESM.zip › Source Data/Supplement/FigureS6.csv]

ID	Condition	counterbalance	story_version	target_dprime
1000	Italic	0	Carver (Word-list)	3.39552878612872
1001	Italic	1	Carver (Word-list)	4.86836891009292
1002	Italic	1	Carver (Word-list)	4.86836891009292
1003	Italic	0	Carver (Word-list)	3.7659834036712
1006	Italic	1	Carver (Word-list)	4.86836891009292
1008	Italic	1	Carver (Word-list)	4.86836891009292
1009	Italic	0	Carver (Word-list)	4.34413037675487
1013	Italic	1	Carver (Word-list)	4.86836891009292
1014	Italic	0	Carver (Word-list)	2.88434489421532
1015	Italic	1	Carver (Word-list)	4.86836891009292
1016	Italic	0	Carver (Word-list)	4.86836891009292
1020	Italic	0	Carver (Word-list)	4.86836891009292
1022	Italic	0	Carver (Word-list)	1.6201034510175
1024	Italic	0	Carver (Word-list)	4.86836891009292
1025	Italic	0	Carver (Word-list)	4.34413037675487
1027	Italic	1	Carver (Word-list)	4.34413037675487
1028	Italic	1	Carver (Word-list)	4.86836891009292
1029	Italic	1	Carver (Word-list)	4.86836891009292
1030	Italic	0	Carver (Word-list)	4.86836891009292
1031	Italic	0	Carver (Word-list)	2.51288697058053
1032	Italic	1	Carver (Word-list)	3.39552878612872
1033	Italic	0	Carver (Word-list)	4.86836891009292
1035	Italic	1	Carver (Word-list)	4.86836891009292
1036	Italic	0	Carver (Word-list)	3.7659834036712
1039	Italic	1	Carver (Word-list)	4.86836891009292
1040	Italic	1	Carver (Word-list)	4.86836891009292
1042	Italic	1	Carver (Word-list)	2.88434489421532
1044	Italic	1	Carver (Word-list)	4.86836891009292
1045	Italic	0	Carver (Word-list)	4.34413037675487
1046	Italic	1	Carver (Word-list)	4.86836891009292
1047	Italic	1	Carver (Word-list)	4.86836891009292
1048	Italic	1	Carver (Word-list)	4.86836891009292
1050	Italic	1	Carver (Word-list)	1.95485235333335
1051	Italic	0	Carver (Word-list)	4.34413037675487
1053	Italic	0	Carver (Word-list)	4.86836891009292
1054	Italic	1	Carver (Word-list)	4.34413037675487
1055	Italic	1	Carver (Word-list)	4.86836891009292
1058	Italic	0	Carver (Word-list)	4.86836891009292
1059	Italic	0	Carver (Word-list)	4.34413037675487
1060	Italic	1	Carver (Word-list)	4.86836891009292
1062	Italic	0	Carver (Word-list)	2.68703491170807
1063	Italic	1	Carver (Word-list)	4.86836891009292
1064	Italic	1	Carver (Word-list)	4.86836891009292
1069	Italic	1	Carver (Word-list)	4.86836891009292
1070	Italic	0	Carver (Word-list)	2.68703491170807
1071	Italic	1	Carver (Word-list)	4.86836891009292
1072	Italic	1	Carver (Word-list)	3.7659834036712
1073	Italic	1	Carver (Word-list)	4.34413037675487
1075	Italic	1	Carver (Word-list)	3.7659834036712
1076	Italic	0	Carver (Word-list)	4.86836891009292
1077	Italic	0	Carver (Word-list)	4.34413037675487
1079	Italic	0	Carver (Word-list)	1.95485235333335
1081	Italic	1	Carver (Word-list)	2.68703491170807
1082	Italic	0	Carver (Word-list)	3.39552878612872
1083	Italic	0	Carver (Word-list)	3.7659834036712
1085	Italic	1	Carver (Word-list)	4.86836891009292
1086	Italic	1	Carver (Word-list)	3.7659834036712
1087	Italic	0	Carver (Word-list)	4.86836891009292
1088	Italic	1	Carver (Word-list)	4.34413037675487
1090	Italic	1	Carver (Word-list)	4.86836891009292
1091	Italic	1	Carver (Word-list)	4.86836891009292
1092	Italic	1	Carver (Word-list)	0.972286309662949
1093	Italic	0	Carver (Word-list)	3.7659834036712
1094	Italic	0	Carver (Word-list)	4.86836891009292
1099	Italic	0	Carver (Word-list)	4.86836891009292
1100	Italic	0	Carver (Word-list)	4.34413037675487
1101	Italic	1	Carver (Word-list)	4.34413037675487
1102	Italic	1	Carver (Word-list)	2.3559530242889
1103	Italic	0	Carver (Word-list)	3.7659834036712
1106	Italic	1	Carver (Word-list)	4.86836891009292
1107	Italic	0	Carver (Word-list)	4.86836891009292
1108	Italic	1	Carver (Word-list)	3.39552878612872
1109	Italic	0	Carver (Word-list)	4.86836891009292
1110	Italic	0	Carver (Word-list)	3.7659834036712
1112	Italic	0	Carver (Word-list)	4.86836891009292
1113	Italic	0	Carver (Word-list)	2.51288697058053
1117	Italic	0	Carver (Word-list)	3.11456873637713
1121	Italic	0	Carver (Word-list)	2.68703491170807
1122	Italic	0	Carver (Word-list)	4.34413037675487
1126	Italic	0	Carver (Word-list)	4.86836891009292
2001	Tangible	0	Carver (Word-list)	2.88434489421532
2004	Tangible	1	Carver (Word-list)	3.7659834036712
2007	Tangible	0	Carver (Word-list)	4.86836891009292
2008	Tangible	1	Carver (Word-list)	2.88434489421532
2009	Tangible	0	Carver (Word-list)	3.11456873637713
2010	Tangible	1	Carver (Word-list)	1.95485235333335
2011	Tangible	1	Carver (Word-list)	3.7659834036712
2012	Tangible	1	Carver (Word-list)	3.7659834036712
2014	Tangible	0	Carver (Word-list)	2.3559530242889
2019	Tangible	1	Carver (Word-list)	2.88434489421532
2023	Tangible	0	Carver (Word-list)	1.83756650029707
2024	Tangible	0	Carver (Word-list)	2.07927880856291
2027	Tangible	0	Carver (Word-list)	2.07927880856291
2028	Tangible	1	Carver (Word-list)	3.7659834036712
2029	Tangible	1	Carver (Word-list)	2.88434489421532
2030	Tangible	0	Carver (Word-list)	3.39552878612872
2031	Tangible	0	Carver (Word-list)	1.6201034510175
2036	Tangible	1	Carver (Word-list)	3.39552878612872
2037	Tangible	1	Carver (Word-list)	1.95485235333335
2039	Tangible	0	Carver (Word-list)	1.51830547713533
2040	Tangible	0	Carver (Word-list)	3.39552878612872
2041	Tangible	0	Carver (Word-list)	1.95485235333335
2043	Tangible	1	Carver (Word-list)	2.07927880856291
2044	Tangible	1	Carver (Word-list)	3.39552878612872
2045	Tangible	1	Carver (Word-list)	2.68703491170807
2046	Tangible	0	Carver (Word-list)	3.11456873637713
2047	Tangible	0	Carver (Word-list)	3.7659834036712
2048	Tangible	0	Carver (Word-list)	3.7659834036712
2050	Tangible	1	Carver (Word-list)	3.11456873637713
2051	Tangible	0	Carver (Word-list)	2.3559530242889
2052	Tangible	1	Carver (Word-list)	4.34413037675487
2053	Tangible	0	Carver (Word-list)	2.88434489421532
2054	Tangible	0	Carver (Word-list)	3.39552878612872
2055	Tangible	0	Carver (Word-list)	2.88434489421532
2057	Tangible	0	Carver (Word-list)	2.51288697058053
2058	Tangible	0	Carver (Word-list)	1.83756650029707
2059	Tangible	1	Carver (Word-list)	0.568759429096659
2060	Tangible	0	Carver (Word-list)	2.68703491170807
2061	Tangible	0	Carver (Word-list)	2.68703491170807
2063	Tangible	0	Carver (Word-list)	3.7659834036712
2064	Tangible	1	Carver (Word-list)	2.51288697058053
2065	Tangible	1	Carver (Word-list)	2.68703491170807
2066	Tangible	0	Carver (Word-list)	0.888902359668089
2070	Tangible	0	Carver (Word-list)	2.88434489421532
2071	Tangible	1	Carver (Word-list)	3.7659834036712
2073	Tangible	0	Carver (Word-list)	3.39552878612872
2074	Tangible	0	Carver (Word-list)	2.3559530242889
2076	Tangible	0	Carver (Word-list)	1.14446586568328
2077	Tangible	0	Carver (Word-list)	1.51830547713533
2079	Tangible	0	Carver (Word-list)	2.88434489421532
2080	Tangible	1	Carver (Word-list)	4.34413037675487
2081	Tangible	1	Carver (Word-list)	3.11456873637713
2082	Tangible	1	Carver (Word-list)	3.7659834036712
2084	Tangible	0	Carver (Word-list)	1.51830547713533
2085	Tangible	0	Carver (Word-list)	2.07927880856291
2089	Tangible	1	Carver (Word-list)	1.14446586568328
2090	Tangible	0	Carver (Word-list)	1.95485235333335
2092	Tangible	1	Carver (Word-list)	0.647126652944482
2093	Tangible	1	Carver (Word-list)	3.11456873637713
2094	Tangible	0	Carver (Word-list)	4.86836891009292
2095	Tangible	1	Carver (Word-list)	3.7659834036712
2097	Tangible	0	Carver (Word-list)	3.11456873637713
2098	Tangible	1	Carver (Word-list)	2.3559530242889
2099	Tangible	1	Carver (Word-list)	0.0374145444717237
2100	Tangible	0	Carver (Word-list)	4.34413037675487
2105	Tangible	1	Carver (Word-list)	1.14446586568328
2107	Tangible	1	Carver (Word-list)	0.491256162800482
2109	Tangible	0	Carver (Word-list)	2.88434489421532
2112	Tangible	0	Carver (Word-list)	2.3559530242889
2113	Tangible	1	Carver (Word-list)	0.807036085682127
2114	Tangible	0	Carver (Word-list)	2.51288697058053
2116	Tangible	1	Carver (Word-list)	3.39552878612872
2117	Tangible	1	Carver (Word-list)	1.51830547713533
2121	Tangible	1	Carver (Word-list)	2.68703491170807
2122	Tangible	1	Carver (Word-list)	3.11456873637713
2123	Tangible	1	Carver (Word-list)	2.21232257062117
2124	Tangible	1	Carver (Word-list)	3.11456873637713
2125	Tangible	1	Carver (Word-list)	2.07927880856291
2126	Tangible	1	Carver (Word-list)	0.807036085682127
2130	Tangible	1	Carver (Word-list)	2.68703491170807
3000	Theme	0	Carver (Word-list)	3.39552878612872
3001	Theme	0	Carver (Word-list)	2.68703491170807
3004	Theme	0	Carver (Word-list)	2.68703491170807
3007	Theme	1	Carver (Word-list)	2.21232257062117
3009	Theme	0	Carver (Word-list)	-0.187335386844726
3011	Theme	1	Carver (Word-list)	-0.568759429096659
3012	Theme	1	Carver (Word-list)	1.6201034510175
3015	Theme	0	Carver (Word-list)	2.3559530242889
3017	Theme	0	Carver (Word-list)	2.88434489421532
3020	Theme	0	Carver (Word-list)	0.888902359668089
3026	Theme	1	Carver (Word-list)	1.95485235333335
3028	Theme	1	Carver (Word-list)	1.32558740776402
3030	Theme	1	Carver (Word-list)	3.39552878612872
3031	Theme	0	Carver (Word-list)	2.88434489421532
3032	Theme	1	Carver (Word-list)	2.51288697058053
3034	Theme	0	Carver (Word-list)	0.972286309662949
3037	Theme	0	Carver (Word-list)	0.262639451409767
3038	Theme	0	Carver (Word-list)	2.21232257062117
3039	Theme	0	Carver (Word-list)	1.72628289658009
3040	Theme	0	Carver (Word-list)	1.6201034510175
3041	Theme	0	Carver (Word-list)	2.07927880856291
3042	Theme	0	Carver (Word-list)	1.95485235333335
3043	Theme	0	Carver (Word-list)	0.568759429096659
3044	Theme	0	Carver (Word-list)	-0.807036085682127
3046	Theme	1	Carver (Word-list)	-0.262639451409767
3047	Theme	0	Carver (Word-list)	-1.05739611370745
3048	Theme	1	Carver (Word-list)	2.68703491170807
3049	Theme	0	Carver (Word-list)	-1.14446586568328
3050	Theme	0	Carver (Word-list)	0.807036085682127
3052	Theme	0	Carver (Word-list)	-0.491256162800482
3054	Theme	1	Carver (Word-list)	2.88434489421532
3055	Theme	1	Carver (Word-list)	2.88434489421532
3056	Theme	1	Carver (Word-list)	2.88434489421532
3057	Theme	0	Carver (Word-list)	3.39552878612872
3058	Theme	0	Carver (Word-list)	0.568759429096659
3060	Theme	0	Carver (Word-list)	0.491256162800482
3061	Theme	1	Carver (Word-list)	3.11456873637713
3066	Theme	1	Carver (Word-list)	0.972286309662949
3067	Theme	1	Carver (Word-list)	-1.05739611370745
3068	Theme	0	Carver (Word-list)	1.14446586568328
3069	Theme	1	Carver (Word-list)	1.83756650029707
3070	Theme	1	Carver (Word-list)	1.6201034510175
3073	Theme	1	Carver (Word-list)	1.6201034510175
3074	Theme	1	Carver (Word-list)	1.95485235333335
3075	Theme	0	Carver (Word-list)	2.51288697058053
3077	Theme	0	Carver (Word-list)	-0.414483929478193
3078	Theme	0	Carver (Word-list)	2.07927880856291
3080	Theme	1	Carver (Word-list)	3.11456873637713
3082	Theme	0	Carver (Word-list)	1.72628289658009
3083	Theme	1	Carver (Word-list)	3.11456873637713
3084	Theme	1	Carver (Word-list)	1.4202973639408
3087	Theme	0	Carver (Word-list)	2.21232257062117
3090	Theme	1	Carver (Word-list)	1.23376135436061
3091	Theme	0	Carver (Word-list)	1.51830547713533
3092	Theme	1	Carver (Word-list)	1.32558740776402
3093	Theme	1	Carver (Word-list)	2.51288697058053
3094	Theme	0	Carver (Word-list)	2.51288697058053
3095	Theme	0	Carver (Word-list)	2.3559530242889
3097	Theme	1	Carver (Word-list)	-0.888902359668089
3098	Theme	1	Carver (Word-list)	2.07927880856291
3099	Theme	0	Carver (Word-list)	2.3559530242889
3101	Theme	0	Carver (Word-list)	0.338317838396949
3106	Theme	1	Carver (Word-list)	1.83756650029707
3107	Theme	0	Carver (Word-list)	1.72628289658009
3108	Theme	1	Carver (Word-list)	3.11456873637713
3110	Theme	1	Carver (Word-list)	2.51288697058053
3111	Theme	1	Carver (Word-list)	3.11456873637713
3112	Theme	1	Carver (Word-list)	1.05739611370745
3113	Theme	1	Carver (Word-list)	0.726500615032008
3114	Theme	1	Carver (Word-list)	-0.972286309662949
3115	Theme	1	Carver (Word-list)	2.51288697058053
3116	Theme	1	Carver (Word-list)	-0.888902359668089
3119	Theme	0	Carver (Word-list)	2.68703491170807
3121	Theme	0	Carver (Word-list)	1.4202973639408
3122	Theme	0	Carver (Word-list)	-1.23376135436061
3123	Theme	0	Carver (Word-list)	0.414483929478193
3129	Theme	1	Carver (Word-list)	-0.568759429096659
3130	Theme	1	Carver (Word-list)	3.39552878612872
3132	Theme	1	Carver (Word-list)	0.647126652944482
3133	Theme	1	Carver (Word-list)	-0.262639451409767
4001	Story	1	Carver (Word-list)	2.3559530242889
4002	Story	0	Carver (Word-list)	2.07927880856291
4003	Story	0	Carver (Word-list)	1.4202973639408
4005	Story	0	Carver (Word-list)	0.491256162800482
4007	Story	0	Carver (Word-list)	0.972286309662949
4008	Story	1	Carver (Word-list)	2.88434489421532
4009	Story	1	Carver (Word-list)	-0.726500615032008
4010	Story	0	Carver (Word-list)	1.83756650029707
4012	Story	1	Carver (Word-list)	3.39552878612872
4013	Story	0	Carver (Word-list)	2.88434489421532
4014	Story	0	Carver (Word-list)	2.3559530242889
4016	Story	1	Carver (Word-list)	2.88434489421532
4017	Story	1	Carver (Word-list)	2.68703491170807
4019	Story	0	Carver (Word-list)	-0.262639451409767
4020	Story	0	Carver (Word-list)	2.07927880856291
4021	Story	1	Carver (Word-list)	1.05739611370745
4022	Story	0	Carver (Word-list)	3.11456873637713
4024	Story	0	Carver (Word-list)	3.39552878612872
4025	Story	0	Carver (Word-list)	1.32558740776402
4026	Story	0	Carver (Word-list)	1.14446586568328
4027	Story	1	Carver (Word-list)	2.07927880856291
4028	Story	0	Carver (Word-list)	2.68703491170807
4029	Story	0	Carver (Word-list)	-0.187335386844726
4031	Story	0	Carver (Word-list)	-0.491256162800482
4032	Story	0	Carver (Word-list)	2.51288697058053
4034	Story	1	Carver (Word-list)	-0.568759429096659
4035	Story	0	Carver (Word-list)	2.68703491170807
4038	Story	0	Carver (Word-list)	2.07927880856291
4039	Story	1	Carver (Word-list)	1.83756650029707
4040	Story	0	Carver (Word-list)	1.4202973639408
4041	Story	0	Carver (Word-list)	1.83756650029707
4042	Story	1	Carver (Word-list)	1.6201034510175
4046	Story	0	Carver (Word-list)	-0.647126652944482
4047	Story	0	Carver (Word-list)	2.68703491170807
4049	Story	1	Carver (Word-list)	3.39552878612872
4050	Story	1	Carver (Word-list)	1.4202973639408
4051	Story	1	Carver (Word-list)	3.39552878612872
4052	Story	0	Carver (Word-list)	0.262639451409767
4053	Story	0	Carver (Word-list)	1.23376135436061
4054	Story	0	Carver (Word-list)	0.262639451409767
4055	Story	0	Carver (Word-list)	0.187335386844726
4056	Story	1	Carver (Word-list)	1.51830547713533
4057	Story	0	Carver (Word-list)	2.68703491170807
4059	Story	1	Carver (Word-list)	2.51288697058053
4060	Story	1	Carver (Word-list)	2.3559530242889
4061	Story	1	Carver (Word-list)	-0.0374145444717237
4062	Story	0	Carver (Word-list)	2.51288697058053
4063	Story	0	Carver (Word-list)	1.05739611370745
4064	Story	1	Carver (Word-list)	0.187335386844726
4065	Story	1	Carver (Word-list)	3.7659834036712
4067	Story	0	Carver (Word-list)	1.51830547713533
4068	Story	1	Carver (Word-list)	1.23376135436061
4070	Story	0	Carver (Word-list)	0.338317838396949
4072	Story	1	Carver (Word-list)	2.88434489421532
4073	Story	1	Carver (Word-list)	-0.726500615032008
4075	Story	0	Carver (Word-list)	-0.568759429096659
4076	Story	0	Carver (Word-list)	2.21232257062117
4078	Story	1	Carver (Word-list)	0.888902359668089
4080	Story	0	Carver (Word-list)	0.112296063153693
4082	Story	1	Carver (Word-list)	2.21232257062117
4086	Story	0	Carver (Word-list)	-0.262639451409767
4087	Story	1	Carver (Word-list)	1.95485235333335
4089	Story	1	Carver (Word-list)	3.11456873637713
4090	Story	0	Carver (Word-list)	2.3559530242889
4091	Story	1	Carver (Word-list)	-0.338317838396949
4092	Story	0	Carver (Word-list)	2.68703491170807
4094	Story	1	Carver (Word-list)	3.39552878612872
4095	Story	0	Carver (Word-list)	3.39552878612872
4096	Story	1	Carver (Word-list)	2.07927880856291
4098	Story	1	Carver (Word-list)	2.68703491170807
4099	Story	0	Carver (Word-list)	2.88434489421532
4100	Story	1	Carver (Word-list)	0.414483929478193
4101	Story	1	Carver (Word-list)	2.88434489421532
4102	Story	1	Carver (Word-list)	2.88434489421532
4110	Story	1	Carver (Word-list)	-0.647126652944482
4111	Story	1	Carver (Word-list)	2.88434489421532
4113	Story	1	Carver (Word-list)	0.0374145444717237
4115	Story	1	Carver (Word-list)	2.88434489421532
4116	Story	1	Carver (Word-list)	-0.338317838396949
4117	Story	1	Carver (Word-list)	-0.568759429096659
