# Supplementary material for: Narrative thinking lingers in spontaneous thought
Source: Nat Commun. 2022 Aug 6;13:4585. doi: 10.1038/s41467-022-32113-6 (PMC9357042; doi:10.1038/s41467-022-32113-6)
Supplement: Supplementary file 4 — Source Data [file 41467_2022_32113_MOESM4_ESM.zip › Source Data/Supplement/FigureS17.csv]

ID	condition	counterbalance	story_version	Change	Response
1001	Emotion	0	Carver (Original w/ Errors)	Difficulty	1
1001	Emotion	0	Carver (Original w/ Errors)	Topic	4
1001	Emotion	0	Carver (Original w/ Errors)	Tiredness	1
1001	Emotion	0	Carver (Original w/ Errors)	Boredom	1
1001	Emotion	0	Carver (Original w/ Errors)	Emotion	6
1001	Emotion	0	Carver (Original w/ Errors)	Other	1
2000	Proofread	1	Carver (Original w/ Errors)	Emotion	5
2000	Proofread	1	Carver (Original w/ Errors)	Topic	5
2000	Proofread	1	Carver (Original w/ Errors)	Difficulty	4
2000	Proofread	1	Carver (Original w/ Errors)	Tiredness	6
2000	Proofread	1	Carver (Original w/ Errors)	Boredom	4
2000	Proofread	1	Carver (Original w/ Errors)	Other	5
2001	Proofread	0	Carver (Original w/ Errors)	Emotion	4
2001	Proofread	0	Carver (Original w/ Errors)	Difficulty	1
2001	Proofread	0	Carver (Original w/ Errors)	Tiredness	4
2001	Proofread	0	Carver (Original w/ Errors)	Topic	3
2001	Proofread	0	Carver (Original w/ Errors)	Boredom	3
2001	Proofread	0	Carver (Original w/ Errors)	Other	1
1002	Emotion	0	Carver (Original w/ Errors)	Difficulty	5
1002	Emotion	0	Carver (Original w/ Errors)	Topic	4
1002	Emotion	0	Carver (Original w/ Errors)	Emotion	6
1002	Emotion	0	Carver (Original w/ Errors)	Tiredness	1
1002	Emotion	0	Carver (Original w/ Errors)	Boredom	2
1002	Emotion	0	Carver (Original w/ Errors)	Other	5
1003	Emotion	1	Carver (Original w/ Errors)	Topic	2
1003	Emotion	1	Carver (Original w/ Errors)	Boredom	1
1003	Emotion	1	Carver (Original w/ Errors)	Emotion	2
1003	Emotion	1	Carver (Original w/ Errors)	Tiredness	1
1003	Emotion	1	Carver (Original w/ Errors)	Difficulty	6
1003	Emotion	1	Carver (Original w/ Errors)	Other	4
1004	Emotion	0	Carver (Original w/ Errors)	Emotion	4
1004	Emotion	0	Carver (Original w/ Errors)	Topic	3
1004	Emotion	0	Carver (Original w/ Errors)	Tiredness	1
1004	Emotion	0	Carver (Original w/ Errors)	Difficulty	1
1004	Emotion	0	Carver (Original w/ Errors)	Boredom	1
1004	Emotion	0	Carver (Original w/ Errors)	Other	2
2005	Proofread	0	Carver (Original w/ Errors)	Topic	5
2005	Proofread	0	Carver (Original w/ Errors)	Emotion	6
2005	Proofread	0	Carver (Original w/ Errors)	Difficulty	4
2005	Proofread	0	Carver (Original w/ Errors)	Boredom	5
2005	Proofread	0	Carver (Original w/ Errors)	Tiredness	2
2005	Proofread	0	Carver (Original w/ Errors)	Other	4
2006	Proofread	0	Carver (Original w/ Errors)	Topic	5
2006	Proofread	0	Carver (Original w/ Errors)	Tiredness	1
2006	Proofread	0	Carver (Original w/ Errors)	Difficulty	1
2006	Proofread	0	Carver (Original w/ Errors)	Emotion	3
2006	Proofread	0	Carver (Original w/ Errors)	Boredom	1
2006	Proofread	0	Carver (Original w/ Errors)	Other	2
2007	Proofread	1	Carver (Original w/ Errors)	Boredom	3
2007	Proofread	1	Carver (Original w/ Errors)	Difficulty	5
2007	Proofread	1	Carver (Original w/ Errors)	Topic	4
2007	Proofread	1	Carver (Original w/ Errors)	Emotion	6
2007	Proofread	1	Carver (Original w/ Errors)	Tiredness	6
2007	Proofread	1	Carver (Original w/ Errors)	Other	6
2008	Proofread	0	Carver (Original w/ Errors)	Topic	6
2008	Proofread	0	Carver (Original w/ Errors)	Difficulty	7
2008	Proofread	0	Carver (Original w/ Errors)	Emotion	6
2008	Proofread	0	Carver (Original w/ Errors)	Tiredness	4
2008	Proofread	0	Carver (Original w/ Errors)	Boredom	4
2008	Proofread	0	Carver (Original w/ Errors)	Other	1
2009	Proofread	0	Carver (Original w/ Errors)	Emotion	4
2009	Proofread	0	Carver (Original w/ Errors)	Topic	5
2009	Proofread	0	Carver (Original w/ Errors)	Tiredness	1
2009	Proofread	0	Carver (Original w/ Errors)	Difficulty	5
2009	Proofread	0	Carver (Original w/ Errors)	Boredom	1
2009	Proofread	0	Carver (Original w/ Errors)	Other	5
1005	Emotion	0	Carver (Original w/ Errors)	Emotion	3
1005	Emotion	0	Carver (Original w/ Errors)	Topic	5
1005	Emotion	0	Carver (Original w/ Errors)	Tiredness	1
1005	Emotion	0	Carver (Original w/ Errors)	Difficulty	4
1005	Emotion	0	Carver (Original w/ Errors)	Boredom	2
1005	Emotion	0	Carver (Original w/ Errors)	Other	3
1006	Emotion	0	Carver (Original w/ Errors)	Difficulty	4
1006	Emotion	0	Carver (Original w/ Errors)	Topic	5
1006	Emotion	0	Carver (Original w/ Errors)	Tiredness	3
1006	Emotion	0	Carver (Original w/ Errors)	Emotion	7
1006	Emotion	0	Carver (Original w/ Errors)	Boredom	1
1006	Emotion	0	Carver (Original w/ Errors)	Other	1
1007	Emotion	1	Carver (Original w/ Errors)	Tiredness	1
1007	Emotion	1	Carver (Original w/ Errors)	Difficulty	1
1007	Emotion	1	Carver (Original w/ Errors)	Topic	7
1007	Emotion	1	Carver (Original w/ Errors)	Emotion	3
1007	Emotion	1	Carver (Original w/ Errors)	Boredom	1
1007	Emotion	1	Carver (Original w/ Errors)	Other	1
2011	Proofread	0	Carver (Original w/ Errors)	Emotion	5
2011	Proofread	0	Carver (Original w/ Errors)	Difficulty	6
2011	Proofread	0	Carver (Original w/ Errors)	Topic	6
2011	Proofread	0	Carver (Original w/ Errors)	Tiredness	4
2011	Proofread	0	Carver (Original w/ Errors)	Boredom	2
2011	Proofread	0	Carver (Original w/ Errors)	Other	2
2012	Proofread	1	Carver (Original w/ Errors)	Topic	7
2012	Proofread	1	Carver (Original w/ Errors)	Boredom	2
2012	Proofread	1	Carver (Original w/ Errors)	Emotion	4
2012	Proofread	1	Carver (Original w/ Errors)	Difficulty	1
2012	Proofread	1	Carver (Original w/ Errors)	Tiredness	1
2012	Proofread	1	Carver (Original w/ Errors)	Other	5
2013	Proofread	1	Carver (Original w/ Errors)	Tiredness	1
2013	Proofread	1	Carver (Original w/ Errors)	Topic	4
2013	Proofread	1	Carver (Original w/ Errors)	Difficulty	5
2013	Proofread	1	Carver (Original w/ Errors)	Emotion	6
2013	Proofread	1	Carver (Original w/ Errors)	Boredom	3
2013	Proofread	1	Carver (Original w/ Errors)	Other	1
1009	Emotion	1	Carver (Original w/ Errors)	Difficulty	7
1009	Emotion	1	Carver (Original w/ Errors)	Topic	6
1009	Emotion	1	Carver (Original w/ Errors)	Boredom	1
1009	Emotion	1	Carver (Original w/ Errors)	Tiredness	1
1009	Emotion	1	Carver (Original w/ Errors)	Emotion	5
1009	Emotion	1	Carver (Original w/ Errors)	Other	1
2014	Proofread	0	Carver (Original w/ Errors)	Difficulty	5
2014	Proofread	0	Carver (Original w/ Errors)	Topic	6
2014	Proofread	0	Carver (Original w/ Errors)	Boredom	5
2014	Proofread	0	Carver (Original w/ Errors)	Emotion	3
2014	Proofread	0	Carver (Original w/ Errors)	Tiredness	4
2014	Proofread	0	Carver (Original w/ Errors)	Other	1
2015	Proofread	0	Carver (Original w/ Errors)	Difficulty	7
2015	Proofread	0	Carver (Original w/ Errors)	Emotion	4
2015	Proofread	0	Carver (Original w/ Errors)	Topic	6
2015	Proofread	0	Carver (Original w/ Errors)	Tiredness	1
2015	Proofread	0	Carver (Original w/ Errors)	Boredom	1
2015	Proofread	0	Carver (Original w/ Errors)	Other	1
2018	Proofread	1	Carver (Original w/ Errors)	Boredom	5
2018	Proofread	1	Carver (Original w/ Errors)	Emotion	4
2018	Proofread	1	Carver (Original w/ Errors)	Difficulty	1
2018	Proofread	1	Carver (Original w/ Errors)	Topic	5
2018	Proofread	1	Carver (Original w/ Errors)	Tiredness	3
2018	Proofread	1	Carver (Original w/ Errors)	Other	1
2019	Proofread	1	Carver (Original w/ Errors)	Tiredness	3
2019	Proofread	1	Carver (Original w/ Errors)	Emotion	4
2019	Proofread	1	Carver (Original w/ Errors)	Topic	3
2019	Proofread	1	Carver (Original w/ Errors)	Difficulty	5
2019	Proofread	1	Carver (Original w/ Errors)	Boredom	2
2019	Proofread	1	Carver (Original w/ Errors)	Other	5
1011	Emotion	1	Carver (Original w/ Errors)	Emotion	7
1011	Emotion	1	Carver (Original w/ Errors)	Tiredness	7
1011	Emotion	1	Carver (Original w/ Errors)	Difficulty	3
1011	Emotion	1	Carver (Original w/ Errors)	Topic	5
1011	Emotion	1	Carver (Original w/ Errors)	Boredom	5
1011	Emotion	1	Carver (Original w/ Errors)	Other	4
2022	Proofread	1	Carver (Original w/ Errors)	Boredom	1
2022	Proofread	1	Carver (Original w/ Errors)	Emotion	7
2022	Proofread	1	Carver (Original w/ Errors)	Difficulty	6
2022	Proofread	1	Carver (Original w/ Errors)	Topic	5
2022	Proofread	1	Carver (Original w/ Errors)	Tiredness	1
2022	Proofread	1	Carver (Original w/ Errors)	Other	1
2023	Proofread	0	Carver (Original w/ Errors)	Topic	6
2023	Proofread	0	Carver (Original w/ Errors)	Emotion	7
2023	Proofread	0	Carver (Original w/ Errors)	Difficulty	4
2023	Proofread	0	Carver (Original w/ Errors)	Tiredness	5
2023	Proofread	0	Carver (Original w/ Errors)	Boredom	5
2023	Proofread	0	Carver (Original w/ Errors)	Other	1
2024	Proofread	0	Carver (Original w/ Errors)	Difficulty	5
2024	Proofread	0	Carver (Original w/ Errors)	Topic	3
2024	Proofread	0	Carver (Original w/ Errors)	Emotion	2
2024	Proofread	0	Carver (Original w/ Errors)	Boredom	4
2024	Proofread	0	Carver (Original w/ Errors)	Tiredness	2
2024	Proofread	0	Carver (Original w/ Errors)	Other	1
2025	Proofread	0	Carver (Original w/ Errors)	Difficulty	2
2025	Proofread	0	Carver (Original w/ Errors)	Topic	1
2025	Proofread	0	Carver (Original w/ Errors)	Emotion	1
2025	Proofread	0	Carver (Original w/ Errors)	Tiredness	1
2025	Proofread	0	Carver (Original w/ Errors)	Boredom	4
2025	Proofread	0	Carver (Original w/ Errors)	Other	1
1013	Emotion	1	Carver (Original w/ Errors)	Difficulty	1
1013	Emotion	1	Carver (Original w/ Errors)	Topic	1
1013	Emotion	1	Carver (Original w/ Errors)	Tiredness	2
1013	Emotion	1	Carver (Original w/ Errors)	Boredom	1
1013	Emotion	1	Carver (Original w/ Errors)	Emotion	1
1013	Emotion	1	Carver (Original w/ Errors)	Other	1
2026	Proofread	1	Carver (Original w/ Errors)	Topic	2
2026	Proofread	1	Carver (Original w/ Errors)	Tiredness	4
2026	Proofread	1	Carver (Original w/ Errors)	Difficulty	2
2026	Proofread	1	Carver (Original w/ Errors)	Emotion	4
2026	Proofread	1	Carver (Original w/ Errors)	Boredom	1
2026	Proofread	1	Carver (Original w/ Errors)	Other	1
1014	Emotion	1	Carver (Original w/ Errors)	Topic	1
1014	Emotion	1	Carver (Original w/ Errors)	Difficulty	1
1014	Emotion	1	Carver (Original w/ Errors)	Emotion	1
1014	Emotion	1	Carver (Original w/ Errors)	Boredom	1
1014	Emotion	1	Carver (Original w/ Errors)	Tiredness	1
1014	Emotion	1	Carver (Original w/ Errors)	Other	1
2028	Proofread	0	Carver (Original w/ Errors)	Tiredness	3
2028	Proofread	0	Carver (Original w/ Errors)	Emotion	6
2028	Proofread	0	Carver (Original w/ Errors)	Topic	5
2028	Proofread	0	Carver (Original w/ Errors)	Difficulty	4
2028	Proofread	0	Carver (Original w/ Errors)	Boredom	7
2028	Proofread	0	Carver (Original w/ Errors)	Other	3
1015	Emotion	0	Carver (Original w/ Errors)	Boredom	1
1015	Emotion	0	Carver (Original w/ Errors)	Emotion	7
1015	Emotion	0	Carver (Original w/ Errors)	Topic	7
1015	Emotion	0	Carver (Original w/ Errors)	Tiredness	1
1015	Emotion	0	Carver (Original w/ Errors)	Difficulty	7
1015	Emotion	0	Carver (Original w/ Errors)	Other	1
1016	Emotion	1	Carver (Original w/ Errors)	Difficulty	5
1016	Emotion	1	Carver (Original w/ Errors)	Topic	4
1016	Emotion	1	Carver (Original w/ Errors)	Tiredness	2
1016	Emotion	1	Carver (Original w/ Errors)	Emotion	5
1016	Emotion	1	Carver (Original w/ Errors)	Boredom	2
1016	Emotion	1	Carver (Original w/ Errors)	Other	2
1017	Emotion	1	Carver (Original w/ Errors)	Emotion	2
1017	Emotion	1	Carver (Original w/ Errors)	Topic	3
1017	Emotion	1	Carver (Original w/ Errors)	Difficulty	3
1017	Emotion	1	Carver (Original w/ Errors)	Boredom	1
1017	Emotion	1	Carver (Original w/ Errors)	Tiredness	2
1017	Emotion	1	Carver (Original w/ Errors)	Other	1
2029	Proofread	0	Carver (Original w/ Errors)	Topic	4
2029	Proofread	0	Carver (Original w/ Errors)	Emotion	5
2029	Proofread	0	Carver (Original w/ Errors)	Tiredness	1
2029	Proofread	0	Carver (Original w/ Errors)	Difficulty	7
2029	Proofread	0	Carver (Original w/ Errors)	Boredom	1
2029	Proofread	0	Carver (Original w/ Errors)	Other	1
2031	Proofread	0	Carver (Original w/ Errors)	Tiredness	2
2031	Proofread	0	Carver (Original w/ Errors)	Topic	4
2031	Proofread	0	Carver (Original w/ Errors)	Difficulty	1
2031	Proofread	0	Carver (Original w/ Errors)	Emotion	7
2031	Proofread	0	Carver (Original w/ Errors)	Boredom	4
2031	Proofread	0	Carver (Original w/ Errors)	Other	4
1019	Emotion	0	Carver (Original w/ Errors)	Topic	2
1019	Emotion	0	Carver (Original w/ Errors)	Emotion	1
1019	Emotion	0	Carver (Original w/ Errors)	Tiredness	1
1019	Emotion	0	Carver (Original w/ Errors)	Boredom	2
1019	Emotion	0	Carver (Original w/ Errors)	Difficulty	1
1019	Emotion	0	Carver (Original w/ Errors)	Other	1
2033	Proofread	0	Carver (Original w/ Errors)	Tiredness	3
2033	Proofread	0	Carver (Original w/ Errors)	Topic	5
2033	Proofread	0	Carver (Original w/ Errors)	Emotion	1
2033	Proofread	0	Carver (Original w/ Errors)	Difficulty	5
2033	Proofread	0	Carver (Original w/ Errors)	Boredom	1
2033	Proofread	0	Carver (Original w/ Errors)	Other	1
2035	Proofread	1	Carver (Original w/ Errors)	Difficulty	2
2035	Proofread	1	Carver (Original w/ Errors)	Topic	3
2035	Proofread	1	Carver (Original w/ Errors)	Boredom	1
2035	Proofread	1	Carver (Original w/ Errors)	Emotion	3
2035	Proofread	1	Carver (Original w/ Errors)	Tiredness	1
2035	Proofread	1	Carver (Original w/ Errors)	Other	6
2036	Proofread	1	Carver (Original w/ Errors)	Tiredness	1
2036	Proofread	1	Carver (Original w/ Errors)	Boredom	3
2036	Proofread	1	Carver (Original w/ Errors)	Topic	7
2036	Proofread	1	Carver (Original w/ Errors)	Difficulty	1
2036	Proofread	1	Carver (Original w/ Errors)	Emotion	5
2036	Proofread	1	Carver (Original w/ Errors)	Other	1
1020	Emotion	1	Carver (Original w/ Errors)	Topic	4
1020	Emotion	1	Carver (Original w/ Errors)	Tiredness	3
1020	Emotion	1	Carver (Original w/ Errors)	Emotion	3
1020	Emotion	1	Carver (Original w/ Errors)	Difficulty	4
1020	Emotion	1	Carver (Original w/ Errors)	Boredom	2
1020	Emotion	1	Carver (Original w/ Errors)	Other	3
2038	Proofread	0	Carver (Original w/ Errors)	Topic	5
2038	Proofread	0	Carver (Original w/ Errors)	Emotion	1
2038	Proofread	0	Carver (Original w/ Errors)	Tiredness	1
2038	Proofread	0	Carver (Original w/ Errors)	Difficulty	6
2038	Proofread	0	Carver (Original w/ Errors)	Boredom	1
2038	Proofread	0	Carver (Original w/ Errors)	Other	1
2039	Proofread	1	Carver (Original w/ Errors)	Topic	1
2039	Proofread	1	Carver (Original w/ Errors)	Boredom	1
2039	Proofread	1	Carver (Original w/ Errors)	Tiredness	1
2039	Proofread	1	Carver (Original w/ Errors)	Emotion	1
2039	Proofread	1	Carver (Original w/ Errors)	Difficulty	1
2039	Proofread	1	Carver (Original w/ Errors)	Other	1
2040	Proofread	0	Carver (Original w/ Errors)	Topic	7
2040	Proofread	0	Carver (Original w/ Errors)	Difficulty	4
2040	Proofread	0	Carver (Original w/ Errors)	Emotion	5
2040	Proofread	0	Carver (Original w/ Errors)	Tiredness	4
2040	Proofread	0	Carver (Original w/ Errors)	Boredom	7
2040	Proofread	0	Carver (Original w/ Errors)	Other	1
2041	Proofread	0	Carver (Original w/ Errors)	Emotion	4
2041	Proofread	0	Carver (Original w/ Errors)	Topic	6
2041	Proofread	0	Carver (Original w/ Errors)	Boredom	2
2041	Proofread	0	Carver (Original w/ Errors)	Difficulty	4
2041	Proofread	0	Carver (Original w/ Errors)	Tiredness	2
2041	Proofread	0	Carver (Original w/ Errors)	Other	1
1021	Emotion	1	Carver (Original w/ Errors)	Topic	2
1021	Emotion	1	Carver (Original w/ Errors)	Emotion	2
1021	Emotion	1	Carver (Original w/ Errors)	Difficulty	2
1021	Emotion	1	Carver (Original w/ Errors)	Tiredness	3
1021	Emotion	1	Carver (Original w/ Errors)	Boredom	2
1021	Emotion	1	Carver (Original w/ Errors)	Other	2
2043	Proofread	1	Carver (Original w/ Errors)	Boredom	3
2043	Proofread	1	Carver (Original w/ Errors)	Topic	6
2043	Proofread	1	Carver (Original w/ Errors)	Difficulty	4
2043	Proofread	1	Carver (Original w/ Errors)	Tiredness	1
2043	Proofread	1	Carver (Original w/ Errors)	Emotion	2
2043	Proofread	1	Carver (Original w/ Errors)	Other	2
1022	Emotion	0	Carver (Original w/ Errors)	Topic	4
1022	Emotion	0	Carver (Original w/ Errors)	Emotion	3
1022	Emotion	0	Carver (Original w/ Errors)	Difficulty	5
1022	Emotion	0	Carver (Original w/ Errors)	Tiredness	3
1022	Emotion	0	Carver (Original w/ Errors)	Boredom	4
1022	Emotion	0	Carver (Original w/ Errors)	Other	4
1023	Emotion	0	Carver (Original w/ Errors)	Tiredness	4
1023	Emotion	0	Carver (Original w/ Errors)	Boredom	5
1023	Emotion	0	Carver (Original w/ Errors)	Difficulty	7
1023	Emotion	0	Carver (Original w/ Errors)	Topic	7
1023	Emotion	0	Carver (Original w/ Errors)	Emotion	1
1023	Emotion	0	Carver (Original w/ Errors)	Other	3
2044	Proofread	1	Carver (Original w/ Errors)	Topic	5
2044	Proofread	1	Carver (Original w/ Errors)	Emotion	3
2044	Proofread	1	Carver (Original w/ Errors)	Boredom	2
2044	Proofread	1	Carver (Original w/ Errors)	Tiredness	1
2044	Proofread	1	Carver (Original w/ Errors)	Difficulty	5
2044	Proofread	1	Carver (Original w/ Errors)	Other	5
2045	Proofread	0	Carver (Original w/ Errors)	Tiredness	1
2045	Proofread	0	Carver (Original w/ Errors)	Difficulty	3
2045	Proofread	0	Carver (Original w/ Errors)	Boredom	1
2045	Proofread	0	Carver (Original w/ Errors)	Emotion	1
2045	Proofread	0	Carver (Original w/ Errors)	Topic	3
2045	Proofread	0	Carver (Original w/ Errors)	Other	4
1024	Emotion	0	Carver (Original w/ Errors)	Tiredness	1
1024	Emotion	0	Carver (Original w/ Errors)	Boredom	1
1024	Emotion	0	Carver (Original w/ Errors)	Topic	4
1024	Emotion	0	Carver (Original w/ Errors)	Emotion	4
1024	Emotion	0	Carver (Original w/ Errors)	Difficulty	3
1024	Emotion	0	Carver (Original w/ Errors)	Other	1
2046	Proofread	1	Carver (Original w/ Errors)	Emotion	1
2046	Proofread	1	Carver (Original w/ Errors)	Difficulty	1
2046	Proofread	1	Carver (Original w/ Errors)	Topic	3
2046	Proofread	1	Carver (Original w/ Errors)	Tiredness	1
2046	Proofread	1	Carver (Original w/ Errors)	Boredom	1
2046	Proofread	1	Carver (Original w/ Errors)	Other	1
1025	Emotion	1	Carver (Original w/ Errors)	Topic	1
1025	Emotion	1	Carver (Original w/ Errors)	Difficulty	1
1025	Emotion	1	Carver (Original w/ Errors)	Tiredness	1
1025	Emotion	1	Carver (Original w/ Errors)	Emotion	1
1025	Emotion	1	Carver (Original w/ Errors)	Boredom	1
1025	Emotion	1	Carver (Original w/ Errors)	Other	1
2047	Proofread	1	Carver (Original w/ Errors)	Difficulty	2
2047	Proofread	1	Carver (Original w/ Errors)	Topic	3
2047	Proofread	1	Carver (Original w/ Errors)	Emotion	3
2047	Proofread	1	Carver (Original w/ Errors)	Tiredness	3
2047	Proofread	1	Carver (Original w/ Errors)	Boredom	3
2047	Proofread	1	Carver (Original w/ Errors)	Other	3
2049	Proofread	1	Carver (Original w/ Errors)	Topic	4
2049	Proofread	1	Carver (Original w/ Errors)	Difficulty	4
2049	Proofread	1	Carver (Original w/ Errors)	Boredom	3
2049	Proofread	1	Carver (Original w/ Errors)	Tiredness	3
2049	Proofread	1	Carver (Original w/ Errors)	Emotion	2
2049	Proofread	1	Carver (Original w/ Errors)	Other	5
2050	Proofread	0	Carver (Original w/ Errors)	Difficulty	2
2050	Proofread	0	Carver (Original w/ Errors)	Topic	2
2050	Proofread	0	Carver (Original w/ Errors)	Boredom	1
2050	Proofread	0	Carver (Original w/ Errors)	Tiredness	1
2050	Proofread	0	Carver (Original w/ Errors)	Emotion	4
2050	Proofread	0	Carver (Original w/ Errors)	Other	1
1026	Emotion	0	Carver (Original w/ Errors)	Emotion	1
1026	Emotion	0	Carver (Original w/ Errors)	Topic	3
1026	Emotion	0	Carver (Original w/ Errors)	Difficulty	2
1026	Emotion	0	Carver (Original w/ Errors)	Boredom	1
1026	Emotion	0	Carver (Original w/ Errors)	Tiredness	1
1026	Emotion	0	Carver (Original w/ Errors)	Other	1
2052	Proofread	0	Carver (Original w/ Errors)	Tiredness	5
2052	Proofread	0	Carver (Original w/ Errors)	Difficulty	2
2052	Proofread	0	Carver (Original w/ Errors)	Topic	2
2052	Proofread	0	Carver (Original w/ Errors)	Emotion	2
2052	Proofread	0	Carver (Original w/ Errors)	Boredom	2
2052	Proofread	0	Carver (Original w/ Errors)	Other	1
2053	Proofread	0	Carver (Original w/ Errors)	Topic	5
2053	Proofread	0	Carver (Original w/ Errors)	Boredom	4
2053	Proofread	0	Carver (Original w/ Errors)	Emotion	4
2053	Proofread	0	Carver (Original w/ Errors)	Difficulty	5
2053	Proofread	0	Carver (Original w/ Errors)	Tiredness	2
2053	Proofread	0	Carver (Original w/ Errors)	Other	3
2054	Proofread	0	Carver (Original w/ Errors)	Emotion	6
2054	Proofread	0	Carver (Original w/ Errors)	Topic	4
2054	Proofread	0	Carver (Original w/ Errors)	Difficulty	3
2054	Proofread	0	Carver (Original w/ Errors)	Tiredness	4
2054	Proofread	0	Carver (Original w/ Errors)	Boredom	3
2054	Proofread	0	Carver (Original w/ Errors)	Other	3
1027	Emotion	0	Carver (Original w/ Errors)	Tiredness	5
1027	Emotion	0	Carver (Original w/ Errors)	Topic	1
1027	Emotion	0	Carver (Original w/ Errors)	Difficulty	1
1027	Emotion	0	Carver (Original w/ Errors)	Emotion	1
1027	Emotion	0	Carver (Original w/ Errors)	Boredom	3
1027	Emotion	0	Carver (Original w/ Errors)	Other	4
1028	Emotion	0	Carver (Original w/ Errors)	Topic	3
1028	Emotion	0	Carver (Original w/ Errors)	Boredom	4
1028	Emotion	0	Carver (Original w/ Errors)	Difficulty	4
1028	Emotion	0	Carver (Original w/ Errors)	Tiredness	4
1028	Emotion	0	Carver (Original w/ Errors)	Emotion	4
1028	Emotion	0	Carver (Original w/ Errors)	Other	4
1029	Emotion	1	Carver (Original w/ Errors)	Topic	3
1029	Emotion	1	Carver (Original w/ Errors)	Difficulty	1
1029	Emotion	1	Carver (Original w/ Errors)	Emotion	1
1029	Emotion	1	Carver (Original w/ Errors)	Tiredness	3
1029	Emotion	1	Carver (Original w/ Errors)	Boredom	1
1029	Emotion	1	Carver (Original w/ Errors)	Other	1
1030	Emotion	0	Carver (Original w/ Errors)	Difficulty	1
1030	Emotion	0	Carver (Original w/ Errors)	Tiredness	1
1030	Emotion	0	Carver (Original w/ Errors)	Topic	5
1030	Emotion	0	Carver (Original w/ Errors)	Emotion	5
1030	Emotion	0	Carver (Original w/ Errors)	Boredom	1
1030	Emotion	0	Carver (Original w/ Errors)	Other	1
2055	Proofread	1	Carver (Original w/ Errors)	Topic	4
2055	Proofread	1	Carver (Original w/ Errors)	Difficulty	3
2055	Proofread	1	Carver (Original w/ Errors)	Tiredness	2
2055	Proofread	1	Carver (Original w/ Errors)	Emotion	3
2055	Proofread	1	Carver (Original w/ Errors)	Boredom	6
2055	Proofread	1	Carver (Original w/ Errors)	Other	3
1031	Emotion	1	Carver (Original w/ Errors)	Difficulty	2
1031	Emotion	1	Carver (Original w/ Errors)	Topic	5
1031	Emotion	1	Carver (Original w/ Errors)	Emotion	2
1031	Emotion	1	Carver (Original w/ Errors)	Tiredness	1
1031	Emotion	1	Carver (Original w/ Errors)	Boredom	1
1031	Emotion	1	Carver (Original w/ Errors)	Other	1
2057	Proofread	0	Carver (Original w/ Errors)	Difficulty	4
2057	Proofread	0	Carver (Original w/ Errors)	Boredom	2
2057	Proofread	0	Carver (Original w/ Errors)	Tiredness	2
2057	Proofread	0	Carver (Original w/ Errors)	Topic	5
2057	Proofread	0	Carver (Original w/ Errors)	Emotion	6
2057	Proofread	0	Carver (Original w/ Errors)	Other	2
1032	Emotion	1	Carver (Original w/ Errors)	Difficulty	1
1032	Emotion	1	Carver (Original w/ Errors)	Tiredness	6
1032	Emotion	1	Carver (Original w/ Errors)	Emotion	4
1032	Emotion	1	Carver (Original w/ Errors)	Topic	1
1032	Emotion	1	Carver (Original w/ Errors)	Boredom	4
1032	Emotion	1	Carver (Original w/ Errors)	Other	5
1033	Emotion	1	Carver (Original w/ Errors)	Emotion	1
1033	Emotion	1	Carver (Original w/ Errors)	Difficulty	2
1033	Emotion	1	Carver (Original w/ Errors)	Tiredness	1
1033	Emotion	1	Carver (Original w/ Errors)	Topic	2
1033	Emotion	1	Carver (Original w/ Errors)	Boredom	1
1033	Emotion	1	Carver (Original w/ Errors)	Other	1
2061	Proofread	1	Carver (Original w/ Errors)	Topic	5
2061	Proofread	1	Carver (Original w/ Errors)	Emotion	4
2061	Proofread	1	Carver (Original w/ Errors)	Boredom	3
2061	Proofread	1	Carver (Original w/ Errors)	Difficulty	5
2061	Proofread	1	Carver (Original w/ Errors)	Tiredness	3
2061	Proofread	1	Carver (Original w/ Errors)	Other	4
1035	Emotion	0	Carver (Original w/ Errors)	Difficulty	5
1035	Emotion	0	Carver (Original w/ Errors)	Emotion	2
1035	Emotion	0	Carver (Original w/ Errors)	Boredom	1
1035	Emotion	0	Carver (Original w/ Errors)	Topic	6
1035	Emotion	0	Carver (Original w/ Errors)	Tiredness	6
1035	Emotion	0	Carver (Original w/ Errors)	Other	4
2064	Proofread	0	Carver (Original w/ Errors)	Boredom	5
2064	Proofread	0	Carver (Original w/ Errors)	Difficulty	2
2064	Proofread	0	Carver (Original w/ Errors)	Topic	2
2064	Proofread	0	Carver (Original w/ Errors)	Emotion	2
2064	Proofread	0	Carver (Original w/ Errors)	Tiredness	5
2064	Proofread	0	Carver (Original w/ Errors)	Other	1
1036	Emotion	1	Carver (Original w/ Errors)	Boredom	5
1036	Emotion	1	Carver (Original w/ Errors)	Topic	5
1036	Emotion	1	Carver (Original w/ Errors)	Emotion	7
1036	Emotion	1	Carver (Original w/ Errors)	Tiredness	7
1036	Emotion	1	Carver (Original w/ Errors)	Difficulty	5
1036	Emotion	1	Carver (Original w/ Errors)	Other	1
1037	Emotion	0	Carver (Original w/ Errors)	Difficulty	4
1037	Emotion	0	Carver (Original w/ Errors)	Boredom	1
1037	Emotion	0	Carver (Original w/ Errors)	Topic	2
1037	Emotion	0	Carver (Original w/ Errors)	Emotion	3
1037	Emotion	0	Carver (Original w/ Errors)	Tiredness	3
1037	Emotion	0	Carver (Original w/ Errors)	Other	3
1038	Emotion	0	Carver (Original w/ Errors)	Boredom	4
1038	Emotion	0	Carver (Original w/ Errors)	Difficulty	6
1038	Emotion	0	Carver (Original w/ Errors)	Emotion	5
1038	Emotion	0	Carver (Original w/ Errors)	Topic	6
1038	Emotion	0	Carver (Original w/ Errors)	Tiredness	3
1038	Emotion	0	Carver (Original w/ Errors)	Other	1
1039	Emotion	0	Carver (Original w/ Errors)	Topic	1
1039	Emotion	0	Carver (Original w/ Errors)	Tiredness	1
1039	Emotion	0	Carver (Original w/ Errors)	Difficulty	1
1039	Emotion	0	Carver (Original w/ Errors)	Emotion	1
1039	Emotion	0	Carver (Original w/ Errors)	Boredom	1
1039	Emotion	0	Carver (Original w/ Errors)	Other	1
1041	Emotion	0	Carver (Original w/ Errors)	Emotion	5
1041	Emotion	0	Carver (Original w/ Errors)	Difficulty	5
1041	Emotion	0	Carver (Original w/ Errors)	Tiredness	3
1041	Emotion	0	Carver (Original w/ Errors)	Topic	5
1041	Emotion	0	Carver (Original w/ Errors)	Boredom	5
1041	Emotion	0	Carver (Original w/ Errors)	Other	3
2069	Proofread	1	Carver (Original w/ Errors)	Difficulty	1
2069	Proofread	1	Carver (Original w/ Errors)	Topic	2
2069	Proofread	1	Carver (Original w/ Errors)	Boredom	1
2069	Proofread	1	Carver (Original w/ Errors)	Tiredness	1
2069	Proofread	1	Carver (Original w/ Errors)	Emotion	1
2069	Proofread	1	Carver (Original w/ Errors)	Other	1
2070	Proofread	0	Carver (Original w/ Errors)	Emotion	1
2070	Proofread	0	Carver (Original w/ Errors)	Difficulty	4
2070	Proofread	0	Carver (Original w/ Errors)	Topic	5
2070	Proofread	0	Carver (Original w/ Errors)	Boredom	1
2070	Proofread	0	Carver (Original w/ Errors)	Tiredness	1
2070	Proofread	0	Carver (Original w/ Errors)	Other	1
2071	Proofread	1	Carver (Original w/ Errors)	Difficulty	2
2071	Proofread	1	Carver (Original w/ Errors)	Tiredness	1
2071	Proofread	1	Carver (Original w/ Errors)	Topic	2
2071	Proofread	1	Carver (Original w/ Errors)	Emotion	3
2071	Proofread	1	Carver (Original w/ Errors)	Boredom	1
2071	Proofread	1	Carver (Original w/ Errors)	Other	1
1043	Emotion	1	Carver (Original w/ Errors)	Difficulty	4
1043	Emotion	1	Carver (Original w/ Errors)	Tiredness	5
1043	Emotion	1	Carver (Original w/ Errors)	Emotion	5
1043	Emotion	1	Carver (Original w/ Errors)	Boredom	5
1043	Emotion	1	Carver (Original w/ Errors)	Topic	6
1043	Emotion	1	Carver (Original w/ Errors)	Other	3
1044	Emotion	1	Carver (Original w/ Errors)	Tiredness	3
1044	Emotion	1	Carver (Original w/ Errors)	Topic	6
1044	Emotion	1	Carver (Original w/ Errors)	Difficulty	5
1044	Emotion	1	Carver (Original w/ Errors)	Emotion	6
1044	Emotion	1	Carver (Original w/ Errors)	Boredom	4
1044	Emotion	1	Carver (Original w/ Errors)	Other	4
1045	Emotion	1	Carver (Original w/ Errors)	Difficulty	1
1045	Emotion	1	Carver (Original w/ Errors)	Topic	1
1045	Emotion	1	Carver (Original w/ Errors)	Emotion	2
1045	Emotion	1	Carver (Original w/ Errors)	Boredom	1
1045	Emotion	1	Carver (Original w/ Errors)	Tiredness	1
1045	Emotion	1	Carver (Original w/ Errors)	Other	1
1046	Emotion	1	Carver (Original w/ Errors)	Boredom	5
1046	Emotion	1	Carver (Original w/ Errors)	Emotion	5
1046	Emotion	1	Carver (Original w/ Errors)	Tiredness	4
1046	Emotion	1	Carver (Original w/ Errors)	Topic	6
1046	Emotion	1	Carver (Original w/ Errors)	Difficulty	5
1046	Emotion	1	Carver (Original w/ Errors)	Other	5
2073	Proofread	0	Carver (Original w/ Errors)	Tiredness	4
2073	Proofread	0	Carver (Original w/ Errors)	Emotion	6
2073	Proofread	0	Carver (Original w/ Errors)	Topic	2
2073	Proofread	0	Carver (Original w/ Errors)	Boredom	7
2073	Proofread	0	Carver (Original w/ Errors)	Difficulty	1
2073	Proofread	0	Carver (Original w/ Errors)	Other	2
1047	Emotion	0	Carver (Original w/ Errors)	Boredom	1
1047	Emotion	0	Carver (Original w/ Errors)	Emotion	4
1047	Emotion	0	Carver (Original w/ Errors)	Topic	5
1047	Emotion	0	Carver (Original w/ Errors)	Difficulty	5
1047	Emotion	0	Carver (Original w/ Errors)	Tiredness	1
1047	Emotion	0	Carver (Original w/ Errors)	Other	4
2075	Proofread	1	Carver (Original w/ Errors)	Emotion	1
2075	Proofread	1	Carver (Original w/ Errors)	Topic	6
2075	Proofread	1	Carver (Original w/ Errors)	Boredom	1
2075	Proofread	1	Carver (Original w/ Errors)	Difficulty	6
2075	Proofread	1	Carver (Original w/ Errors)	Tiredness	1
2075	Proofread	1	Carver (Original w/ Errors)	Other	4
1048	Emotion	0	Carver (Original w/ Errors)	Difficulty	5
1048	Emotion	0	Carver (Original w/ Errors)	Topic	6
1048	Emotion	0	Carver (Original w/ Errors)	Emotion	1
1048	Emotion	0	Carver (Original w/ Errors)	Tiredness	3
1048	Emotion	0	Carver (Original w/ Errors)	Boredom	1
1048	Emotion	0	Carver (Original w/ Errors)	Other	1
2077	Proofread	1	Carver (Original w/ Errors)	Topic	3
2077	Proofread	1	Carver (Original w/ Errors)	Tiredness	1
2077	Proofread	1	Carver (Original w/ Errors)	Boredom	1
2077	Proofread	1	Carver (Original w/ Errors)	Difficulty	1
2077	Proofread	1	Carver (Original w/ Errors)	Emotion	2
2077	Proofread	1	Carver (Original w/ Errors)	Other	3
2078	Proofread	0	Carver (Original w/ Errors)	Boredom	3
2078	Proofread	0	Carver (Original w/ Errors)	Emotion	3
2078	Proofread	0	Carver (Original w/ Errors)	Tiredness	3
2078	Proofread	0	Carver (Original w/ Errors)	Topic	4
2078	Proofread	0	Carver (Original w/ Errors)	Difficulty	4
2078	Proofread	0	Carver (Original w/ Errors)	Other	2
2079	Proofread	0	Carver (Original w/ Errors)	Tiredness	1
2079	Proofread	0	Carver (Original w/ Errors)	Emotion	2
2079	Proofread	0	Carver (Original w/ Errors)	Difficulty	3
2079	Proofread	0	Carver (Original w/ Errors)	Topic	3
2079	Proofread	0	Carver (Original w/ Errors)	Boredom	1
2079	Proofread	0	Carver (Original w/ Errors)	Other	4
2081	Proofread	0	Carver (Original w/ Errors)	Difficulty	2
2081	Proofread	0	Carver (Original w/ Errors)	Emotion	4
2081	Proofread	0	Carver (Original w/ Errors)	Tiredness	2
2081	Proofread	0	Carver (Original w/ Errors)	Topic	5
2081	Proofread	0	Carver (Original w/ Errors)	Boredom	3
2081	Proofread	0	Carver (Original w/ Errors)	Other	3
1049	Emotion	1	Carver (Original w/ Errors)	Difficulty	1
1049	Emotion	1	Carver (Original w/ Errors)	Topic	2
1049	Emotion	1	Carver (Original w/ Errors)	Emotion	7
1049	Emotion	1	Carver (Original w/ Errors)	Tiredness	1
1049	Emotion	1	Carver (Original w/ Errors)	Boredom	1
1049	Emotion	1	Carver (Original w/ Errors)	Other	3
1050	Emotion	0	Carver (Original w/ Errors)	Topic	2
1050	Emotion	0	Carver (Original w/ Errors)	Emotion	5
1050	Emotion	0	Carver (Original w/ Errors)	Difficulty	2
1050	Emotion	0	Carver (Original w/ Errors)	Boredom	1
1050	Emotion	0	Carver (Original w/ Errors)	Tiredness	1
1050	Emotion	0	Carver (Original w/ Errors)	Other	2
1051	Emotion	1	Carver (Original w/ Errors)	Tiredness	4
1051	Emotion	1	Carver (Original w/ Errors)	Boredom	2
1051	Emotion	1	Carver (Original w/ Errors)	Topic	4
1051	Emotion	1	Carver (Original w/ Errors)	Difficulty	3
1051	Emotion	1	Carver (Original w/ Errors)	Emotion	6
1051	Emotion	1	Carver (Original w/ Errors)	Other	2
2082	Proofread	1	Carver (Original w/ Errors)	Topic	5
2082	Proofread	1	Carver (Original w/ Errors)	Difficulty	4
2082	Proofread	1	Carver (Original w/ Errors)	Tiredness	5
2082	Proofread	1	Carver (Original w/ Errors)	Emotion	5
2082	Proofread	1	Carver (Original w/ Errors)	Boredom	5
2082	Proofread	1	Carver (Original w/ Errors)	Other	1
2084	Proofread	1	Carver (Original w/ Errors)	Tiredness	4
2084	Proofread	1	Carver (Original w/ Errors)	Topic	3
2084	Proofread	1	Carver (Original w/ Errors)	Emotion	3
2084	Proofread	1	Carver (Original w/ Errors)	Difficulty	1
2084	Proofread	1	Carver (Original w/ Errors)	Boredom	3
2084	Proofread	1	Carver (Original w/ Errors)	Other	1
1054	Emotion	1	Carver (Original w/ Errors)	Emotion	6
1054	Emotion	1	Carver (Original w/ Errors)	Topic	3
1054	Emotion	1	Carver (Original w/ Errors)	Boredom	2
1054	Emotion	1	Carver (Original w/ Errors)	Difficulty	4
1054	Emotion	1	Carver (Original w/ Errors)	Tiredness	2
1054	Emotion	1	Carver (Original w/ Errors)	Other	1
2086	Proofread	1	Carver (Original w/ Errors)	Tiredness	1
2086	Proofread	1	Carver (Original w/ Errors)	Difficulty	1
2086	Proofread	1	Carver (Original w/ Errors)	Topic	2
2086	Proofread	1	Carver (Original w/ Errors)	Emotion	2
2086	Proofread	1	Carver (Original w/ Errors)	Boredom	1
2086	Proofread	1	Carver (Original w/ Errors)	Other	1
1056	Emotion	1	Carver (Original w/ Errors)	Difficulty	2
1056	Emotion	1	Carver (Original w/ Errors)	Boredom	4
1056	Emotion	1	Carver (Original w/ Errors)	Tiredness	1
1056	Emotion	1	Carver (Original w/ Errors)	Emotion	4
1056	Emotion	1	Carver (Original w/ Errors)	Topic	2
1056	Emotion	1	Carver (Original w/ Errors)	Other	2
1058	Emotion	0	Carver (Original w/ Errors)	Difficulty	6
1058	Emotion	0	Carver (Original w/ Errors)	Emotion	3
1058	Emotion	0	Carver (Original w/ Errors)	Tiredness	3
1058	Emotion	0	Carver (Original w/ Errors)	Topic	4
1058	Emotion	0	Carver (Original w/ Errors)	Boredom	2
1058	Emotion	0	Carver (Original w/ Errors)	Other	1
1059	Emotion	1	Carver (Original w/ Errors)	Difficulty	5
1059	Emotion	1	Carver (Original w/ Errors)	Topic	5
1059	Emotion	1	Carver (Original w/ Errors)	Boredom	3
1059	Emotion	1	Carver (Original w/ Errors)	Emotion	4
1059	Emotion	1	Carver (Original w/ Errors)	Tiredness	4
1059	Emotion	1	Carver (Original w/ Errors)	Other	5
2088	Proofread	1	Carver (Original w/ Errors)	Topic	4
2088	Proofread	1	Carver (Original w/ Errors)	Emotion	6
2088	Proofread	1	Carver (Original w/ Errors)	Boredom	2
2088	Proofread	1	Carver (Original w/ Errors)	Difficulty	2
2088	Proofread	1	Carver (Original w/ Errors)	Tiredness	1
2088	Proofread	1	Carver (Original w/ Errors)	Other	1
1061	Emotion	0	Carver (Original w/ Errors)	Difficulty	2
1061	Emotion	0	Carver (Original w/ Errors)	Topic	2
1061	Emotion	0	Carver (Original w/ Errors)	Boredom	6
1061	Emotion	0	Carver (Original w/ Errors)	Emotion	5
1061	Emotion	0	Carver (Original w/ Errors)	Tiredness	4
1061	Emotion	0	Carver (Original w/ Errors)	Other	1
1063	Emotion	0	Carver (Original w/ Errors)	Difficulty	1
1063	Emotion	0	Carver (Original w/ Errors)	Tiredness	1
1063	Emotion	0	Carver (Original w/ Errors)	Emotion	2
1063	Emotion	0	Carver (Original w/ Errors)	Topic	3
1063	Emotion	0	Carver (Original w/ Errors)	Boredom	1
1063	Emotion	0	Carver (Original w/ Errors)	Other	1
1064	Emotion	0	Carver (Original w/ Errors)	Difficulty	4
1064	Emotion	0	Carver (Original w/ Errors)	Emotion	2
1064	Emotion	0	Carver (Original w/ Errors)	Topic	2
1064	Emotion	0	Carver (Original w/ Errors)	Tiredness	2
1064	Emotion	0	Carver (Original w/ Errors)	Boredom	2
1064	Emotion	0	Carver (Original w/ Errors)	Other	2
1066	Emotion	0	Carver (Original w/ Errors)	Tiredness	1
1066	Emotion	0	Carver (Original w/ Errors)	Difficulty	3
1066	Emotion	0	Carver (Original w/ Errors)	Emotion	3
1066	Emotion	0	Carver (Original w/ Errors)	Topic	6
1066	Emotion	0	Carver (Original w/ Errors)	Boredom	2
1066	Emotion	0	Carver (Original w/ Errors)	Other	1
1067	Emotion	1	Carver (Original w/ Errors)	Boredom	2
1067	Emotion	1	Carver (Original w/ Errors)	Difficulty	3
1067	Emotion	1	Carver (Original w/ Errors)	Topic	3
1067	Emotion	1	Carver (Original w/ Errors)	Emotion	1
1067	Emotion	1	Carver (Original w/ Errors)	Tiredness	2
1067	Emotion	1	Carver (Original w/ Errors)	Other	1
1068	Emotion	0	Carver (Original w/ Errors)	Topic	3
1068	Emotion	0	Carver (Original w/ Errors)	Tiredness	2
1068	Emotion	0	Carver (Original w/ Errors)	Boredom	4
1068	Emotion	0	Carver (Original w/ Errors)	Emotion	3
1068	Emotion	0	Carver (Original w/ Errors)	Difficulty	2
1068	Emotion	0	Carver (Original w/ Errors)	Other	2
2090	Proofread	0	Carver (Original w/ Errors)	Tiredness	5
2090	Proofread	0	Carver (Original w/ Errors)	Topic	6
2090	Proofread	0	Carver (Original w/ Errors)	Difficulty	6
2090	Proofread	0	Carver (Original w/ Errors)	Emotion	4
2090	Proofread	0	Carver (Original w/ Errors)	Boredom	1
2090	Proofread	0	Carver (Original w/ Errors)	Other	1
2092	Proofread	0	Carver (Original w/ Errors)	Difficulty	1
2092	Proofread	0	Carver (Original w/ Errors)	Boredom	1
2092	Proofread	0	Carver (Original w/ Errors)	Tiredness	1
2092	Proofread	0	Carver (Original w/ Errors)	Topic	1
2092	Proofread	0	Carver (Original w/ Errors)	Emotion	1
2092	Proofread	0	Carver (Original w/ Errors)	Other	1
1069	Emotion	1	Carver (Original w/ Errors)	Topic	2
1069	Emotion	1	Carver (Original w/ Errors)	Difficulty	3
1069	Emotion	1	Carver (Original w/ Errors)	Emotion	5
1069	Emotion	1	Carver (Original w/ Errors)	Boredom	2
1069	Emotion	1	Carver (Original w/ Errors)	Tiredness	5
1069	Emotion	1	Carver (Original w/ Errors)	Other	6
2095	Proofread	1	Carver (Original w/ Errors)	Difficulty	1
2095	Proofread	1	Carver (Original w/ Errors)	Tiredness	1
2095	Proofread	1	Carver (Original w/ Errors)	Emotion	1
2095	Proofread	1	Carver (Original w/ Errors)	Topic	2
2095	Proofread	1	Carver (Original w/ Errors)	Boredom	1
2095	Proofread	1	Carver (Original w/ Errors)	Other	1
1070	Emotion	0	Carver (Original w/ Errors)	Boredom	4
1070	Emotion	0	Carver (Original w/ Errors)	Tiredness	7
1070	Emotion	0	Carver (Original w/ Errors)	Difficulty	5
1070	Emotion	0	Carver (Original w/ Errors)	Emotion	6
1070	Emotion	0	Carver (Original w/ Errors)	Topic	6
1070	Emotion	0	Carver (Original w/ Errors)	Other	1
1071	Emotion	1	Carver (Original w/ Errors)	Emotion	6
1071	Emotion	1	Carver (Original w/ Errors)	Topic	6
1071	Emotion	1	Carver (Original w/ Errors)	Tiredness	4
1071	Emotion	1	Carver (Original w/ Errors)	Boredom	4
1071	Emotion	1	Carver (Original w/ Errors)	Difficulty	5
1071	Emotion	1	Carver (Original w/ Errors)	Other	4
2098	Proofread	0	Carver (Original w/ Errors)	Boredom	6
2098	Proofread	0	Carver (Original w/ Errors)	Emotion	6
2098	Proofread	0	Carver (Original w/ Errors)	Tiredness	7
2098	Proofread	0	Carver (Original w/ Errors)	Topic	7
2098	Proofread	0	Carver (Original w/ Errors)	Difficulty	7
2098	Proofread	0	Carver (Original w/ Errors)	Other	2
1072	Emotion	1	Carver (Original w/ Errors)	Boredom	1
1072	Emotion	1	Carver (Original w/ Errors)	Difficulty	1
1072	Emotion	1	Carver (Original w/ Errors)	Topic	4
1072	Emotion	1	Carver (Original w/ Errors)	Emotion	1
1072	Emotion	1	Carver (Original w/ Errors)	Tiredness	1
1072	Emotion	1	Carver (Original w/ Errors)	Other	1
2099	Proofread	1	Carver (Original w/ Errors)	Emotion	4
2099	Proofread	1	Carver (Original w/ Errors)	Tiredness	2
2099	Proofread	1	Carver (Original w/ Errors)	Topic	5
2099	Proofread	1	Carver (Original w/ Errors)	Difficulty	5
2099	Proofread	1	Carver (Original w/ Errors)	Boredom	1
2099	Proofread	1	Carver (Original w/ Errors)	Other	1
1074	Emotion	1	Carver (Original w/ Errors)	Topic	5
1074	Emotion	1	Carver (Original w/ Errors)	Emotion	1
1074	Emotion	1	Carver (Original w/ Errors)	Difficulty	5
1074	Emotion	1	Carver (Original w/ Errors)	Tiredness	1
1074	Emotion	1	Carver (Original w/ Errors)	Boredom	1
1074	Emotion	1	Carver (Original w/ Errors)	Other	1
2100	Proofread	1	Carver (Original w/ Errors)	Emotion	2
2100	Proofread	1	Carver (Original w/ Errors)	Topic	4
2100	Proofread	1	Carver (Original w/ Errors)	Boredom	1
2100	Proofread	1	Carver (Original w/ Errors)	Difficulty	3
2100	Proofread	1	Carver (Original w/ Errors)	Tiredness	1
2100	Proofread	1	Carver (Original w/ Errors)	Other	1
2104	Proofread	1	Carver (Original w/ Errors)	Boredom	3
2104	Proofread	1	Carver (Original w/ Errors)	Difficulty	3
2104	Proofread	1	Carver (Original w/ Errors)	Tiredness	3
2104	Proofread	1	Carver (Original w/ Errors)	Topic	5
2104	Proofread	1	Carver (Original w/ Errors)	Emotion	4
2104	Proofread	1	Carver (Original w/ Errors)	Other	1
1076	Emotion	0	Carver (Original w/ Errors)	Difficulty	6
1076	Emotion	0	Carver (Original w/ Errors)	Topic	6
1076	Emotion	0	Carver (Original w/ Errors)	Tiredness	2
1076	Emotion	0	Carver (Original w/ Errors)	Emotion	2
1076	Emotion	0	Carver (Original w/ Errors)	Boredom	2
1076	Emotion	0	Carver (Original w/ Errors)	Other	4
1077	Emotion	0	Carver (Original w/ Errors)	Topic	4
1077	Emotion	0	Carver (Original w/ Errors)	Difficulty	4
1077	Emotion	0	Carver (Original w/ Errors)	Boredom	1
1077	Emotion	0	Carver (Original w/ Errors)	Emotion	3
1077	Emotion	0	Carver (Original w/ Errors)	Tiredness	1
1077	Emotion	0	Carver (Original w/ Errors)	Other	4
1078	Emotion	0	Carver (Original w/ Errors)	Difficulty	1
1078	Emotion	0	Carver (Original w/ Errors)	Boredom	1
1078	Emotion	0	Carver (Original w/ Errors)	Topic	1
1078	Emotion	0	Carver (Original w/ Errors)	Emotion	1
1078	Emotion	0	Carver (Original w/ Errors)	Tiredness	1
1078	Emotion	0	Carver (Original w/ Errors)	Other	1
2105	Proofread	1	Carver (Original w/ Errors)	Emotion	4
2105	Proofread	1	Carver (Original w/ Errors)	Boredom	1
2105	Proofread	1	Carver (Original w/ Errors)	Difficulty	3
2105	Proofread	1	Carver (Original w/ Errors)	Topic	3
2105	Proofread	1	Carver (Original w/ Errors)	Tiredness	1
2105	Proofread	1	Carver (Original w/ Errors)	Other	4
2106	Proofread	1	Carver (Original w/ Errors)	Difficulty	4
2106	Proofread	1	Carver (Original w/ Errors)	Emotion	6
2106	Proofread	1	Carver (Original w/ Errors)	Tiredness	1
2106	Proofread	1	Carver (Original w/ Errors)	Topic	5
2106	Proofread	1	Carver (Original w/ Errors)	Boredom	1
2106	Proofread	1	Carver (Original w/ Errors)	Other	1
1079	Emotion	1	Carver (Original w/ Errors)	Tiredness	6
1079	Emotion	1	Carver (Original w/ Errors)	Topic	6
1079	Emotion	1	Carver (Original w/ Errors)	Emotion	4
1079	Emotion	1	Carver (Original w/ Errors)	Difficulty	6
1079	Emotion	1	Carver (Original w/ Errors)	Boredom	3
1079	Emotion	1	Carver (Original w/ Errors)	Other	5
1080	Emotion	1	Carver (Original w/ Errors)	Tiredness	4
1080	Emotion	1	Carver (Original w/ Errors)	Topic	4
1080	Emotion	1	Carver (Original w/ Errors)	Difficulty	4
1080	Emotion	1	Carver (Original w/ Errors)	Emotion	4
1080	Emotion	1	Carver (Original w/ Errors)	Boredom	4
1080	Emotion	1	Carver (Original w/ Errors)	Other	4
2107	Proofread	1	Carver (Original w/ Errors)	Topic	4
2107	Proofread	1	Carver (Original w/ Errors)	Difficulty	5
2107	Proofread	1	Carver (Original w/ Errors)	Boredom	1
2107	Proofread	1	Carver (Original w/ Errors)	Emotion	4
2107	Proofread	1	Carver (Original w/ Errors)	Tiredness	1
2107	Proofread	1	Carver (Original w/ Errors)	Other	5
2108	Proofread	0	Carver (Original w/ Errors)	Difficulty	3
2108	Proofread	0	Carver (Original w/ Errors)	Emotion	5
2108	Proofread	0	Carver (Original w/ Errors)	Tiredness	1
2108	Proofread	0	Carver (Original w/ Errors)	Topic	5
2108	Proofread	0	Carver (Original w/ Errors)	Boredom	1
2108	Proofread	0	Carver (Original w/ Errors)	Other	2
2109	Proofread	1	Carver (Original w/ Errors)	Difficulty	7
2109	Proofread	1	Carver (Original w/ Errors)	Emotion	5
2109	Proofread	1	Carver (Original w/ Errors)	Topic	7
2109	Proofread	1	Carver (Original w/ Errors)	Tiredness	3
2109	Proofread	1	Carver (Original w/ Errors)	Boredom	4
2109	Proofread	1	Carver (Original w/ Errors)	Other	2
2110	Proofread	0	Carver (Original w/ Errors)	Topic	5
2110	Proofread	0	Carver (Original w/ Errors)	Boredom	1
2110	Proofread	0	Carver (Original w/ Errors)	Difficulty	2
2110	Proofread	0	Carver (Original w/ Errors)	Emotion	5
2110	Proofread	0	Carver (Original w/ Errors)	Tiredness	1
2110	Proofread	0	Carver (Original w/ Errors)	Other	1
1081	Emotion	1	Carver (Original w/ Errors)	Difficulty	1
1081	Emotion	1	Carver (Original w/ Errors)	Boredom	1
1081	Emotion	1	Carver (Original w/ Errors)	Topic	4
1081	Emotion	1	Carver (Original w/ Errors)	Emotion	4
1081	Emotion	1	Carver (Original w/ Errors)	Tiredness	1
1081	Emotion	1	Carver (Original w/ Errors)	Other	2
1082	Emotion	0	Carver (Original w/ Errors)	Tiredness	5
1082	Emotion	0	Carver (Original w/ Errors)	Emotion	6
1082	Emotion	0	Carver (Original w/ Errors)	Difficulty	6
1082	Emotion	0	Carver (Original w/ Errors)	Topic	7
1082	Emotion	0	Carver (Original w/ Errors)	Boredom	3
1082	Emotion	0	Carver (Original w/ Errors)	Other	1
1085	Emotion	0	Carver (Original w/ Errors)	Boredom	1
1085	Emotion	0	Carver (Original w/ Errors)	Emotion	1
1085	Emotion	0	Carver (Original w/ Errors)	Topic	1
1085	Emotion	0	Carver (Original w/ Errors)	Difficulty	1
1085	Emotion	0	Carver (Original w/ Errors)	Tiredness	1
1085	Emotion	0	Carver (Original w/ Errors)	Other	1
1086	Emotion	1	Carver (Original w/ Errors)	Tiredness	2
1086	Emotion	1	Carver (Original w/ Errors)	Topic	2
1086	Emotion	1	Carver (Original w/ Errors)	Difficulty	2
1086	Emotion	1	Carver (Original w/ Errors)	Emotion	2
1086	Emotion	1	Carver (Original w/ Errors)	Boredom	3
1086	Emotion	1	Carver (Original w/ Errors)	Other	2
1087	Emotion	1	Carver (Original w/ Errors)	Topic	3
1087	Emotion	1	Carver (Original w/ Errors)	Difficulty	4
1087	Emotion	1	Carver (Original w/ Errors)	Emotion	4
1087	Emotion	1	Carver (Original w/ Errors)	Boredom	3
1087	Emotion	1	Carver (Original w/ Errors)	Tiredness	5
1087	Emotion	1	Carver (Original w/ Errors)	Other	2
1088	Emotion	0	Carver (Original w/ Errors)	Boredom	3
1088	Emotion	0	Carver (Original w/ Errors)	Tiredness	5
1088	Emotion	0	Carver (Original w/ Errors)	Emotion	5
1088	Emotion	0	Carver (Original w/ Errors)	Difficulty	3
1088	Emotion	0	Carver (Original w/ Errors)	Topic	5
1088	Emotion	0	Carver (Original w/ Errors)	Other	1
1089	Emotion	1	Carver (Original w/ Errors)	Topic	4
1089	Emotion	1	Carver (Original w/ Errors)	Difficulty	2
1089	Emotion	1	Carver (Original w/ Errors)	Boredom	1
1089	Emotion	1	Carver (Original w/ Errors)	Tiredness	1
1089	Emotion	1	Carver (Original w/ Errors)	Emotion	1
1089	Emotion	1	Carver (Original w/ Errors)	Other	1
1090	Emotion	1	Carver (Original w/ Errors)	Tiredness	5
1090	Emotion	1	Carver (Original w/ Errors)	Boredom	1
1090	Emotion	1	Carver (Original w/ Errors)	Topic	7
1090	Emotion	1	Carver (Original w/ Errors)	Difficulty	4
1090	Emotion	1	Carver (Original w/ Errors)	Emotion	4
1090	Emotion	1	Carver (Original w/ Errors)	Other	5
1091	Emotion	0	Carver (Original w/ Errors)	Tiredness	4
1091	Emotion	0	Carver (Original w/ Errors)	Difficulty	4
1091	Emotion	0	Carver (Original w/ Errors)	Topic	1
1091	Emotion	0	Carver (Original w/ Errors)	Emotion	1
1091	Emotion	0	Carver (Original w/ Errors)	Boredom	2
1091	Emotion	0	Carver (Original w/ Errors)	Other	6
1092	Emotion	1	Carver (Original w/ Errors)	Tiredness	3
1092	Emotion	1	Carver (Original w/ Errors)	Boredom	5
1092	Emotion	1	Carver (Original w/ Errors)	Difficulty	2
1092	Emotion	1	Carver (Original w/ Errors)	Topic	4
1092	Emotion	1	Carver (Original w/ Errors)	Emotion	5
1092	Emotion	1	Carver (Original w/ Errors)	Other	4
1098	Emotion	0	Carver (Original w/ Errors)	Boredom	4
1098	Emotion	0	Carver (Original w/ Errors)	Difficulty	7
1098	Emotion	0	Carver (Original w/ Errors)	Topic	7
1098	Emotion	0	Carver (Original w/ Errors)	Emotion	3
1098	Emotion	0	Carver (Original w/ Errors)	Tiredness	5
1098	Emotion	0	Carver (Original w/ Errors)	Other	6
