# Supplementary material for: Narrative thinking lingers in spontaneous thought
Source: Nat Commun. 2022 Aug 6;13:4585. doi: 10.1038/s41467-022-32113-6 (PMC9357042; doi:10.1038/s41467-022-32113-6)
Supplement: Supplementary file 4 — Source Data [file 41467_2022_32113_MOESM4_ESM.zip › Source Data/Supplement/FigureS10C.csv]

ID	Condition	story_version	phase	mean	plotID
1000	Intact	Carver (Original w/ Neutral cue)	Pre	0.271759380949492	1
1000	Intact	Carver (Original w/ Neutral cue)	Post	0.258282629706703	1
1001	Intact	Carver (Original w/ Neutral cue)	Pre	0.281143238584211	2
1001	Intact	Carver (Original w/ Neutral cue)	Post	0.232385080999642	2
1002	Intact	Carver (Original w/ Neutral cue)	Pre	0.260690838977839	3
1002	Intact	Carver (Original w/ Neutral cue)	Post	0.239845523763194	3
1003	Intact	Carver (Original w/ Neutral cue)	Pre	0.263911386168603	4
1003	Intact	Carver (Original w/ Neutral cue)	Post	0.343106390280729	4
1005	Intact	Carver (Original w/ Neutral cue)	Pre	0.36795117249238	5
1005	Intact	Carver (Original w/ Neutral cue)	Post	0.380763920477062	5
1006	Intact	Carver (Original w/ Neutral cue)	Pre	0.301467973883261	6
1006	Intact	Carver (Original w/ Neutral cue)	Post	0.403069592570881	6
1007	Intact	Carver (Original w/ Neutral cue)	Pre	0.27664970404057	7
1007	Intact	Carver (Original w/ Neutral cue)	Post	0.245899545551396	7
1009	Intact	Carver (Original w/ Neutral cue)	Pre	0.361594932110288	8
1009	Intact	Carver (Original w/ Neutral cue)	Post	0.36673499897308	8
1010	Intact	Carver (Original w/ Neutral cue)	Pre	0.242566942766925	9
1010	Intact	Carver (Original w/ Neutral cue)	Post	0.272654209836864	9
1012	Intact	Carver (Original w/ Neutral cue)	Pre	0.205033729868418	10
1012	Intact	Carver (Original w/ Neutral cue)	Post	0.373460682359327	10
1013	Intact	Carver (Original w/ Neutral cue)	Pre	0.307588755607038	11
1013	Intact	Carver (Original w/ Neutral cue)	Post	0.209231330046318	11
1015	Intact	Carver (Original w/ Neutral cue)	Pre	0.276597821283724	12
1015	Intact	Carver (Original w/ Neutral cue)	Post	0.264093036235054	12
1016	Intact	Carver (Original w/ Neutral cue)	Pre	0.26115444664242	13
1016	Intact	Carver (Original w/ Neutral cue)	Post	0.276453523812341	13
1017	Intact	Carver (Original w/ Neutral cue)	Pre	0.265365917956279	14
1017	Intact	Carver (Original w/ Neutral cue)	Post	0.264457807736008	14
1020	Intact	Carver (Original w/ Neutral cue)	Pre	0.254030747275326	15
1020	Intact	Carver (Original w/ Neutral cue)	Post	0.405000913023823	15
1021	Intact	Carver (Original w/ Neutral cue)	Pre	0.211512087967727	16
1021	Intact	Carver (Original w/ Neutral cue)	Post	0.222590822038047	16
1022	Intact	Carver (Original w/ Neutral cue)	Pre	0.301149161482772	17
1022	Intact	Carver (Original w/ Neutral cue)	Post	0.220328984738501	17
1023	Intact	Carver (Original w/ Neutral cue)	Pre	0.318412732242396	18
1023	Intact	Carver (Original w/ Neutral cue)	Post	0.309310387058407	18
1024	Intact	Carver (Original w/ Neutral cue)	Pre	0.248788004842098	19
1024	Intact	Carver (Original w/ Neutral cue)	Post	0.238888589266495	19
1026	Intact	Carver (Original w/ Neutral cue)	Pre	0.273028087539699	20
1026	Intact	Carver (Original w/ Neutral cue)	Post	0.37544724685131	20
1027	Intact	Carver (Original w/ Neutral cue)	Pre	0.281703130037425	21
1027	Intact	Carver (Original w/ Neutral cue)	Post	0.353945451555895	21
1028	Intact	Carver (Original w/ Neutral cue)	Pre	0.280680287947255	22
1028	Intact	Carver (Original w/ Neutral cue)	Post	0.264596020402897	22
1030	Intact	Carver (Original w/ Neutral cue)	Pre	0.24403157654993	23
1030	Intact	Carver (Original w/ Neutral cue)	Post	0.244054533641826	23
1031	Intact	Carver (Original w/ Neutral cue)	Pre	0.215247026031005	24
1031	Intact	Carver (Original w/ Neutral cue)	Post	0.219835985778905	24
1032	Intact	Carver (Original w/ Neutral cue)	Pre	0.308965448636686	25
1032	Intact	Carver (Original w/ Neutral cue)	Post	0.304901029739428	25
1033	Intact	Carver (Original w/ Neutral cue)	Pre	0.255909438168253	26
1033	Intact	Carver (Original w/ Neutral cue)	Post	0.274032141203267	26
1034	Intact	Carver (Original w/ Neutral cue)	Pre	0.326252031167041	27
1034	Intact	Carver (Original w/ Neutral cue)	Post	0.270000165873652	27
1035	Intact	Carver (Original w/ Neutral cue)	Pre	0.257376085611367	28
1035	Intact	Carver (Original w/ Neutral cue)	Post	0.301403202437226	28
1036	Intact	Carver (Original w/ Neutral cue)	Pre	0.319667387758832	29
1036	Intact	Carver (Original w/ Neutral cue)	Post	0.334556100564288	29
1037	Intact	Carver (Original w/ Neutral cue)	Pre	0.263019786218428	30
1037	Intact	Carver (Original w/ Neutral cue)	Post	0.363974640642358	30
1038	Intact	Carver (Original w/ Neutral cue)	Pre	0.222498425872053	31
1038	Intact	Carver (Original w/ Neutral cue)	Post	0.232159865602266	31
1039	Intact	Carver (Original w/ Neutral cue)	Pre	0.276603097054363	32
1039	Intact	Carver (Original w/ Neutral cue)	Post	0.237925592457813	32
1040	Intact	Carver (Original w/ Neutral cue)	Pre	0.279417228417025	33
1040	Intact	Carver (Original w/ Neutral cue)	Post	0.355255395238326	33
1041	Intact	Carver (Original w/ Neutral cue)	Pre	0.269370327352599	34
1041	Intact	Carver (Original w/ Neutral cue)	Post	0.319789612962079	34
1042	Intact	Carver (Original w/ Neutral cue)	Pre	0.237557302502401	35
1042	Intact	Carver (Original w/ Neutral cue)	Post	0.260782117322346	35
1044	Intact	Carver (Original w/ Neutral cue)	Pre	0.311804860828434	36
1044	Intact	Carver (Original w/ Neutral cue)	Post	0.246261856505812	36
1046	Intact	Carver (Original w/ Neutral cue)	Pre	0.2741223916555	37
1046	Intact	Carver (Original w/ Neutral cue)	Post	0.287276723011879	37
1047	Intact	Carver (Original w/ Neutral cue)	Pre	0.231099664395248	38
1047	Intact	Carver (Original w/ Neutral cue)	Post	0.25461694309404	38
1048	Intact	Carver (Original w/ Neutral cue)	Pre	0.244538277666723	39
1048	Intact	Carver (Original w/ Neutral cue)	Post	0.265021762646265	39
1049	Intact	Carver (Original w/ Neutral cue)	Pre	0.281059649839551	40
1049	Intact	Carver (Original w/ Neutral cue)	Post	0.396530662319349	40
1050	Intact	Carver (Original w/ Neutral cue)	Pre	0.217443967099089	41
1050	Intact	Carver (Original w/ Neutral cue)	Post	0.245203382709292	41
1051	Intact	Carver (Original w/ Neutral cue)	Pre	0.240548853604564	42
1051	Intact	Carver (Original w/ Neutral cue)	Post	0.317041979582428	42
1052	Intact	Carver (Original w/ Neutral cue)	Pre	0.290834992188942	43
1052	Intact	Carver (Original w/ Neutral cue)	Post	0.239773969168535	43
1053	Intact	Carver (Original w/ Neutral cue)	Pre	0.305779153479182	44
1053	Intact	Carver (Original w/ Neutral cue)	Post	0.233485898652578	44
1055	Intact	Carver (Original w/ Neutral cue)	Pre	0.254647981007549	45
1055	Intact	Carver (Original w/ Neutral cue)	Post	0.199364971864762	45
1056	Intact	Carver (Original w/ Neutral cue)	Pre	0.284855798906865	46
1056	Intact	Carver (Original w/ Neutral cue)	Post	0.296264058515743	46
1057	Intact	Carver (Original w/ Neutral cue)	Pre	0.252868334674766	47
1057	Intact	Carver (Original w/ Neutral cue)	Post	0.204149333777798	47
1058	Intact	Carver (Original w/ Neutral cue)	Pre	0.257350660043997	48
1058	Intact	Carver (Original w/ Neutral cue)	Post	0.339491218335444	48
1060	Intact	Carver (Original w/ Neutral cue)	Pre	0.26954729785171	49
1060	Intact	Carver (Original w/ Neutral cue)	Post	0.262967830440987	49
1061	Intact	Carver (Original w/ Neutral cue)	Pre	0.175006970460641	50
1061	Intact	Carver (Original w/ Neutral cue)	Post	0.176185718419353	50
1062	Intact	Carver (Original w/ Neutral cue)	Pre	0.213665664981074	51
1062	Intact	Carver (Original w/ Neutral cue)	Post	0.146327370793696	51
1063	Intact	Carver (Original w/ Neutral cue)	Pre	0.252137623513716	52
1063	Intact	Carver (Original w/ Neutral cue)	Post	0.244499765227957	52
1066	Intact	Carver (Original w/ Neutral cue)	Pre	0.229367480284098	53
1066	Intact	Carver (Original w/ Neutral cue)	Post	0.317741773530204	53
1067	Intact	Carver (Original w/ Neutral cue)	Pre	0.242779733082879	54
1067	Intact	Carver (Original w/ Neutral cue)	Post	0.266531045537258	54
1068	Intact	Carver (Original w/ Neutral cue)	Pre	0.231233029804538	55
1068	Intact	Carver (Original w/ Neutral cue)	Post	0.281300647073363	55
1069	Intact	Carver (Original w/ Neutral cue)	Pre	0.271175534032392	56
1069	Intact	Carver (Original w/ Neutral cue)	Post	0.364878218977271	56
1070	Intact	Carver (Original w/ Neutral cue)	Pre	0.266702002906651	57
1070	Intact	Carver (Original w/ Neutral cue)	Post	0.237540685967965	57
1071	Intact	Carver (Original w/ Neutral cue)	Pre	0.193188002136601	58
1071	Intact	Carver (Original w/ Neutral cue)	Post	0.278622683376573	58
1072	Intact	Carver (Original w/ Neutral cue)	Pre	0.257389223494414	59
1072	Intact	Carver (Original w/ Neutral cue)	Post	0.365540526571434	59
1073	Intact	Carver (Original w/ Neutral cue)	Pre	0.307710699147382	60
1073	Intact	Carver (Original w/ Neutral cue)	Post	0.345926581466311	60
1074	Intact	Carver (Original w/ Neutral cue)	Pre	0.31740469093791	61
1074	Intact	Carver (Original w/ Neutral cue)	Post	0.289758222383615	61
1075	Intact	Carver (Original w/ Neutral cue)	Pre	0.236476432278904	62
1075	Intact	Carver (Original w/ Neutral cue)	Post	0.286248863547714	62
1077	Intact	Carver (Original w/ Neutral cue)	Pre	0.193592438313986	63
1077	Intact	Carver (Original w/ Neutral cue)	Post	0.179810011838863	63
1078	Intact	Carver (Original w/ Neutral cue)	Pre	0.330727568129209	64
1078	Intact	Carver (Original w/ Neutral cue)	Post	0.400752183321263	64
1079	Intact	Carver (Original w/ Neutral cue)	Pre	0.244974498021046	65
1079	Intact	Carver (Original w/ Neutral cue)	Post	0.333552571657673	65
1080	Intact	Carver (Original w/ Neutral cue)	Pre	0.227481806004502	66
1080	Intact	Carver (Original w/ Neutral cue)	Post	0.469719843328773	66
1081	Intact	Carver (Original w/ Neutral cue)	Pre	0.250463707939622	67
1081	Intact	Carver (Original w/ Neutral cue)	Post	0.316199532431681	67
1082	Intact	Carver (Original w/ Neutral cue)	Pre	0.299449782276176	68
1082	Intact	Carver (Original w/ Neutral cue)	Post	0.28684028565766	68
1083	Intact	Carver (Original w/ Neutral cue)	Pre	0.257116092415215	69
1083	Intact	Carver (Original w/ Neutral cue)	Post	0.316094851275409	69
1085	Intact	Carver (Original w/ Neutral cue)	Pre	0.274525272467896	70
1085	Intact	Carver (Original w/ Neutral cue)	Post	0.38699406355429	70
1086	Intact	Carver (Original w/ Neutral cue)	Pre	0.261599231538947	71
1086	Intact	Carver (Original w/ Neutral cue)	Post	0.295276594760028	71
1087	Intact	Carver (Original w/ Neutral cue)	Pre	0.258374843647143	72
1087	Intact	Carver (Original w/ Neutral cue)	Post	0.252136884216066	72
1088	Intact	Carver (Original w/ Neutral cue)	Pre	0.296009450430294	73
1088	Intact	Carver (Original w/ Neutral cue)	Post	0.248632978582115	73
1089	Intact	Carver (Original w/ Neutral cue)	Pre	0.252474991021974	74
1089	Intact	Carver (Original w/ Neutral cue)	Post	0.420431223399778	74
1090	Intact	Carver (Original w/ Neutral cue)	Pre	0.269483531040853	75
1090	Intact	Carver (Original w/ Neutral cue)	Post	0.279404825387056	75
1091	Intact	Carver (Original w/ Neutral cue)	Pre	0.265474744709655	76
1091	Intact	Carver (Original w/ Neutral cue)	Post	0.305905316714279	76
1094	Intact	Carver (Original w/ Neutral cue)	Pre	0.244110695330236	77
1094	Intact	Carver (Original w/ Neutral cue)	Post	0.211767819454064	77
1095	Intact	Carver (Original w/ Neutral cue)	Pre	0.263499119423613	78
1095	Intact	Carver (Original w/ Neutral cue)	Post	0.206485347969748	78
1096	Intact	Carver (Original w/ Neutral cue)	Pre	0.327958548982284	79
1096	Intact	Carver (Original w/ Neutral cue)	Post	0.22635888294477	79
1097	Intact	Carver (Original w/ Neutral cue)	Pre	0.227415319058987	80
1097	Intact	Carver (Original w/ Neutral cue)	Post	0.258183080787803	80
