# Supplementary material for: Narrative thinking lingers in spontaneous thought
Source: Nat Commun. 2022 Aug 6;13:4585. doi: 10.1038/s41467-022-32113-6 (PMC9357042; doi:10.1038/s41467-022-32113-6)
Supplement: Supplementary file 4 — Source Data [file 41467_2022_32113_MOESM4_ESM.zip › Source Data/Supplement/FigureS10B.csv]

story_version	Condition	model	Accuracy
Carver (Original w/ Neutral cue)	Intact	True	0.76875
Carver (Original w/ Neutral cue)	Intact	Null	0.51875
Carver (Original w/ Neutral cue)	Intact	Null	0.51875
Carver (Original w/ Neutral cue)	Intact	Null	0.45625
Carver (Original w/ Neutral cue)	Intact	Null	0.54375
Carver (Original w/ Neutral cue)	Intact	Null	0.58125
Carver (Original w/ Neutral cue)	Intact	Null	0.46875
Carver (Original w/ Neutral cue)	Intact	Null	0.50625
Carver (Original w/ Neutral cue)	Intact	Null	0.48125
Carver (Original w/ Neutral cue)	Intact	Null	0.46875
Carver (Original w/ Neutral cue)	Intact	Null	0.45625
Carver (Original w/ Neutral cue)	Intact	Null	0.40625
Carver (Original w/ Neutral cue)	Intact	Null	0.49375
Carver (Original w/ Neutral cue)	Intact	Null	0.55625
Carver (Original w/ Neutral cue)	Intact	Null	0.53125
Carver (Original w/ Neutral cue)	Intact	Null	0.51875
Carver (Original w/ Neutral cue)	Intact	Null	0.45625
Carver (Original w/ Neutral cue)	Intact	Null	0.44375
Carver (Original w/ Neutral cue)	Intact	Null	0.49375
Carver (Original w/ Neutral cue)	Intact	Null	0.61875
Carver (Original w/ Neutral cue)	Intact	Null	0.59375
Carver (Original w/ Neutral cue)	Intact	Null	0.55625
Carver (Original w/ Neutral cue)	Intact	Null	0.53125
Carver (Original w/ Neutral cue)	Intact	Null	0.56875
Carver (Original w/ Neutral cue)	Intact	Null	0.55625
Carver (Original w/ Neutral cue)	Intact	Null	0.48125
Carver (Original w/ Neutral cue)	Intact	Null	0.55625
Carver (Original w/ Neutral cue)	Intact	Null	0.50625
Carver (Original w/ Neutral cue)	Intact	Null	0.48125
Carver (Original w/ Neutral cue)	Intact	Null	0.44375
Carver (Original w/ Neutral cue)	Intact	Null	0.48125
Carver (Original w/ Neutral cue)	Intact	Null	0.50625
Carver (Original w/ Neutral cue)	Intact	Null	0.46875
Carver (Original w/ Neutral cue)	Intact	Null	0.46875
Carver (Original w/ Neutral cue)	Intact	Null	0.46875
Carver (Original w/ Neutral cue)	Intact	Null	0.54375
Carver (Original w/ Neutral cue)	Intact	Null	0.49375
Carver (Original w/ Neutral cue)	Intact	Null	0.45625
Carver (Original w/ Neutral cue)	Intact	Null	0.49375
Carver (Original w/ Neutral cue)	Intact	Null	0.44375
Carver (Original w/ Neutral cue)	Intact	Null	0.51875
Carver (Original w/ Neutral cue)	Intact	Null	0.46875
Carver (Original w/ Neutral cue)	Intact	Null	0.49375
Carver (Original w/ Neutral cue)	Intact	Null	0.39375
Carver (Original w/ Neutral cue)	Intact	Null	0.46875
Carver (Original w/ Neutral cue)	Intact	Null	0.43125
Carver (Original w/ Neutral cue)	Intact	Null	0.54375
Carver (Original w/ Neutral cue)	Intact	Null	0.43125
Carver (Original w/ Neutral cue)	Intact	Null	0.43125
Carver (Original w/ Neutral cue)	Intact	Null	0.53125
Carver (Original w/ Neutral cue)	Intact	Null	0.55625
Carver (Original w/ Neutral cue)	Intact	Null	0.43125
Carver (Original w/ Neutral cue)	Intact	Null	0.54375
Carver (Original w/ Neutral cue)	Intact	Null	0.48125
Carver (Original w/ Neutral cue)	Intact	Null	0.65625
Carver (Original w/ Neutral cue)	Intact	Null	0.53125
Carver (Original w/ Neutral cue)	Intact	Null	0.51875
Carver (Original w/ Neutral cue)	Intact	Null	0.56875
Carver (Original w/ Neutral cue)	Intact	Null	0.45625
Carver (Original w/ Neutral cue)	Intact	Null	0.44375
Carver (Original w/ Neutral cue)	Intact	Null	0.44375
Carver (Original w/ Neutral cue)	Intact	Null	0.50625
Carver (Original w/ Neutral cue)	Intact	Null	0.48125
Carver (Original w/ Neutral cue)	Intact	Null	0.56875
Carver (Original w/ Neutral cue)	Intact	Null	0.58125
Carver (Original w/ Neutral cue)	Intact	Null	0.53125
Carver (Original w/ Neutral cue)	Intact	Null	0.55625
Carver (Original w/ Neutral cue)	Intact	Null	0.45625
Carver (Original w/ Neutral cue)	Intact	Null	0.44375
Carver (Original w/ Neutral cue)	Intact	Null	0.59375
Carver (Original w/ Neutral cue)	Intact	Null	0.59375
Carver (Original w/ Neutral cue)	Intact	Null	0.50625
Carver (Original w/ Neutral cue)	Intact	Null	0.48125
Carver (Original w/ Neutral cue)	Intact	Null	0.50625
Carver (Original w/ Neutral cue)	Intact	Null	0.43125
Carver (Original w/ Neutral cue)	Intact	Null	0.51875
Carver (Original w/ Neutral cue)	Intact	Null	0.54375
Carver (Original w/ Neutral cue)	Intact	Null	0.48125
Carver (Original w/ Neutral cue)	Intact	Null	0.53125
Carver (Original w/ Neutral cue)	Intact	Null	0.51875
Carver (Original w/ Neutral cue)	Intact	Null	0.49375
Carver (Original w/ Neutral cue)	Intact	Null	0.43125
Carver (Original w/ Neutral cue)	Intact	Null	0.45625
Carver (Original w/ Neutral cue)	Intact	Null	0.40625
Carver (Original w/ Neutral cue)	Intact	Null	0.38125
Carver (Original w/ Neutral cue)	Intact	Null	0.46875
Carver (Original w/ Neutral cue)	Intact	Null	0.55625
Carver (Original w/ Neutral cue)	Intact	Null	0.46875
Carver (Original w/ Neutral cue)	Intact	Null	0.49375
Carver (Original w/ Neutral cue)	Intact	Null	0.54375
Carver (Original w/ Neutral cue)	Intact	Null	0.45625
Carver (Original w/ Neutral cue)	Intact	Null	0.56875
Carver (Original w/ Neutral cue)	Intact	Null	0.54375
Carver (Original w/ Neutral cue)	Intact	Null	0.51875
Carver (Original w/ Neutral cue)	Intact	Null	0.49375
Carver (Original w/ Neutral cue)	Intact	Null	0.51875
Carver (Original w/ Neutral cue)	Intact	Null	0.49375
Carver (Original w/ Neutral cue)	Intact	Null	0.45625
Carver (Original w/ Neutral cue)	Intact	Null	0.49375
Carver (Original w/ Neutral cue)	Intact	Null	0.45625
Carver (Original w/ Neutral cue)	Intact	Null	0.46875
Carver (Original w/ Neutral cue)	Intact	Null	0.53125
Carver (Original w/ Neutral cue)	Intact	Null	0.54375
Carver (Original w/ Neutral cue)	Intact	Null	0.46875
Carver (Original w/ Neutral cue)	Intact	Null	0.43125
Carver (Original w/ Neutral cue)	Intact	Null	0.49375
Carver (Original w/ Neutral cue)	Intact	Null	0.58125
Carver (Original w/ Neutral cue)	Intact	Null	0.58125
Carver (Original w/ Neutral cue)	Intact	Null	0.60625
Carver (Original w/ Neutral cue)	Intact	Null	0.48125
Carver (Original w/ Neutral cue)	Intact	Null	0.46875
Carver (Original w/ Neutral cue)	Intact	Null	0.56875
Carver (Original w/ Neutral cue)	Intact	Null	0.54375
Carver (Original w/ Neutral cue)	Intact	Null	0.54375
Carver (Original w/ Neutral cue)	Intact	Null	0.66875
Carver (Original w/ Neutral cue)	Intact	Null	0.39375
Carver (Original w/ Neutral cue)	Intact	Null	0.61875
Carver (Original w/ Neutral cue)	Intact	Null	0.36875
Carver (Original w/ Neutral cue)	Intact	Null	0.49375
Carver (Original w/ Neutral cue)	Intact	Null	0.46875
Carver (Original w/ Neutral cue)	Intact	Null	0.51875
Carver (Original w/ Neutral cue)	Intact	Null	0.49375
Carver (Original w/ Neutral cue)	Intact	Null	0.39375
Carver (Original w/ Neutral cue)	Intact	Null	0.51875
Carver (Original w/ Neutral cue)	Intact	Null	0.43125
Carver (Original w/ Neutral cue)	Intact	Null	0.46875
Carver (Original w/ Neutral cue)	Intact	Null	0.45625
Carver (Original w/ Neutral cue)	Intact	Null	0.41875
Carver (Original w/ Neutral cue)	Intact	Null	0.50625
Carver (Original w/ Neutral cue)	Intact	Null	0.50625
Carver (Original w/ Neutral cue)	Intact	Null	0.46875
Carver (Original w/ Neutral cue)	Intact	Null	0.41875
Carver (Original w/ Neutral cue)	Intact	Null	0.48125
Carver (Original w/ Neutral cue)	Intact	Null	0.45625
Carver (Original w/ Neutral cue)	Intact	Null	0.49375
Carver (Original w/ Neutral cue)	Intact	Null	0.50625
Carver (Original w/ Neutral cue)	Intact	Null	0.49375
Carver (Original w/ Neutral cue)	Intact	Null	0.48125
Carver (Original w/ Neutral cue)	Intact	Null	0.61875
Carver (Original w/ Neutral cue)	Intact	Null	0.55625
Carver (Original w/ Neutral cue)	Intact	Null	0.50625
Carver (Original w/ Neutral cue)	Intact	Null	0.49375
Carver (Original w/ Neutral cue)	Intact	Null	0.46875
Carver (Original w/ Neutral cue)	Intact	Null	0.45625
Carver (Original w/ Neutral cue)	Intact	Null	0.49375
Carver (Original w/ Neutral cue)	Intact	Null	0.50625
Carver (Original w/ Neutral cue)	Intact	Null	0.51875
Carver (Original w/ Neutral cue)	Intact	Null	0.45625
Carver (Original w/ Neutral cue)	Intact	Null	0.58125
Carver (Original w/ Neutral cue)	Intact	Null	0.54375
Carver (Original w/ Neutral cue)	Intact	Null	0.46875
Carver (Original w/ Neutral cue)	Intact	Null	0.54375
Carver (Original w/ Neutral cue)	Intact	Null	0.44375
Carver (Original w/ Neutral cue)	Intact	Null	0.44375
Carver (Original w/ Neutral cue)	Intact	Null	0.48125
Carver (Original w/ Neutral cue)	Intact	Null	0.45625
Carver (Original w/ Neutral cue)	Intact	Null	0.44375
Carver (Original w/ Neutral cue)	Intact	Null	0.45625
Carver (Original w/ Neutral cue)	Intact	Null	0.43125
Carver (Original w/ Neutral cue)	Intact	Null	0.54375
Carver (Original w/ Neutral cue)	Intact	Null	0.44375
Carver (Original w/ Neutral cue)	Intact	Null	0.58125
Carver (Original w/ Neutral cue)	Intact	Null	0.40625
Carver (Original w/ Neutral cue)	Intact	Null	0.55625
Carver (Original w/ Neutral cue)	Intact	Null	0.48125
Carver (Original w/ Neutral cue)	Intact	Null	0.50625
Carver (Original w/ Neutral cue)	Intact	Null	0.48125
Carver (Original w/ Neutral cue)	Intact	Null	0.44375
Carver (Original w/ Neutral cue)	Intact	Null	0.59375
Carver (Original w/ Neutral cue)	Intact	Null	0.66875
Carver (Original w/ Neutral cue)	Intact	Null	0.43125
Carver (Original w/ Neutral cue)	Intact	Null	0.46875
Carver (Original w/ Neutral cue)	Intact	Null	0.48125
Carver (Original w/ Neutral cue)	Intact	Null	0.40625
Carver (Original w/ Neutral cue)	Intact	Null	0.53125
Carver (Original w/ Neutral cue)	Intact	Null	0.58125
Carver (Original w/ Neutral cue)	Intact	Null	0.48125
Carver (Original w/ Neutral cue)	Intact	Null	0.56875
Carver (Original w/ Neutral cue)	Intact	Null	0.50625
Carver (Original w/ Neutral cue)	Intact	Null	0.48125
Carver (Original w/ Neutral cue)	Intact	Null	0.54375
Carver (Original w/ Neutral cue)	Intact	Null	0.53125
Carver (Original w/ Neutral cue)	Intact	Null	0.55625
Carver (Original w/ Neutral cue)	Intact	Null	0.53125
Carver (Original w/ Neutral cue)	Intact	Null	0.49375
Carver (Original w/ Neutral cue)	Intact	Null	0.55625
Carver (Original w/ Neutral cue)	Intact	Null	0.56875
Carver (Original w/ Neutral cue)	Intact	Null	0.45625
Carver (Original w/ Neutral cue)	Intact	Null	0.58125
Carver (Original w/ Neutral cue)	Intact	Null	0.50625
Carver (Original w/ Neutral cue)	Intact	Null	0.54375
Carver (Original w/ Neutral cue)	Intact	Null	0.46875
Carver (Original w/ Neutral cue)	Intact	Null	0.50625
Carver (Original w/ Neutral cue)	Intact	Null	0.60625
Carver (Original w/ Neutral cue)	Intact	Null	0.43125
Carver (Original w/ Neutral cue)	Intact	Null	0.50625
Carver (Original w/ Neutral cue)	Intact	Null	0.39375
Carver (Original w/ Neutral cue)	Intact	Null	0.59375
Carver (Original w/ Neutral cue)	Intact	Null	0.53125
Carver (Original w/ Neutral cue)	Intact	Null	0.50625
Carver (Original w/ Neutral cue)	Intact	Null	0.48125
Carver (Original w/ Neutral cue)	Intact	Null	0.48125
Carver (Original w/ Neutral cue)	Intact	Null	0.45625
Carver (Original w/ Neutral cue)	Intact	Null	0.56875
Carver (Original w/ Neutral cue)	Intact	Null	0.55625
Carver (Original w/ Neutral cue)	Intact	Null	0.46875
Carver (Original w/ Neutral cue)	Intact	Null	0.40625
Carver (Original w/ Neutral cue)	Intact	Null	0.59375
Carver (Original w/ Neutral cue)	Intact	Null	0.43125
Carver (Original w/ Neutral cue)	Intact	Null	0.54375
Carver (Original w/ Neutral cue)	Intact	Null	0.43125
Carver (Original w/ Neutral cue)	Intact	Null	0.58125
Carver (Original w/ Neutral cue)	Intact	Null	0.41875
Carver (Original w/ Neutral cue)	Intact	Null	0.46875
Carver (Original w/ Neutral cue)	Intact	Null	0.45625
Carver (Original w/ Neutral cue)	Intact	Null	0.58125
Carver (Original w/ Neutral cue)	Intact	Null	0.44375
Carver (Original w/ Neutral cue)	Intact	Null	0.44375
Carver (Original w/ Neutral cue)	Intact	Null	0.39375
Carver (Original w/ Neutral cue)	Intact	Null	0.54375
Carver (Original w/ Neutral cue)	Intact	Null	0.46875
Carver (Original w/ Neutral cue)	Intact	Null	0.46875
Carver (Original w/ Neutral cue)	Intact	Null	0.46875
Carver (Original w/ Neutral cue)	Intact	Null	0.60625
Carver (Original w/ Neutral cue)	Intact	Null	0.53125
Carver (Original w/ Neutral cue)	Intact	Null	0.55625
Carver (Original w/ Neutral cue)	Intact	Null	0.44375
Carver (Original w/ Neutral cue)	Intact	Null	0.54375
Carver (Original w/ Neutral cue)	Intact	Null	0.56875
Carver (Original w/ Neutral cue)	Intact	Null	0.51875
Carver (Original w/ Neutral cue)	Intact	Null	0.49375
Carver (Original w/ Neutral cue)	Intact	Null	0.56875
Carver (Original w/ Neutral cue)	Intact	Null	0.43125
Carver (Original w/ Neutral cue)	Intact	Null	0.48125
Carver (Original w/ Neutral cue)	Intact	Null	0.55625
Carver (Original w/ Neutral cue)	Intact	Null	0.49375
Carver (Original w/ Neutral cue)	Intact	Null	0.45625
Carver (Original w/ Neutral cue)	Intact	Null	0.46875
Carver (Original w/ Neutral cue)	Intact	Null	0.43125
Carver (Original w/ Neutral cue)	Intact	Null	0.50625
Carver (Original w/ Neutral cue)	Intact	Null	0.39375
Carver (Original w/ Neutral cue)	Intact	Null	0.50625
Carver (Original w/ Neutral cue)	Intact	Null	0.49375
Carver (Original w/ Neutral cue)	Intact	Null	0.44375
Carver (Original w/ Neutral cue)	Intact	Null	0.48125
Carver (Original w/ Neutral cue)	Intact	Null	0.43125
Carver (Original w/ Neutral cue)	Intact	Null	0.49375
Carver (Original w/ Neutral cue)	Intact	Null	0.55625
Carver (Original w/ Neutral cue)	Intact	Null	0.55625
Carver (Original w/ Neutral cue)	Intact	Null	0.40625
Carver (Original w/ Neutral cue)	Intact	Null	0.48125
Carver (Original w/ Neutral cue)	Intact	Null	0.49375
Carver (Original w/ Neutral cue)	Intact	Null	0.55625
Carver (Original w/ Neutral cue)	Intact	Null	0.55625
Carver (Original w/ Neutral cue)	Intact	Null	0.46875
Carver (Original w/ Neutral cue)	Intact	Null	0.49375
Carver (Original w/ Neutral cue)	Intact	Null	0.56875
Carver (Original w/ Neutral cue)	Intact	Null	0.59375
Carver (Original w/ Neutral cue)	Intact	Null	0.54375
Carver (Original w/ Neutral cue)	Intact	Null	0.60625
Carver (Original w/ Neutral cue)	Intact	Null	0.50625
Carver (Original w/ Neutral cue)	Intact	Null	0.45625
Carver (Original w/ Neutral cue)	Intact	Null	0.49375
Carver (Original w/ Neutral cue)	Intact	Null	0.43125
Carver (Original w/ Neutral cue)	Intact	Null	0.44375
Carver (Original w/ Neutral cue)	Intact	Null	0.51875
Carver (Original w/ Neutral cue)	Intact	Null	0.51875
Carver (Original w/ Neutral cue)	Intact	Null	0.48125
Carver (Original w/ Neutral cue)	Intact	Null	0.43125
Carver (Original w/ Neutral cue)	Intact	Null	0.45625
Carver (Original w/ Neutral cue)	Intact	Null	0.59375
Carver (Original w/ Neutral cue)	Intact	Null	0.61875
Carver (Original w/ Neutral cue)	Intact	Null	0.51875
Carver (Original w/ Neutral cue)	Intact	Null	0.60625
Carver (Original w/ Neutral cue)	Intact	Null	0.53125
Carver (Original w/ Neutral cue)	Intact	Null	0.51875
Carver (Original w/ Neutral cue)	Intact	Null	0.44375
Carver (Original w/ Neutral cue)	Intact	Null	0.45625
Carver (Original w/ Neutral cue)	Intact	Null	0.51875
Carver (Original w/ Neutral cue)	Intact	Null	0.45625
Carver (Original w/ Neutral cue)	Intact	Null	0.60625
Carver (Original w/ Neutral cue)	Intact	Null	0.38125
Carver (Original w/ Neutral cue)	Intact	Null	0.59375
Carver (Original w/ Neutral cue)	Intact	Null	0.46875
Carver (Original w/ Neutral cue)	Intact	Null	0.59375
Carver (Original w/ Neutral cue)	Intact	Null	0.39375
Carver (Original w/ Neutral cue)	Intact	Null	0.49375
Carver (Original w/ Neutral cue)	Intact	Null	0.50625
Carver (Original w/ Neutral cue)	Intact	Null	0.58125
Carver (Original w/ Neutral cue)	Intact	Null	0.44375
Carver (Original w/ Neutral cue)	Intact	Null	0.58125
Carver (Original w/ Neutral cue)	Intact	Null	0.45625
Carver (Original w/ Neutral cue)	Intact	Null	0.46875
Carver (Original w/ Neutral cue)	Intact	Null	0.41875
Carver (Original w/ Neutral cue)	Intact	Null	0.53125
Carver (Original w/ Neutral cue)	Intact	Null	0.50625
Carver (Original w/ Neutral cue)	Intact	Null	0.49375
Carver (Original w/ Neutral cue)	Intact	Null	0.50625
Carver (Original w/ Neutral cue)	Intact	Null	0.48125
Carver (Original w/ Neutral cue)	Intact	Null	0.50625
Carver (Original w/ Neutral cue)	Intact	Null	0.46875
Carver (Original w/ Neutral cue)	Intact	Null	0.60625
Carver (Original w/ Neutral cue)	Intact	Null	0.45625
Carver (Original w/ Neutral cue)	Intact	Null	0.49375
Carver (Original w/ Neutral cue)	Intact	Null	0.54375
Carver (Original w/ Neutral cue)	Intact	Null	0.53125
Carver (Original w/ Neutral cue)	Intact	Null	0.50625
Carver (Original w/ Neutral cue)	Intact	Null	0.53125
Carver (Original w/ Neutral cue)	Intact	Null	0.51875
Carver (Original w/ Neutral cue)	Intact	Null	0.51875
Carver (Original w/ Neutral cue)	Intact	Null	0.59375
Carver (Original w/ Neutral cue)	Intact	Null	0.50625
Carver (Original w/ Neutral cue)	Intact	Null	0.55625
Carver (Original w/ Neutral cue)	Intact	Null	0.55625
Carver (Original w/ Neutral cue)	Intact	Null	0.53125
Carver (Original w/ Neutral cue)	Intact	Null	0.48125
Carver (Original w/ Neutral cue)	Intact	Null	0.48125
Carver (Original w/ Neutral cue)	Intact	Null	0.51875
Carver (Original w/ Neutral cue)	Intact	Null	0.44375
Carver (Original w/ Neutral cue)	Intact	Null	0.45625
Carver (Original w/ Neutral cue)	Intact	Null	0.56875
Carver (Original w/ Neutral cue)	Intact	Null	0.39375
Carver (Original w/ Neutral cue)	Intact	Null	0.53125
Carver (Original w/ Neutral cue)	Intact	Null	0.58125
Carver (Original w/ Neutral cue)	Intact	Null	0.55625
Carver (Original w/ Neutral cue)	Intact	Null	0.55625
Carver (Original w/ Neutral cue)	Intact	Null	0.51875
Carver (Original w/ Neutral cue)	Intact	Null	0.44375
Carver (Original w/ Neutral cue)	Intact	Null	0.58125
Carver (Original w/ Neutral cue)	Intact	Null	0.51875
Carver (Original w/ Neutral cue)	Intact	Null	0.53125
Carver (Original w/ Neutral cue)	Intact	Null	0.43125
Carver (Original w/ Neutral cue)	Intact	Null	0.55625
Carver (Original w/ Neutral cue)	Intact	Null	0.49375
Carver (Original w/ Neutral cue)	Intact	Null	0.39375
Carver (Original w/ Neutral cue)	Intact	Null	0.44375
Carver (Original w/ Neutral cue)	Intact	Null	0.49375
Carver (Original w/ Neutral cue)	Intact	Null	0.51875
Carver (Original w/ Neutral cue)	Intact	Null	0.53125
Carver (Original w/ Neutral cue)	Intact	Null	0.58125
Carver (Original w/ Neutral cue)	Intact	Null	0.44375
Carver (Original w/ Neutral cue)	Intact	Null	0.43125
Carver (Original w/ Neutral cue)	Intact	Null	0.55625
Carver (Original w/ Neutral cue)	Intact	Null	0.55625
Carver (Original w/ Neutral cue)	Intact	Null	0.40625
Carver (Original w/ Neutral cue)	Intact	Null	0.58125
Carver (Original w/ Neutral cue)	Intact	Null	0.48125
Carver (Original w/ Neutral cue)	Intact	Null	0.46875
Carver (Original w/ Neutral cue)	Intact	Null	0.39375
Carver (Original w/ Neutral cue)	Intact	Null	0.54375
Carver (Original w/ Neutral cue)	Intact	Null	0.46875
Carver (Original w/ Neutral cue)	Intact	Null	0.51875
Carver (Original w/ Neutral cue)	Intact	Null	0.53125
Carver (Original w/ Neutral cue)	Intact	Null	0.45625
Carver (Original w/ Neutral cue)	Intact	Null	0.40625
Carver (Original w/ Neutral cue)	Intact	Null	0.51875
Carver (Original w/ Neutral cue)	Intact	Null	0.49375
Carver (Original w/ Neutral cue)	Intact	Null	0.53125
Carver (Original w/ Neutral cue)	Intact	Null	0.54375
Carver (Original w/ Neutral cue)	Intact	Null	0.48125
Carver (Original w/ Neutral cue)	Intact	Null	0.50625
Carver (Original w/ Neutral cue)	Intact	Null	0.41875
Carver (Original w/ Neutral cue)	Intact	Null	0.45625
Carver (Original w/ Neutral cue)	Intact	Null	0.43125
Carver (Original w/ Neutral cue)	Intact	Null	0.55625
Carver (Original w/ Neutral cue)	Intact	Null	0.49375
Carver (Original w/ Neutral cue)	Intact	Null	0.48125
Carver (Original w/ Neutral cue)	Intact	Null	0.51875
Carver (Original w/ Neutral cue)	Intact	Null	0.50625
Carver (Original w/ Neutral cue)	Intact	Null	0.46875
Carver (Original w/ Neutral cue)	Intact	Null	0.53125
Carver (Original w/ Neutral cue)	Intact	Null	0.48125
Carver (Original w/ Neutral cue)	Intact	Null	0.56875
Carver (Original w/ Neutral cue)	Intact	Null	0.51875
Carver (Original w/ Neutral cue)	Intact	Null	0.51875
Carver (Original w/ Neutral cue)	Intact	Null	0.48125
Carver (Original w/ Neutral cue)	Intact	Null	0.61875
Carver (Original w/ Neutral cue)	Intact	Null	0.56875
Carver (Original w/ Neutral cue)	Intact	Null	0.54375
Carver (Original w/ Neutral cue)	Intact	Null	0.61875
Carver (Original w/ Neutral cue)	Intact	Null	0.58125
Carver (Original w/ Neutral cue)	Intact	Null	0.50625
Carver (Original w/ Neutral cue)	Intact	Null	0.43125
Carver (Original w/ Neutral cue)	Intact	Null	0.54375
Carver (Original w/ Neutral cue)	Intact	Null	0.45625
Carver (Original w/ Neutral cue)	Intact	Null	0.59375
Carver (Original w/ Neutral cue)	Intact	Null	0.46875
Carver (Original w/ Neutral cue)	Intact	Null	0.38125
Carver (Original w/ Neutral cue)	Intact	Null	0.43125
Carver (Original w/ Neutral cue)	Intact	Null	0.48125
Carver (Original w/ Neutral cue)	Intact	Null	0.50625
Carver (Original w/ Neutral cue)	Intact	Null	0.49375
Carver (Original w/ Neutral cue)	Intact	Null	0.46875
Carver (Original w/ Neutral cue)	Intact	Null	0.54375
Carver (Original w/ Neutral cue)	Intact	Null	0.51875
Carver (Original w/ Neutral cue)	Intact	Null	0.46875
Carver (Original w/ Neutral cue)	Intact	Null	0.46875
Carver (Original w/ Neutral cue)	Intact	Null	0.35625
Carver (Original w/ Neutral cue)	Intact	Null	0.41875
Carver (Original w/ Neutral cue)	Intact	Null	0.46875
Carver (Original w/ Neutral cue)	Intact	Null	0.49375
Carver (Original w/ Neutral cue)	Intact	Null	0.55625
Carver (Original w/ Neutral cue)	Intact	Null	0.53125
Carver (Original w/ Neutral cue)	Intact	Null	0.45625
Carver (Original w/ Neutral cue)	Intact	Null	0.54375
Carver (Original w/ Neutral cue)	Intact	Null	0.46875
Carver (Original w/ Neutral cue)	Intact	Null	0.51875
Carver (Original w/ Neutral cue)	Intact	Null	0.54375
Carver (Original w/ Neutral cue)	Intact	Null	0.50625
Carver (Original w/ Neutral cue)	Intact	Null	0.46875
Carver (Original w/ Neutral cue)	Intact	Null	0.45625
Carver (Original w/ Neutral cue)	Intact	Null	0.44375
Carver (Original w/ Neutral cue)	Intact	Null	0.44375
Carver (Original w/ Neutral cue)	Intact	Null	0.43125
Carver (Original w/ Neutral cue)	Intact	Null	0.45625
Carver (Original w/ Neutral cue)	Intact	Null	0.51875
Carver (Original w/ Neutral cue)	Intact	Null	0.50625
Carver (Original w/ Neutral cue)	Intact	Null	0.48125
Carver (Original w/ Neutral cue)	Intact	Null	0.41875
Carver (Original w/ Neutral cue)	Intact	Null	0.50625
Carver (Original w/ Neutral cue)	Intact	Null	0.48125
Carver (Original w/ Neutral cue)	Intact	Null	0.56875
Carver (Original w/ Neutral cue)	Intact	Null	0.49375
Carver (Original w/ Neutral cue)	Intact	Null	0.45625
Carver (Original w/ Neutral cue)	Intact	Null	0.44375
Carver (Original w/ Neutral cue)	Intact	Null	0.51875
Carver (Original w/ Neutral cue)	Intact	Null	0.53125
Carver (Original w/ Neutral cue)	Intact	Null	0.45625
Carver (Original w/ Neutral cue)	Intact	Null	0.50625
Carver (Original w/ Neutral cue)	Intact	Null	0.43125
Carver (Original w/ Neutral cue)	Intact	Null	0.48125
Carver (Original w/ Neutral cue)	Intact	Null	0.46875
Carver (Original w/ Neutral cue)	Intact	Null	0.58125
Carver (Original w/ Neutral cue)	Intact	Null	0.53125
Carver (Original w/ Neutral cue)	Intact	Null	0.51875
Carver (Original w/ Neutral cue)	Intact	Null	0.58125
Carver (Original w/ Neutral cue)	Intact	Null	0.41875
Carver (Original w/ Neutral cue)	Intact	Null	0.43125
Carver (Original w/ Neutral cue)	Intact	Null	0.48125
Carver (Original w/ Neutral cue)	Intact	Null	0.44375
Carver (Original w/ Neutral cue)	Intact	Null	0.50625
Carver (Original w/ Neutral cue)	Intact	Null	0.50625
Carver (Original w/ Neutral cue)	Intact	Null	0.61875
Carver (Original w/ Neutral cue)	Intact	Null	0.44375
Carver (Original w/ Neutral cue)	Intact	Null	0.46875
Carver (Original w/ Neutral cue)	Intact	Null	0.46875
Carver (Original w/ Neutral cue)	Intact	Null	0.39375
Carver (Original w/ Neutral cue)	Intact	Null	0.39375
Carver (Original w/ Neutral cue)	Intact	Null	0.55625
Carver (Original w/ Neutral cue)	Intact	Null	0.45625
Carver (Original w/ Neutral cue)	Intact	Null	0.55625
Carver (Original w/ Neutral cue)	Intact	Null	0.55625
Carver (Original w/ Neutral cue)	Intact	Null	0.44375
Carver (Original w/ Neutral cue)	Intact	Null	0.49375
Carver (Original w/ Neutral cue)	Intact	Null	0.45625
Carver (Original w/ Neutral cue)	Intact	Null	0.48125
Carver (Original w/ Neutral cue)	Intact	Null	0.58125
Carver (Original w/ Neutral cue)	Intact	Null	0.45625
Carver (Original w/ Neutral cue)	Intact	Null	0.48125
Carver (Original w/ Neutral cue)	Intact	Null	0.46875
Carver (Original w/ Neutral cue)	Intact	Null	0.43125
Carver (Original w/ Neutral cue)	Intact	Null	0.48125
Carver (Original w/ Neutral cue)	Intact	Null	0.64375
Carver (Original w/ Neutral cue)	Intact	Null	0.56875
Carver (Original w/ Neutral cue)	Intact	Null	0.50625
Carver (Original w/ Neutral cue)	Intact	Null	0.56875
Carver (Original w/ Neutral cue)	Intact	Null	0.60625
Carver (Original w/ Neutral cue)	Intact	Null	0.55625
Carver (Original w/ Neutral cue)	Intact	Null	0.54375
Carver (Original w/ Neutral cue)	Intact	Null	0.53125
Carver (Original w/ Neutral cue)	Intact	Null	0.51875
Carver (Original w/ Neutral cue)	Intact	Null	0.50625
Carver (Original w/ Neutral cue)	Intact	Null	0.45625
Carver (Original w/ Neutral cue)	Intact	Null	0.51875
Carver (Original w/ Neutral cue)	Intact	Null	0.48125
Carver (Original w/ Neutral cue)	Intact	Null	0.46875
Carver (Original w/ Neutral cue)	Intact	Null	0.43125
Carver (Original w/ Neutral cue)	Intact	Null	0.49375
Carver (Original w/ Neutral cue)	Intact	Null	0.48125
Carver (Original w/ Neutral cue)	Intact	Null	0.54375
Carver (Original w/ Neutral cue)	Intact	Null	0.43125
Carver (Original w/ Neutral cue)	Intact	Null	0.49375
Carver (Original w/ Neutral cue)	Intact	Null	0.45625
Carver (Original w/ Neutral cue)	Intact	Null	0.45625
Carver (Original w/ Neutral cue)	Intact	Null	0.40625
Carver (Original w/ Neutral cue)	Intact	Null	0.48125
Carver (Original w/ Neutral cue)	Intact	Null	0.54375
Carver (Original w/ Neutral cue)	Intact	Null	0.58125
Carver (Original w/ Neutral cue)	Intact	Null	0.55625
Carver (Original w/ Neutral cue)	Intact	Null	0.48125
Carver (Original w/ Neutral cue)	Intact	Null	0.48125
Carver (Original w/ Neutral cue)	Intact	Null	0.45625
Carver (Original w/ Neutral cue)	Intact	Null	0.54375
Carver (Original w/ Neutral cue)	Intact	Null	0.54375
Carver (Original w/ Neutral cue)	Intact	Null	0.61875
Carver (Original w/ Neutral cue)	Intact	Null	0.48125
Carver (Original w/ Neutral cue)	Intact	Null	0.54375
Carver (Original w/ Neutral cue)	Intact	Null	0.50625
Carver (Original w/ Neutral cue)	Intact	Null	0.46875
Carver (Original w/ Neutral cue)	Intact	Null	0.53125
Carver (Original w/ Neutral cue)	Intact	Null	0.49375
