# Supplementary material for: Narrative thinking lingers in spontaneous thought
Source: Nat Commun. 2022 Aug 6;13:4585. doi: 10.1038/s41467-022-32113-6 (PMC9357042; doi:10.1038/s41467-022-32113-6)
Supplement: Supplementary file 4 — Source Data [file 41467_2022_32113_MOESM4_ESM.zip › Source Data/Supplement/FigureS16.csv]

ID	condition	counterbalance	story_version	Change	Response
1000	Intact	1	Carver (Original w/ Neutral cue)	Emotion	5
1000	Intact	1	Carver (Original w/ Neutral cue)	Boredom	2
1000	Intact	1	Carver (Original w/ Neutral cue)	Tiredness	1
1000	Intact	1	Carver (Original w/ Neutral cue)	Topic	4
1000	Intact	1	Carver (Original w/ Neutral cue)	Difficulty	6
1000	Intact	1	Carver (Original w/ Neutral cue)	Other	3
1001	Intact	1	Carver (Original w/ Neutral cue)	Difficulty	6
1001	Intact	1	Carver (Original w/ Neutral cue)	Topic	7
1001	Intact	1	Carver (Original w/ Neutral cue)	Tiredness	4
1001	Intact	1	Carver (Original w/ Neutral cue)	Emotion	2
1001	Intact	1	Carver (Original w/ Neutral cue)	Boredom	6
1001	Intact	1	Carver (Original w/ Neutral cue)	Other	7
1002	Intact	1	Carver (Original w/ Neutral cue)	Topic	4
1002	Intact	1	Carver (Original w/ Neutral cue)	Emotion	1
1002	Intact	1	Carver (Original w/ Neutral cue)	Boredom	1
1002	Intact	1	Carver (Original w/ Neutral cue)	Difficulty	4
1002	Intact	1	Carver (Original w/ Neutral cue)	Tiredness	1
1002	Intact	1	Carver (Original w/ Neutral cue)	Other	5
1003	Intact	1	Carver (Original w/ Neutral cue)	Topic	7
1003	Intact	1	Carver (Original w/ Neutral cue)	Difficulty	7
1003	Intact	1	Carver (Original w/ Neutral cue)	Tiredness	6
1003	Intact	1	Carver (Original w/ Neutral cue)	Emotion	5
1003	Intact	1	Carver (Original w/ Neutral cue)	Boredom	1
1003	Intact	1	Carver (Original w/ Neutral cue)	Other	1
1005	Intact	1	Carver (Original w/ Neutral cue)	Emotion	6
1005	Intact	1	Carver (Original w/ Neutral cue)	Difficulty	6
1005	Intact	1	Carver (Original w/ Neutral cue)	Boredom	3
1005	Intact	1	Carver (Original w/ Neutral cue)	Topic	5
1005	Intact	1	Carver (Original w/ Neutral cue)	Tiredness	1
1005	Intact	1	Carver (Original w/ Neutral cue)	Other	1
1006	Intact	1	Carver (Original w/ Neutral cue)	Difficulty	7
1006	Intact	1	Carver (Original w/ Neutral cue)	Tiredness	2
1006	Intact	1	Carver (Original w/ Neutral cue)	Topic	7
1006	Intact	1	Carver (Original w/ Neutral cue)	Emotion	6
1006	Intact	1	Carver (Original w/ Neutral cue)	Boredom	2
1006	Intact	1	Carver (Original w/ Neutral cue)	Other	1
1007	Intact	1	Carver (Original w/ Neutral cue)	Tiredness	1
1007	Intact	1	Carver (Original w/ Neutral cue)	Difficulty	1
1007	Intact	1	Carver (Original w/ Neutral cue)	Boredom	1
1007	Intact	1	Carver (Original w/ Neutral cue)	Emotion	2
1007	Intact	1	Carver (Original w/ Neutral cue)	Topic	1
1007	Intact	1	Carver (Original w/ Neutral cue)	Other	1
1009	Intact	1	Carver (Original w/ Neutral cue)	Difficulty	5
1009	Intact	1	Carver (Original w/ Neutral cue)	Topic	6
1009	Intact	1	Carver (Original w/ Neutral cue)	Boredom	4
1009	Intact	1	Carver (Original w/ Neutral cue)	Emotion	1
1009	Intact	1	Carver (Original w/ Neutral cue)	Tiredness	2
1009	Intact	1	Carver (Original w/ Neutral cue)	Other	2
1010	Intact	1	Carver (Original w/ Neutral cue)	Difficulty	6
1010	Intact	1	Carver (Original w/ Neutral cue)	Boredom	4
1010	Intact	1	Carver (Original w/ Neutral cue)	Emotion	3
1010	Intact	1	Carver (Original w/ Neutral cue)	Tiredness	4
1010	Intact	1	Carver (Original w/ Neutral cue)	Topic	4
1010	Intact	1	Carver (Original w/ Neutral cue)	Other	5
1012	Intact	1	Carver (Original w/ Neutral cue)	Difficulty	5
1012	Intact	1	Carver (Original w/ Neutral cue)	Emotion	4
1012	Intact	1	Carver (Original w/ Neutral cue)	Tiredness	6
1012	Intact	1	Carver (Original w/ Neutral cue)	Topic	7
1012	Intact	1	Carver (Original w/ Neutral cue)	Boredom	3
1012	Intact	1	Carver (Original w/ Neutral cue)	Other	1
1013	Intact	1	Carver (Original w/ Neutral cue)	Difficulty	3
1013	Intact	1	Carver (Original w/ Neutral cue)	Topic	4
1013	Intact	1	Carver (Original w/ Neutral cue)	Emotion	1
1013	Intact	1	Carver (Original w/ Neutral cue)	Tiredness	7
1013	Intact	1	Carver (Original w/ Neutral cue)	Boredom	7
1013	Intact	1	Carver (Original w/ Neutral cue)	Other	1
1015	Intact	1	Carver (Original w/ Neutral cue)	Difficulty	7
1015	Intact	1	Carver (Original w/ Neutral cue)	Tiredness	5
1015	Intact	1	Carver (Original w/ Neutral cue)	Boredom	3
1015	Intact	1	Carver (Original w/ Neutral cue)	Topic	6
1015	Intact	1	Carver (Original w/ Neutral cue)	Emotion	7
1015	Intact	1	Carver (Original w/ Neutral cue)	Other	4
1016	Intact	1	Carver (Original w/ Neutral cue)	Difficulty	4
1016	Intact	1	Carver (Original w/ Neutral cue)	Boredom	5
1016	Intact	1	Carver (Original w/ Neutral cue)	Emotion	7
1016	Intact	1	Carver (Original w/ Neutral cue)	Tiredness	5
1016	Intact	1	Carver (Original w/ Neutral cue)	Topic	7
1016	Intact	1	Carver (Original w/ Neutral cue)	Other	6
1017	Intact	1	Carver (Original w/ Neutral cue)	Tiredness	1
1017	Intact	1	Carver (Original w/ Neutral cue)	Emotion	5
1017	Intact	1	Carver (Original w/ Neutral cue)	Topic	6
1017	Intact	1	Carver (Original w/ Neutral cue)	Difficulty	6
1017	Intact	1	Carver (Original w/ Neutral cue)	Boredom	3
1017	Intact	1	Carver (Original w/ Neutral cue)	Other	4
1020	Intact	1	Carver (Original w/ Neutral cue)	Difficulty	3
1020	Intact	1	Carver (Original w/ Neutral cue)	Boredom	4
1020	Intact	1	Carver (Original w/ Neutral cue)	Tiredness	1
1020	Intact	1	Carver (Original w/ Neutral cue)	Emotion	7
1020	Intact	1	Carver (Original w/ Neutral cue)	Topic	5
1020	Intact	1	Carver (Original w/ Neutral cue)	Other	5
1021	Intact	1	Carver (Original w/ Neutral cue)	Emotion	1
1021	Intact	1	Carver (Original w/ Neutral cue)	Tiredness	1
1021	Intact	1	Carver (Original w/ Neutral cue)	Difficulty	1
1021	Intact	1	Carver (Original w/ Neutral cue)	Topic	1
1021	Intact	1	Carver (Original w/ Neutral cue)	Boredom	2
1021	Intact	1	Carver (Original w/ Neutral cue)	Other	4
1022	Intact	1	Carver (Original w/ Neutral cue)	Difficulty	1
1022	Intact	1	Carver (Original w/ Neutral cue)	Topic	4
1022	Intact	1	Carver (Original w/ Neutral cue)	Tiredness	1
1022	Intact	1	Carver (Original w/ Neutral cue)	Emotion	1
1022	Intact	1	Carver (Original w/ Neutral cue)	Boredom	1
1022	Intact	1	Carver (Original w/ Neutral cue)	Other	4
1023	Intact	1	Carver (Original w/ Neutral cue)	Difficulty	1
1023	Intact	1	Carver (Original w/ Neutral cue)	Emotion	4
1023	Intact	1	Carver (Original w/ Neutral cue)	Boredom	3
1023	Intact	1	Carver (Original w/ Neutral cue)	Tiredness	2
1023	Intact	1	Carver (Original w/ Neutral cue)	Topic	2
1023	Intact	1	Carver (Original w/ Neutral cue)	Other	5
1024	Intact	1	Carver (Original w/ Neutral cue)	Difficulty	5
1024	Intact	1	Carver (Original w/ Neutral cue)	Topic	6
1024	Intact	1	Carver (Original w/ Neutral cue)	Emotion	1
1024	Intact	1	Carver (Original w/ Neutral cue)	Boredom	1
1024	Intact	1	Carver (Original w/ Neutral cue)	Tiredness	1
1024	Intact	1	Carver (Original w/ Neutral cue)	Other	5
1026	Intact	1	Carver (Original w/ Neutral cue)	Difficulty	1
1026	Intact	1	Carver (Original w/ Neutral cue)	Topic	2
1026	Intact	1	Carver (Original w/ Neutral cue)	Emotion	4
1026	Intact	1	Carver (Original w/ Neutral cue)	Boredom	5
1026	Intact	1	Carver (Original w/ Neutral cue)	Tiredness	1
1026	Intact	1	Carver (Original w/ Neutral cue)	Other	6
1027	Intact	1	Carver (Original w/ Neutral cue)	Topic	6
1027	Intact	1	Carver (Original w/ Neutral cue)	Tiredness	1
1027	Intact	1	Carver (Original w/ Neutral cue)	Difficulty	6
1027	Intact	1	Carver (Original w/ Neutral cue)	Emotion	6
1027	Intact	1	Carver (Original w/ Neutral cue)	Boredom	6
1027	Intact	1	Carver (Original w/ Neutral cue)	Other	1
1028	Intact	1	Carver (Original w/ Neutral cue)	Tiredness	2
1028	Intact	1	Carver (Original w/ Neutral cue)	Topic	1
1028	Intact	1	Carver (Original w/ Neutral cue)	Difficulty	4
1028	Intact	1	Carver (Original w/ Neutral cue)	Emotion	1
1028	Intact	1	Carver (Original w/ Neutral cue)	Boredom	5
1028	Intact	1	Carver (Original w/ Neutral cue)	Other	4
1030	Intact	1	Carver (Original w/ Neutral cue)	Emotion	4
1030	Intact	1	Carver (Original w/ Neutral cue)	Difficulty	7
1030	Intact	1	Carver (Original w/ Neutral cue)	Tiredness	1
1030	Intact	1	Carver (Original w/ Neutral cue)	Topic	5
1030	Intact	1	Carver (Original w/ Neutral cue)	Boredom	1
1030	Intact	1	Carver (Original w/ Neutral cue)	Other	4
1031	Intact	1	Carver (Original w/ Neutral cue)	Difficulty	2
1031	Intact	1	Carver (Original w/ Neutral cue)	Topic	2
1031	Intact	1	Carver (Original w/ Neutral cue)	Emotion	4
1031	Intact	1	Carver (Original w/ Neutral cue)	Boredom	7
1031	Intact	1	Carver (Original w/ Neutral cue)	Tiredness	1
1031	Intact	1	Carver (Original w/ Neutral cue)	Other	1
1032	Intact	1	Carver (Original w/ Neutral cue)	Topic	7
1032	Intact	1	Carver (Original w/ Neutral cue)	Emotion	6
1032	Intact	1	Carver (Original w/ Neutral cue)	Difficulty	7
1032	Intact	1	Carver (Original w/ Neutral cue)	Tiredness	1
1032	Intact	1	Carver (Original w/ Neutral cue)	Boredom	1
1032	Intact	1	Carver (Original w/ Neutral cue)	Other	1
1033	Intact	1	Carver (Original w/ Neutral cue)	Difficulty	3
1033	Intact	1	Carver (Original w/ Neutral cue)	Emotion	4
1033	Intact	1	Carver (Original w/ Neutral cue)	Topic	3
1033	Intact	1	Carver (Original w/ Neutral cue)	Tiredness	2
1033	Intact	1	Carver (Original w/ Neutral cue)	Boredom	2
1033	Intact	1	Carver (Original w/ Neutral cue)	Other	2
1034	Intact	1	Carver (Original w/ Neutral cue)	Difficulty	1
1034	Intact	1	Carver (Original w/ Neutral cue)	Emotion	2
1034	Intact	1	Carver (Original w/ Neutral cue)	Topic	5
1034	Intact	1	Carver (Original w/ Neutral cue)	Tiredness	1
1034	Intact	1	Carver (Original w/ Neutral cue)	Boredom	1
1034	Intact	1	Carver (Original w/ Neutral cue)	Other	3
1035	Intact	1	Carver (Original w/ Neutral cue)	Topic	4
1035	Intact	1	Carver (Original w/ Neutral cue)	Difficulty	1
1035	Intact	1	Carver (Original w/ Neutral cue)	Tiredness	3
1035	Intact	1	Carver (Original w/ Neutral cue)	Emotion	3
1035	Intact	1	Carver (Original w/ Neutral cue)	Boredom	1
1035	Intact	1	Carver (Original w/ Neutral cue)	Other	2
1036	Intact	1	Carver (Original w/ Neutral cue)	Emotion	5
1036	Intact	1	Carver (Original w/ Neutral cue)	Topic	3
1036	Intact	1	Carver (Original w/ Neutral cue)	Tiredness	1
1036	Intact	1	Carver (Original w/ Neutral cue)	Boredom	5
1036	Intact	1	Carver (Original w/ Neutral cue)	Difficulty	5
1036	Intact	1	Carver (Original w/ Neutral cue)	Other	1
1037	Intact	1	Carver (Original w/ Neutral cue)	Difficulty	3
1037	Intact	1	Carver (Original w/ Neutral cue)	Emotion	3
1037	Intact	1	Carver (Original w/ Neutral cue)	Topic	6
1037	Intact	1	Carver (Original w/ Neutral cue)	Boredom	3
1037	Intact	1	Carver (Original w/ Neutral cue)	Tiredness	2
1037	Intact	1	Carver (Original w/ Neutral cue)	Other	2
1038	Intact	1	Carver (Original w/ Neutral cue)	Tiredness	1
1038	Intact	1	Carver (Original w/ Neutral cue)	Topic	7
1038	Intact	1	Carver (Original w/ Neutral cue)	Emotion	4
1038	Intact	1	Carver (Original w/ Neutral cue)	Difficulty	6
1038	Intact	1	Carver (Original w/ Neutral cue)	Boredom	1
1038	Intact	1	Carver (Original w/ Neutral cue)	Other	4
1039	Intact	1	Carver (Original w/ Neutral cue)	Difficulty	2
1039	Intact	1	Carver (Original w/ Neutral cue)	Topic	3
1039	Intact	1	Carver (Original w/ Neutral cue)	Tiredness	2
1039	Intact	1	Carver (Original w/ Neutral cue)	Emotion	5
1039	Intact	1	Carver (Original w/ Neutral cue)	Boredom	6
1039	Intact	1	Carver (Original w/ Neutral cue)	Other	1
1040	Intact	1	Carver (Original w/ Neutral cue)	Tiredness	6
1040	Intact	1	Carver (Original w/ Neutral cue)	Difficulty	3
1040	Intact	1	Carver (Original w/ Neutral cue)	Emotion	6
1040	Intact	1	Carver (Original w/ Neutral cue)	Topic	6
1040	Intact	1	Carver (Original w/ Neutral cue)	Boredom	5
1040	Intact	1	Carver (Original w/ Neutral cue)	Other	4
1041	Intact	1	Carver (Original w/ Neutral cue)	Emotion	1
1041	Intact	1	Carver (Original w/ Neutral cue)	Difficulty	2
1041	Intact	1	Carver (Original w/ Neutral cue)	Topic	2
1041	Intact	1	Carver (Original w/ Neutral cue)	Tiredness	1
1041	Intact	1	Carver (Original w/ Neutral cue)	Boredom	1
1041	Intact	1	Carver (Original w/ Neutral cue)	Other	2
1042	Intact	1	Carver (Original w/ Neutral cue)	Boredom	1
1042	Intact	1	Carver (Original w/ Neutral cue)	Difficulty	1
1042	Intact	1	Carver (Original w/ Neutral cue)	Tiredness	1
1042	Intact	1	Carver (Original w/ Neutral cue)	Topic	3
1042	Intact	1	Carver (Original w/ Neutral cue)	Emotion	1
1042	Intact	1	Carver (Original w/ Neutral cue)	Other	1
1046	Intact	1	Carver (Original w/ Neutral cue)	Topic	5
1046	Intact	1	Carver (Original w/ Neutral cue)	Boredom	1
1046	Intact	1	Carver (Original w/ Neutral cue)	Difficulty	5
1046	Intact	1	Carver (Original w/ Neutral cue)	Emotion	2
1046	Intact	1	Carver (Original w/ Neutral cue)	Tiredness	2
1046	Intact	1	Carver (Original w/ Neutral cue)	Other	2
1047	Intact	1	Carver (Original w/ Neutral cue)	Difficulty	3
1047	Intact	1	Carver (Original w/ Neutral cue)	Tiredness	1
1047	Intact	1	Carver (Original w/ Neutral cue)	Emotion	4
1047	Intact	1	Carver (Original w/ Neutral cue)	Topic	4
1047	Intact	1	Carver (Original w/ Neutral cue)	Boredom	2
1047	Intact	1	Carver (Original w/ Neutral cue)	Other	5
1048	Intact	1	Carver (Original w/ Neutral cue)	Difficulty	1
1048	Intact	1	Carver (Original w/ Neutral cue)	Tiredness	1
1048	Intact	1	Carver (Original w/ Neutral cue)	Emotion	1
1048	Intact	1	Carver (Original w/ Neutral cue)	Boredom	4
1048	Intact	1	Carver (Original w/ Neutral cue)	Topic	7
1048	Intact	1	Carver (Original w/ Neutral cue)	Other	4
1049	Intact	1	Carver (Original w/ Neutral cue)	Difficulty	2
1049	Intact	1	Carver (Original w/ Neutral cue)	Emotion	5
1049	Intact	1	Carver (Original w/ Neutral cue)	Topic	6
1049	Intact	1	Carver (Original w/ Neutral cue)	Tiredness	1
1049	Intact	1	Carver (Original w/ Neutral cue)	Boredom	2
1049	Intact	1	Carver (Original w/ Neutral cue)	Other	1
1050	Intact	1	Carver (Original w/ Neutral cue)	Boredom	5
1050	Intact	1	Carver (Original w/ Neutral cue)	Emotion	5
1050	Intact	1	Carver (Original w/ Neutral cue)	Topic	6
1050	Intact	1	Carver (Original w/ Neutral cue)	Difficulty	6
1050	Intact	1	Carver (Original w/ Neutral cue)	Tiredness	3
1050	Intact	1	Carver (Original w/ Neutral cue)	Other	1
1051	Intact	1	Carver (Original w/ Neutral cue)	Difficulty	5
1051	Intact	1	Carver (Original w/ Neutral cue)	Topic	5
1051	Intact	1	Carver (Original w/ Neutral cue)	Emotion	6
1051	Intact	1	Carver (Original w/ Neutral cue)	Boredom	3
1051	Intact	1	Carver (Original w/ Neutral cue)	Tiredness	3
1051	Intact	1	Carver (Original w/ Neutral cue)	Other	4
1052	Intact	1	Carver (Original w/ Neutral cue)	Boredom	4
1052	Intact	1	Carver (Original w/ Neutral cue)	Topic	4
1052	Intact	1	Carver (Original w/ Neutral cue)	Emotion	5
1052	Intact	1	Carver (Original w/ Neutral cue)	Difficulty	4
1052	Intact	1	Carver (Original w/ Neutral cue)	Tiredness	1
1052	Intact	1	Carver (Original w/ Neutral cue)	Other	1
1053	Intact	1	Carver (Original w/ Neutral cue)	Topic	6
1053	Intact	1	Carver (Original w/ Neutral cue)	Emotion	5
1053	Intact	1	Carver (Original w/ Neutral cue)	Boredom	5
1053	Intact	1	Carver (Original w/ Neutral cue)	Difficulty	7
1053	Intact	1	Carver (Original w/ Neutral cue)	Tiredness	6
1053	Intact	1	Carver (Original w/ Neutral cue)	Other	6
1055	Intact	1	Carver (Original w/ Neutral cue)	Difficulty	1
1055	Intact	1	Carver (Original w/ Neutral cue)	Boredom	5
1055	Intact	1	Carver (Original w/ Neutral cue)	Emotion	5
1055	Intact	1	Carver (Original w/ Neutral cue)	Topic	4
1055	Intact	1	Carver (Original w/ Neutral cue)	Tiredness	4
1055	Intact	1	Carver (Original w/ Neutral cue)	Other	7
1056	Intact	1	Carver (Original w/ Neutral cue)	Tiredness	1
1056	Intact	1	Carver (Original w/ Neutral cue)	Emotion	6
1056	Intact	1	Carver (Original w/ Neutral cue)	Topic	5
1056	Intact	1	Carver (Original w/ Neutral cue)	Boredom	3
1056	Intact	1	Carver (Original w/ Neutral cue)	Difficulty	5
1056	Intact	1	Carver (Original w/ Neutral cue)	Other	1
1057	Intact	1	Carver (Original w/ Neutral cue)	Topic	2
1057	Intact	1	Carver (Original w/ Neutral cue)	Emotion	5
1057	Intact	1	Carver (Original w/ Neutral cue)	Difficulty	4
1057	Intact	1	Carver (Original w/ Neutral cue)	Tiredness	6
1057	Intact	1	Carver (Original w/ Neutral cue)	Boredom	4
1057	Intact	1	Carver (Original w/ Neutral cue)	Other	4
1058	Intact	1	Carver (Original w/ Neutral cue)	Difficulty	5
1058	Intact	1	Carver (Original w/ Neutral cue)	Emotion	1
1058	Intact	1	Carver (Original w/ Neutral cue)	Tiredness	1
1058	Intact	1	Carver (Original w/ Neutral cue)	Topic	5
1058	Intact	1	Carver (Original w/ Neutral cue)	Boredom	1
1058	Intact	1	Carver (Original w/ Neutral cue)	Other	3
1060	Intact	1	Carver (Original w/ Neutral cue)	Tiredness	2
1060	Intact	1	Carver (Original w/ Neutral cue)	Difficulty	5
1060	Intact	1	Carver (Original w/ Neutral cue)	Boredom	3
1060	Intact	1	Carver (Original w/ Neutral cue)	Emotion	4
1060	Intact	1	Carver (Original w/ Neutral cue)	Topic	5
1060	Intact	1	Carver (Original w/ Neutral cue)	Other	5
1061	Intact	1	Carver (Original w/ Neutral cue)	Topic	3
1061	Intact	1	Carver (Original w/ Neutral cue)	Emotion	2
1061	Intact	1	Carver (Original w/ Neutral cue)	Difficulty	1
1061	Intact	1	Carver (Original w/ Neutral cue)	Tiredness	1
1061	Intact	1	Carver (Original w/ Neutral cue)	Boredom	2
1061	Intact	1	Carver (Original w/ Neutral cue)	Other	1
1062	Intact	1	Carver (Original w/ Neutral cue)	Tiredness	4
1062	Intact	1	Carver (Original w/ Neutral cue)	Difficulty	1
1062	Intact	1	Carver (Original w/ Neutral cue)	Topic	1
1062	Intact	1	Carver (Original w/ Neutral cue)	Boredom	5
1062	Intact	1	Carver (Original w/ Neutral cue)	Emotion	4
1062	Intact	1	Carver (Original w/ Neutral cue)	Other	4
1063	Intact	1	Carver (Original w/ Neutral cue)	Emotion	3
1063	Intact	1	Carver (Original w/ Neutral cue)	Difficulty	3
1063	Intact	1	Carver (Original w/ Neutral cue)	Topic	2
1063	Intact	1	Carver (Original w/ Neutral cue)	Tiredness	5
1063	Intact	1	Carver (Original w/ Neutral cue)	Boredom	6
1063	Intact	1	Carver (Original w/ Neutral cue)	Other	4
1066	Intact	1	Carver (Original w/ Neutral cue)	Topic	7
1066	Intact	1	Carver (Original w/ Neutral cue)	Emotion	5
1066	Intact	1	Carver (Original w/ Neutral cue)	Difficulty	4
1066	Intact	1	Carver (Original w/ Neutral cue)	Tiredness	1
1066	Intact	1	Carver (Original w/ Neutral cue)	Boredom	4
1066	Intact	1	Carver (Original w/ Neutral cue)	Other	1
1067	Intact	1	Carver (Original w/ Neutral cue)	Difficulty	1
1067	Intact	1	Carver (Original w/ Neutral cue)	Emotion	1
1067	Intact	1	Carver (Original w/ Neutral cue)	Tiredness	1
1067	Intact	1	Carver (Original w/ Neutral cue)	Topic	1
1067	Intact	1	Carver (Original w/ Neutral cue)	Boredom	1
1067	Intact	1	Carver (Original w/ Neutral cue)	Other	1
1068	Intact	1	Carver (Original w/ Neutral cue)	Topic	5
1068	Intact	1	Carver (Original w/ Neutral cue)	Difficulty	4
1068	Intact	1	Carver (Original w/ Neutral cue)	Tiredness	6
1068	Intact	1	Carver (Original w/ Neutral cue)	Emotion	5
1068	Intact	1	Carver (Original w/ Neutral cue)	Boredom	5
1068	Intact	1	Carver (Original w/ Neutral cue)	Other	6
1069	Intact	1	Carver (Original w/ Neutral cue)	Difficulty	5
1069	Intact	1	Carver (Original w/ Neutral cue)	Boredom	6
1069	Intact	1	Carver (Original w/ Neutral cue)	Topic	6
1069	Intact	1	Carver (Original w/ Neutral cue)	Tiredness	6
1069	Intact	1	Carver (Original w/ Neutral cue)	Emotion	1
1069	Intact	1	Carver (Original w/ Neutral cue)	Other	3
1070	Intact	1	Carver (Original w/ Neutral cue)	Tiredness	1
1070	Intact	1	Carver (Original w/ Neutral cue)	Topic	2
1070	Intact	1	Carver (Original w/ Neutral cue)	Emotion	7
1070	Intact	1	Carver (Original w/ Neutral cue)	Difficulty	2
1070	Intact	1	Carver (Original w/ Neutral cue)	Boredom	2
1070	Intact	1	Carver (Original w/ Neutral cue)	Other	4
1071	Intact	1	Carver (Original w/ Neutral cue)	Difficulty	4
1071	Intact	1	Carver (Original w/ Neutral cue)	Boredom	1
1071	Intact	1	Carver (Original w/ Neutral cue)	Topic	5
1071	Intact	1	Carver (Original w/ Neutral cue)	Emotion	3
1071	Intact	1	Carver (Original w/ Neutral cue)	Tiredness	1
1071	Intact	1	Carver (Original w/ Neutral cue)	Other	1
1072	Intact	1	Carver (Original w/ Neutral cue)	Difficulty	1
1072	Intact	1	Carver (Original w/ Neutral cue)	Topic	1
1072	Intact	1	Carver (Original w/ Neutral cue)	Emotion	7
1072	Intact	1	Carver (Original w/ Neutral cue)	Boredom	1
1072	Intact	1	Carver (Original w/ Neutral cue)	Tiredness	1
1072	Intact	1	Carver (Original w/ Neutral cue)	Other	1
1073	Intact	1	Carver (Original w/ Neutral cue)	Difficulty	7
1073	Intact	1	Carver (Original w/ Neutral cue)	Tiredness	2
1073	Intact	1	Carver (Original w/ Neutral cue)	Topic	6
1073	Intact	1	Carver (Original w/ Neutral cue)	Emotion	4
1073	Intact	1	Carver (Original w/ Neutral cue)	Boredom	2
1073	Intact	1	Carver (Original w/ Neutral cue)	Other	2
1074	Intact	1	Carver (Original w/ Neutral cue)	Tiredness	1
1074	Intact	1	Carver (Original w/ Neutral cue)	Difficulty	5
1074	Intact	1	Carver (Original w/ Neutral cue)	Topic	6
1074	Intact	1	Carver (Original w/ Neutral cue)	Emotion	5
1074	Intact	1	Carver (Original w/ Neutral cue)	Boredom	1
1074	Intact	1	Carver (Original w/ Neutral cue)	Other	1
1075	Intact	1	Carver (Original w/ Neutral cue)	Topic	4
1075	Intact	1	Carver (Original w/ Neutral cue)	Difficulty	2
1075	Intact	1	Carver (Original w/ Neutral cue)	Tiredness	1
1075	Intact	1	Carver (Original w/ Neutral cue)	Emotion	4
1075	Intact	1	Carver (Original w/ Neutral cue)	Boredom	1
1075	Intact	1	Carver (Original w/ Neutral cue)	Other	1
1077	Intact	1	Carver (Original w/ Neutral cue)	Topic	1
1077	Intact	1	Carver (Original w/ Neutral cue)	Emotion	1
1077	Intact	1	Carver (Original w/ Neutral cue)	Boredom	1
1077	Intact	1	Carver (Original w/ Neutral cue)	Tiredness	1
1077	Intact	1	Carver (Original w/ Neutral cue)	Difficulty	3
1077	Intact	1	Carver (Original w/ Neutral cue)	Other	3
1078	Intact	1	Carver (Original w/ Neutral cue)	Topic	7
1078	Intact	1	Carver (Original w/ Neutral cue)	Emotion	3
1078	Intact	1	Carver (Original w/ Neutral cue)	Boredom	5
1078	Intact	1	Carver (Original w/ Neutral cue)	Difficulty	6
1078	Intact	1	Carver (Original w/ Neutral cue)	Tiredness	4
1078	Intact	1	Carver (Original w/ Neutral cue)	Other	2
1079	Intact	1	Carver (Original w/ Neutral cue)	Topic	6
1079	Intact	1	Carver (Original w/ Neutral cue)	Difficulty	5
1079	Intact	1	Carver (Original w/ Neutral cue)	Tiredness	1
1079	Intact	1	Carver (Original w/ Neutral cue)	Boredom	1
1079	Intact	1	Carver (Original w/ Neutral cue)	Emotion	1
1079	Intact	1	Carver (Original w/ Neutral cue)	Other	1
1080	Intact	1	Carver (Original w/ Neutral cue)	Tiredness	7
1080	Intact	1	Carver (Original w/ Neutral cue)	Difficulty	5
1080	Intact	1	Carver (Original w/ Neutral cue)	Topic	7
1080	Intact	1	Carver (Original w/ Neutral cue)	Boredom	5
1080	Intact	1	Carver (Original w/ Neutral cue)	Emotion	7
1080	Intact	1	Carver (Original w/ Neutral cue)	Other	1
1081	Intact	1	Carver (Original w/ Neutral cue)	Boredom	5
1081	Intact	1	Carver (Original w/ Neutral cue)	Difficulty	4
1081	Intact	1	Carver (Original w/ Neutral cue)	Tiredness	2
1081	Intact	1	Carver (Original w/ Neutral cue)	Topic	3
1081	Intact	1	Carver (Original w/ Neutral cue)	Emotion	6
1081	Intact	1	Carver (Original w/ Neutral cue)	Other	4
1082	Intact	1	Carver (Original w/ Neutral cue)	Topic	7
1082	Intact	1	Carver (Original w/ Neutral cue)	Tiredness	1
1082	Intact	1	Carver (Original w/ Neutral cue)	Difficulty	7
1082	Intact	1	Carver (Original w/ Neutral cue)	Emotion	1
1082	Intact	1	Carver (Original w/ Neutral cue)	Boredom	1
1082	Intact	1	Carver (Original w/ Neutral cue)	Other	1
1083	Intact	1	Carver (Original w/ Neutral cue)	Emotion	4
1083	Intact	1	Carver (Original w/ Neutral cue)	Difficulty	2
1083	Intact	1	Carver (Original w/ Neutral cue)	Tiredness	4
1083	Intact	1	Carver (Original w/ Neutral cue)	Topic	2
1083	Intact	1	Carver (Original w/ Neutral cue)	Boredom	4
1083	Intact	1	Carver (Original w/ Neutral cue)	Other	2
1085	Intact	1	Carver (Original w/ Neutral cue)	Difficulty	6
1085	Intact	1	Carver (Original w/ Neutral cue)	Topic	5
1085	Intact	1	Carver (Original w/ Neutral cue)	Boredom	2
1085	Intact	1	Carver (Original w/ Neutral cue)	Emotion	6
1085	Intact	1	Carver (Original w/ Neutral cue)	Tiredness	2
1085	Intact	1	Carver (Original w/ Neutral cue)	Other	1
1086	Intact	1	Carver (Original w/ Neutral cue)	Topic	5
1086	Intact	1	Carver (Original w/ Neutral cue)	Difficulty	6
1086	Intact	1	Carver (Original w/ Neutral cue)	Tiredness	4
1086	Intact	1	Carver (Original w/ Neutral cue)	Emotion	5
1086	Intact	1	Carver (Original w/ Neutral cue)	Boredom	4
1086	Intact	1	Carver (Original w/ Neutral cue)	Other	4
1087	Intact	1	Carver (Original w/ Neutral cue)	Topic	1
1087	Intact	1	Carver (Original w/ Neutral cue)	Difficulty	3
1087	Intact	1	Carver (Original w/ Neutral cue)	Boredom	4
1087	Intact	1	Carver (Original w/ Neutral cue)	Emotion	3
1087	Intact	1	Carver (Original w/ Neutral cue)	Tiredness	5
1087	Intact	1	Carver (Original w/ Neutral cue)	Other	1
1088	Intact	1	Carver (Original w/ Neutral cue)	Difficulty	3
1088	Intact	1	Carver (Original w/ Neutral cue)	Topic	2
1088	Intact	1	Carver (Original w/ Neutral cue)	Tiredness	1
1088	Intact	1	Carver (Original w/ Neutral cue)	Emotion	1
1088	Intact	1	Carver (Original w/ Neutral cue)	Boredom	3
1088	Intact	1	Carver (Original w/ Neutral cue)	Other	4
1089	Intact	1	Carver (Original w/ Neutral cue)	Topic	5
1089	Intact	1	Carver (Original w/ Neutral cue)	Tiredness	4
1089	Intact	1	Carver (Original w/ Neutral cue)	Emotion	3
1089	Intact	1	Carver (Original w/ Neutral cue)	Difficulty	6
1089	Intact	1	Carver (Original w/ Neutral cue)	Boredom	1
1089	Intact	1	Carver (Original w/ Neutral cue)	Other	1
1090	Intact	1	Carver (Original w/ Neutral cue)	Difficulty	2
1090	Intact	1	Carver (Original w/ Neutral cue)	Topic	3
1090	Intact	1	Carver (Original w/ Neutral cue)	Boredom	2
1090	Intact	1	Carver (Original w/ Neutral cue)	Emotion	2
1090	Intact	1	Carver (Original w/ Neutral cue)	Tiredness	5
1090	Intact	1	Carver (Original w/ Neutral cue)	Other	2
1091	Intact	1	Carver (Original w/ Neutral cue)	Tiredness	4
1091	Intact	1	Carver (Original w/ Neutral cue)	Boredom	4
1091	Intact	1	Carver (Original w/ Neutral cue)	Difficulty	1
1091	Intact	1	Carver (Original w/ Neutral cue)	Emotion	5
1091	Intact	1	Carver (Original w/ Neutral cue)	Topic	4
1091	Intact	1	Carver (Original w/ Neutral cue)	Other	1
1094	Intact	1	Carver (Original w/ Neutral cue)	Boredom	2
1094	Intact	1	Carver (Original w/ Neutral cue)	Difficulty	6
1094	Intact	1	Carver (Original w/ Neutral cue)	Topic	5
1094	Intact	1	Carver (Original w/ Neutral cue)	Emotion	5
1094	Intact	1	Carver (Original w/ Neutral cue)	Tiredness	2
1094	Intact	1	Carver (Original w/ Neutral cue)	Other	1
1095	Intact	1	Carver (Original w/ Neutral cue)	Difficulty	3
1095	Intact	1	Carver (Original w/ Neutral cue)	Topic	2
1095	Intact	1	Carver (Original w/ Neutral cue)	Emotion	1
1095	Intact	1	Carver (Original w/ Neutral cue)	Boredom	2
1095	Intact	1	Carver (Original w/ Neutral cue)	Tiredness	3
1095	Intact	1	Carver (Original w/ Neutral cue)	Other	1
1096	Intact	1	Carver (Original w/ Neutral cue)	Difficulty	2
1096	Intact	1	Carver (Original w/ Neutral cue)	Tiredness	2
1096	Intact	1	Carver (Original w/ Neutral cue)	Topic	4
1096	Intact	1	Carver (Original w/ Neutral cue)	Boredom	4
1096	Intact	1	Carver (Original w/ Neutral cue)	Emotion	5
1096	Intact	1	Carver (Original w/ Neutral cue)	Other	4
1097	Intact	1	Carver (Original w/ Neutral cue)	Difficulty	7
1097	Intact	1	Carver (Original w/ Neutral cue)	Topic	6
1097	Intact	1	Carver (Original w/ Neutral cue)	Tiredness	5
1097	Intact	1	Carver (Original w/ Neutral cue)	Emotion	7
1097	Intact	1	Carver (Original w/ Neutral cue)	Boredom	5
1097	Intact	1	Carver (Original w/ Neutral cue)	Other	7
