# Supplementary material for: Narrative thinking lingers in spontaneous thought
Source: Nat Commun. 2022 Aug 6;13:4585. doi: 10.1038/s41467-022-32113-6 (PMC9357042; doi:10.1038/s41467-022-32113-6)
Supplement: Supplementary file 4 — Source Data [file 41467_2022_32113_MOESM4_ESM.zip › Source Data/Supplement/FigureS14.csv]

ID	Condition	counterbalance	story_version	tran_prop
1000	Intact	1	Carver (Original w/ Neutral cue)	0.615384615384615
1001	Intact	1	Carver (Original w/ Neutral cue)	0.659340659340659
1002	Intact	1	Carver (Original w/ Neutral cue)	0.637362637362637
1003	Intact	1	Carver (Original w/ Neutral cue)	0.648351648351648
1005	Intact	1	Carver (Original w/ Neutral cue)	0.538461538461538
1006	Intact	1	Carver (Original w/ Neutral cue)	0.791208791208791
1007	Intact	1	Carver (Original w/ Neutral cue)	0.593406593406593
1009	Intact	1	Carver (Original w/ Neutral cue)	0.747252747252747
1010	Intact	1	Carver (Original w/ Neutral cue)	0.582417582417582
1012	Intact	1	Carver (Original w/ Neutral cue)	0.637362637362637
1013	Intact	1	Carver (Original w/ Neutral cue)	0.659340659340659
1015	Intact	1	Carver (Original w/ Neutral cue)	0.802197802197802
1016	Intact	1	Carver (Original w/ Neutral cue)	0.725274725274725
1017	Intact	1	Carver (Original w/ Neutral cue)	0.78021978021978
1020	Intact	1	Carver (Original w/ Neutral cue)	0.648351648351648
1021	Intact	1	Carver (Original w/ Neutral cue)	0.659340659340659
1022	Intact	1	Carver (Original w/ Neutral cue)	0.692307692307692
1023	Intact	1	Carver (Original w/ Neutral cue)	0.483516483516484
1024	Intact	1	Carver (Original w/ Neutral cue)	0.659340659340659
1026	Intact	1	Carver (Original w/ Neutral cue)	0.43956043956044
1027	Intact	1	Carver (Original w/ Neutral cue)	0.681318681318681
1028	Intact	1	Carver (Original w/ Neutral cue)	0.593406593406593
1030	Intact	1	Carver (Original w/ Neutral cue)	0.703296703296703
1031	Intact	1	Carver (Original w/ Neutral cue)	0.615384615384615
1032	Intact	1	Carver (Original w/ Neutral cue)	0.604395604395604
1033	Intact	1	Carver (Original w/ Neutral cue)	0.703296703296703
1034	Intact	1	Carver (Original w/ Neutral cue)	0.406593406593407
1035	Intact	1	Carver (Original w/ Neutral cue)	0.582417582417582
1036	Intact	1	Carver (Original w/ Neutral cue)	0.538461538461538
1037	Intact	1	Carver (Original w/ Neutral cue)	0.516483516483517
1038	Intact	1	Carver (Original w/ Neutral cue)	0.538461538461538
1039	Intact	1	Carver (Original w/ Neutral cue)	0.67032967032967
1040	Intact	1	Carver (Original w/ Neutral cue)	0.681318681318681
1041	Intact	1	Carver (Original w/ Neutral cue)	0.516483516483517
1042	Intact	1	Carver (Original w/ Neutral cue)	0.505494505494505
1044	Intact	1	Carver (Original w/ Neutral cue)	0.428571428571429
1046	Intact	1	Carver (Original w/ Neutral cue)	0.747252747252747
1047	Intact	1	Carver (Original w/ Neutral cue)	0.626373626373626
1048	Intact	1	Carver (Original w/ Neutral cue)	0.516483516483517
1049	Intact	1	Carver (Original w/ Neutral cue)	0.615384615384615
1050	Intact	1	Carver (Original w/ Neutral cue)	0.725274725274725
1051	Intact	1	Carver (Original w/ Neutral cue)	0.593406593406593
1052	Intact	1	Carver (Original w/ Neutral cue)	0.692307692307692
1053	Intact	1	Carver (Original w/ Neutral cue)	0.846153846153846
1055	Intact	1	Carver (Original w/ Neutral cue)	0.769230769230769
1056	Intact	1	Carver (Original w/ Neutral cue)	0.681318681318681
1057	Intact	1	Carver (Original w/ Neutral cue)	0.736263736263736
1058	Intact	1	Carver (Original w/ Neutral cue)	0.637362637362637
1060	Intact	1	Carver (Original w/ Neutral cue)	0.549450549450549
1061	Intact	1	Carver (Original w/ Neutral cue)	0.472527472527473
1062	Intact	1	Carver (Original w/ Neutral cue)	0.637362637362637
1063	Intact	1	Carver (Original w/ Neutral cue)	0.549450549450549
1066	Intact	1	Carver (Original w/ Neutral cue)	0.626373626373626
1067	Intact	1	Carver (Original w/ Neutral cue)	0.648351648351648
1068	Intact	1	Carver (Original w/ Neutral cue)	0.461538461538462
1069	Intact	1	Carver (Original w/ Neutral cue)	0.692307692307692
1070	Intact	1	Carver (Original w/ Neutral cue)	0.67032967032967
1071	Intact	1	Carver (Original w/ Neutral cue)	0.681318681318681
1072	Intact	1	Carver (Original w/ Neutral cue)	0.692307692307692
1073	Intact	1	Carver (Original w/ Neutral cue)	0.593406593406593
1074	Intact	1	Carver (Original w/ Neutral cue)	0.703296703296703
1075	Intact	1	Carver (Original w/ Neutral cue)	0.450549450549451
1077	Intact	1	Carver (Original w/ Neutral cue)	0.571428571428571
1078	Intact	1	Carver (Original w/ Neutral cue)	0.67032967032967
1079	Intact	1	Carver (Original w/ Neutral cue)	0.659340659340659
1080	Intact	1	Carver (Original w/ Neutral cue)	0.67032967032967
1081	Intact	1	Carver (Original w/ Neutral cue)	0.648351648351648
1082	Intact	1	Carver (Original w/ Neutral cue)	0.758241758241758
1083	Intact	1	Carver (Original w/ Neutral cue)	0.571428571428571
1085	Intact	1	Carver (Original w/ Neutral cue)	0.758241758241758
1086	Intact	1	Carver (Original w/ Neutral cue)	0.725274725274725
1087	Intact	1	Carver (Original w/ Neutral cue)	0.494505494505495
1088	Intact	1	Carver (Original w/ Neutral cue)	0.417582417582418
1089	Intact	1	Carver (Original w/ Neutral cue)	0.615384615384615
1090	Intact	1	Carver (Original w/ Neutral cue)	0.648351648351648
1091	Intact	1	Carver (Original w/ Neutral cue)	0.483516483516484
1094	Intact	1	Carver (Original w/ Neutral cue)	0.659340659340659
1095	Intact	1	Carver (Original w/ Neutral cue)	0.692307692307692
1096	Intact	1	Carver (Original w/ Neutral cue)	0.725274725274725
1097	Intact	1	Carver (Original w/ Neutral cue)	0.494505494505495
1000	Emotion	0	Carver (Original w/ Errors)	0.56043956043956
1001	Emotion	0	Carver (Original w/ Errors)	0.648351648351648
1002	Emotion	0	Carver (Original w/ Errors)	0.703296703296703
1003	Emotion	1	Carver (Original w/ Errors)	0.527472527472527
1004	Emotion	0	Carver (Original w/ Errors)	0.56043956043956
1005	Emotion	0	Carver (Original w/ Errors)	0.637362637362637
1006	Emotion	0	Carver (Original w/ Errors)	0.626373626373626
1007	Emotion	1	Carver (Original w/ Errors)	0.703296703296703
1008	Emotion	1	Carver (Original w/ Errors)	0.725274725274725
1009	Emotion	1	Carver (Original w/ Errors)	0.736263736263736
1011	Emotion	1	Carver (Original w/ Errors)	0.582417582417582
1013	Emotion	1	Carver (Original w/ Errors)	0.505494505494505
1014	Emotion	1	Carver (Original w/ Errors)	0.637362637362637
1015	Emotion	0	Carver (Original w/ Errors)	0.714285714285714
1016	Emotion	1	Carver (Original w/ Errors)	0.483516483516484
1017	Emotion	1	Carver (Original w/ Errors)	0.604395604395604
1019	Emotion	0	Carver (Original w/ Errors)	0.692307692307692
1020	Emotion	1	Carver (Original w/ Errors)	0.626373626373626
1021	Emotion	1	Carver (Original w/ Errors)	0.527472527472527
1022	Emotion	0	Carver (Original w/ Errors)	0.527472527472527
1023	Emotion	0	Carver (Original w/ Errors)	0.703296703296703
1024	Emotion	0	Carver (Original w/ Errors)	0.527472527472527
1025	Emotion	1	Carver (Original w/ Errors)	0.263736263736264
1026	Emotion	0	Carver (Original w/ Errors)	0.626373626373626
1027	Emotion	0	Carver (Original w/ Errors)	0.582417582417582
1028	Emotion	0	Carver (Original w/ Errors)	0.582417582417582
1029	Emotion	1	Carver (Original w/ Errors)	0.593406593406593
1030	Emotion	0	Carver (Original w/ Errors)	0.648351648351648
1031	Emotion	1	Carver (Original w/ Errors)	0.67032967032967
1032	Emotion	1	Carver (Original w/ Errors)	0.681318681318681
1033	Emotion	1	Carver (Original w/ Errors)	0.56043956043956
1034	Emotion	1	Carver (Original w/ Errors)	0.362637362637363
1035	Emotion	0	Carver (Original w/ Errors)	0.648351648351648
1036	Emotion	1	Carver (Original w/ Errors)	0.538461538461538
1037	Emotion	0	Carver (Original w/ Errors)	0.549450549450549
1038	Emotion	0	Carver (Original w/ Errors)	0.725274725274725
1039	Emotion	0	Carver (Original w/ Errors)	0.472527472527473
1041	Emotion	0	Carver (Original w/ Errors)	0.714285714285714
1042	Emotion	0	Carver (Original w/ Errors)	0.648351648351648
1043	Emotion	1	Carver (Original w/ Errors)	0.505494505494505
1044	Emotion	1	Carver (Original w/ Errors)	0.725274725274725
1045	Emotion	1	Carver (Original w/ Errors)	0.461538461538462
1046	Emotion	1	Carver (Original w/ Errors)	0.725274725274725
1047	Emotion	0	Carver (Original w/ Errors)	0.692307692307692
1048	Emotion	0	Carver (Original w/ Errors)	0.571428571428571
1049	Emotion	1	Carver (Original w/ Errors)	0.604395604395604
1050	Emotion	0	Carver (Original w/ Errors)	0.692307692307692
1051	Emotion	1	Carver (Original w/ Errors)	0.648351648351648
1054	Emotion	1	Carver (Original w/ Errors)	0.67032967032967
1056	Emotion	1	Carver (Original w/ Errors)	0.549450549450549
1057	Emotion	0	Carver (Original w/ Errors)	0.307692307692308
1058	Emotion	0	Carver (Original w/ Errors)	0.648351648351648
1059	Emotion	1	Carver (Original w/ Errors)	0.648351648351648
1061	Emotion	0	Carver (Original w/ Errors)	0.626373626373626
1063	Emotion	0	Carver (Original w/ Errors)	0.516483516483517
1064	Emotion	0	Carver (Original w/ Errors)	0.648351648351648
1066	Emotion	0	Carver (Original w/ Errors)	0.593406593406593
1067	Emotion	1	Carver (Original w/ Errors)	0.549450549450549
1068	Emotion	0	Carver (Original w/ Errors)	0.67032967032967
1069	Emotion	1	Carver (Original w/ Errors)	0.351648351648352
1070	Emotion	0	Carver (Original w/ Errors)	0.593406593406593
1071	Emotion	1	Carver (Original w/ Errors)	0.582417582417582
1072	Emotion	1	Carver (Original w/ Errors)	0.769230769230769
1074	Emotion	1	Carver (Original w/ Errors)	0.736263736263736
1076	Emotion	0	Carver (Original w/ Errors)	0.626373626373626
1077	Emotion	0	Carver (Original w/ Errors)	0.637362637362637
1078	Emotion	0	Carver (Original w/ Errors)	0.593406593406593
1079	Emotion	1	Carver (Original w/ Errors)	0.648351648351648
1080	Emotion	1	Carver (Original w/ Errors)	0.648351648351648
1081	Emotion	1	Carver (Original w/ Errors)	0.549450549450549
1082	Emotion	0	Carver (Original w/ Errors)	0.626373626373626
1085	Emotion	0	Carver (Original w/ Errors)	0.637362637362637
1086	Emotion	1	Carver (Original w/ Errors)	0.362637362637363
1087	Emotion	1	Carver (Original w/ Errors)	0.637362637362637
1088	Emotion	0	Carver (Original w/ Errors)	0.659340659340659
1089	Emotion	1	Carver (Original w/ Errors)	0.527472527472527
1090	Emotion	1	Carver (Original w/ Errors)	0.769230769230769
1091	Emotion	0	Carver (Original w/ Errors)	0.692307692307692
1092	Emotion	1	Carver (Original w/ Errors)	0.593406593406593
1098	Emotion	0	Carver (Original w/ Errors)	0.56043956043956
2000	Proofread	1	Carver (Original w/ Errors)	0.494505494505495
2001	Proofread	0	Carver (Original w/ Errors)	0.373626373626374
2004	Proofread	0	Carver (Original w/ Errors)	0.32967032967033
2005	Proofread	0	Carver (Original w/ Errors)	0.637362637362637
2006	Proofread	0	Carver (Original w/ Errors)	0.714285714285714
2007	Proofread	1	Carver (Original w/ Errors)	0.626373626373626
2008	Proofread	0	Carver (Original w/ Errors)	0.714285714285714
2009	Proofread	0	Carver (Original w/ Errors)	0.527472527472527
2010	Proofread	1	Carver (Original w/ Errors)	0.56043956043956
2011	Proofread	0	Carver (Original w/ Errors)	0.648351648351648
2012	Proofread	1	Carver (Original w/ Errors)	0.604395604395604
2013	Proofread	1	Carver (Original w/ Errors)	0.549450549450549
2014	Proofread	0	Carver (Original w/ Errors)	0.549450549450549
2015	Proofread	0	Carver (Original w/ Errors)	0.571428571428571
2017	Proofread	1	Carver (Original w/ Errors)	0.351648351648352
2018	Proofread	1	Carver (Original w/ Errors)	0.593406593406593
2019	Proofread	1	Carver (Original w/ Errors)	0.67032967032967
2022	Proofread	1	Carver (Original w/ Errors)	0.681318681318681
2023	Proofread	0	Carver (Original w/ Errors)	0.604395604395604
2024	Proofread	0	Carver (Original w/ Errors)	0.604395604395604
2025	Proofread	0	Carver (Original w/ Errors)	0.626373626373626
2026	Proofread	1	Carver (Original w/ Errors)	0.648351648351648
2028	Proofread	0	Carver (Original w/ Errors)	0.615384615384615
2029	Proofread	0	Carver (Original w/ Errors)	0.615384615384615
2031	Proofread	0	Carver (Original w/ Errors)	0.362637362637363
2033	Proofread	0	Carver (Original w/ Errors)	0.714285714285714
2035	Proofread	1	Carver (Original w/ Errors)	0.406593406593407
2036	Proofread	1	Carver (Original w/ Errors)	0.604395604395604
2038	Proofread	0	Carver (Original w/ Errors)	0.725274725274725
2039	Proofread	1	Carver (Original w/ Errors)	0.56043956043956
2040	Proofread	0	Carver (Original w/ Errors)	0.714285714285714
2041	Proofread	0	Carver (Original w/ Errors)	0.494505494505495
2042	Proofread	1	Carver (Original w/ Errors)	0.56043956043956
2043	Proofread	1	Carver (Original w/ Errors)	0.604395604395604
2044	Proofread	1	Carver (Original w/ Errors)	0.637362637362637
2045	Proofread	0	Carver (Original w/ Errors)	0.538461538461538
2046	Proofread	1	Carver (Original w/ Errors)	0.450549450549451
2047	Proofread	1	Carver (Original w/ Errors)	0.604395604395604
2049	Proofread	1	Carver (Original w/ Errors)	0.461538461538462
2050	Proofread	0	Carver (Original w/ Errors)	0.362637362637363
2052	Proofread	0	Carver (Original w/ Errors)	0.384615384615385
2053	Proofread	0	Carver (Original w/ Errors)	0.78021978021978
2054	Proofread	0	Carver (Original w/ Errors)	0.428571428571429
2055	Proofread	1	Carver (Original w/ Errors)	0.395604395604396
2057	Proofread	0	Carver (Original w/ Errors)	0.736263736263736
2058	Proofread	1	Carver (Original w/ Errors)	0.450549450549451
2060	Proofread	0	Carver (Original w/ Errors)	0.263736263736264
2061	Proofread	1	Carver (Original w/ Errors)	0.626373626373626
2063	Proofread	0	Carver (Original w/ Errors)	0.494505494505495
2064	Proofread	0	Carver (Original w/ Errors)	0.362637362637363
2066	Proofread	1	Carver (Original w/ Errors)	0.263736263736264
2069	Proofread	1	Carver (Original w/ Errors)	0.714285714285714
2070	Proofread	0	Carver (Original w/ Errors)	0.593406593406593
2071	Proofread	1	Carver (Original w/ Errors)	0.659340659340659
2072	Proofread	0	Carver (Original w/ Errors)	0.274725274725275
2073	Proofread	0	Carver (Original w/ Errors)	0.593406593406593
2075	Proofread	1	Carver (Original w/ Errors)	0.582417582417582
2077	Proofread	1	Carver (Original w/ Errors)	0.648351648351648
2078	Proofread	0	Carver (Original w/ Errors)	0.593406593406593
2079	Proofread	0	Carver (Original w/ Errors)	0.43956043956044
2081	Proofread	0	Carver (Original w/ Errors)	0.43956043956044
2082	Proofread	1	Carver (Original w/ Errors)	0.615384615384615
2083	Proofread	1	Carver (Original w/ Errors)	0.252747252747253
2084	Proofread	1	Carver (Original w/ Errors)	0.626373626373626
2086	Proofread	1	Carver (Original w/ Errors)	0.791208791208791
2088	Proofread	1	Carver (Original w/ Errors)	0.571428571428571
2090	Proofread	0	Carver (Original w/ Errors)	0.604395604395604
2092	Proofread	0	Carver (Original w/ Errors)	0.648351648351648
2095	Proofread	1	Carver (Original w/ Errors)	0.615384615384615
2098	Proofread	0	Carver (Original w/ Errors)	0.703296703296703
2099	Proofread	1	Carver (Original w/ Errors)	0.758241758241758
2100	Proofread	1	Carver (Original w/ Errors)	0.604395604395604
2103	Proofread	0	Carver (Original w/ Errors)	0.428571428571429
2104	Proofread	1	Carver (Original w/ Errors)	0.43956043956044
2105	Proofread	1	Carver (Original w/ Errors)	0.648351648351648
2106	Proofread	1	Carver (Original w/ Errors)	0.417582417582418
2107	Proofread	1	Carver (Original w/ Errors)	0.538461538461538
2108	Proofread	0	Carver (Original w/ Errors)	0.615384615384615
2109	Proofread	1	Carver (Original w/ Errors)	0.56043956043956
2110	Proofread	0	Carver (Original w/ Errors)	0.681318681318681
