# Supplementary material for: Narrative thinking lingers in spontaneous thought
Source: Nat Commun. 2022 Aug 6;13:4585. doi: 10.1038/s41467-022-32113-6 (PMC9357042; doi:10.1038/s41467-022-32113-6)
Supplement: Supplementary file 4 — Source Data [file 41467_2022_32113_MOESM4_ESM.zip › Source Data/Supplement/FigureS8.csv]

ID	Condition	counterbalance	story_version	comp_prop
1000	Italic	0	Carver (Word-list)	0.384615384615385
1001	Italic	1	Carver (Word-list)	0.269230769230769
1002	Italic	1	Carver (Word-list)	0.384615384615385
1003	Italic	0	Carver (Word-list)	0.538461538461538
1006	Italic	1	Carver (Word-list)	0.346153846153846
1008	Italic	1	Carver (Word-list)	0.307692307692308
1009	Italic	0	Carver (Word-list)	0.269230769230769
1013	Italic	1	Carver (Word-list)	0.461538461538462
1014	Italic	0	Carver (Word-list)	0.192307692307692
1015	Italic	1	Carver (Word-list)	0.230769230769231
1016	Italic	0	Carver (Word-list)	0.846153846153846
1020	Italic	0	Carver (Word-list)	0.346153846153846
1022	Italic	0	Carver (Word-list)	0.307692307692308
1024	Italic	0	Carver (Word-list)	0.346153846153846
1025	Italic	0	Carver (Word-list)	0.346153846153846
1027	Italic	1	Carver (Word-list)	0.384615384615385
1028	Italic	1	Carver (Word-list)	0.269230769230769
1029	Italic	1	Carver (Word-list)	0.192307692307692
1030	Italic	0	Carver (Word-list)	0.384615384615385
1031	Italic	0	Carver (Word-list)	0.269230769230769
1032	Italic	1	Carver (Word-list)	0.153846153846154
1033	Italic	0	Carver (Word-list)	0.346153846153846
1035	Italic	1	Carver (Word-list)	0.384615384615385
1036	Italic	0	Carver (Word-list)	0.384615384615385
1039	Italic	1	Carver (Word-list)	0.192307692307692
1040	Italic	1	Carver (Word-list)	0.615384615384615
1042	Italic	1	Carver (Word-list)	0.269230769230769
1044	Italic	1	Carver (Word-list)	0.192307692307692
1045	Italic	0	Carver (Word-list)	0.346153846153846
1046	Italic	1	Carver (Word-list)	0.269230769230769
1047	Italic	1	Carver (Word-list)	0.307692307692308
1048	Italic	1	Carver (Word-list)	0.346153846153846
1050	Italic	1	Carver (Word-list)	0.269230769230769
1051	Italic	0	Carver (Word-list)	0.346153846153846
1053	Italic	0	Carver (Word-list)	0.5
1054	Italic	1	Carver (Word-list)	0.346153846153846
1055	Italic	1	Carver (Word-list)	0.461538461538462
1058	Italic	0	Carver (Word-list)	0.461538461538462
1059	Italic	0	Carver (Word-list)	0.307692307692308
1060	Italic	1	Carver (Word-list)	0.307692307692308
1062	Italic	0	Carver (Word-list)	0.230769230769231
1063	Italic	1	Carver (Word-list)	0.307692307692308
1064	Italic	1	Carver (Word-list)	0.5
1069	Italic	1	Carver (Word-list)	0.269230769230769
1070	Italic	0	Carver (Word-list)	0.230769230769231
1071	Italic	1	Carver (Word-list)	0.346153846153846
1072	Italic	1	Carver (Word-list)	0.346153846153846
1073	Italic	1	Carver (Word-list)	0.730769230769231
1075	Italic	1	Carver (Word-list)	0.346153846153846
1076	Italic	0	Carver (Word-list)	0.230769230769231
1077	Italic	0	Carver (Word-list)	0.307692307692308
1079	Italic	0	Carver (Word-list)	0.692307692307692
1081	Italic	1	Carver (Word-list)	0.5
1082	Italic	0	Carver (Word-list)	0.230769230769231
1083	Italic	0	Carver (Word-list)	0.307692307692308
1085	Italic	1	Carver (Word-list)	0.346153846153846
1086	Italic	1	Carver (Word-list)	0.346153846153846
1087	Italic	0	Carver (Word-list)	0.269230769230769
1088	Italic	1	Carver (Word-list)	0.538461538461538
1090	Italic	1	Carver (Word-list)	0.384615384615385
1091	Italic	1	Carver (Word-list)	0.346153846153846
1092	Italic	1	Carver (Word-list)	0.0769230769230769
1093	Italic	0	Carver (Word-list)	0.307692307692308
1094	Italic	0	Carver (Word-list)	0.384615384615385
1099	Italic	0	Carver (Word-list)	0.384615384615385
1100	Italic	0	Carver (Word-list)	0.269230769230769
1101	Italic	1	Carver (Word-list)	0.423076923076923
1102	Italic	1	Carver (Word-list)	0.307692307692308
1103	Italic	0	Carver (Word-list)	0.346153846153846
1106	Italic	1	Carver (Word-list)	0.461538461538462
1107	Italic	0	Carver (Word-list)	0.346153846153846
1108	Italic	1	Carver (Word-list)	0.346153846153846
1109	Italic	0	Carver (Word-list)	0.269230769230769
1110	Italic	0	Carver (Word-list)	0.461538461538462
1112	Italic	0	Carver (Word-list)	0.461538461538462
1113	Italic	0	Carver (Word-list)	0.307692307692308
1117	Italic	0	Carver (Word-list)	0.307692307692308
1121	Italic	0	Carver (Word-list)	0.307692307692308
1122	Italic	0	Carver (Word-list)	0.423076923076923
1126	Italic	0	Carver (Word-list)	0.461538461538462
2001	Tangible	0	Carver (Word-list)	0.5
2004	Tangible	1	Carver (Word-list)	0.653846153846154
2007	Tangible	0	Carver (Word-list)	0.615384615384615
2008	Tangible	1	Carver (Word-list)	0.576923076923077
2009	Tangible	0	Carver (Word-list)	0.423076923076923
2010	Tangible	1	Carver (Word-list)	0.269230769230769
2011	Tangible	1	Carver (Word-list)	0.615384615384615
2012	Tangible	1	Carver (Word-list)	0.653846153846154
2014	Tangible	0	Carver (Word-list)	0.653846153846154
2019	Tangible	1	Carver (Word-list)	0.653846153846154
2023	Tangible	0	Carver (Word-list)	0.576923076923077
2024	Tangible	0	Carver (Word-list)	0.461538461538462
2027	Tangible	0	Carver (Word-list)	0.692307692307692
2028	Tangible	1	Carver (Word-list)	0.461538461538462
2029	Tangible	1	Carver (Word-list)	0.346153846153846
2030	Tangible	0	Carver (Word-list)	0.5
2031	Tangible	0	Carver (Word-list)	0.769230769230769
2036	Tangible	1	Carver (Word-list)	0.615384615384615
2037	Tangible	1	Carver (Word-list)	0.346153846153846
2039	Tangible	0	Carver (Word-list)	0.384615384615385
2040	Tangible	0	Carver (Word-list)	0.576923076923077
2041	Tangible	0	Carver (Word-list)	0.538461538461538
2043	Tangible	1	Carver (Word-list)	0.423076923076923
2044	Tangible	1	Carver (Word-list)	0.538461538461538
2045	Tangible	1	Carver (Word-list)	0.615384615384615
2046	Tangible	0	Carver (Word-list)	0.576923076923077
2047	Tangible	0	Carver (Word-list)	0.538461538461538
2048	Tangible	0	Carver (Word-list)	0.538461538461538
2050	Tangible	1	Carver (Word-list)	0.615384615384615
2051	Tangible	0	Carver (Word-list)	0.576923076923077
2052	Tangible	1	Carver (Word-list)	0.576923076923077
2053	Tangible	0	Carver (Word-list)	0.538461538461538
2054	Tangible	0	Carver (Word-list)	0.653846153846154
2055	Tangible	0	Carver (Word-list)	0.576923076923077
2057	Tangible	0	Carver (Word-list)	0.423076923076923
2058	Tangible	0	Carver (Word-list)	0.346153846153846
2059	Tangible	1	Carver (Word-list)	0.5
2060	Tangible	0	Carver (Word-list)	0.615384615384615
2061	Tangible	0	Carver (Word-list)	0.538461538461538
2063	Tangible	0	Carver (Word-list)	0.5
2064	Tangible	1	Carver (Word-list)	0.461538461538462
2065	Tangible	1	Carver (Word-list)	0.576923076923077
2066	Tangible	0	Carver (Word-list)	0.423076923076923
2070	Tangible	0	Carver (Word-list)	0.538461538461538
2071	Tangible	1	Carver (Word-list)	0.538461538461538
2073	Tangible	0	Carver (Word-list)	0.346153846153846
2074	Tangible	0	Carver (Word-list)	0.5
2076	Tangible	0	Carver (Word-list)	0.461538461538462
2077	Tangible	0	Carver (Word-list)	0.461538461538462
2079	Tangible	0	Carver (Word-list)	0.384615384615385
2080	Tangible	1	Carver (Word-list)	0.576923076923077
2081	Tangible	1	Carver (Word-list)	0.384615384615385
2082	Tangible	1	Carver (Word-list)	0.730769230769231
2084	Tangible	0	Carver (Word-list)	0.346153846153846
2085	Tangible	0	Carver (Word-list)	0.576923076923077
2089	Tangible	1	Carver (Word-list)	0.346153846153846
2090	Tangible	0	Carver (Word-list)	0.576923076923077
2092	Tangible	1	Carver (Word-list)	0.423076923076923
2093	Tangible	1	Carver (Word-list)	0.769230769230769
2094	Tangible	0	Carver (Word-list)	0.576923076923077
2095	Tangible	1	Carver (Word-list)	0.538461538461538
2097	Tangible	0	Carver (Word-list)	0.5
2098	Tangible	1	Carver (Word-list)	0.384615384615385
2099	Tangible	1	Carver (Word-list)	0.192307692307692
2100	Tangible	0	Carver (Word-list)	0.615384615384615
2105	Tangible	1	Carver (Word-list)	0.384615384615385
2107	Tangible	1	Carver (Word-list)	0.5
2109	Tangible	0	Carver (Word-list)	0.576923076923077
2112	Tangible	0	Carver (Word-list)	0.576923076923077
2113	Tangible	1	Carver (Word-list)	0.384615384615385
2114	Tangible	0	Carver (Word-list)	0.692307692307692
2116	Tangible	1	Carver (Word-list)	0.653846153846154
2117	Tangible	1	Carver (Word-list)	0.423076923076923
2121	Tangible	1	Carver (Word-list)	0.615384615384615
2122	Tangible	1	Carver (Word-list)	0.461538461538462
2123	Tangible	1	Carver (Word-list)	0.5
2124	Tangible	1	Carver (Word-list)	0.461538461538462
2125	Tangible	1	Carver (Word-list)	0.384615384615385
2126	Tangible	1	Carver (Word-list)	0.423076923076923
2130	Tangible	1	Carver (Word-list)	0.692307692307692
3000	Theme	0	Carver (Word-list)	0.730769230769231
3001	Theme	0	Carver (Word-list)	0.730769230769231
3004	Theme	0	Carver (Word-list)	0.538461538461538
3007	Theme	1	Carver (Word-list)	0.653846153846154
3009	Theme	0	Carver (Word-list)	0.5
3011	Theme	1	Carver (Word-list)	0.5
3012	Theme	1	Carver (Word-list)	0.538461538461538
3015	Theme	0	Carver (Word-list)	0.653846153846154
3017	Theme	0	Carver (Word-list)	0.692307692307692
3020	Theme	0	Carver (Word-list)	0.461538461538462
3026	Theme	1	Carver (Word-list)	0.461538461538462
3028	Theme	1	Carver (Word-list)	0.538461538461538
3030	Theme	1	Carver (Word-list)	0.653846153846154
3031	Theme	0	Carver (Word-list)	0.5
3032	Theme	1	Carver (Word-list)	0.653846153846154
3034	Theme	0	Carver (Word-list)	0.538461538461538
3037	Theme	0	Carver (Word-list)	0.5
3038	Theme	0	Carver (Word-list)	0.653846153846154
3039	Theme	0	Carver (Word-list)	0.653846153846154
3040	Theme	0	Carver (Word-list)	0.538461538461538
3041	Theme	0	Carver (Word-list)	0.653846153846154
3042	Theme	0	Carver (Word-list)	0.615384615384615
3043	Theme	0	Carver (Word-list)	0.423076923076923
3044	Theme	0	Carver (Word-list)	0.423076923076923
3046	Theme	1	Carver (Word-list)	0.384615384615385
3047	Theme	0	Carver (Word-list)	0.576923076923077
3048	Theme	1	Carver (Word-list)	0.346153846153846
3049	Theme	0	Carver (Word-list)	0.423076923076923
3050	Theme	0	Carver (Word-list)	0.461538461538462
3052	Theme	0	Carver (Word-list)	0.230769230769231
3054	Theme	1	Carver (Word-list)	0.769230769230769
3055	Theme	1	Carver (Word-list)	0.692307692307692
3056	Theme	1	Carver (Word-list)	0.653846153846154
3057	Theme	0	Carver (Word-list)	0.615384615384615
3058	Theme	0	Carver (Word-list)	0.653846153846154
3060	Theme	0	Carver (Word-list)	0.576923076923077
3061	Theme	1	Carver (Word-list)	0.538461538461538
3066	Theme	1	Carver (Word-list)	0.730769230769231
3067	Theme	1	Carver (Word-list)	0.5
3068	Theme	0	Carver (Word-list)	0.538461538461538
3069	Theme	1	Carver (Word-list)	0.653846153846154
3070	Theme	1	Carver (Word-list)	0.730769230769231
3073	Theme	1	Carver (Word-list)	0.5
3074	Theme	1	Carver (Word-list)	0.653846153846154
3075	Theme	0	Carver (Word-list)	0.461538461538462
3077	Theme	0	Carver (Word-list)	0.384615384615385
3078	Theme	0	Carver (Word-list)	0.692307692307692
3080	Theme	1	Carver (Word-list)	0.846153846153846
3082	Theme	0	Carver (Word-list)	0.538461538461538
3083	Theme	1	Carver (Word-list)	0.615384615384615
3084	Theme	1	Carver (Word-list)	0.461538461538462
3087	Theme	0	Carver (Word-list)	0.730769230769231
3090	Theme	1	Carver (Word-list)	0.769230769230769
3091	Theme	0	Carver (Word-list)	0.461538461538462
3092	Theme	1	Carver (Word-list)	0.615384615384615
3093	Theme	1	Carver (Word-list)	0.653846153846154
3094	Theme	0	Carver (Word-list)	0.538461538461538
3095	Theme	0	Carver (Word-list)	0.653846153846154
3097	Theme	1	Carver (Word-list)	0.538461538461538
3098	Theme	1	Carver (Word-list)	0.538461538461538
3099	Theme	0	Carver (Word-list)	0.538461538461538
3101	Theme	0	Carver (Word-list)	0.692307692307692
3106	Theme	1	Carver (Word-list)	0.538461538461538
3107	Theme	0	Carver (Word-list)	0.423076923076923
3108	Theme	1	Carver (Word-list)	0.653846153846154
3110	Theme	1	Carver (Word-list)	0.692307692307692
3111	Theme	1	Carver (Word-list)	0.576923076923077
3112	Theme	1	Carver (Word-list)	0.461538461538462
3113	Theme	1	Carver (Word-list)	0.538461538461538
3114	Theme	1	Carver (Word-list)	0.423076923076923
3115	Theme	1	Carver (Word-list)	0.653846153846154
3116	Theme	1	Carver (Word-list)	0.307692307692308
3119	Theme	0	Carver (Word-list)	0.576923076923077
3121	Theme	0	Carver (Word-list)	0.730769230769231
3122	Theme	0	Carver (Word-list)	0.576923076923077
3123	Theme	0	Carver (Word-list)	0.384615384615385
3129	Theme	1	Carver (Word-list)	0.307692307692308
3130	Theme	1	Carver (Word-list)	0.653846153846154
3132	Theme	1	Carver (Word-list)	0.5
3133	Theme	1	Carver (Word-list)	0.615384615384615
4001	Story	1	Carver (Word-list)	0.653846153846154
4002	Story	0	Carver (Word-list)	0.576923076923077
4003	Story	0	Carver (Word-list)	0.461538461538462
4005	Story	0	Carver (Word-list)	0.615384615384615
4007	Story	0	Carver (Word-list)	0.538461538461538
4008	Story	1	Carver (Word-list)	0.846153846153846
4009	Story	1	Carver (Word-list)	0.461538461538462
4010	Story	0	Carver (Word-list)	0.461538461538462
4012	Story	1	Carver (Word-list)	0.730769230769231
4013	Story	0	Carver (Word-list)	0.576923076923077
4014	Story	0	Carver (Word-list)	0.692307692307692
4016	Story	1	Carver (Word-list)	0.576923076923077
4017	Story	1	Carver (Word-list)	0.884615384615385
4019	Story	0	Carver (Word-list)	0.615384615384615
4020	Story	0	Carver (Word-list)	0.730769230769231
4021	Story	1	Carver (Word-list)	0.576923076923077
4022	Story	0	Carver (Word-list)	0.730769230769231
4024	Story	0	Carver (Word-list)	0.538461538461538
4025	Story	0	Carver (Word-list)	0.538461538461538
4026	Story	0	Carver (Word-list)	0.692307692307692
4027	Story	1	Carver (Word-list)	0.576923076923077
4028	Story	0	Carver (Word-list)	0.769230769230769
4029	Story	0	Carver (Word-list)	0.307692307692308
4031	Story	0	Carver (Word-list)	0.423076923076923
4032	Story	0	Carver (Word-list)	0.653846153846154
4034	Story	1	Carver (Word-list)	0.192307692307692
4035	Story	0	Carver (Word-list)	0.692307692307692
4038	Story	0	Carver (Word-list)	0.576923076923077
4039	Story	1	Carver (Word-list)	0.730769230769231
4040	Story	0	Carver (Word-list)	0.653846153846154
4041	Story	0	Carver (Word-list)	0.461538461538462
4042	Story	1	Carver (Word-list)	0.576923076923077
4046	Story	0	Carver (Word-list)	0.230769230769231
4047	Story	0	Carver (Word-list)	0.5
4049	Story	1	Carver (Word-list)	0.807692307692308
4050	Story	1	Carver (Word-list)	0.461538461538462
4051	Story	1	Carver (Word-list)	0.769230769230769
4052	Story	0	Carver (Word-list)	0.307692307692308
4053	Story	0	Carver (Word-list)	0.653846153846154
4054	Story	0	Carver (Word-list)	0.538461538461538
4055	Story	0	Carver (Word-list)	0.653846153846154
4056	Story	1	Carver (Word-list)	0.615384615384615
4057	Story	0	Carver (Word-list)	0.615384615384615
4059	Story	1	Carver (Word-list)	0.730769230769231
4060	Story	1	Carver (Word-list)	0.653846153846154
4061	Story	1	Carver (Word-list)	0.423076923076923
4062	Story	0	Carver (Word-list)	0.730769230769231
4063	Story	0	Carver (Word-list)	0.5
4064	Story	1	Carver (Word-list)	0.461538461538462
4065	Story	1	Carver (Word-list)	0.653846153846154
4067	Story	0	Carver (Word-list)	0.653846153846154
4068	Story	1	Carver (Word-list)	0.730769230769231
4070	Story	0	Carver (Word-list)	0.384615384615385
4072	Story	1	Carver (Word-list)	0.538461538461538
4073	Story	1	Carver (Word-list)	0.384615384615385
4075	Story	0	Carver (Word-list)	0.423076923076923
4076	Story	0	Carver (Word-list)	0.423076923076923
4078	Story	1	Carver (Word-list)	0.5
4080	Story	0	Carver (Word-list)	0.538461538461538
4082	Story	1	Carver (Word-list)	0.653846153846154
4086	Story	0	Carver (Word-list)	0.5
4087	Story	1	Carver (Word-list)	0.576923076923077
4089	Story	1	Carver (Word-list)	0.615384615384615
4090	Story	0	Carver (Word-list)	0.615384615384615
4091	Story	1	Carver (Word-list)	0.538461538461538
4092	Story	0	Carver (Word-list)	0.615384615384615
4094	Story	1	Carver (Word-list)	0.692307692307692
4095	Story	0	Carver (Word-list)	0.692307692307692
4096	Story	1	Carver (Word-list)	0.730769230769231
4098	Story	1	Carver (Word-list)	0.692307692307692
4099	Story	0	Carver (Word-list)	0.5
4100	Story	1	Carver (Word-list)	0.5
4101	Story	1	Carver (Word-list)	0.5
4102	Story	1	Carver (Word-list)	0.384615384615385
4110	Story	1	Carver (Word-list)	0.346153846153846
4111	Story	1	Carver (Word-list)	0.653846153846154
4113	Story	1	Carver (Word-list)	0.461538461538462
4115	Story	1	Carver (Word-list)	0.653846153846154
4116	Story	1	Carver (Word-list)	0.576923076923077
4117	Story	1	Carver (Word-list)	0.576923076923077
