# Supplementary material for: Narrative thinking lingers in spontaneous thought
Source: Nat Commun. 2022 Aug 6;13:4585. doi: 10.1038/s41467-022-32113-6 (PMC9357042; doi:10.1038/s41467-022-32113-6)
Supplement: Supplementary file 4 — Source Data [file 41467_2022_32113_MOESM4_ESM.zip › Source Data/Supplement/FigureS11D.csv]

Condition	story_version	bin_label	df	t	p	fdr	d	d_uci	d_lci
Emotion	Carver (Original w/ Errors)	1-10	79	2.87616008124524	0.00517280650684516	0.0413824520547613	0.434896409714314	0.747347019934469	0.122445799494158
Emotion	Carver (Original w/ Errors)	11-20	79	0.299640227756809	0.765238551437257	0.950397681280598	0.0446652876845728	0.339225346640222	-0.249894771271077
Emotion	Carver (Original w/ Errors)	21-30	78	0.439978772648346	0.661169242771984	0.950397681280598	0.0703773879506013	0.386728113673891	-0.245973337772689
Emotion	Carver (Original w/ Errors)	31-40	74	1.00856303441435	0.316470768470128	0.843922049253675	0.144413303111016	0.42884016991824	-0.140013563696208
Emotion	Carver (Original w/ Errors)	41-50	65	-0.332188927576585	0.74081546932888	0.950397681280598	-0.060980923811109	0.302533814531038	-0.424495662153256
Emotion	Carver (Original w/ Errors)	51-60	54	-0.123194299477552	0.902410625727065	0.950397681280598	-0.0238127749767202	0.359384679509349	-0.40701022946279
Proofread	Carver (Original w/ Errors)	1-10	79	1.3310913104375	0.186987725379406	0.785442121531349	0.195179480038152	0.487534712698215	-0.0971757526219107
Proofread	Carver (Original w/ Errors)	11-20	79	-0.692103930369981	0.490901325957093	0.785442121531349	-0.0943055890497081	0.175416755538169	-0.364027933637585
Proofread	Carver (Original w/ Errors)	21-30	79	0.126344685409288	0.899780093522178	0.899780093522178	0.0175768311991929	0.292369087570809	-0.257215425172424
Proofread	Carver (Original w/ Errors)	31-40	74	-0.31244929270272	0.755577872141866	0.899780093522178	-0.0465165370116096	0.247841904366289	-0.340874978389508
Proofread	Carver (Original w/ Errors)	41-50	64	-0.918067651773975	0.362030431122581	0.785442121531349	-0.168226744194155	0.19690116745146	-0.533354655839769
Proofread	Carver (Original w/ Errors)	51-60	52	-1.23252023476004	0.223298448088568	0.785442121531349	-0.209889926727206	0.131507019504243	-0.551286872958654
