# Supplementary material for: Narrative thinking lingers in spontaneous thought
Source: Nat Commun. 2022 Aug 6;13:4585. doi: 10.1038/s41467-022-32113-6 (PMC9357042; doi:10.1038/s41467-022-32113-6)
Supplement: Supplementary file 4 — Source Data [file 41467_2022_32113_MOESM4_ESM.zip › Source Data/Supplement/FigureS10A.csv]

ID	Condition	counterbalance	story_version	linger_rating
1000	Intact	1	Carver (Original w/ Neutral cue)	5
1001	Intact	1	Carver (Original w/ Neutral cue)	3
1002	Intact	1	Carver (Original w/ Neutral cue)	7
1003	Intact	1	Carver (Original w/ Neutral cue)	6
1005	Intact	1	Carver (Original w/ Neutral cue)	5
1006	Intact	1	Carver (Original w/ Neutral cue)	7
1007	Intact	1	Carver (Original w/ Neutral cue)	3
1009	Intact	1	Carver (Original w/ Neutral cue)	7
1010	Intact	1	Carver (Original w/ Neutral cue)	5
1012	Intact	1	Carver (Original w/ Neutral cue)	6
1013	Intact	1	Carver (Original w/ Neutral cue)	5
1015	Intact	1	Carver (Original w/ Neutral cue)	7
1016	Intact	1	Carver (Original w/ Neutral cue)	5
1017	Intact	1	Carver (Original w/ Neutral cue)	7
1020	Intact	1	Carver (Original w/ Neutral cue)	5
1021	Intact	1	Carver (Original w/ Neutral cue)	3
1022	Intact	1	Carver (Original w/ Neutral cue)	7
1023	Intact	1	Carver (Original w/ Neutral cue)	4
1024	Intact	1	Carver (Original w/ Neutral cue)	6
1026	Intact	1	Carver (Original w/ Neutral cue)	3
1027	Intact	1	Carver (Original w/ Neutral cue)	5
1028	Intact	1	Carver (Original w/ Neutral cue)	5
1030	Intact	1	Carver (Original w/ Neutral cue)	7
1031	Intact	1	Carver (Original w/ Neutral cue)	3
1032	Intact	1	Carver (Original w/ Neutral cue)	6
1033	Intact	1	Carver (Original w/ Neutral cue)	5
1034	Intact	1	Carver (Original w/ Neutral cue)	3
1035	Intact	1	Carver (Original w/ Neutral cue)	5
1036	Intact	1	Carver (Original w/ Neutral cue)	3
1037	Intact	1	Carver (Original w/ Neutral cue)	7
1038	Intact	1	Carver (Original w/ Neutral cue)	5
1039	Intact	1	Carver (Original w/ Neutral cue)	2
1040	Intact	1	Carver (Original w/ Neutral cue)	7
1041	Intact	1	Carver (Original w/ Neutral cue)	4
1042	Intact	1	Carver (Original w/ Neutral cue)	3
1044	Intact	1	Carver (Original w/ Neutral cue)	1
1046	Intact	1	Carver (Original w/ Neutral cue)	5
1047	Intact	1	Carver (Original w/ Neutral cue)	5
1048	Intact	1	Carver (Original w/ Neutral cue)	2
1049	Intact	1	Carver (Original w/ Neutral cue)	7
1050	Intact	1	Carver (Original w/ Neutral cue)	7
1051	Intact	1	Carver (Original w/ Neutral cue)	5
1052	Intact	1	Carver (Original w/ Neutral cue)	3
1053	Intact	1	Carver (Original w/ Neutral cue)	5
1055	Intact	1	Carver (Original w/ Neutral cue)	5
1056	Intact	1	Carver (Original w/ Neutral cue)	6
1057	Intact	1	Carver (Original w/ Neutral cue)	4
1058	Intact	1	Carver (Original w/ Neutral cue)	7
1060	Intact	1	Carver (Original w/ Neutral cue)	5
1061	Intact	1	Carver (Original w/ Neutral cue)	2
1062	Intact	1	Carver (Original w/ Neutral cue)	6
1063	Intact	1	Carver (Original w/ Neutral cue)	4
1066	Intact	1	Carver (Original w/ Neutral cue)	7
1067	Intact	1	Carver (Original w/ Neutral cue)	4
1068	Intact	1	Carver (Original w/ Neutral cue)	2
1069	Intact	1	Carver (Original w/ Neutral cue)	7
1070	Intact	1	Carver (Original w/ Neutral cue)	5
1071	Intact	1	Carver (Original w/ Neutral cue)	7
1072	Intact	1	Carver (Original w/ Neutral cue)	5
1073	Intact	1	Carver (Original w/ Neutral cue)	6
1074	Intact	1	Carver (Original w/ Neutral cue)	6
1075	Intact	1	Carver (Original w/ Neutral cue)	4
1077	Intact	1	Carver (Original w/ Neutral cue)	6
1078	Intact	1	Carver (Original w/ Neutral cue)	6
1079	Intact	1	Carver (Original w/ Neutral cue)	4
1080	Intact	1	Carver (Original w/ Neutral cue)	7
1081	Intact	1	Carver (Original w/ Neutral cue)	5
1082	Intact	1	Carver (Original w/ Neutral cue)	7
1083	Intact	1	Carver (Original w/ Neutral cue)	5
1085	Intact	1	Carver (Original w/ Neutral cue)	7
1086	Intact	1	Carver (Original w/ Neutral cue)	7
1087	Intact	1	Carver (Original w/ Neutral cue)	2
1088	Intact	1	Carver (Original w/ Neutral cue)	3
1089	Intact	1	Carver (Original w/ Neutral cue)	7
1090	Intact	1	Carver (Original w/ Neutral cue)	6
1091	Intact	1	Carver (Original w/ Neutral cue)	3
1094	Intact	1	Carver (Original w/ Neutral cue)	6
1095	Intact	1	Carver (Original w/ Neutral cue)	5
1096	Intact	1	Carver (Original w/ Neutral cue)	5
1097	Intact	1	Carver (Original w/ Neutral cue)	7
