# Supplementary material for: Narrative thinking lingers in spontaneous thought
Source: Nat Commun. 2022 Aug 6;13:4585. doi: 10.1038/s41467-022-32113-6 (PMC9357042; doi:10.1038/s41467-022-32113-6)
Supplement: Supplementary file 4 — Source Data [file 41467_2022_32113_MOESM4_ESM.zip › Source Data/Supplement/FigureS9.csv]

ID	Condition	counterbalance	story_version	tran_prop
1000	Italic	0	Carver (Word-list)	0.392857142857143
1001	Italic	1	Carver (Word-list)	0.30952380952381
1002	Italic	1	Carver (Word-list)	0.214285714285714
1003	Italic	0	Carver (Word-list)	0.30952380952381
1006	Italic	1	Carver (Word-list)	0.285714285714286
1008	Italic	1	Carver (Word-list)	0.285714285714286
1009	Italic	0	Carver (Word-list)	0.69047619047619
1013	Italic	1	Carver (Word-list)	0.273809523809524
1014	Italic	0	Carver (Word-list)	0.297619047619048
1015	Italic	1	Carver (Word-list)	0.30952380952381
1016	Italic	0	Carver (Word-list)	0.547619047619048
1020	Italic	0	Carver (Word-list)	0.321428571428571
1022	Italic	0	Carver (Word-list)	0.178571428571429
1024	Italic	0	Carver (Word-list)	0.523809523809524
1025	Italic	0	Carver (Word-list)	0.595238095238095
1027	Italic	1	Carver (Word-list)	0.30952380952381
1028	Italic	1	Carver (Word-list)	0.404761904761905
1029	Italic	1	Carver (Word-list)	0.226190476190476
1030	Italic	0	Carver (Word-list)	0.261904761904762
1031	Italic	0	Carver (Word-list)	0.178571428571429
1032	Italic	1	Carver (Word-list)	0.654761904761905
1033	Italic	0	Carver (Word-list)	0.226190476190476
1035	Italic	1	Carver (Word-list)	0.285714285714286
1036	Italic	0	Carver (Word-list)	0.333333333333333
1039	Italic	1	Carver (Word-list)	0.571428571428571
1040	Italic	1	Carver (Word-list)	0.654761904761905
1042	Italic	1	Carver (Word-list)	0.285714285714286
1044	Italic	1	Carver (Word-list)	0.202380952380952
1045	Italic	0	Carver (Word-list)	0.333333333333333
1046	Italic	1	Carver (Word-list)	0.25
1047	Italic	1	Carver (Word-list)	0.261904761904762
1048	Italic	1	Carver (Word-list)	0.404761904761905
1050	Italic	1	Carver (Word-list)	0.571428571428571
1051	Italic	0	Carver (Word-list)	0.464285714285714
1053	Italic	0	Carver (Word-list)	0.273809523809524
1054	Italic	1	Carver (Word-list)	0.273809523809524
1055	Italic	1	Carver (Word-list)	0.345238095238095
1058	Italic	0	Carver (Word-list)	0.547619047619048
1059	Italic	0	Carver (Word-list)	0.285714285714286
1060	Italic	1	Carver (Word-list)	0.321428571428571
1062	Italic	0	Carver (Word-list)	0.785714285714286
1063	Italic	1	Carver (Word-list)	0.285714285714286
1064	Italic	1	Carver (Word-list)	0.297619047619048
1069	Italic	1	Carver (Word-list)	0.226190476190476
1070	Italic	0	Carver (Word-list)	0.654761904761905
1071	Italic	1	Carver (Word-list)	0.285714285714286
1072	Italic	1	Carver (Word-list)	0.44047619047619
1073	Italic	1	Carver (Word-list)	0.357142857142857
1075	Italic	1	Carver (Word-list)	0.285714285714286
1076	Italic	0	Carver (Word-list)	0.285714285714286
1077	Italic	0	Carver (Word-list)	0.261904761904762
1079	Italic	0	Carver (Word-list)	0.785714285714286
1081	Italic	1	Carver (Word-list)	0.357142857142857
1082	Italic	0	Carver (Word-list)	0.285714285714286
1083	Italic	0	Carver (Word-list)	0.345238095238095
1085	Italic	1	Carver (Word-list)	0.261904761904762
1086	Italic	1	Carver (Word-list)	0.30952380952381
1087	Italic	0	Carver (Word-list)	0.321428571428571
1088	Italic	1	Carver (Word-list)	0.69047619047619
1090	Italic	1	Carver (Word-list)	0.357142857142857
1091	Italic	1	Carver (Word-list)	0.476190476190476
1092	Italic	1	Carver (Word-list)	0.726190476190476
1093	Italic	0	Carver (Word-list)	0.333333333333333
1094	Italic	0	Carver (Word-list)	0.392857142857143
1099	Italic	0	Carver (Word-list)	0.214285714285714
1100	Italic	0	Carver (Word-list)	0.55952380952381
1101	Italic	1	Carver (Word-list)	0.738095238095238
1102	Italic	1	Carver (Word-list)	0.642857142857143
1103	Italic	0	Carver (Word-list)	0.380952380952381
1106	Italic	1	Carver (Word-list)	0.369047619047619
1107	Italic	0	Carver (Word-list)	0.357142857142857
1108	Italic	1	Carver (Word-list)	0.476190476190476
1109	Italic	0	Carver (Word-list)	0.25
1110	Italic	0	Carver (Word-list)	0.273809523809524
1112	Italic	0	Carver (Word-list)	0.285714285714286
1113	Italic	0	Carver (Word-list)	0.285714285714286
1117	Italic	0	Carver (Word-list)	0.261904761904762
1121	Italic	0	Carver (Word-list)	0.619047619047619
1122	Italic	0	Carver (Word-list)	0.702380952380952
1126	Italic	0	Carver (Word-list)	0.488095238095238
2001	Tangible	0	Carver (Word-list)	0.297619047619048
2004	Tangible	1	Carver (Word-list)	0.44047619047619
2007	Tangible	0	Carver (Word-list)	0.392857142857143
2008	Tangible	1	Carver (Word-list)	0.273809523809524
2009	Tangible	0	Carver (Word-list)	0.345238095238095
2010	Tangible	1	Carver (Word-list)	0.214285714285714
2011	Tangible	1	Carver (Word-list)	0.369047619047619
2012	Tangible	1	Carver (Word-list)	0.321428571428571
2014	Tangible	0	Carver (Word-list)	0.75
2019	Tangible	1	Carver (Word-list)	0.357142857142857
2023	Tangible	0	Carver (Word-list)	0.75
2024	Tangible	0	Carver (Word-list)	0.452380952380952
2027	Tangible	0	Carver (Word-list)	0.261904761904762
2028	Tangible	1	Carver (Word-list)	0.285714285714286
2029	Tangible	1	Carver (Word-list)	0.285714285714286
2030	Tangible	0	Carver (Word-list)	0.226190476190476
2031	Tangible	0	Carver (Word-list)	0.642857142857143
2036	Tangible	1	Carver (Word-list)	0.297619047619048
2037	Tangible	1	Carver (Word-list)	0.452380952380952
2039	Tangible	0	Carver (Word-list)	0.726190476190476
2040	Tangible	0	Carver (Word-list)	0.321428571428571
2041	Tangible	0	Carver (Word-list)	0.547619047619048
2043	Tangible	1	Carver (Word-list)	0.511904761904762
2044	Tangible	1	Carver (Word-list)	0.19047619047619
2045	Tangible	1	Carver (Word-list)	0.511904761904762
2046	Tangible	0	Carver (Word-list)	0.511904761904762
2047	Tangible	0	Carver (Word-list)	0.345238095238095
2048	Tangible	0	Carver (Word-list)	0.321428571428571
2050	Tangible	1	Carver (Word-list)	0.30952380952381
2051	Tangible	0	Carver (Word-list)	0.738095238095238
2052	Tangible	1	Carver (Word-list)	0.488095238095238
2053	Tangible	0	Carver (Word-list)	0.428571428571429
2054	Tangible	0	Carver (Word-list)	0.30952380952381
2055	Tangible	0	Carver (Word-list)	0.75
2057	Tangible	0	Carver (Word-list)	0.535714285714286
2058	Tangible	0	Carver (Word-list)	0.25
2059	Tangible	1	Carver (Word-list)	0.30952380952381
2060	Tangible	0	Carver (Word-list)	0.44047619047619
2061	Tangible	0	Carver (Word-list)	0.261904761904762
2063	Tangible	0	Carver (Word-list)	0.273809523809524
2064	Tangible	1	Carver (Word-list)	0.285714285714286
2065	Tangible	1	Carver (Word-list)	0.630952380952381
2066	Tangible	0	Carver (Word-list)	0.464285714285714
2070	Tangible	0	Carver (Word-list)	0.523809523809524
2071	Tangible	1	Carver (Word-list)	0.30952380952381
2073	Tangible	0	Carver (Word-list)	0.547619047619048
2074	Tangible	0	Carver (Word-list)	0.416666666666667
2076	Tangible	0	Carver (Word-list)	0.285714285714286
2077	Tangible	0	Carver (Word-list)	0.773809523809524
2079	Tangible	0	Carver (Word-list)	0.285714285714286
2080	Tangible	1	Carver (Word-list)	0.714285714285714
2081	Tangible	1	Carver (Word-list)	0.321428571428571
2082	Tangible	1	Carver (Word-list)	0.44047619047619
2084	Tangible	0	Carver (Word-list)	0.345238095238095
2085	Tangible	0	Carver (Word-list)	0.702380952380952
2089	Tangible	1	Carver (Word-list)	0.5
2090	Tangible	0	Carver (Word-list)	0.773809523809524
2092	Tangible	1	Carver (Word-list)	0.642857142857143
2093	Tangible	1	Carver (Word-list)	0.666666666666667
2094	Tangible	0	Carver (Word-list)	0.285714285714286
2095	Tangible	1	Carver (Word-list)	0.357142857142857
2097	Tangible	0	Carver (Word-list)	0.535714285714286
2098	Tangible	1	Carver (Word-list)	0.428571428571429
2099	Tangible	1	Carver (Word-list)	0.583333333333333
2100	Tangible	0	Carver (Word-list)	0.297619047619048
2105	Tangible	1	Carver (Word-list)	0.44047619047619
2107	Tangible	1	Carver (Word-list)	0.619047619047619
2109	Tangible	0	Carver (Word-list)	0.333333333333333
2112	Tangible	0	Carver (Word-list)	0.321428571428571
2113	Tangible	1	Carver (Word-list)	0.571428571428571
2114	Tangible	0	Carver (Word-list)	0.333333333333333
2116	Tangible	1	Carver (Word-list)	0.345238095238095
2117	Tangible	1	Carver (Word-list)	0.595238095238095
2121	Tangible	1	Carver (Word-list)	0.273809523809524
2122	Tangible	1	Carver (Word-list)	0.488095238095238
2123	Tangible	1	Carver (Word-list)	0.285714285714286
2124	Tangible	1	Carver (Word-list)	0.261904761904762
2125	Tangible	1	Carver (Word-list)	0.261904761904762
2126	Tangible	1	Carver (Word-list)	0.607142857142857
2130	Tangible	1	Carver (Word-list)	0.345238095238095
3000	Theme	0	Carver (Word-list)	0.452380952380952
3001	Theme	0	Carver (Word-list)	0.583333333333333
3004	Theme	0	Carver (Word-list)	0.773809523809524
3007	Theme	1	Carver (Word-list)	0.55952380952381
3009	Theme	0	Carver (Word-list)	0.607142857142857
3011	Theme	1	Carver (Word-list)	0.607142857142857
3012	Theme	1	Carver (Word-list)	0.773809523809524
3015	Theme	0	Carver (Word-list)	0.773809523809524
3017	Theme	0	Carver (Word-list)	0.797619047619048
3020	Theme	0	Carver (Word-list)	0.285714285714286
3026	Theme	1	Carver (Word-list)	0.678571428571429
3028	Theme	1	Carver (Word-list)	0.726190476190476
3030	Theme	1	Carver (Word-list)	0.535714285714286
3031	Theme	0	Carver (Word-list)	0.523809523809524
3032	Theme	1	Carver (Word-list)	0.488095238095238
3034	Theme	0	Carver (Word-list)	0.714285714285714
3037	Theme	0	Carver (Word-list)	0.583333333333333
3038	Theme	0	Carver (Word-list)	0.595238095238095
3039	Theme	0	Carver (Word-list)	0.404761904761905
3040	Theme	0	Carver (Word-list)	0.55952380952381
3041	Theme	0	Carver (Word-list)	0.535714285714286
3042	Theme	0	Carver (Word-list)	0.738095238095238
3043	Theme	0	Carver (Word-list)	0.678571428571429
3044	Theme	0	Carver (Word-list)	0.69047619047619
3046	Theme	1	Carver (Word-list)	0.464285714285714
3047	Theme	0	Carver (Word-list)	0.738095238095238
3048	Theme	1	Carver (Word-list)	0.821428571428571
3049	Theme	0	Carver (Word-list)	0.511904761904762
3050	Theme	0	Carver (Word-list)	0.55952380952381
3052	Theme	0	Carver (Word-list)	0.69047619047619
3054	Theme	1	Carver (Word-list)	0.702380952380952
3055	Theme	1	Carver (Word-list)	0.69047619047619
3056	Theme	1	Carver (Word-list)	0.702380952380952
3057	Theme	0	Carver (Word-list)	0.773809523809524
3058	Theme	0	Carver (Word-list)	0.702380952380952
3060	Theme	0	Carver (Word-list)	0.607142857142857
3061	Theme	1	Carver (Word-list)	0.654761904761905
3066	Theme	1	Carver (Word-list)	0.726190476190476
3067	Theme	1	Carver (Word-list)	0.773809523809524
3068	Theme	0	Carver (Word-list)	0.904761904761905
3069	Theme	1	Carver (Word-list)	0.476190476190476
3070	Theme	1	Carver (Word-list)	0.714285714285714
3073	Theme	1	Carver (Word-list)	0.738095238095238
3074	Theme	1	Carver (Word-list)	0.869047619047619
3075	Theme	0	Carver (Word-list)	0.452380952380952
3077	Theme	0	Carver (Word-list)	0.321428571428571
3078	Theme	0	Carver (Word-list)	0.773809523809524
3080	Theme	1	Carver (Word-list)	0.619047619047619
3082	Theme	0	Carver (Word-list)	0.488095238095238
3083	Theme	1	Carver (Word-list)	0.714285714285714
3084	Theme	1	Carver (Word-list)	0.595238095238095
3087	Theme	0	Carver (Word-list)	0.69047619047619
3090	Theme	1	Carver (Word-list)	0.571428571428571
3091	Theme	0	Carver (Word-list)	0.619047619047619
3092	Theme	1	Carver (Word-list)	0.654761904761905
3093	Theme	1	Carver (Word-list)	0.738095238095238
3094	Theme	0	Carver (Word-list)	0.452380952380952
3095	Theme	0	Carver (Word-list)	0.607142857142857
3097	Theme	1	Carver (Word-list)	0.583333333333333
3098	Theme	1	Carver (Word-list)	0.5
3099	Theme	0	Carver (Word-list)	0.726190476190476
3101	Theme	0	Carver (Word-list)	0.75
3106	Theme	1	Carver (Word-list)	0.654761904761905
3107	Theme	0	Carver (Word-list)	0.619047619047619
3108	Theme	1	Carver (Word-list)	0.452380952380952
3110	Theme	1	Carver (Word-list)	0.69047619047619
3111	Theme	1	Carver (Word-list)	0.595238095238095
3112	Theme	1	Carver (Word-list)	0.857142857142857
3113	Theme	1	Carver (Word-list)	0.571428571428571
3114	Theme	1	Carver (Word-list)	0.785714285714286
3115	Theme	1	Carver (Word-list)	0.833333333333333
3116	Theme	1	Carver (Word-list)	0.75
3119	Theme	0	Carver (Word-list)	0.726190476190476
3121	Theme	0	Carver (Word-list)	0.666666666666667
3122	Theme	0	Carver (Word-list)	0.607142857142857
3123	Theme	0	Carver (Word-list)	0.94047619047619
3129	Theme	1	Carver (Word-list)	0.416666666666667
3130	Theme	1	Carver (Word-list)	0.595238095238095
3132	Theme	1	Carver (Word-list)	0.845238095238095
3133	Theme	1	Carver (Word-list)	0.678571428571429
4001	Story	1	Carver (Word-list)	0.726190476190476
4002	Story	0	Carver (Word-list)	0.678571428571429
4003	Story	0	Carver (Word-list)	0.547619047619048
4005	Story	0	Carver (Word-list)	0.55952380952381
4007	Story	0	Carver (Word-list)	0.69047619047619
4008	Story	1	Carver (Word-list)	0.821428571428571
4009	Story	1	Carver (Word-list)	0.773809523809524
4010	Story	0	Carver (Word-list)	0.714285714285714
4012	Story	1	Carver (Word-list)	0.523809523809524
4013	Story	0	Carver (Word-list)	0.797619047619048
4014	Story	0	Carver (Word-list)	0.714285714285714
4016	Story	1	Carver (Word-list)	0.80952380952381
4017	Story	1	Carver (Word-list)	0.607142857142857
4019	Story	0	Carver (Word-list)	0.857142857142857
4020	Story	0	Carver (Word-list)	0.738095238095238
4021	Story	1	Carver (Word-list)	0.654761904761905
4022	Story	0	Carver (Word-list)	0.607142857142857
4024	Story	0	Carver (Word-list)	0.75
4025	Story	0	Carver (Word-list)	0.69047619047619
4026	Story	0	Carver (Word-list)	0.511904761904762
4027	Story	1	Carver (Word-list)	0.55952380952381
4028	Story	0	Carver (Word-list)	0.654761904761905
4029	Story	0	Carver (Word-list)	0.595238095238095
4031	Story	0	Carver (Word-list)	0.642857142857143
4032	Story	0	Carver (Word-list)	0.583333333333333
4034	Story	1	Carver (Word-list)	0.773809523809524
4035	Story	0	Carver (Word-list)	0.571428571428571
4038	Story	0	Carver (Word-list)	0.595238095238095
4039	Story	1	Carver (Word-list)	0.607142857142857
4040	Story	0	Carver (Word-list)	0.642857142857143
4041	Story	0	Carver (Word-list)	0.797619047619048
4042	Story	1	Carver (Word-list)	0.535714285714286
4046	Story	0	Carver (Word-list)	0.785714285714286
4047	Story	0	Carver (Word-list)	0.678571428571429
4049	Story	1	Carver (Word-list)	0.630952380952381
4050	Story	1	Carver (Word-list)	0.738095238095238
4051	Story	1	Carver (Word-list)	0.607142857142857
4052	Story	0	Carver (Word-list)	0.595238095238095
4053	Story	0	Carver (Word-list)	0.607142857142857
4054	Story	0	Carver (Word-list)	0.761904761904762
4055	Story	0	Carver (Word-list)	0.547619047619048
4056	Story	1	Carver (Word-list)	0.55952380952381
4057	Story	0	Carver (Word-list)	0.595238095238095
4059	Story	1	Carver (Word-list)	0.607142857142857
4060	Story	1	Carver (Word-list)	0.55952380952381
4061	Story	1	Carver (Word-list)	0.702380952380952
4062	Story	0	Carver (Word-list)	0.726190476190476
4063	Story	0	Carver (Word-list)	0.607142857142857
4064	Story	1	Carver (Word-list)	0.738095238095238
4065	Story	1	Carver (Word-list)	0.547619047619048
4067	Story	0	Carver (Word-list)	0.904761904761905
4068	Story	1	Carver (Word-list)	0.678571428571429
4070	Story	0	Carver (Word-list)	0.738095238095238
4072	Story	1	Carver (Word-list)	0.571428571428571
4073	Story	1	Carver (Word-list)	0.75
4075	Story	0	Carver (Word-list)	0.726190476190476
4076	Story	0	Carver (Word-list)	0.666666666666667
4078	Story	1	Carver (Word-list)	0.666666666666667
4080	Story	0	Carver (Word-list)	0.452380952380952
4082	Story	1	Carver (Word-list)	0.523809523809524
4086	Story	0	Carver (Word-list)	0.678571428571429
4087	Story	1	Carver (Word-list)	0.738095238095238
4089	Story	1	Carver (Word-list)	0.654761904761905
4090	Story	0	Carver (Word-list)	0.619047619047619
4091	Story	1	Carver (Word-list)	0.678571428571429
4092	Story	0	Carver (Word-list)	0.714285714285714
4094	Story	1	Carver (Word-list)	0.714285714285714
4095	Story	0	Carver (Word-list)	0.714285714285714
4096	Story	1	Carver (Word-list)	0.726190476190476
4098	Story	1	Carver (Word-list)	0.619047619047619
4099	Story	0	Carver (Word-list)	0.511904761904762
4100	Story	1	Carver (Word-list)	0.80952380952381
4101	Story	1	Carver (Word-list)	0.5
4102	Story	1	Carver (Word-list)	0.821428571428571
4110	Story	1	Carver (Word-list)	0.797619047619048
4111	Story	1	Carver (Word-list)	0.619047619047619
4113	Story	1	Carver (Word-list)	0.904761904761905
4115	Story	1	Carver (Word-list)	0.702380952380952
4116	Story	1	Carver (Word-list)	0.80952380952381
4117	Story	1	Carver (Word-list)	0.857142857142857
