# Supplementary material for: Narrative thinking lingers in spontaneous thought
Source: Nat Commun. 2022 Aug 6;13:4585. doi: 10.1038/s41467-022-32113-6 (PMC9357042; doi:10.1038/s41467-022-32113-6)
Supplement: Supplementary file 4 — Source Data [file 41467_2022_32113_MOESM4_ESM.zip › Source Data/Supplement/FigureS15.csv]

	Exp 3: Neutral Cue	Exp 4: Emotion	Exp 4: Proofread
Intentional	9	4	2
Unintentional	35	38	40
Both	17	14	10
Neither	10	10	10
Don't know	8	9	7
