# Supplementary material for: Narrative thinking lingers in spontaneous thought
Source: Nat Commun. 2022 Aug 6;13:4585. doi: 10.1038/s41467-022-32113-6 (PMC9357042; doi:10.1038/s41467-022-32113-6)
Supplement: Supplementary file 4 — Source Data [file 41467_2022_32113_MOESM4_ESM.zip › Source Data/Supplement/FigureS11A.csv]

ID	Condition	counterbalance	story_version	linger_rating
1000	Emotion	0	Carver (Original w/ Errors)	1
1001	Emotion	0	Carver (Original w/ Errors)	3
1002	Emotion	0	Carver (Original w/ Errors)	6
1003	Emotion	1	Carver (Original w/ Errors)	5
1004	Emotion	0	Carver (Original w/ Errors)	2
1005	Emotion	0	Carver (Original w/ Errors)	5
1006	Emotion	0	Carver (Original w/ Errors)	5
1007	Emotion	1	Carver (Original w/ Errors)	6
1008	Emotion	1	Carver (Original w/ Errors)	1
1009	Emotion	1	Carver (Original w/ Errors)	7
1011	Emotion	1	Carver (Original w/ Errors)	7
1013	Emotion	1	Carver (Original w/ Errors)	2
1014	Emotion	1	Carver (Original w/ Errors)	3
1015	Emotion	0	Carver (Original w/ Errors)	7
1016	Emotion	1	Carver (Original w/ Errors)	5
1017	Emotion	1	Carver (Original w/ Errors)	5
1019	Emotion	0	Carver (Original w/ Errors)	4
1020	Emotion	1	Carver (Original w/ Errors)	4
1021	Emotion	1	Carver (Original w/ Errors)	3
1022	Emotion	0	Carver (Original w/ Errors)	4
1023	Emotion	0	Carver (Original w/ Errors)	4
1024	Emotion	0	Carver (Original w/ Errors)	6
1025	Emotion	1	Carver (Original w/ Errors)	4
1026	Emotion	0	Carver (Original w/ Errors)	4
1027	Emotion	0	Carver (Original w/ Errors)	3
1028	Emotion	0	Carver (Original w/ Errors)	4
1029	Emotion	1	Carver (Original w/ Errors)	2
1030	Emotion	0	Carver (Original w/ Errors)	4
1031	Emotion	1	Carver (Original w/ Errors)	6
1032	Emotion	1	Carver (Original w/ Errors)	3
1033	Emotion	1	Carver (Original w/ Errors)	6
1034	Emotion	1	Carver (Original w/ Errors)	1
1035	Emotion	0	Carver (Original w/ Errors)	7
1036	Emotion	1	Carver (Original w/ Errors)	5
1037	Emotion	0	Carver (Original w/ Errors)	3
1038	Emotion	0	Carver (Original w/ Errors)	6
1039	Emotion	0	Carver (Original w/ Errors)	3
1041	Emotion	0	Carver (Original w/ Errors)	6
1042	Emotion	0	Carver (Original w/ Errors)	1
1043	Emotion	1	Carver (Original w/ Errors)	5
1044	Emotion	1	Carver (Original w/ Errors)	7
1045	Emotion	1	Carver (Original w/ Errors)	2
1046	Emotion	1	Carver (Original w/ Errors)	6
1047	Emotion	0	Carver (Original w/ Errors)	4
1048	Emotion	0	Carver (Original w/ Errors)	5
1049	Emotion	1	Carver (Original w/ Errors)	7
1050	Emotion	0	Carver (Original w/ Errors)	3
1051	Emotion	1	Carver (Original w/ Errors)	5
1054	Emotion	1	Carver (Original w/ Errors)	5
1056	Emotion	1	Carver (Original w/ Errors)	4
1057	Emotion	0	Carver (Original w/ Errors)	1
1058	Emotion	0	Carver (Original w/ Errors)	4
1059	Emotion	1	Carver (Original w/ Errors)	5
1061	Emotion	0	Carver (Original w/ Errors)	3
1063	Emotion	0	Carver (Original w/ Errors)	3
1064	Emotion	0	Carver (Original w/ Errors)	4
1066	Emotion	0	Carver (Original w/ Errors)	5
1067	Emotion	1	Carver (Original w/ Errors)	6
1068	Emotion	0	Carver (Original w/ Errors)	2
1069	Emotion	1	Carver (Original w/ Errors)	2
1070	Emotion	0	Carver (Original w/ Errors)	4
1071	Emotion	1	Carver (Original w/ Errors)	5
1072	Emotion	1	Carver (Original w/ Errors)	7
1074	Emotion	1	Carver (Original w/ Errors)	7
1076	Emotion	0	Carver (Original w/ Errors)	2
1077	Emotion	0	Carver (Original w/ Errors)	5
1078	Emotion	0	Carver (Original w/ Errors)	5
1079	Emotion	1	Carver (Original w/ Errors)	5
1080	Emotion	1	Carver (Original w/ Errors)	5
1081	Emotion	1	Carver (Original w/ Errors)	4
1082	Emotion	0	Carver (Original w/ Errors)	6
1085	Emotion	0	Carver (Original w/ Errors)	4
1086	Emotion	1	Carver (Original w/ Errors)	3
1087	Emotion	1	Carver (Original w/ Errors)	5
1088	Emotion	0	Carver (Original w/ Errors)	5
1089	Emotion	1	Carver (Original w/ Errors)	3
1090	Emotion	1	Carver (Original w/ Errors)	7
1091	Emotion	0	Carver (Original w/ Errors)	5
1092	Emotion	1	Carver (Original w/ Errors)	4
1098	Emotion	0	Carver (Original w/ Errors)	6
2000	Proofread	1	Carver (Original w/ Errors)	4
2001	Proofread	0	Carver (Original w/ Errors)	3
2004	Proofread	0	Carver (Original w/ Errors)	1
2005	Proofread	0	Carver (Original w/ Errors)	3
2006	Proofread	0	Carver (Original w/ Errors)	5
2007	Proofread	1	Carver (Original w/ Errors)	5
2008	Proofread	0	Carver (Original w/ Errors)	6
2009	Proofread	0	Carver (Original w/ Errors)	6
2010	Proofread	1	Carver (Original w/ Errors)	1
2011	Proofread	0	Carver (Original w/ Errors)	7
2012	Proofread	1	Carver (Original w/ Errors)	5
2013	Proofread	1	Carver (Original w/ Errors)	3
2014	Proofread	0	Carver (Original w/ Errors)	5
2015	Proofread	0	Carver (Original w/ Errors)	4
2017	Proofread	1	Carver (Original w/ Errors)	1
2018	Proofread	1	Carver (Original w/ Errors)	3
2019	Proofread	1	Carver (Original w/ Errors)	2
2022	Proofread	1	Carver (Original w/ Errors)	4
2023	Proofread	0	Carver (Original w/ Errors)	5
2024	Proofread	0	Carver (Original w/ Errors)	4
2025	Proofread	0	Carver (Original w/ Errors)	3
2026	Proofread	1	Carver (Original w/ Errors)	5
2028	Proofread	0	Carver (Original w/ Errors)	4
2029	Proofread	0	Carver (Original w/ Errors)	5
2031	Proofread	0	Carver (Original w/ Errors)	2
2033	Proofread	0	Carver (Original w/ Errors)	5
2035	Proofread	1	Carver (Original w/ Errors)	4
2036	Proofread	1	Carver (Original w/ Errors)	4
2038	Proofread	0	Carver (Original w/ Errors)	4
2039	Proofread	1	Carver (Original w/ Errors)	2
2040	Proofread	0	Carver (Original w/ Errors)	7
2041	Proofread	0	Carver (Original w/ Errors)	2
2042	Proofread	1	Carver (Original w/ Errors)	1
2043	Proofread	1	Carver (Original w/ Errors)	7
2044	Proofread	1	Carver (Original w/ Errors)	3
2045	Proofread	0	Carver (Original w/ Errors)	4
2046	Proofread	1	Carver (Original w/ Errors)	2
2047	Proofread	1	Carver (Original w/ Errors)	3
2049	Proofread	1	Carver (Original w/ Errors)	3
2050	Proofread	0	Carver (Original w/ Errors)	2
2052	Proofread	0	Carver (Original w/ Errors)	2
2053	Proofread	0	Carver (Original w/ Errors)	7
2054	Proofread	0	Carver (Original w/ Errors)	4
2055	Proofread	1	Carver (Original w/ Errors)	2
2057	Proofread	0	Carver (Original w/ Errors)	2
2058	Proofread	1	Carver (Original w/ Errors)	1
2060	Proofread	0	Carver (Original w/ Errors)	1
2061	Proofread	1	Carver (Original w/ Errors)	5
2063	Proofread	0	Carver (Original w/ Errors)	1
2064	Proofread	0	Carver (Original w/ Errors)	2
2066	Proofread	1	Carver (Original w/ Errors)	1
2069	Proofread	1	Carver (Original w/ Errors)	3
2070	Proofread	0	Carver (Original w/ Errors)	6
2071	Proofread	1	Carver (Original w/ Errors)	5
2072	Proofread	0	Carver (Original w/ Errors)	1
2073	Proofread	0	Carver (Original w/ Errors)	6
2075	Proofread	1	Carver (Original w/ Errors)	5
2077	Proofread	1	Carver (Original w/ Errors)	2
2078	Proofread	0	Carver (Original w/ Errors)	2
2079	Proofread	0	Carver (Original w/ Errors)	3
2081	Proofread	0	Carver (Original w/ Errors)	2
2082	Proofread	1	Carver (Original w/ Errors)	6
2083	Proofread	1	Carver (Original w/ Errors)	1
2084	Proofread	1	Carver (Original w/ Errors)	3
2086	Proofread	1	Carver (Original w/ Errors)	6
2088	Proofread	1	Carver (Original w/ Errors)	3
2090	Proofread	0	Carver (Original w/ Errors)	5
2092	Proofread	0	Carver (Original w/ Errors)	3
2095	Proofread	1	Carver (Original w/ Errors)	2
2098	Proofread	0	Carver (Original w/ Errors)	7
2099	Proofread	1	Carver (Original w/ Errors)	7
2100	Proofread	1	Carver (Original w/ Errors)	5
2103	Proofread	0	Carver (Original w/ Errors)	1
2104	Proofread	1	Carver (Original w/ Errors)	2
2105	Proofread	1	Carver (Original w/ Errors)	5
2106	Proofread	1	Carver (Original w/ Errors)	4
2107	Proofread	1	Carver (Original w/ Errors)	5
2108	Proofread	0	Carver (Original w/ Errors)	5
2109	Proofread	1	Carver (Original w/ Errors)	6
2110	Proofread	0	Carver (Original w/ Errors)	6
