# Supplementary material for: Narrative thinking lingers in spontaneous thought
Source: Nat Commun. 2022 Aug 6;13:4585. doi: 10.1038/s41467-022-32113-6 (PMC9357042; doi:10.1038/s41467-022-32113-6)
Supplement: Supplementary file 4 — Source Data [file 41467_2022_32113_MOESM4_ESM.zip › Source Data/Supplement/FigureS10D.csv]

Condition	story_version	bin_label	df	t	p	fdr	d	d_uci	d_lci
Intact	Carver (Original w/ Neutral cue)	1-10	79	4.23729956498969	6.07679758505167e-05	0.000486143806804134	0.607532655499109	0.915740813097888	0.29932449790033
Intact	Carver (Original w/ Neutral cue)	11-20	79	2.58300722771489	0.011639479840179	0.046557919360716	0.372716101172026	0.667444426851964	0.0779877754920874
Intact	Carver (Original w/ Neutral cue)	21-30	79	1.04760500266896	0.298015216270746	0.476824346033194	0.158733015714073	0.459877976628308	-0.142411945200162
Intact	Carver (Original w/ Neutral cue)	31-40	76	0.844858249077839	0.400841822950477	0.534455763933969	0.118541846397228	0.396723102481211	-0.159639409686755
Intact	Carver (Original w/ Neutral cue)	41-50	68	0.374854822819867	0.70893502008184	0.810211451522103	0.0615340681861792	0.38646651750273	-0.263398381130371
Intact	Carver (Original w/ Neutral cue)	51-60	57	-0.150135813751665	0.881187477836594	0.881187477836594	-0.0275394578579305	0.335903451422537	-0.390982367138398
