# Supplementary material for: Narrative thinking lingers in spontaneous thought
Source: Nat Commun. 2022 Aug 6;13:4585. doi: 10.1038/s41467-022-32113-6 (PMC9357042; doi:10.1038/s41467-022-32113-6)
Supplement: Supplementary file 4 — Source Data [file 41467_2022_32113_MOESM4_ESM.zip › Source Data/Supplement/FigureS11C.csv]

ID	Condition	story_version	phase	mean	plotID
1000	Emotion	Carver (Original w/ Errors)	Pre	0.182548269368255	1
1000	Emotion	Carver (Original w/ Errors)	Post	0.248371371264629	1
1001	Emotion	Carver (Original w/ Errors)	Pre	0.318614105751613	2
1001	Emotion	Carver (Original w/ Errors)	Post	0.306908044444846	2
1002	Emotion	Carver (Original w/ Errors)	Pre	0.25430871481403	3
1002	Emotion	Carver (Original w/ Errors)	Post	0.247263467578271	3
1003	Emotion	Carver (Original w/ Errors)	Pre	0.309742558017994	4
1003	Emotion	Carver (Original w/ Errors)	Post	0.393978199165991	4
1004	Emotion	Carver (Original w/ Errors)	Pre	0.304651175888199	5
1004	Emotion	Carver (Original w/ Errors)	Post	0.319972793069087	5
1005	Emotion	Carver (Original w/ Errors)	Pre	0.277852606635695	6
1005	Emotion	Carver (Original w/ Errors)	Post	0.346579677483486	6
1006	Emotion	Carver (Original w/ Errors)	Pre	0.275459491478738	7
1006	Emotion	Carver (Original w/ Errors)	Post	0.309274557105724	7
1007	Emotion	Carver (Original w/ Errors)	Pre	0.242517204474104	8
1007	Emotion	Carver (Original w/ Errors)	Post	0.361657151840684	8
1008	Emotion	Carver (Original w/ Errors)	Pre	0.297652803090052	9
1008	Emotion	Carver (Original w/ Errors)	Post	0.228403371286576	9
1009	Emotion	Carver (Original w/ Errors)	Pre	0.337580145458925	10
1009	Emotion	Carver (Original w/ Errors)	Post	0.297342508035375	10
1011	Emotion	Carver (Original w/ Errors)	Pre	0.261982429626284	11
1011	Emotion	Carver (Original w/ Errors)	Post	0.258696735301392	11
1013	Emotion	Carver (Original w/ Errors)	Pre	0.274832637401377	12
1013	Emotion	Carver (Original w/ Errors)	Post	0.263081255579934	12
1014	Emotion	Carver (Original w/ Errors)	Pre	0.248556892139201	13
1014	Emotion	Carver (Original w/ Errors)	Post	0.2146268071369	13
1015	Emotion	Carver (Original w/ Errors)	Pre	0.216400343424564	14
1015	Emotion	Carver (Original w/ Errors)	Post	0.324724484906177	14
1016	Emotion	Carver (Original w/ Errors)	Pre	0.269365066054809	15
1016	Emotion	Carver (Original w/ Errors)	Post	0.271215361247099	15
1017	Emotion	Carver (Original w/ Errors)	Pre	0.270984917795173	16
1017	Emotion	Carver (Original w/ Errors)	Post	0.264343553624569	16
1019	Emotion	Carver (Original w/ Errors)	Pre	0.25159192172276	17
1019	Emotion	Carver (Original w/ Errors)	Post	0.233475964440626	17
1020	Emotion	Carver (Original w/ Errors)	Pre	0.279441293986674	18
1020	Emotion	Carver (Original w/ Errors)	Post	0.22620416083623	18
1021	Emotion	Carver (Original w/ Errors)	Pre	0.239268534864993	19
1021	Emotion	Carver (Original w/ Errors)	Post	0.261787395053689	19
1022	Emotion	Carver (Original w/ Errors)	Pre	0.334651471460592	20
1022	Emotion	Carver (Original w/ Errors)	Post	0.29807426704767	20
1023	Emotion	Carver (Original w/ Errors)	Pre	0.322249589740424	21
1023	Emotion	Carver (Original w/ Errors)	Post	0.33658038538844	21
1024	Emotion	Carver (Original w/ Errors)	Pre	0.260147733923022	22
1024	Emotion	Carver (Original w/ Errors)	Post	0.326494204376406	22
1025	Emotion	Carver (Original w/ Errors)	Pre	0.324344155850878	23
1025	Emotion	Carver (Original w/ Errors)	Post	0.265682833640698	23
1026	Emotion	Carver (Original w/ Errors)	Pre	0.262545732792701	24
1026	Emotion	Carver (Original w/ Errors)	Post	0.251330731426759	24
1027	Emotion	Carver (Original w/ Errors)	Pre	0.253563493700312	25
1027	Emotion	Carver (Original w/ Errors)	Post	0.218626909669084	25
1028	Emotion	Carver (Original w/ Errors)	Pre	0.365602656517867	26
1028	Emotion	Carver (Original w/ Errors)	Post	0.275416985401666	26
1029	Emotion	Carver (Original w/ Errors)	Pre	0.243246962118378	27
1029	Emotion	Carver (Original w/ Errors)	Post	0.277321309474711	27
1030	Emotion	Carver (Original w/ Errors)	Pre	0.235916212011612	28
1030	Emotion	Carver (Original w/ Errors)	Post	0.234478811533858	28
1031	Emotion	Carver (Original w/ Errors)	Pre	0.256097389656559	29
1031	Emotion	Carver (Original w/ Errors)	Post	0.285686019995647	29
1032	Emotion	Carver (Original w/ Errors)	Pre	0.256345028734637	30
1032	Emotion	Carver (Original w/ Errors)	Post	0.306756619603679	30
1033	Emotion	Carver (Original w/ Errors)	Pre	0.268002584662754	31
1033	Emotion	Carver (Original w/ Errors)	Post	0.259096705462576	31
1034	Emotion	Carver (Original w/ Errors)	Pre	0.260292681376976	32
1034	Emotion	Carver (Original w/ Errors)	Post	0.225676119831894	32
1035	Emotion	Carver (Original w/ Errors)	Pre	0.256740415802606	33
1035	Emotion	Carver (Original w/ Errors)	Post	0.38134397973023	33
1036	Emotion	Carver (Original w/ Errors)	Pre	0.259634634108132	34
1036	Emotion	Carver (Original w/ Errors)	Post	0.326365470675068	34
1037	Emotion	Carver (Original w/ Errors)	Pre	0.270179211357765	35
1037	Emotion	Carver (Original w/ Errors)	Post	0.287876679277329	35
1038	Emotion	Carver (Original w/ Errors)	Pre	0.319660050736445	36
1038	Emotion	Carver (Original w/ Errors)	Post	0.307729251870856	36
1039	Emotion	Carver (Original w/ Errors)	Pre	0.291787023188031	37
1039	Emotion	Carver (Original w/ Errors)	Post	0.256039717868452	37
1041	Emotion	Carver (Original w/ Errors)	Pre	0.329142201329707	38
1041	Emotion	Carver (Original w/ Errors)	Post	0.378129541832708	38
1042	Emotion	Carver (Original w/ Errors)	Pre	0.270819189311228	39
1042	Emotion	Carver (Original w/ Errors)	Post	0.28364225627005	39
1043	Emotion	Carver (Original w/ Errors)	Pre	0.313306692552365	40
1043	Emotion	Carver (Original w/ Errors)	Post	0.331087153435213	40
1044	Emotion	Carver (Original w/ Errors)	Pre	0.243803713183938	41
1044	Emotion	Carver (Original w/ Errors)	Post	0.314746791002925	41
1045	Emotion	Carver (Original w/ Errors)	Pre	0.286663897447873	42
1045	Emotion	Carver (Original w/ Errors)	Post	0.277312690101092	42
1046	Emotion	Carver (Original w/ Errors)	Pre	0.25126878143284	43
1046	Emotion	Carver (Original w/ Errors)	Post	0.300189055320731	43
1047	Emotion	Carver (Original w/ Errors)	Pre	0.293549784833811	44
1047	Emotion	Carver (Original w/ Errors)	Post	0.299426352078012	44
1048	Emotion	Carver (Original w/ Errors)	Pre	0.275120585588217	45
1048	Emotion	Carver (Original w/ Errors)	Post	0.306321977648073	45
1049	Emotion	Carver (Original w/ Errors)	Pre	0.252567592005597	46
1049	Emotion	Carver (Original w/ Errors)	Post	0.281914129913222	46
1050	Emotion	Carver (Original w/ Errors)	Pre	0.339011571074532	47
1050	Emotion	Carver (Original w/ Errors)	Post	0.282234171133522	47
1051	Emotion	Carver (Original w/ Errors)	Pre	0.284109418818697	48
1051	Emotion	Carver (Original w/ Errors)	Post	0.273267651805517	48
1054	Emotion	Carver (Original w/ Errors)	Pre	0.349692020964227	49
1054	Emotion	Carver (Original w/ Errors)	Post	0.295619858950517	49
1056	Emotion	Carver (Original w/ Errors)	Pre	0.322194037992783	50
1056	Emotion	Carver (Original w/ Errors)	Post	0.304411221859816	50
1057	Emotion	Carver (Original w/ Errors)	Pre	0.317754366026111	51
1057	Emotion	Carver (Original w/ Errors)	Post	0.276860810027692	51
1058	Emotion	Carver (Original w/ Errors)	Pre	0.259371648049071	52
1058	Emotion	Carver (Original w/ Errors)	Post	0.32258812832062	52
1059	Emotion	Carver (Original w/ Errors)	Pre	0.286135621874536	53
1059	Emotion	Carver (Original w/ Errors)	Post	0.257206160608391	53
1061	Emotion	Carver (Original w/ Errors)	Pre	0.286181115299755	54
1061	Emotion	Carver (Original w/ Errors)	Post	0.271841652382977	54
1063	Emotion	Carver (Original w/ Errors)	Pre	0.237127849641114	55
1063	Emotion	Carver (Original w/ Errors)	Post	0.220326954652674	55
1064	Emotion	Carver (Original w/ Errors)	Pre	0.228163464414841	56
1064	Emotion	Carver (Original w/ Errors)	Post	0.285516633696312	56
1066	Emotion	Carver (Original w/ Errors)	Pre	0.235641003406374	57
1066	Emotion	Carver (Original w/ Errors)	Post	0.263509059902741	57
1067	Emotion	Carver (Original w/ Errors)	Pre	0.239950456568307	58
1067	Emotion	Carver (Original w/ Errors)	Post	0.266118389867564	58
1068	Emotion	Carver (Original w/ Errors)	Pre	0.300426702915572	59
1068	Emotion	Carver (Original w/ Errors)	Post	0.214345679839238	59
1069	Emotion	Carver (Original w/ Errors)	Pre	0.27618721448992	60
1069	Emotion	Carver (Original w/ Errors)	Post	0.270781698086833	60
1070	Emotion	Carver (Original w/ Errors)	Pre	0.279856980128802	61
1070	Emotion	Carver (Original w/ Errors)	Post	0.317813293373339	61
1071	Emotion	Carver (Original w/ Errors)	Pre	0.264089613407196	62
1071	Emotion	Carver (Original w/ Errors)	Post	0.262589260956917	62
1072	Emotion	Carver (Original w/ Errors)	Pre	0.263980695539969	63
1072	Emotion	Carver (Original w/ Errors)	Post	0.246931885032017	63
1074	Emotion	Carver (Original w/ Errors)	Pre	0.260159594712178	64
1074	Emotion	Carver (Original w/ Errors)	Post	0.270066586247947	64
1076	Emotion	Carver (Original w/ Errors)	Pre	0.268988166301606	65
1076	Emotion	Carver (Original w/ Errors)	Post	0.261139166166968	65
1077	Emotion	Carver (Original w/ Errors)	Pre	0.261213110290558	66
1077	Emotion	Carver (Original w/ Errors)	Post	0.321813822912986	66
1078	Emotion	Carver (Original w/ Errors)	Pre	0.261511493446551	67
1078	Emotion	Carver (Original w/ Errors)	Post	0.290548103771737	67
1079	Emotion	Carver (Original w/ Errors)	Pre	0.265494466298762	68
1079	Emotion	Carver (Original w/ Errors)	Post	0.324173375760067	68
1080	Emotion	Carver (Original w/ Errors)	Pre	0.278258105026165	69
1080	Emotion	Carver (Original w/ Errors)	Post	0.269718613931113	69
1081	Emotion	Carver (Original w/ Errors)	Pre	0.266168124722344	70
1081	Emotion	Carver (Original w/ Errors)	Post	0.280472258813015	70
1082	Emotion	Carver (Original w/ Errors)	Pre	0.305909662704232	71
1082	Emotion	Carver (Original w/ Errors)	Post	0.30848369412003	71
1085	Emotion	Carver (Original w/ Errors)	Pre	0.247610430109908	72
1085	Emotion	Carver (Original w/ Errors)	Post	0.24367795741705	72
1086	Emotion	Carver (Original w/ Errors)	Pre	0.290995422310991	73
1086	Emotion	Carver (Original w/ Errors)	Post	0.274611910020001	73
1087	Emotion	Carver (Original w/ Errors)	Pre	0.273797075176074	74
1087	Emotion	Carver (Original w/ Errors)	Post	0.313823213839931	74
1088	Emotion	Carver (Original w/ Errors)	Pre	0.286700385056694	75
1088	Emotion	Carver (Original w/ Errors)	Post	0.256641588225537	75
1089	Emotion	Carver (Original w/ Errors)	Pre	0.221433030119067	76
1089	Emotion	Carver (Original w/ Errors)	Post	0.226275562146221	76
1090	Emotion	Carver (Original w/ Errors)	Pre	0.201050359961313	77
1090	Emotion	Carver (Original w/ Errors)	Post	0.196823765046614	77
1091	Emotion	Carver (Original w/ Errors)	Pre	0.277080721660355	78
1091	Emotion	Carver (Original w/ Errors)	Post	0.2260916021759	78
1092	Emotion	Carver (Original w/ Errors)	Pre	0.241987857757427	79
1092	Emotion	Carver (Original w/ Errors)	Post	0.275532016740263	79
1098	Emotion	Carver (Original w/ Errors)	Pre	0.239455352182941	80
1098	Emotion	Carver (Original w/ Errors)	Post	0.222562695184441	80
2000	Proofread	Carver (Original w/ Errors)	Pre	0.240015251684561	81
2000	Proofread	Carver (Original w/ Errors)	Post	0.251377432552648	81
2001	Proofread	Carver (Original w/ Errors)	Pre	0.278198546632443	82
2001	Proofread	Carver (Original w/ Errors)	Post	0.286746408345618	82
2004	Proofread	Carver (Original w/ Errors)	Pre	0.225977526785815	83
2004	Proofread	Carver (Original w/ Errors)	Post	0.236181023103481	83
2005	Proofread	Carver (Original w/ Errors)	Pre	0.273471374229265	84
2005	Proofread	Carver (Original w/ Errors)	Post	0.255121614744823	84
2006	Proofread	Carver (Original w/ Errors)	Pre	0.203727130156813	85
2006	Proofread	Carver (Original w/ Errors)	Post	0.252976736488995	85
2007	Proofread	Carver (Original w/ Errors)	Pre	0.272064090907773	86
2007	Proofread	Carver (Original w/ Errors)	Post	0.322097132804039	86
2008	Proofread	Carver (Original w/ Errors)	Pre	0.319359720531385	87
2008	Proofread	Carver (Original w/ Errors)	Post	0.315187332208718	87
2009	Proofread	Carver (Original w/ Errors)	Pre	0.181340047438354	88
2009	Proofread	Carver (Original w/ Errors)	Post	0.187268998154369	88
2010	Proofread	Carver (Original w/ Errors)	Pre	0.224756505190795	89
2010	Proofread	Carver (Original w/ Errors)	Post	0.27993026592184	89
2011	Proofread	Carver (Original w/ Errors)	Pre	0.335307802412516	90
2011	Proofread	Carver (Original w/ Errors)	Post	0.221741010099172	90
2012	Proofread	Carver (Original w/ Errors)	Pre	0.256818798727868	91
2012	Proofread	Carver (Original w/ Errors)	Post	0.232093602212289	91
2013	Proofread	Carver (Original w/ Errors)	Pre	0.293172248973804	92
2013	Proofread	Carver (Original w/ Errors)	Post	0.262030298167184	92
2014	Proofread	Carver (Original w/ Errors)	Pre	0.290388510328762	93
2014	Proofread	Carver (Original w/ Errors)	Post	0.233573773319515	93
2015	Proofread	Carver (Original w/ Errors)	Pre	0.271913843586933	94
2015	Proofread	Carver (Original w/ Errors)	Post	0.256556009538631	94
2017	Proofread	Carver (Original w/ Errors)	Pre	0.239835361052459	95
2017	Proofread	Carver (Original w/ Errors)	Post	0.230405364981373	95
2018	Proofread	Carver (Original w/ Errors)	Pre	0.251072152932908	96
2018	Proofread	Carver (Original w/ Errors)	Post	0.220146220620344	96
2019	Proofread	Carver (Original w/ Errors)	Pre	0.320495071492165	97
2019	Proofread	Carver (Original w/ Errors)	Post	0.281416145296727	97
2022	Proofread	Carver (Original w/ Errors)	Pre	0.22753478708257	98
2022	Proofread	Carver (Original w/ Errors)	Post	0.284990911288683	98
2023	Proofread	Carver (Original w/ Errors)	Pre	0.300914267421934	99
2023	Proofread	Carver (Original w/ Errors)	Post	0.243857531753556	99
2024	Proofread	Carver (Original w/ Errors)	Pre	0.358846202065046	100
2024	Proofread	Carver (Original w/ Errors)	Post	0.275936864117088	100
2025	Proofread	Carver (Original w/ Errors)	Pre	0.194982330959185	101
2025	Proofread	Carver (Original w/ Errors)	Post	0.166369104227593	101
2026	Proofread	Carver (Original w/ Errors)	Pre	0.274651251928641	102
2026	Proofread	Carver (Original w/ Errors)	Post	0.29222424048222	102
2028	Proofread	Carver (Original w/ Errors)	Pre	0.300010710233739	103
2028	Proofread	Carver (Original w/ Errors)	Post	0.296635264916928	103
2029	Proofread	Carver (Original w/ Errors)	Pre	0.293646222426823	104
2029	Proofread	Carver (Original w/ Errors)	Post	0.313475704952124	104
2031	Proofread	Carver (Original w/ Errors)	Pre	0.239221940556078	105
2031	Proofread	Carver (Original w/ Errors)	Post	0.342874324820105	105
2033	Proofread	Carver (Original w/ Errors)	Pre	0.369289695429865	106
2033	Proofread	Carver (Original w/ Errors)	Post	0.312429428363737	106
2035	Proofread	Carver (Original w/ Errors)	Pre	0.237507351062384	107
2035	Proofread	Carver (Original w/ Errors)	Post	0.225727753243868	107
2036	Proofread	Carver (Original w/ Errors)	Pre	0.273820368287022	108
2036	Proofread	Carver (Original w/ Errors)	Post	0.40726971788368	108
2038	Proofread	Carver (Original w/ Errors)	Pre	0.25765716012004	109
2038	Proofread	Carver (Original w/ Errors)	Post	0.270943360034448	109
2039	Proofread	Carver (Original w/ Errors)	Pre	0.251605651876574	110
2039	Proofread	Carver (Original w/ Errors)	Post	0.230049893047995	110
2040	Proofread	Carver (Original w/ Errors)	Pre	0.19818514414278	111
2040	Proofread	Carver (Original w/ Errors)	Post	0.308773008262118	111
2041	Proofread	Carver (Original w/ Errors)	Pre	0.310172171250786	112
2041	Proofread	Carver (Original w/ Errors)	Post	0.259194277974858	112
2042	Proofread	Carver (Original w/ Errors)	Pre	0.238822869336314	113
2042	Proofread	Carver (Original w/ Errors)	Post	0.240538168372282	113
2043	Proofread	Carver (Original w/ Errors)	Pre	0.289685148440147	114
2043	Proofread	Carver (Original w/ Errors)	Post	0.226839282714289	114
2044	Proofread	Carver (Original w/ Errors)	Pre	0.225553394646679	115
2044	Proofread	Carver (Original w/ Errors)	Post	0.264567369916543	115
2045	Proofread	Carver (Original w/ Errors)	Pre	0.223817197726532	116
2045	Proofread	Carver (Original w/ Errors)	Post	0.258894447000262	116
2046	Proofread	Carver (Original w/ Errors)	Pre	0.228393829779872	117
2046	Proofread	Carver (Original w/ Errors)	Post	0.315085137305605	117
2047	Proofread	Carver (Original w/ Errors)	Pre	0.252500126177071	118
2047	Proofread	Carver (Original w/ Errors)	Post	0.288942050715485	118
2049	Proofread	Carver (Original w/ Errors)	Pre	0.360774655646059	119
2049	Proofread	Carver (Original w/ Errors)	Post	0.348539484144275	119
2050	Proofread	Carver (Original w/ Errors)	Pre	0.265263338676171	120
2050	Proofread	Carver (Original w/ Errors)	Post	0.229309559681854	120
2052	Proofread	Carver (Original w/ Errors)	Pre	0.297789655488811	121
2052	Proofread	Carver (Original w/ Errors)	Post	0.253482270586235	121
2053	Proofread	Carver (Original w/ Errors)	Pre	0.316785718970372	122
2053	Proofread	Carver (Original w/ Errors)	Post	0.265735250412336	122
2054	Proofread	Carver (Original w/ Errors)	Pre	0.310340156333783	123
2054	Proofread	Carver (Original w/ Errors)	Post	0.281568355433072	123
2055	Proofread	Carver (Original w/ Errors)	Pre	0.330233645179625	124
2055	Proofread	Carver (Original w/ Errors)	Post	0.349563407169553	124
2057	Proofread	Carver (Original w/ Errors)	Pre	0.248033190708717	125
2057	Proofread	Carver (Original w/ Errors)	Post	0.28755693129596	125
2058	Proofread	Carver (Original w/ Errors)	Pre	0.187093183704337	126
2058	Proofread	Carver (Original w/ Errors)	Post	0.26775691934503	126
2060	Proofread	Carver (Original w/ Errors)	Pre	0.32113214519498	127
2060	Proofread	Carver (Original w/ Errors)	Post	0.283607512852229	127
2061	Proofread	Carver (Original w/ Errors)	Pre	0.26132731779074	128
2061	Proofread	Carver (Original w/ Errors)	Post	0.309161427911513	128
2063	Proofread	Carver (Original w/ Errors)	Pre	0.251744008517629	129
2063	Proofread	Carver (Original w/ Errors)	Post	0.296153553409809	129
2064	Proofread	Carver (Original w/ Errors)	Pre	0.215892054873385	130
2064	Proofread	Carver (Original w/ Errors)	Post	0.266697320606483	130
2066	Proofread	Carver (Original w/ Errors)	Pre	0.257972462780511	131
2066	Proofread	Carver (Original w/ Errors)	Post	0.258241407673303	131
2069	Proofread	Carver (Original w/ Errors)	Pre	0.261947914112095	132
2069	Proofread	Carver (Original w/ Errors)	Post	0.257368551408963	132
2070	Proofread	Carver (Original w/ Errors)	Pre	0.346314926790729	133
2070	Proofread	Carver (Original w/ Errors)	Post	0.332680551149866	133
2071	Proofread	Carver (Original w/ Errors)	Pre	0.254960921471372	134
2071	Proofread	Carver (Original w/ Errors)	Post	0.271106602180162	134
2072	Proofread	Carver (Original w/ Errors)	Pre	0.261674512561242	135
2072	Proofread	Carver (Original w/ Errors)	Post	0.332378250383337	135
2073	Proofread	Carver (Original w/ Errors)	Pre	0.250759269391696	136
2073	Proofread	Carver (Original w/ Errors)	Post	0.269701327824477	136
2075	Proofread	Carver (Original w/ Errors)	Pre	0.270766826931001	137
2075	Proofread	Carver (Original w/ Errors)	Post	0.274446956992533	137
2077	Proofread	Carver (Original w/ Errors)	Pre	0.238471743884753	138
2077	Proofread	Carver (Original w/ Errors)	Post	0.222363334925007	138
2078	Proofread	Carver (Original w/ Errors)	Pre	0.272680205303672	139
2078	Proofread	Carver (Original w/ Errors)	Post	0.28196064061696	139
2079	Proofread	Carver (Original w/ Errors)	Pre	0.269808276812761	140
2079	Proofread	Carver (Original w/ Errors)	Post	0.222248788323839	140
2081	Proofread	Carver (Original w/ Errors)	Pre	0.315778689812689	141
2081	Proofread	Carver (Original w/ Errors)	Post	0.335533594064319	141
2082	Proofread	Carver (Original w/ Errors)	Pre	0.259501753060282	142
2082	Proofread	Carver (Original w/ Errors)	Post	0.231170549355172	142
2083	Proofread	Carver (Original w/ Errors)	Pre	0.260531522081074	143
2083	Proofread	Carver (Original w/ Errors)	Post	0.283894792599564	143
2084	Proofread	Carver (Original w/ Errors)	Pre	0.284532082289145	144
2084	Proofread	Carver (Original w/ Errors)	Post	0.264442144732923	144
2086	Proofread	Carver (Original w/ Errors)	Pre	0.295586438140724	145
2086	Proofread	Carver (Original w/ Errors)	Post	0.265934409476771	145
2088	Proofread	Carver (Original w/ Errors)	Pre	0.243878718978008	146
2088	Proofread	Carver (Original w/ Errors)	Post	0.203579250095336	146
2090	Proofread	Carver (Original w/ Errors)	Pre	0.283244153912891	147
2090	Proofread	Carver (Original w/ Errors)	Post	0.276813086334546	147
2092	Proofread	Carver (Original w/ Errors)	Pre	0.307161445835097	148
2092	Proofread	Carver (Original w/ Errors)	Post	0.259677488740779	148
2095	Proofread	Carver (Original w/ Errors)	Pre	0.326047226930457	149
2095	Proofread	Carver (Original w/ Errors)	Post	0.344808076933745	149
2098	Proofread	Carver (Original w/ Errors)	Pre	0.371049705821072	150
2098	Proofread	Carver (Original w/ Errors)	Post	0.370141977440274	150
2099	Proofread	Carver (Original w/ Errors)	Pre	0.306952123034607	151
2099	Proofread	Carver (Original w/ Errors)	Post	0.313883594555729	151
2100	Proofread	Carver (Original w/ Errors)	Pre	0.260295092615793	152
2100	Proofread	Carver (Original w/ Errors)	Post	0.269996288165049	152
2103	Proofread	Carver (Original w/ Errors)	Pre	0.248237337407495	153
2103	Proofread	Carver (Original w/ Errors)	Post	0.240190931256276	153
2104	Proofread	Carver (Original w/ Errors)	Pre	0.250393289857863	154
2104	Proofread	Carver (Original w/ Errors)	Post	0.289925046871428	154
2105	Proofread	Carver (Original w/ Errors)	Pre	0.359912906415387	155
2105	Proofread	Carver (Original w/ Errors)	Post	0.31388667749287	155
2106	Proofread	Carver (Original w/ Errors)	Pre	0.337362221507157	156
2106	Proofread	Carver (Original w/ Errors)	Post	0.34922199556009	156
2107	Proofread	Carver (Original w/ Errors)	Pre	0.270356577095251	157
2107	Proofread	Carver (Original w/ Errors)	Post	0.301796169955411	157
2108	Proofread	Carver (Original w/ Errors)	Pre	0.271691929698373	158
2108	Proofread	Carver (Original w/ Errors)	Post	0.32490944131062	158
2109	Proofread	Carver (Original w/ Errors)	Pre	0.294038681147118	159
2109	Proofread	Carver (Original w/ Errors)	Post	0.241528432948638	159
2110	Proofread	Carver (Original w/ Errors)	Pre	0.272164474177294	160
2110	Proofread	Carver (Original w/ Errors)	Post	0.29603468712513	160
