# Supplementary material for: Narrative thinking lingers in spontaneous thought
Source: Nat Commun. 2022 Aug 6;13:4585. doi: 10.1038/s41467-022-32113-6 (PMC9357042; doi:10.1038/s41467-022-32113-6)
Supplement: Supplementary file 4 — Source Data [file 41467_2022_32113_MOESM4_ESM.zip › Source Data/Supplement/FigureS13.csv]

ID	Condition	counterbalance	story_version	comp_prop
1000	Intact	1	Carver (Original w/ Neutral cue)	0.958333333333333
1001	Intact	1	Carver (Original w/ Neutral cue)	0.708333333333333
1002	Intact	1	Carver (Original w/ Neutral cue)	0.875
1003	Intact	1	Carver (Original w/ Neutral cue)	0.916666666666667
1005	Intact	1	Carver (Original w/ Neutral cue)	0.958333333333333
1006	Intact	1	Carver (Original w/ Neutral cue)	0.958333333333333
1007	Intact	1	Carver (Original w/ Neutral cue)	0.958333333333333
1009	Intact	1	Carver (Original w/ Neutral cue)	0.875
1010	Intact	1	Carver (Original w/ Neutral cue)	0.333333333333333
1012	Intact	1	Carver (Original w/ Neutral cue)	0.875
1013	Intact	1	Carver (Original w/ Neutral cue)	0.833333333333333
1015	Intact	1	Carver (Original w/ Neutral cue)	0.958333333333333
1016	Intact	1	Carver (Original w/ Neutral cue)	0.875
1017	Intact	1	Carver (Original w/ Neutral cue)	0.958333333333333
1020	Intact	1	Carver (Original w/ Neutral cue)	0.916666666666667
1021	Intact	1	Carver (Original w/ Neutral cue)	0.875
1022	Intact	1	Carver (Original w/ Neutral cue)	0.833333333333333
1023	Intact	1	Carver (Original w/ Neutral cue)	0.5
1024	Intact	1	Carver (Original w/ Neutral cue)	0.916666666666667
1026	Intact	1	Carver (Original w/ Neutral cue)	0.916666666666667
1027	Intact	1	Carver (Original w/ Neutral cue)	0.958333333333333
1028	Intact	1	Carver (Original w/ Neutral cue)	0.916666666666667
1030	Intact	1	Carver (Original w/ Neutral cue)	0.875
1031	Intact	1	Carver (Original w/ Neutral cue)	0.875
1032	Intact	1	Carver (Original w/ Neutral cue)	0.75
1033	Intact	1	Carver (Original w/ Neutral cue)	0.958333333333333
1034	Intact	1	Carver (Original w/ Neutral cue)	0.875
1035	Intact	1	Carver (Original w/ Neutral cue)	0.875
1036	Intact	1	Carver (Original w/ Neutral cue)	0.916666666666667
1037	Intact	1	Carver (Original w/ Neutral cue)	0.833333333333333
1038	Intact	1	Carver (Original w/ Neutral cue)	1
1039	Intact	1	Carver (Original w/ Neutral cue)	0.958333333333333
1040	Intact	1	Carver (Original w/ Neutral cue)	0.875
1041	Intact	1	Carver (Original w/ Neutral cue)	0.833333333333333
1042	Intact	1	Carver (Original w/ Neutral cue)	0.708333333333333
1044	Intact	1	Carver (Original w/ Neutral cue)	0.75
1046	Intact	1	Carver (Original w/ Neutral cue)	0.833333333333333
1047	Intact	1	Carver (Original w/ Neutral cue)	0.875
1048	Intact	1	Carver (Original w/ Neutral cue)	0.708333333333333
1049	Intact	1	Carver (Original w/ Neutral cue)	0.916666666666667
1050	Intact	1	Carver (Original w/ Neutral cue)	1
1051	Intact	1	Carver (Original w/ Neutral cue)	0.5
1052	Intact	1	Carver (Original w/ Neutral cue)	0.958333333333333
1053	Intact	1	Carver (Original w/ Neutral cue)	0.541666666666667
1055	Intact	1	Carver (Original w/ Neutral cue)	1
1056	Intact	1	Carver (Original w/ Neutral cue)	1
1057	Intact	1	Carver (Original w/ Neutral cue)	0.875
1058	Intact	1	Carver (Original w/ Neutral cue)	1
1060	Intact	1	Carver (Original w/ Neutral cue)	0.958333333333333
1061	Intact	1	Carver (Original w/ Neutral cue)	0.958333333333333
1062	Intact	1	Carver (Original w/ Neutral cue)	0.583333333333333
1063	Intact	1	Carver (Original w/ Neutral cue)	0.75
1066	Intact	1	Carver (Original w/ Neutral cue)	0.75
1067	Intact	1	Carver (Original w/ Neutral cue)	0.958333333333333
1068	Intact	1	Carver (Original w/ Neutral cue)	0.458333333333333
1069	Intact	1	Carver (Original w/ Neutral cue)	0.666666666666667
1070	Intact	1	Carver (Original w/ Neutral cue)	0.916666666666667
1071	Intact	1	Carver (Original w/ Neutral cue)	0.958333333333333
1072	Intact	1	Carver (Original w/ Neutral cue)	0.916666666666667
1073	Intact	1	Carver (Original w/ Neutral cue)	0.958333333333333
1074	Intact	1	Carver (Original w/ Neutral cue)	0.958333333333333
1075	Intact	1	Carver (Original w/ Neutral cue)	1
1077	Intact	1	Carver (Original w/ Neutral cue)	1
1078	Intact	1	Carver (Original w/ Neutral cue)	0.958333333333333
1079	Intact	1	Carver (Original w/ Neutral cue)	0.958333333333333
1080	Intact	1	Carver (Original w/ Neutral cue)	0.875
1081	Intact	1	Carver (Original w/ Neutral cue)	0.875
1082	Intact	1	Carver (Original w/ Neutral cue)	0.958333333333333
1083	Intact	1	Carver (Original w/ Neutral cue)	0.875
1085	Intact	1	Carver (Original w/ Neutral cue)	1
1086	Intact	1	Carver (Original w/ Neutral cue)	0.916666666666667
1087	Intact	1	Carver (Original w/ Neutral cue)	0.708333333333333
1088	Intact	1	Carver (Original w/ Neutral cue)	1
1089	Intact	1	Carver (Original w/ Neutral cue)	0.958333333333333
1090	Intact	1	Carver (Original w/ Neutral cue)	0.958333333333333
1091	Intact	1	Carver (Original w/ Neutral cue)	0.708333333333333
1094	Intact	1	Carver (Original w/ Neutral cue)	0.958333333333333
1095	Intact	1	Carver (Original w/ Neutral cue)	0.708333333333333
1096	Intact	1	Carver (Original w/ Neutral cue)	0.875
1097	Intact	1	Carver (Original w/ Neutral cue)	0.875
1000	Emotion	0	Carver (Original w/ Errors)	0.875
1001	Emotion	0	Carver (Original w/ Errors)	0.958333333333333
1002	Emotion	0	Carver (Original w/ Errors)	0.708333333333333
1003	Emotion	1	Carver (Original w/ Errors)	0.916666666666667
1004	Emotion	0	Carver (Original w/ Errors)	0.875
1005	Emotion	0	Carver (Original w/ Errors)	0.916666666666667
1006	Emotion	0	Carver (Original w/ Errors)	0.916666666666667
1007	Emotion	1	Carver (Original w/ Errors)	0.958333333333333
1008	Emotion	1	Carver (Original w/ Errors)	0.708333333333333
1009	Emotion	1	Carver (Original w/ Errors)	0.875
1011	Emotion	1	Carver (Original w/ Errors)	0.666666666666667
1013	Emotion	1	Carver (Original w/ Errors)	0.916666666666667
1014	Emotion	1	Carver (Original w/ Errors)	0.916666666666667
1015	Emotion	0	Carver (Original w/ Errors)	0.875
1016	Emotion	1	Carver (Original w/ Errors)	0.916666666666667
1017	Emotion	1	Carver (Original w/ Errors)	0.875
1019	Emotion	0	Carver (Original w/ Errors)	0.75
1020	Emotion	1	Carver (Original w/ Errors)	0.666666666666667
1021	Emotion	1	Carver (Original w/ Errors)	0.75
1022	Emotion	0	Carver (Original w/ Errors)	0.5
1023	Emotion	0	Carver (Original w/ Errors)	0.833333333333333
1024	Emotion	0	Carver (Original w/ Errors)	0.833333333333333
1025	Emotion	1	Carver (Original w/ Errors)	0.958333333333333
1026	Emotion	0	Carver (Original w/ Errors)	0.875
1027	Emotion	0	Carver (Original w/ Errors)	0.958333333333333
1028	Emotion	0	Carver (Original w/ Errors)	0.833333333333333
1029	Emotion	1	Carver (Original w/ Errors)	1
1030	Emotion	0	Carver (Original w/ Errors)	0.833333333333333
1031	Emotion	1	Carver (Original w/ Errors)	0.875
1032	Emotion	1	Carver (Original w/ Errors)	0.958333333333333
1033	Emotion	1	Carver (Original w/ Errors)	0.833333333333333
1034	Emotion	1	Carver (Original w/ Errors)	0.833333333333333
1035	Emotion	0	Carver (Original w/ Errors)	0.791666666666667
1036	Emotion	1	Carver (Original w/ Errors)	0.875
1037	Emotion	0	Carver (Original w/ Errors)	0.833333333333333
1038	Emotion	0	Carver (Original w/ Errors)	0.708333333333333
1039	Emotion	0	Carver (Original w/ Errors)	1
1041	Emotion	0	Carver (Original w/ Errors)	0.958333333333333
1042	Emotion	0	Carver (Original w/ Errors)	0.916666666666667
1043	Emotion	1	Carver (Original w/ Errors)	0.875
1044	Emotion	1	Carver (Original w/ Errors)	0.875
1045	Emotion	1	Carver (Original w/ Errors)	0.833333333333333
1046	Emotion	1	Carver (Original w/ Errors)	0.833333333333333
1047	Emotion	0	Carver (Original w/ Errors)	0.958333333333333
1048	Emotion	0	Carver (Original w/ Errors)	0.875
1049	Emotion	1	Carver (Original w/ Errors)	0.75
1050	Emotion	0	Carver (Original w/ Errors)	0.791666666666667
1051	Emotion	1	Carver (Original w/ Errors)	0.875
1054	Emotion	1	Carver (Original w/ Errors)	0.791666666666667
1056	Emotion	1	Carver (Original w/ Errors)	0.708333333333333
1057	Emotion	0	Carver (Original w/ Errors)	0.791666666666667
1058	Emotion	0	Carver (Original w/ Errors)	0.833333333333333
1059	Emotion	1	Carver (Original w/ Errors)	0.708333333333333
1061	Emotion	0	Carver (Original w/ Errors)	0.875
1063	Emotion	0	Carver (Original w/ Errors)	0.75
1064	Emotion	0	Carver (Original w/ Errors)	0.666666666666667
1066	Emotion	0	Carver (Original w/ Errors)	0.875
1067	Emotion	1	Carver (Original w/ Errors)	0.75
1068	Emotion	0	Carver (Original w/ Errors)	0.958333333333333
1069	Emotion	1	Carver (Original w/ Errors)	0.833333333333333
1070	Emotion	0	Carver (Original w/ Errors)	1
1071	Emotion	1	Carver (Original w/ Errors)	0.916666666666667
1072	Emotion	1	Carver (Original w/ Errors)	0.833333333333333
1074	Emotion	1	Carver (Original w/ Errors)	0.958333333333333
1076	Emotion	0	Carver (Original w/ Errors)	0.75
1077	Emotion	0	Carver (Original w/ Errors)	0.916666666666667
1078	Emotion	0	Carver (Original w/ Errors)	0.875
1079	Emotion	1	Carver (Original w/ Errors)	0.791666666666667
1080	Emotion	1	Carver (Original w/ Errors)	1
1081	Emotion	1	Carver (Original w/ Errors)	0.916666666666667
1082	Emotion	0	Carver (Original w/ Errors)	0.833333333333333
1085	Emotion	0	Carver (Original w/ Errors)	0.916666666666667
1086	Emotion	1	Carver (Original w/ Errors)	0.791666666666667
1087	Emotion	1	Carver (Original w/ Errors)	0.416666666666667
1088	Emotion	0	Carver (Original w/ Errors)	0.583333333333333
1089	Emotion	1	Carver (Original w/ Errors)	0.875
1090	Emotion	1	Carver (Original w/ Errors)	1
1091	Emotion	0	Carver (Original w/ Errors)	0.791666666666667
1092	Emotion	1	Carver (Original w/ Errors)	0.958333333333333
1098	Emotion	0	Carver (Original w/ Errors)	0.875
2000	Proofread	1	Carver (Original w/ Errors)	0.791666666666667
2001	Proofread	0	Carver (Original w/ Errors)	0.75
2004	Proofread	0	Carver (Original w/ Errors)	0.833333333333333
2005	Proofread	0	Carver (Original w/ Errors)	0.833333333333333
2006	Proofread	0	Carver (Original w/ Errors)	0.916666666666667
2007	Proofread	1	Carver (Original w/ Errors)	0.708333333333333
2008	Proofread	0	Carver (Original w/ Errors)	0.916666666666667
2009	Proofread	0	Carver (Original w/ Errors)	0.833333333333333
2010	Proofread	1	Carver (Original w/ Errors)	0.833333333333333
2011	Proofread	0	Carver (Original w/ Errors)	0.958333333333333
2012	Proofread	1	Carver (Original w/ Errors)	0.833333333333333
2013	Proofread	1	Carver (Original w/ Errors)	0.458333333333333
2014	Proofread	0	Carver (Original w/ Errors)	0.833333333333333
2015	Proofread	0	Carver (Original w/ Errors)	0.791666666666667
2017	Proofread	1	Carver (Original w/ Errors)	0.5
2018	Proofread	1	Carver (Original w/ Errors)	0.875
2019	Proofread	1	Carver (Original w/ Errors)	0.375
2022	Proofread	1	Carver (Original w/ Errors)	0.583333333333333
2023	Proofread	0	Carver (Original w/ Errors)	0.791666666666667
2024	Proofread	0	Carver (Original w/ Errors)	0.791666666666667
2025	Proofread	0	Carver (Original w/ Errors)	0.875
2026	Proofread	1	Carver (Original w/ Errors)	1
2028	Proofread	0	Carver (Original w/ Errors)	0.333333333333333
2029	Proofread	0	Carver (Original w/ Errors)	0.708333333333333
2031	Proofread	0	Carver (Original w/ Errors)	0.5
2033	Proofread	0	Carver (Original w/ Errors)	0.708333333333333
2035	Proofread	1	Carver (Original w/ Errors)	0.5
2036	Proofread	1	Carver (Original w/ Errors)	0.833333333333333
2038	Proofread	0	Carver (Original w/ Errors)	0.875
2039	Proofread	1	Carver (Original w/ Errors)	0.458333333333333
2040	Proofread	0	Carver (Original w/ Errors)	0.833333333333333
2041	Proofread	0	Carver (Original w/ Errors)	0.833333333333333
2042	Proofread	1	Carver (Original w/ Errors)	0.583333333333333
2043	Proofread	1	Carver (Original w/ Errors)	0.875
2044	Proofread	1	Carver (Original w/ Errors)	0.5
2045	Proofread	0	Carver (Original w/ Errors)	0.666666666666667
2046	Proofread	1	Carver (Original w/ Errors)	0.708333333333333
2047	Proofread	1	Carver (Original w/ Errors)	0.375
2049	Proofread	1	Carver (Original w/ Errors)	0.5
2050	Proofread	0	Carver (Original w/ Errors)	0.458333333333333
2052	Proofread	0	Carver (Original w/ Errors)	0.916666666666667
2053	Proofread	0	Carver (Original w/ Errors)	0.875
2054	Proofread	0	Carver (Original w/ Errors)	0.333333333333333
2055	Proofread	1	Carver (Original w/ Errors)	0.416666666666667
2057	Proofread	0	Carver (Original w/ Errors)	0.583333333333333
2058	Proofread	1	Carver (Original w/ Errors)	0.916666666666667
2060	Proofread	0	Carver (Original w/ Errors)	0.625
2061	Proofread	1	Carver (Original w/ Errors)	0.5
2063	Proofread	0	Carver (Original w/ Errors)	0.291666666666667
2064	Proofread	0	Carver (Original w/ Errors)	0.75
2066	Proofread	1	Carver (Original w/ Errors)	0.541666666666667
2069	Proofread	1	Carver (Original w/ Errors)	0.791666666666667
2070	Proofread	0	Carver (Original w/ Errors)	0.708333333333333
2071	Proofread	1	Carver (Original w/ Errors)	0.791666666666667
2072	Proofread	0	Carver (Original w/ Errors)	0.541666666666667
2073	Proofread	0	Carver (Original w/ Errors)	0.875
2075	Proofread	1	Carver (Original w/ Errors)	0.666666666666667
2077	Proofread	1	Carver (Original w/ Errors)	1
2078	Proofread	0	Carver (Original w/ Errors)	0.166666666666667
2079	Proofread	0	Carver (Original w/ Errors)	0.958333333333333
2081	Proofread	0	Carver (Original w/ Errors)	0.958333333333333
2082	Proofread	1	Carver (Original w/ Errors)	0.916666666666667
2083	Proofread	1	Carver (Original w/ Errors)	0.458333333333333
2084	Proofread	1	Carver (Original w/ Errors)	0.375
2086	Proofread	1	Carver (Original w/ Errors)	0.958333333333333
2088	Proofread	1	Carver (Original w/ Errors)	0.916666666666667
2090	Proofread	0	Carver (Original w/ Errors)	0.666666666666667
2092	Proofread	0	Carver (Original w/ Errors)	0.416666666666667
2095	Proofread	1	Carver (Original w/ Errors)	0.666666666666667
2098	Proofread	0	Carver (Original w/ Errors)	0.833333333333333
2099	Proofread	1	Carver (Original w/ Errors)	0.916666666666667
2100	Proofread	1	Carver (Original w/ Errors)	0.875
2103	Proofread	0	Carver (Original w/ Errors)	0.875
2104	Proofread	1	Carver (Original w/ Errors)	0.25
2105	Proofread	1	Carver (Original w/ Errors)	0.958333333333333
2106	Proofread	1	Carver (Original w/ Errors)	0.458333333333333
2107	Proofread	1	Carver (Original w/ Errors)	0.958333333333333
2108	Proofread	0	Carver (Original w/ Errors)	0.791666666666667
2109	Proofread	1	Carver (Original w/ Errors)	0.625
2110	Proofread	0	Carver (Original w/ Errors)	0.916666666666667
