# Supplementary material for: Narrative thinking lingers in spontaneous thought
Source: Nat Commun. 2022 Aug 6;13:4585. doi: 10.1038/s41467-022-32113-6 (PMC9357042; doi:10.1038/s41467-022-32113-6)
Supplement: Supplementary file 4 — Source Data [file 41467_2022_32113_MOESM4_ESM.zip › Source Data/Main/Figure1D.csv]

story_version	Condition	model	Accuracy
Carver (Original)	Intact	True	0.675
Carver (Original)	Sentence-scrambled	True	0.68125
Carver (Original)	Word-scrambled	True	0.51875
Carver (Original)	Intact	Null	0.4875
Carver (Original)	Intact	Null	0.5125
Carver (Original)	Intact	Null	0.475
Carver (Original)	Intact	Null	0.5
Carver (Original)	Intact	Null	0.4375
Carver (Original)	Intact	Null	0.425
Carver (Original)	Intact	Null	0.5125
Carver (Original)	Intact	Null	0.5
Carver (Original)	Intact	Null	0.5125
Carver (Original)	Intact	Null	0.55
Carver (Original)	Intact	Null	0.4875
Carver (Original)	Intact	Null	0.525
Carver (Original)	Intact	Null	0.525
Carver (Original)	Intact	Null	0.4375
Carver (Original)	Intact	Null	0.5375
Carver (Original)	Intact	Null	0.45
Carver (Original)	Intact	Null	0.525
Carver (Original)	Intact	Null	0.5
Carver (Original)	Intact	Null	0.3875
Carver (Original)	Intact	Null	0.475
Carver (Original)	Intact	Null	0.5125
Carver (Original)	Intact	Null	0.5
Carver (Original)	Intact	Null	0.625
Carver (Original)	Intact	Null	0.525
Carver (Original)	Intact	Null	0.4375
Carver (Original)	Intact	Null	0.525
Carver (Original)	Intact	Null	0.4125
Carver (Original)	Intact	Null	0.5
Carver (Original)	Intact	Null	0.55
Carver (Original)	Intact	Null	0.4875
Carver (Original)	Intact	Null	0.5
Carver (Original)	Intact	Null	0.4375
Carver (Original)	Intact	Null	0.4875
Carver (Original)	Intact	Null	0.4625
Carver (Original)	Intact	Null	0.55
Carver (Original)	Intact	Null	0.425
Carver (Original)	Intact	Null	0.5375
Carver (Original)	Intact	Null	0.5625
Carver (Original)	Intact	Null	0.525
Carver (Original)	Intact	Null	0.45
Carver (Original)	Intact	Null	0.5375
Carver (Original)	Intact	Null	0.5625
Carver (Original)	Intact	Null	0.5125
Carver (Original)	Intact	Null	0.5125
Carver (Original)	Intact	Null	0.5125
Carver (Original)	Intact	Null	0.5
Carver (Original)	Intact	Null	0.475
Carver (Original)	Intact	Null	0.5375
Carver (Original)	Intact	Null	0.475
Carver (Original)	Intact	Null	0.4625
Carver (Original)	Intact	Null	0.3625
Carver (Original)	Intact	Null	0.4875
Carver (Original)	Intact	Null	0.5625
Carver (Original)	Intact	Null	0.5125
Carver (Original)	Intact	Null	0.5
Carver (Original)	Intact	Null	0.6
Carver (Original)	Intact	Null	0.475
Carver (Original)	Intact	Null	0.525
Carver (Original)	Intact	Null	0.525
Carver (Original)	Intact	Null	0.4625
Carver (Original)	Intact	Null	0.575
Carver (Original)	Intact	Null	0.525
Carver (Original)	Intact	Null	0.425
Carver (Original)	Intact	Null	0.575
Carver (Original)	Intact	Null	0.3625
Carver (Original)	Intact	Null	0.5
Carver (Original)	Intact	Null	0.4
Carver (Original)	Intact	Null	0.4875
Carver (Original)	Intact	Null	0.5625
Carver (Original)	Intact	Null	0.5125
Carver (Original)	Intact	Null	0.5125
Carver (Original)	Intact	Null	0.4875
Carver (Original)	Intact	Null	0.4875
Carver (Original)	Intact	Null	0.4125
Carver (Original)	Intact	Null	0.55
Carver (Original)	Intact	Null	0.5125
Carver (Original)	Intact	Null	0.4875
Carver (Original)	Intact	Null	0.6125
Carver (Original)	Intact	Null	0.4375
Carver (Original)	Intact	Null	0.5375
Carver (Original)	Intact	Null	0.4875
Carver (Original)	Intact	Null	0.475
Carver (Original)	Intact	Null	0.4875
Carver (Original)	Intact	Null	0.475
Carver (Original)	Intact	Null	0.45
Carver (Original)	Intact	Null	0.5625
Carver (Original)	Intact	Null	0.5125
Carver (Original)	Intact	Null	0.5125
Carver (Original)	Intact	Null	0.45
Carver (Original)	Intact	Null	0.475
Carver (Original)	Intact	Null	0.6125
Carver (Original)	Intact	Null	0.4625
Carver (Original)	Intact	Null	0.425
Carver (Original)	Intact	Null	0.45
Carver (Original)	Intact	Null	0.4125
Carver (Original)	Intact	Null	0.575
Carver (Original)	Intact	Null	0.4875
Carver (Original)	Intact	Null	0.4625
Carver (Original)	Intact	Null	0.45
Carver (Original)	Intact	Null	0.4875
Carver (Original)	Intact	Null	0.525
Carver (Original)	Intact	Null	0.475
Carver (Original)	Intact	Null	0.475
Carver (Original)	Intact	Null	0.5375
Carver (Original)	Intact	Null	0.475
Carver (Original)	Intact	Null	0.525
Carver (Original)	Intact	Null	0.5375
Carver (Original)	Intact	Null	0.45
Carver (Original)	Intact	Null	0.4125
Carver (Original)	Intact	Null	0.525
Carver (Original)	Intact	Null	0.5125
Carver (Original)	Intact	Null	0.4625
Carver (Original)	Intact	Null	0.4875
Carver (Original)	Intact	Null	0.5125
Carver (Original)	Intact	Null	0.3875
Carver (Original)	Intact	Null	0.45
Carver (Original)	Intact	Null	0.5125
Carver (Original)	Intact	Null	0.525
Carver (Original)	Intact	Null	0.6375
Carver (Original)	Intact	Null	0.425
Carver (Original)	Intact	Null	0.5375
Carver (Original)	Intact	Null	0.5
Carver (Original)	Intact	Null	0.4625
Carver (Original)	Intact	Null	0.4875
Carver (Original)	Intact	Null	0.4625
Carver (Original)	Intact	Null	0.4875
Carver (Original)	Intact	Null	0.5375
Carver (Original)	Intact	Null	0.45
Carver (Original)	Intact	Null	0.6375
Carver (Original)	Intact	Null	0.4625
Carver (Original)	Intact	Null	0.55
Carver (Original)	Intact	Null	0.5375
Carver (Original)	Intact	Null	0.4
Carver (Original)	Intact	Null	0.6
Carver (Original)	Intact	Null	0.5875
Carver (Original)	Intact	Null	0.3875
Carver (Original)	Intact	Null	0.475
Carver (Original)	Intact	Null	0.45
Carver (Original)	Intact	Null	0.5625
Carver (Original)	Intact	Null	0.5375
Carver (Original)	Intact	Null	0.5375
Carver (Original)	Intact	Null	0.5625
Carver (Original)	Intact	Null	0.5
Carver (Original)	Intact	Null	0.4375
Carver (Original)	Intact	Null	0.4375
Carver (Original)	Intact	Null	0.4875
Carver (Original)	Intact	Null	0.625
Carver (Original)	Intact	Null	0.5125
Carver (Original)	Intact	Null	0.5625
Carver (Original)	Intact	Null	0.525
Carver (Original)	Intact	Null	0.475
Carver (Original)	Intact	Null	0.5125
Carver (Original)	Intact	Null	0.475
Carver (Original)	Intact	Null	0.5125
Carver (Original)	Intact	Null	0.525
Carver (Original)	Intact	Null	0.4625
Carver (Original)	Intact	Null	0.35
Carver (Original)	Intact	Null	0.6125
Carver (Original)	Intact	Null	0.5625
Carver (Original)	Intact	Null	0.4875
Carver (Original)	Intact	Null	0.4375
Carver (Original)	Intact	Null	0.575
Carver (Original)	Intact	Null	0.4875
Carver (Original)	Intact	Null	0.475
Carver (Original)	Intact	Null	0.525
Carver (Original)	Intact	Null	0.45
Carver (Original)	Intact	Null	0.4375
Carver (Original)	Intact	Null	0.4625
Carver (Original)	Intact	Null	0.5
Carver (Original)	Intact	Null	0.5
Carver (Original)	Intact	Null	0.4875
Carver (Original)	Intact	Null	0.6125
Carver (Original)	Intact	Null	0.55
Carver (Original)	Intact	Null	0.4875
Carver (Original)	Intact	Null	0.55
Carver (Original)	Intact	Null	0.55
Carver (Original)	Intact	Null	0.45
Carver (Original)	Intact	Null	0.45
Carver (Original)	Intact	Null	0.4375
Carver (Original)	Intact	Null	0.5125
Carver (Original)	Intact	Null	0.4875
Carver (Original)	Intact	Null	0.475
Carver (Original)	Intact	Null	0.45
Carver (Original)	Intact	Null	0.5375
Carver (Original)	Intact	Null	0.525
Carver (Original)	Intact	Null	0.5375
Carver (Original)	Intact	Null	0.4875
Carver (Original)	Intact	Null	0.4375
Carver (Original)	Intact	Null	0.5625
Carver (Original)	Intact	Null	0.5375
Carver (Original)	Intact	Null	0.4625
Carver (Original)	Intact	Null	0.525
Carver (Original)	Intact	Null	0.5
Carver (Original)	Intact	Null	0.45
Carver (Original)	Intact	Null	0.4625
Carver (Original)	Intact	Null	0.525
Carver (Original)	Intact	Null	0.5
Carver (Original)	Intact	Null	0.525
Carver (Original)	Intact	Null	0.5875
Carver (Original)	Intact	Null	0.4875
Carver (Original)	Intact	Null	0.4625
Carver (Original)	Intact	Null	0.5125
Carver (Original)	Intact	Null	0.5625
Carver (Original)	Intact	Null	0.475
Carver (Original)	Intact	Null	0.5625
Carver (Original)	Intact	Null	0.55
Carver (Original)	Intact	Null	0.475
Carver (Original)	Intact	Null	0.5875
Carver (Original)	Intact	Null	0.5125
Carver (Original)	Intact	Null	0.5125
Carver (Original)	Intact	Null	0.4875
Carver (Original)	Intact	Null	0.5125
Carver (Original)	Intact	Null	0.5375
Carver (Original)	Intact	Null	0.525
Carver (Original)	Intact	Null	0.5
Carver (Original)	Intact	Null	0.5625
Carver (Original)	Intact	Null	0.5
Carver (Original)	Intact	Null	0.475
Carver (Original)	Intact	Null	0.475
Carver (Original)	Intact	Null	0.5375
Carver (Original)	Intact	Null	0.45
Carver (Original)	Intact	Null	0.5125
Carver (Original)	Intact	Null	0.55
Carver (Original)	Intact	Null	0.5125
Carver (Original)	Intact	Null	0.5375
Carver (Original)	Intact	Null	0.4625
Carver (Original)	Intact	Null	0.45
Carver (Original)	Intact	Null	0.55
Carver (Original)	Intact	Null	0.5375
Carver (Original)	Intact	Null	0.3875
Carver (Original)	Intact	Null	0.4
Carver (Original)	Intact	Null	0.525
Carver (Original)	Intact	Null	0.5125
Carver (Original)	Intact	Null	0.4625
Carver (Original)	Intact	Null	0.6125
Carver (Original)	Intact	Null	0.45
Carver (Original)	Intact	Null	0.45
Carver (Original)	Intact	Null	0.5
Carver (Original)	Intact	Null	0.475
Carver (Original)	Intact	Null	0.475
Carver (Original)	Intact	Null	0.425
Carver (Original)	Intact	Null	0.5375
Carver (Original)	Intact	Null	0.475
Carver (Original)	Intact	Null	0.45
Carver (Original)	Intact	Null	0.55
Carver (Original)	Intact	Null	0.4625
Carver (Original)	Intact	Null	0.5
Carver (Original)	Intact	Null	0.6125
Carver (Original)	Intact	Null	0.6
Carver (Original)	Intact	Null	0.525
Carver (Original)	Intact	Null	0.5125
Carver (Original)	Intact	Null	0.475
Carver (Original)	Intact	Null	0.525
Carver (Original)	Intact	Null	0.575
Carver (Original)	Intact	Null	0.4625
Carver (Original)	Intact	Null	0.525
Carver (Original)	Intact	Null	0.45
Carver (Original)	Intact	Null	0.5
Carver (Original)	Intact	Null	0.4875
Carver (Original)	Intact	Null	0.475
Carver (Original)	Intact	Null	0.475
Carver (Original)	Intact	Null	0.525
Carver (Original)	Intact	Null	0.4625
Carver (Original)	Intact	Null	0.5125
Carver (Original)	Intact	Null	0.4875
Carver (Original)	Intact	Null	0.5
Carver (Original)	Intact	Null	0.4875
Carver (Original)	Intact	Null	0.4875
Carver (Original)	Intact	Null	0.55
Carver (Original)	Intact	Null	0.475
Carver (Original)	Intact	Null	0.5
Carver (Original)	Intact	Null	0.475
Carver (Original)	Intact	Null	0.5
Carver (Original)	Intact	Null	0.3625
Carver (Original)	Intact	Null	0.55
Carver (Original)	Intact	Null	0.4
Carver (Original)	Intact	Null	0.5
Carver (Original)	Intact	Null	0.4125
Carver (Original)	Intact	Null	0.55
Carver (Original)	Intact	Null	0.55
Carver (Original)	Intact	Null	0.5
Carver (Original)	Intact	Null	0.375
Carver (Original)	Intact	Null	0.4875
Carver (Original)	Intact	Null	0.5125
Carver (Original)	Intact	Null	0.45
Carver (Original)	Intact	Null	0.4875
Carver (Original)	Intact	Null	0.5875
Carver (Original)	Intact	Null	0.55
Carver (Original)	Intact	Null	0.5375
Carver (Original)	Intact	Null	0.575
Carver (Original)	Intact	Null	0.4125
Carver (Original)	Intact	Null	0.475
Carver (Original)	Intact	Null	0.5125
Carver (Original)	Intact	Null	0.3875
Carver (Original)	Intact	Null	0.575
Carver (Original)	Intact	Null	0.4625
Carver (Original)	Intact	Null	0.525
Carver (Original)	Intact	Null	0.4875
Carver (Original)	Intact	Null	0.4875
Carver (Original)	Intact	Null	0.5
Carver (Original)	Intact	Null	0.4375
Carver (Original)	Intact	Null	0.4375
Carver (Original)	Intact	Null	0.5
Carver (Original)	Intact	Null	0.425
Carver (Original)	Intact	Null	0.5
Carver (Original)	Intact	Null	0.5375
Carver (Original)	Intact	Null	0.45
Carver (Original)	Intact	Null	0.5125
Carver (Original)	Intact	Null	0.5125
Carver (Original)	Intact	Null	0.4875
Carver (Original)	Intact	Null	0.5375
Carver (Original)	Intact	Null	0.4625
Carver (Original)	Intact	Null	0.5625
Carver (Original)	Intact	Null	0.4625
Carver (Original)	Intact	Null	0.5125
Carver (Original)	Intact	Null	0.525
Carver (Original)	Intact	Null	0.4625
Carver (Original)	Intact	Null	0.5375
Carver (Original)	Intact	Null	0.475
Carver (Original)	Intact	Null	0.5375
Carver (Original)	Intact	Null	0.5875
Carver (Original)	Intact	Null	0.4625
Carver (Original)	Intact	Null	0.4625
Carver (Original)	Intact	Null	0.4875
Carver (Original)	Intact	Null	0.4625
Carver (Original)	Intact	Null	0.475
Carver (Original)	Intact	Null	0.5375
Carver (Original)	Intact	Null	0.4875
Carver (Original)	Intact	Null	0.4625
Carver (Original)	Intact	Null	0.5875
Carver (Original)	Intact	Null	0.575
Carver (Original)	Intact	Null	0.4875
Carver (Original)	Intact	Null	0.55
Carver (Original)	Intact	Null	0.5
Carver (Original)	Intact	Null	0.5375
Carver (Original)	Intact	Null	0.4875
Carver (Original)	Intact	Null	0.375
Carver (Original)	Intact	Null	0.5125
Carver (Original)	Intact	Null	0.5
Carver (Original)	Intact	Null	0.525
Carver (Original)	Intact	Null	0.4125
Carver (Original)	Intact	Null	0.4875
Carver (Original)	Intact	Null	0.4875
Carver (Original)	Intact	Null	0.5
Carver (Original)	Intact	Null	0.5625
Carver (Original)	Intact	Null	0.5125
Carver (Original)	Intact	Null	0.525
Carver (Original)	Intact	Null	0.625
Carver (Original)	Intact	Null	0.5
Carver (Original)	Intact	Null	0.5625
Carver (Original)	Intact	Null	0.5625
Carver (Original)	Intact	Null	0.55
Carver (Original)	Intact	Null	0.45
Carver (Original)	Intact	Null	0.475
Carver (Original)	Intact	Null	0.5125
Carver (Original)	Intact	Null	0.6
Carver (Original)	Intact	Null	0.4625
Carver (Original)	Intact	Null	0.5375
Carver (Original)	Intact	Null	0.375
Carver (Original)	Intact	Null	0.575
Carver (Original)	Intact	Null	0.425
Carver (Original)	Intact	Null	0.5125
Carver (Original)	Intact	Null	0.55
Carver (Original)	Intact	Null	0.5
Carver (Original)	Intact	Null	0.475
Carver (Original)	Intact	Null	0.575
Carver (Original)	Intact	Null	0.5625
Carver (Original)	Intact	Null	0.5625
Carver (Original)	Intact	Null	0.3875
Carver (Original)	Intact	Null	0.575
Carver (Original)	Intact	Null	0.5
Carver (Original)	Intact	Null	0.45
Carver (Original)	Intact	Null	0.4625
Carver (Original)	Intact	Null	0.5625
Carver (Original)	Intact	Null	0.5125
Carver (Original)	Intact	Null	0.55
Carver (Original)	Intact	Null	0.425
Carver (Original)	Intact	Null	0.4375
Carver (Original)	Intact	Null	0.525
Carver (Original)	Intact	Null	0.525
Carver (Original)	Intact	Null	0.5
Carver (Original)	Intact	Null	0.525
Carver (Original)	Intact	Null	0.6125
Carver (Original)	Intact	Null	0.6125
Carver (Original)	Intact	Null	0.4875
Carver (Original)	Intact	Null	0.5
Carver (Original)	Intact	Null	0.5
Carver (Original)	Intact	Null	0.525
Carver (Original)	Intact	Null	0.525
Carver (Original)	Intact	Null	0.425
Carver (Original)	Intact	Null	0.55
Carver (Original)	Intact	Null	0.575
Carver (Original)	Intact	Null	0.5125
Carver (Original)	Intact	Null	0.425
Carver (Original)	Intact	Null	0.4625
Carver (Original)	Intact	Null	0.475
Carver (Original)	Intact	Null	0.45
Carver (Original)	Intact	Null	0.4375
Carver (Original)	Intact	Null	0.525
Carver (Original)	Intact	Null	0.425
Carver (Original)	Intact	Null	0.575
Carver (Original)	Intact	Null	0.55
Carver (Original)	Intact	Null	0.575
Carver (Original)	Intact	Null	0.4625
Carver (Original)	Intact	Null	0.425
Carver (Original)	Intact	Null	0.5375
Carver (Original)	Intact	Null	0.575
Carver (Original)	Intact	Null	0.4875
Carver (Original)	Intact	Null	0.55
Carver (Original)	Intact	Null	0.4875
Carver (Original)	Intact	Null	0.5375
Carver (Original)	Intact	Null	0.475
Carver (Original)	Intact	Null	0.575
Carver (Original)	Intact	Null	0.375
Carver (Original)	Intact	Null	0.3625
Carver (Original)	Intact	Null	0.4125
Carver (Original)	Intact	Null	0.6
Carver (Original)	Intact	Null	0.5
Carver (Original)	Intact	Null	0.5
Carver (Original)	Intact	Null	0.475
Carver (Original)	Intact	Null	0.575
Carver (Original)	Intact	Null	0.5125
Carver (Original)	Intact	Null	0.5375
Carver (Original)	Intact	Null	0.475
Carver (Original)	Intact	Null	0.5625
Carver (Original)	Intact	Null	0.5375
Carver (Original)	Intact	Null	0.425
Carver (Original)	Intact	Null	0.475
Carver (Original)	Intact	Null	0.525
Carver (Original)	Intact	Null	0.5125
Carver (Original)	Intact	Null	0.5375
Carver (Original)	Intact	Null	0.475
Carver (Original)	Intact	Null	0.4625
Carver (Original)	Intact	Null	0.5125
Carver (Original)	Intact	Null	0.425
Carver (Original)	Intact	Null	0.4625
Carver (Original)	Intact	Null	0.4375
Carver (Original)	Intact	Null	0.425
Carver (Original)	Intact	Null	0.4625
Carver (Original)	Intact	Null	0.5
Carver (Original)	Intact	Null	0.5375
Carver (Original)	Intact	Null	0.5
Carver (Original)	Intact	Null	0.4875
Carver (Original)	Intact	Null	0.45
Carver (Original)	Intact	Null	0.5625
Carver (Original)	Intact	Null	0.4125
Carver (Original)	Intact	Null	0.5125
Carver (Original)	Intact	Null	0.55
Carver (Original)	Intact	Null	0.475
Carver (Original)	Intact	Null	0.4625
Carver (Original)	Intact	Null	0.425
Carver (Original)	Intact	Null	0.5375
Carver (Original)	Intact	Null	0.525
Carver (Original)	Intact	Null	0.3625
Carver (Original)	Intact	Null	0.55
Carver (Original)	Intact	Null	0.4875
Carver (Original)	Intact	Null	0.4625
Carver (Original)	Intact	Null	0.3875
Carver (Original)	Intact	Null	0.5375
Carver (Original)	Intact	Null	0.5375
Carver (Original)	Intact	Null	0.55
Carver (Original)	Intact	Null	0.525
Carver (Original)	Intact	Null	0.525
Carver (Original)	Intact	Null	0.55
Carver (Original)	Intact	Null	0.5125
Carver (Original)	Intact	Null	0.475
Carver (Original)	Intact	Null	0.6
Carver (Original)	Intact	Null	0.4
Carver (Original)	Intact	Null	0.45
Carver (Original)	Intact	Null	0.575
Carver (Original)	Intact	Null	0.5875
Carver (Original)	Intact	Null	0.5125
Carver (Original)	Intact	Null	0.425
Carver (Original)	Intact	Null	0.4625
Carver (Original)	Intact	Null	0.4625
Carver (Original)	Intact	Null	0.4625
Carver (Original)	Intact	Null	0.45
Carver (Original)	Intact	Null	0.475
Carver (Original)	Intact	Null	0.4625
Carver (Original)	Intact	Null	0.4375
Carver (Original)	Intact	Null	0.6125
Carver (Original)	Intact	Null	0.5
Carver (Original)	Intact	Null	0.5125
Carver (Original)	Intact	Null	0.5125
Carver (Original)	Intact	Null	0.525
Carver (Original)	Intact	Null	0.3875
Carver (Original)	Intact	Null	0.5875
Carver (Original)	Intact	Null	0.475
Carver (Original)	Intact	Null	0.5125
Carver (Original)	Intact	Null	0.525
Carver (Original)	Intact	Null	0.475
Carver (Original)	Intact	Null	0.5375
Carver (Original)	Intact	Null	0.4625
Carver (Original)	Intact	Null	0.4625
Carver (Original)	Intact	Null	0.475
Carver (Original)	Intact	Null	0.5625
Carver (Original)	Intact	Null	0.55
Carver (Original)	Intact	Null	0.5625
Carver (Original)	Intact	Null	0.45
Carver (Original)	Intact	Null	0.4625
Carver (Original)	Sentence-scrambled	Null	0.48125
Carver (Original)	Sentence-scrambled	Null	0.51875
Carver (Original)	Sentence-scrambled	Null	0.54375
Carver (Original)	Sentence-scrambled	Null	0.44375
Carver (Original)	Sentence-scrambled	Null	0.64375
Carver (Original)	Sentence-scrambled	Null	0.50625
Carver (Original)	Sentence-scrambled	Null	0.43125
Carver (Original)	Sentence-scrambled	Null	0.58125
Carver (Original)	Sentence-scrambled	Null	0.53125
Carver (Original)	Sentence-scrambled	Null	0.50625
Carver (Original)	Sentence-scrambled	Null	0.51875
Carver (Original)	Sentence-scrambled	Null	0.45625
Carver (Original)	Sentence-scrambled	Null	0.48125
Carver (Original)	Sentence-scrambled	Null	0.49375
Carver (Original)	Sentence-scrambled	Null	0.54375
Carver (Original)	Sentence-scrambled	Null	0.55625
Carver (Original)	Sentence-scrambled	Null	0.50625
Carver (Original)	Sentence-scrambled	Null	0.53125
Carver (Original)	Sentence-scrambled	Null	0.45625
Carver (Original)	Sentence-scrambled	Null	0.48125
Carver (Original)	Sentence-scrambled	Null	0.48125
Carver (Original)	Sentence-scrambled	Null	0.48125
Carver (Original)	Sentence-scrambled	Null	0.51875
Carver (Original)	Sentence-scrambled	Null	0.51875
Carver (Original)	Sentence-scrambled	Null	0.49375
Carver (Original)	Sentence-scrambled	Null	0.46875
Carver (Original)	Sentence-scrambled	Null	0.48125
Carver (Original)	Sentence-scrambled	Null	0.46875
Carver (Original)	Sentence-scrambled	Null	0.48125
Carver (Original)	Sentence-scrambled	Null	0.44375
Carver (Original)	Sentence-scrambled	Null	0.31875
Carver (Original)	Sentence-scrambled	Null	0.46875
Carver (Original)	Sentence-scrambled	Null	0.41875
Carver (Original)	Sentence-scrambled	Null	0.53125
Carver (Original)	Sentence-scrambled	Null	0.53125
Carver (Original)	Sentence-scrambled	Null	0.46875
Carver (Original)	Sentence-scrambled	Null	0.44375
Carver (Original)	Sentence-scrambled	Null	0.48125
Carver (Original)	Sentence-scrambled	Null	0.50625
Carver (Original)	Sentence-scrambled	Null	0.40625
Carver (Original)	Sentence-scrambled	Null	0.55625
Carver (Original)	Sentence-scrambled	Null	0.45625
Carver (Original)	Sentence-scrambled	Null	0.58125
Carver (Original)	Sentence-scrambled	Null	0.55625
Carver (Original)	Sentence-scrambled	Null	0.45625
Carver (Original)	Sentence-scrambled	Null	0.54375
Carver (Original)	Sentence-scrambled	Null	0.56875
Carver (Original)	Sentence-scrambled	Null	0.51875
Carver (Original)	Sentence-scrambled	Null	0.51875
Carver (Original)	Sentence-scrambled	Null	0.46875
Carver (Original)	Sentence-scrambled	Null	0.54375
Carver (Original)	Sentence-scrambled	Null	0.49375
Carver (Original)	Sentence-scrambled	Null	0.50625
Carver (Original)	Sentence-scrambled	Null	0.53125
Carver (Original)	Sentence-scrambled	Null	0.48125
Carver (Original)	Sentence-scrambled	Null	0.55625
Carver (Original)	Sentence-scrambled	Null	0.43125
Carver (Original)	Sentence-scrambled	Null	0.48125
Carver (Original)	Sentence-scrambled	Null	0.58125
Carver (Original)	Sentence-scrambled	Null	0.45625
Carver (Original)	Sentence-scrambled	Null	0.49375
Carver (Original)	Sentence-scrambled	Null	0.50625
Carver (Original)	Sentence-scrambled	Null	0.54375
Carver (Original)	Sentence-scrambled	Null	0.54375
Carver (Original)	Sentence-scrambled	Null	0.58125
Carver (Original)	Sentence-scrambled	Null	0.51875
Carver (Original)	Sentence-scrambled	Null	0.38125
Carver (Original)	Sentence-scrambled	Null	0.51875
Carver (Original)	Sentence-scrambled	Null	0.44375
Carver (Original)	Sentence-scrambled	Null	0.54375
Carver (Original)	Sentence-scrambled	Null	0.56875
Carver (Original)	Sentence-scrambled	Null	0.49375
Carver (Original)	Sentence-scrambled	Null	0.53125
Carver (Original)	Sentence-scrambled	Null	0.49375
Carver (Original)	Sentence-scrambled	Null	0.51875
Carver (Original)	Sentence-scrambled	Null	0.45625
Carver (Original)	Sentence-scrambled	Null	0.54375
Carver (Original)	Sentence-scrambled	Null	0.56875
Carver (Original)	Sentence-scrambled	Null	0.49375
Carver (Original)	Sentence-scrambled	Null	0.49375
Carver (Original)	Sentence-scrambled	Null	0.53125
Carver (Original)	Sentence-scrambled	Null	0.48125
Carver (Original)	Sentence-scrambled	Null	0.44375
Carver (Original)	Sentence-scrambled	Null	0.55625
Carver (Original)	Sentence-scrambled	Null	0.55625
Carver (Original)	Sentence-scrambled	Null	0.48125
Carver (Original)	Sentence-scrambled	Null	0.50625
Carver (Original)	Sentence-scrambled	Null	0.44375
Carver (Original)	Sentence-scrambled	Null	0.49375
Carver (Original)	Sentence-scrambled	Null	0.51875
Carver (Original)	Sentence-scrambled	Null	0.45625
Carver (Original)	Sentence-scrambled	Null	0.56875
Carver (Original)	Sentence-scrambled	Null	0.51875
Carver (Original)	Sentence-scrambled	Null	0.48125
Carver (Original)	Sentence-scrambled	Null	0.51875
Carver (Original)	Sentence-scrambled	Null	0.44375
Carver (Original)	Sentence-scrambled	Null	0.49375
Carver (Original)	Sentence-scrambled	Null	0.45625
Carver (Original)	Sentence-scrambled	Null	0.54375
Carver (Original)	Sentence-scrambled	Null	0.51875
Carver (Original)	Sentence-scrambled	Null	0.48125
Carver (Original)	Sentence-scrambled	Null	0.53125
Carver (Original)	Sentence-scrambled	Null	0.56875
Carver (Original)	Sentence-scrambled	Null	0.45625
Carver (Original)	Sentence-scrambled	Null	0.39375
Carver (Original)	Sentence-scrambled	Null	0.53125
Carver (Original)	Sentence-scrambled	Null	0.46875
Carver (Original)	Sentence-scrambled	Null	0.51875
Carver (Original)	Sentence-scrambled	Null	0.50625
Carver (Original)	Sentence-scrambled	Null	0.51875
Carver (Original)	Sentence-scrambled	Null	0.50625
Carver (Original)	Sentence-scrambled	Null	0.53125
Carver (Original)	Sentence-scrambled	Null	0.53125
Carver (Original)	Sentence-scrambled	Null	0.48125
Carver (Original)	Sentence-scrambled	Null	0.60625
Carver (Original)	Sentence-scrambled	Null	0.48125
Carver (Original)	Sentence-scrambled	Null	0.58125
Carver (Original)	Sentence-scrambled	Null	0.50625
Carver (Original)	Sentence-scrambled	Null	0.48125
Carver (Original)	Sentence-scrambled	Null	0.51875
Carver (Original)	Sentence-scrambled	Null	0.50625
Carver (Original)	Sentence-scrambled	Null	0.45625
Carver (Original)	Sentence-scrambled	Null	0.41875
Carver (Original)	Sentence-scrambled	Null	0.54375
Carver (Original)	Sentence-scrambled	Null	0.35625
Carver (Original)	Sentence-scrambled	Null	0.54375
Carver (Original)	Sentence-scrambled	Null	0.48125
Carver (Original)	Sentence-scrambled	Null	0.45625
Carver (Original)	Sentence-scrambled	Null	0.45625
Carver (Original)	Sentence-scrambled	Null	0.53125
Carver (Original)	Sentence-scrambled	Null	0.46875
Carver (Original)	Sentence-scrambled	Null	0.56875
Carver (Original)	Sentence-scrambled	Null	0.48125
Carver (Original)	Sentence-scrambled	Null	0.49375
Carver (Original)	Sentence-scrambled	Null	0.43125
Carver (Original)	Sentence-scrambled	Null	0.56875
Carver (Original)	Sentence-scrambled	Null	0.46875
Carver (Original)	Sentence-scrambled	Null	0.53125
Carver (Original)	Sentence-scrambled	Null	0.58125
Carver (Original)	Sentence-scrambled	Null	0.51875
Carver (Original)	Sentence-scrambled	Null	0.50625
Carver (Original)	Sentence-scrambled	Null	0.49375
Carver (Original)	Sentence-scrambled	Null	0.51875
Carver (Original)	Sentence-scrambled	Null	0.48125
Carver (Original)	Sentence-scrambled	Null	0.51875
Carver (Original)	Sentence-scrambled	Null	0.50625
Carver (Original)	Sentence-scrambled	Null	0.44375
Carver (Original)	Sentence-scrambled	Null	0.54375
Carver (Original)	Sentence-scrambled	Null	0.48125
Carver (Original)	Sentence-scrambled	Null	0.48125
Carver (Original)	Sentence-scrambled	Null	0.58125
Carver (Original)	Sentence-scrambled	Null	0.51875
Carver (Original)	Sentence-scrambled	Null	0.54375
Carver (Original)	Sentence-scrambled	Null	0.56875
Carver (Original)	Sentence-scrambled	Null	0.55625
Carver (Original)	Sentence-scrambled	Null	0.48125
Carver (Original)	Sentence-scrambled	Null	0.43125
Carver (Original)	Sentence-scrambled	Null	0.49375
Carver (Original)	Sentence-scrambled	Null	0.43125
Carver (Original)	Sentence-scrambled	Null	0.50625
Carver (Original)	Sentence-scrambled	Null	0.45625
Carver (Original)	Sentence-scrambled	Null	0.56875
Carver (Original)	Sentence-scrambled	Null	0.36875
Carver (Original)	Sentence-scrambled	Null	0.63125
Carver (Original)	Sentence-scrambled	Null	0.45625
Carver (Original)	Sentence-scrambled	Null	0.53125
Carver (Original)	Sentence-scrambled	Null	0.46875
Carver (Original)	Sentence-scrambled	Null	0.50625
Carver (Original)	Sentence-scrambled	Null	0.53125
Carver (Original)	Sentence-scrambled	Null	0.50625
Carver (Original)	Sentence-scrambled	Null	0.49375
Carver (Original)	Sentence-scrambled	Null	0.39375
Carver (Original)	Sentence-scrambled	Null	0.45625
Carver (Original)	Sentence-scrambled	Null	0.46875
Carver (Original)	Sentence-scrambled	Null	0.50625
Carver (Original)	Sentence-scrambled	Null	0.51875
Carver (Original)	Sentence-scrambled	Null	0.41875
Carver (Original)	Sentence-scrambled	Null	0.50625
Carver (Original)	Sentence-scrambled	Null	0.63125
Carver (Original)	Sentence-scrambled	Null	0.44375
Carver (Original)	Sentence-scrambled	Null	0.58125
Carver (Original)	Sentence-scrambled	Null	0.44375
Carver (Original)	Sentence-scrambled	Null	0.49375
Carver (Original)	Sentence-scrambled	Null	0.39375
Carver (Original)	Sentence-scrambled	Null	0.43125
Carver (Original)	Sentence-scrambled	Null	0.54375
Carver (Original)	Sentence-scrambled	Null	0.55625
Carver (Original)	Sentence-scrambled	Null	0.53125
Carver (Original)	Sentence-scrambled	Null	0.51875
Carver (Original)	Sentence-scrambled	Null	0.46875
Carver (Original)	Sentence-scrambled	Null	0.53125
Carver (Original)	Sentence-scrambled	Null	0.49375
Carver (Original)	Sentence-scrambled	Null	0.41875
Carver (Original)	Sentence-scrambled	Null	0.54375
Carver (Original)	Sentence-scrambled	Null	0.49375
Carver (Original)	Sentence-scrambled	Null	0.51875
Carver (Original)	Sentence-scrambled	Null	0.45625
Carver (Original)	Sentence-scrambled	Null	0.43125
Carver (Original)	Sentence-scrambled	Null	0.39375
Carver (Original)	Sentence-scrambled	Null	0.44375
Carver (Original)	Sentence-scrambled	Null	0.41875
Carver (Original)	Sentence-scrambled	Null	0.55625
Carver (Original)	Sentence-scrambled	Null	0.49375
Carver (Original)	Sentence-scrambled	Null	0.54375
Carver (Original)	Sentence-scrambled	Null	0.49375
Carver (Original)	Sentence-scrambled	Null	0.60625
Carver (Original)	Sentence-scrambled	Null	0.51875
Carver (Original)	Sentence-scrambled	Null	0.48125
Carver (Original)	Sentence-scrambled	Null	0.50625
Carver (Original)	Sentence-scrambled	Null	0.55625
Carver (Original)	Sentence-scrambled	Null	0.48125
Carver (Original)	Sentence-scrambled	Null	0.49375
Carver (Original)	Sentence-scrambled	Null	0.51875
Carver (Original)	Sentence-scrambled	Null	0.55625
Carver (Original)	Sentence-scrambled	Null	0.51875
Carver (Original)	Sentence-scrambled	Null	0.56875
Carver (Original)	Sentence-scrambled	Null	0.46875
Carver (Original)	Sentence-scrambled	Null	0.46875
Carver (Original)	Sentence-scrambled	Null	0.45625
Carver (Original)	Sentence-scrambled	Null	0.56875
Carver (Original)	Sentence-scrambled	Null	0.44375
Carver (Original)	Sentence-scrambled	Null	0.40625
Carver (Original)	Sentence-scrambled	Null	0.40625
Carver (Original)	Sentence-scrambled	Null	0.51875
Carver (Original)	Sentence-scrambled	Null	0.55625
Carver (Original)	Sentence-scrambled	Null	0.55625
Carver (Original)	Sentence-scrambled	Null	0.34375
Carver (Original)	Sentence-scrambled	Null	0.53125
Carver (Original)	Sentence-scrambled	Null	0.44375
Carver (Original)	Sentence-scrambled	Null	0.44375
Carver (Original)	Sentence-scrambled	Null	0.53125
Carver (Original)	Sentence-scrambled	Null	0.49375
Carver (Original)	Sentence-scrambled	Null	0.50625
Carver (Original)	Sentence-scrambled	Null	0.46875
Carver (Original)	Sentence-scrambled	Null	0.53125
Carver (Original)	Sentence-scrambled	Null	0.54375
Carver (Original)	Sentence-scrambled	Null	0.40625
Carver (Original)	Sentence-scrambled	Null	0.49375
Carver (Original)	Sentence-scrambled	Null	0.49375
Carver (Original)	Sentence-scrambled	Null	0.44375
Carver (Original)	Sentence-scrambled	Null	0.46875
Carver (Original)	Sentence-scrambled	Null	0.43125
Carver (Original)	Sentence-scrambled	Null	0.51875
Carver (Original)	Sentence-scrambled	Null	0.48125
Carver (Original)	Sentence-scrambled	Null	0.53125
Carver (Original)	Sentence-scrambled	Null	0.58125
Carver (Original)	Sentence-scrambled	Null	0.48125
Carver (Original)	Sentence-scrambled	Null	0.41875
Carver (Original)	Sentence-scrambled	Null	0.51875
Carver (Original)	Sentence-scrambled	Null	0.51875
Carver (Original)	Sentence-scrambled	Null	0.56875
Carver (Original)	Sentence-scrambled	Null	0.46875
Carver (Original)	Sentence-scrambled	Null	0.51875
Carver (Original)	Sentence-scrambled	Null	0.44375
Carver (Original)	Sentence-scrambled	Null	0.44375
Carver (Original)	Sentence-scrambled	Null	0.51875
Carver (Original)	Sentence-scrambled	Null	0.53125
Carver (Original)	Sentence-scrambled	Null	0.51875
Carver (Original)	Sentence-scrambled	Null	0.51875
Carver (Original)	Sentence-scrambled	Null	0.49375
Carver (Original)	Sentence-scrambled	Null	0.49375
Carver (Original)	Sentence-scrambled	Null	0.58125
Carver (Original)	Sentence-scrambled	Null	0.51875
Carver (Original)	Sentence-scrambled	Null	0.49375
Carver (Original)	Sentence-scrambled	Null	0.51875
Carver (Original)	Sentence-scrambled	Null	0.38125
Carver (Original)	Sentence-scrambled	Null	0.53125
Carver (Original)	Sentence-scrambled	Null	0.58125
Carver (Original)	Sentence-scrambled	Null	0.44375
Carver (Original)	Sentence-scrambled	Null	0.39375
Carver (Original)	Sentence-scrambled	Null	0.48125
Carver (Original)	Sentence-scrambled	Null	0.41875
Carver (Original)	Sentence-scrambled	Null	0.46875
Carver (Original)	Sentence-scrambled	Null	0.49375
Carver (Original)	Sentence-scrambled	Null	0.50625
Carver (Original)	Sentence-scrambled	Null	0.50625
Carver (Original)	Sentence-scrambled	Null	0.56875
Carver (Original)	Sentence-scrambled	Null	0.44375
Carver (Original)	Sentence-scrambled	Null	0.55625
Carver (Original)	Sentence-scrambled	Null	0.55625
Carver (Original)	Sentence-scrambled	Null	0.53125
Carver (Original)	Sentence-scrambled	Null	0.54375
Carver (Original)	Sentence-scrambled	Null	0.41875
Carver (Original)	Sentence-scrambled	Null	0.51875
Carver (Original)	Sentence-scrambled	Null	0.45625
Carver (Original)	Sentence-scrambled	Null	0.49375
Carver (Original)	Sentence-scrambled	Null	0.46875
Carver (Original)	Sentence-scrambled	Null	0.53125
Carver (Original)	Sentence-scrambled	Null	0.51875
Carver (Original)	Sentence-scrambled	Null	0.48125
Carver (Original)	Sentence-scrambled	Null	0.40625
Carver (Original)	Sentence-scrambled	Null	0.54375
Carver (Original)	Sentence-scrambled	Null	0.53125
Carver (Original)	Sentence-scrambled	Null	0.51875
Carver (Original)	Sentence-scrambled	Null	0.61875
Carver (Original)	Sentence-scrambled	Null	0.44375
Carver (Original)	Sentence-scrambled	Null	0.46875
Carver (Original)	Sentence-scrambled	Null	0.56875
Carver (Original)	Sentence-scrambled	Null	0.51875
Carver (Original)	Sentence-scrambled	Null	0.48125
Carver (Original)	Sentence-scrambled	Null	0.45625
Carver (Original)	Sentence-scrambled	Null	0.43125
Carver (Original)	Sentence-scrambled	Null	0.48125
Carver (Original)	Sentence-scrambled	Null	0.43125
Carver (Original)	Sentence-scrambled	Null	0.51875
Carver (Original)	Sentence-scrambled	Null	0.48125
Carver (Original)	Sentence-scrambled	Null	0.49375
Carver (Original)	Sentence-scrambled	Null	0.44375
Carver (Original)	Sentence-scrambled	Null	0.51875
Carver (Original)	Sentence-scrambled	Null	0.53125
Carver (Original)	Sentence-scrambled	Null	0.45625
Carver (Original)	Sentence-scrambled	Null	0.43125
Carver (Original)	Sentence-scrambled	Null	0.51875
Carver (Original)	Sentence-scrambled	Null	0.46875
Carver (Original)	Sentence-scrambled	Null	0.46875
Carver (Original)	Sentence-scrambled	Null	0.55625
Carver (Original)	Sentence-scrambled	Null	0.51875
Carver (Original)	Sentence-scrambled	Null	0.54375
Carver (Original)	Sentence-scrambled	Null	0.39375
Carver (Original)	Sentence-scrambled	Null	0.49375
Carver (Original)	Sentence-scrambled	Null	0.35625
Carver (Original)	Sentence-scrambled	Null	0.53125
Carver (Original)	Sentence-scrambled	Null	0.51875
Carver (Original)	Sentence-scrambled	Null	0.50625
Carver (Original)	Sentence-scrambled	Null	0.60625
Carver (Original)	Sentence-scrambled	Null	0.50625
Carver (Original)	Sentence-scrambled	Null	0.55625
Carver (Original)	Sentence-scrambled	Null	0.51875
Carver (Original)	Sentence-scrambled	Null	0.53125
Carver (Original)	Sentence-scrambled	Null	0.58125
Carver (Original)	Sentence-scrambled	Null	0.58125
Carver (Original)	Sentence-scrambled	Null	0.43125
Carver (Original)	Sentence-scrambled	Null	0.53125
Carver (Original)	Sentence-scrambled	Null	0.50625
Carver (Original)	Sentence-scrambled	Null	0.51875
Carver (Original)	Sentence-scrambled	Null	0.53125
Carver (Original)	Sentence-scrambled	Null	0.55625
Carver (Original)	Sentence-scrambled	Null	0.56875
Carver (Original)	Sentence-scrambled	Null	0.48125
Carver (Original)	Sentence-scrambled	Null	0.39375
Carver (Original)	Sentence-scrambled	Null	0.48125
Carver (Original)	Sentence-scrambled	Null	0.48125
Carver (Original)	Sentence-scrambled	Null	0.40625
Carver (Original)	Sentence-scrambled	Null	0.49375
Carver (Original)	Sentence-scrambled	Null	0.50625
Carver (Original)	Sentence-scrambled	Null	0.45625
Carver (Original)	Sentence-scrambled	Null	0.44375
Carver (Original)	Sentence-scrambled	Null	0.39375
Carver (Original)	Sentence-scrambled	Null	0.49375
Carver (Original)	Sentence-scrambled	Null	0.46875
Carver (Original)	Sentence-scrambled	Null	0.48125
Carver (Original)	Sentence-scrambled	Null	0.40625
Carver (Original)	Sentence-scrambled	Null	0.49375
Carver (Original)	Sentence-scrambled	Null	0.46875
Carver (Original)	Sentence-scrambled	Null	0.53125
Carver (Original)	Sentence-scrambled	Null	0.51875
Carver (Original)	Sentence-scrambled	Null	0.46875
Carver (Original)	Sentence-scrambled	Null	0.45625
Carver (Original)	Sentence-scrambled	Null	0.48125
Carver (Original)	Sentence-scrambled	Null	0.43125
Carver (Original)	Sentence-scrambled	Null	0.60625
Carver (Original)	Sentence-scrambled	Null	0.45625
Carver (Original)	Sentence-scrambled	Null	0.49375
Carver (Original)	Sentence-scrambled	Null	0.54375
Carver (Original)	Sentence-scrambled	Null	0.39375
Carver (Original)	Sentence-scrambled	Null	0.46875
Carver (Original)	Sentence-scrambled	Null	0.49375
Carver (Original)	Sentence-scrambled	Null	0.54375
Carver (Original)	Sentence-scrambled	Null	0.46875
Carver (Original)	Sentence-scrambled	Null	0.41875
Carver (Original)	Sentence-scrambled	Null	0.43125
Carver (Original)	Sentence-scrambled	Null	0.49375
Carver (Original)	Sentence-scrambled	Null	0.53125
Carver (Original)	Sentence-scrambled	Null	0.50625
Carver (Original)	Sentence-scrambled	Null	0.53125
Carver (Original)	Sentence-scrambled	Null	0.48125
Carver (Original)	Sentence-scrambled	Null	0.48125
Carver (Original)	Sentence-scrambled	Null	0.54375
Carver (Original)	Sentence-scrambled	Null	0.44375
Carver (Original)	Sentence-scrambled	Null	0.58125
Carver (Original)	Sentence-scrambled	Null	0.45625
Carver (Original)	Sentence-scrambled	Null	0.44375
Carver (Original)	Sentence-scrambled	Null	0.49375
Carver (Original)	Sentence-scrambled	Null	0.51875
Carver (Original)	Sentence-scrambled	Null	0.49375
Carver (Original)	Sentence-scrambled	Null	0.46875
Carver (Original)	Sentence-scrambled	Null	0.44375
Carver (Original)	Sentence-scrambled	Null	0.49375
Carver (Original)	Sentence-scrambled	Null	0.46875
Carver (Original)	Sentence-scrambled	Null	0.50625
Carver (Original)	Sentence-scrambled	Null	0.54375
Carver (Original)	Sentence-scrambled	Null	0.44375
Carver (Original)	Sentence-scrambled	Null	0.54375
Carver (Original)	Sentence-scrambled	Null	0.48125
Carver (Original)	Sentence-scrambled	Null	0.45625
Carver (Original)	Sentence-scrambled	Null	0.49375
Carver (Original)	Sentence-scrambled	Null	0.53125
Carver (Original)	Sentence-scrambled	Null	0.43125
Carver (Original)	Sentence-scrambled	Null	0.59375
Carver (Original)	Sentence-scrambled	Null	0.58125
Carver (Original)	Sentence-scrambled	Null	0.61875
Carver (Original)	Sentence-scrambled	Null	0.49375
Carver (Original)	Sentence-scrambled	Null	0.45625
Carver (Original)	Sentence-scrambled	Null	0.45625
Carver (Original)	Sentence-scrambled	Null	0.48125
Carver (Original)	Sentence-scrambled	Null	0.49375
Carver (Original)	Sentence-scrambled	Null	0.48125
Carver (Original)	Sentence-scrambled	Null	0.38125
Carver (Original)	Sentence-scrambled	Null	0.38125
Carver (Original)	Sentence-scrambled	Null	0.36875
Carver (Original)	Sentence-scrambled	Null	0.59375
Carver (Original)	Sentence-scrambled	Null	0.45625
Carver (Original)	Sentence-scrambled	Null	0.58125
Carver (Original)	Sentence-scrambled	Null	0.56875
Carver (Original)	Sentence-scrambled	Null	0.51875
Carver (Original)	Sentence-scrambled	Null	0.51875
Carver (Original)	Sentence-scrambled	Null	0.53125
Carver (Original)	Sentence-scrambled	Null	0.51875
Carver (Original)	Sentence-scrambled	Null	0.50625
Carver (Original)	Sentence-scrambled	Null	0.46875
Carver (Original)	Sentence-scrambled	Null	0.48125
Carver (Original)	Sentence-scrambled	Null	0.58125
Carver (Original)	Sentence-scrambled	Null	0.50625
Carver (Original)	Sentence-scrambled	Null	0.55625
Carver (Original)	Sentence-scrambled	Null	0.50625
Carver (Original)	Sentence-scrambled	Null	0.39375
Carver (Original)	Sentence-scrambled	Null	0.49375
Carver (Original)	Sentence-scrambled	Null	0.55625
Carver (Original)	Sentence-scrambled	Null	0.44375
Carver (Original)	Sentence-scrambled	Null	0.51875
Carver (Original)	Sentence-scrambled	Null	0.55625
Carver (Original)	Sentence-scrambled	Null	0.43125
Carver (Original)	Sentence-scrambled	Null	0.49375
Carver (Original)	Sentence-scrambled	Null	0.46875
Carver (Original)	Sentence-scrambled	Null	0.63125
Carver (Original)	Sentence-scrambled	Null	0.55625
Carver (Original)	Sentence-scrambled	Null	0.48125
Carver (Original)	Sentence-scrambled	Null	0.51875
Carver (Original)	Sentence-scrambled	Null	0.59375
Carver (Original)	Sentence-scrambled	Null	0.50625
Carver (Original)	Sentence-scrambled	Null	0.48125
Carver (Original)	Sentence-scrambled	Null	0.53125
Carver (Original)	Sentence-scrambled	Null	0.51875
Carver (Original)	Sentence-scrambled	Null	0.59375
Carver (Original)	Sentence-scrambled	Null	0.50625
Carver (Original)	Sentence-scrambled	Null	0.50625
Carver (Original)	Sentence-scrambled	Null	0.36875
Carver (Original)	Sentence-scrambled	Null	0.51875
Carver (Original)	Sentence-scrambled	Null	0.48125
Carver (Original)	Sentence-scrambled	Null	0.46875
Carver (Original)	Sentence-scrambled	Null	0.50625
Carver (Original)	Sentence-scrambled	Null	0.53125
Carver (Original)	Sentence-scrambled	Null	0.39375
Carver (Original)	Sentence-scrambled	Null	0.53125
Carver (Original)	Sentence-scrambled	Null	0.45625
Carver (Original)	Sentence-scrambled	Null	0.39375
Carver (Original)	Sentence-scrambled	Null	0.54375
Carver (Original)	Sentence-scrambled	Null	0.53125
Carver (Original)	Sentence-scrambled	Null	0.50625
Carver (Original)	Sentence-scrambled	Null	0.51875
Carver (Original)	Sentence-scrambled	Null	0.54375
Carver (Original)	Sentence-scrambled	Null	0.49375
Carver (Original)	Sentence-scrambled	Null	0.49375
Carver (Original)	Sentence-scrambled	Null	0.48125
Carver (Original)	Sentence-scrambled	Null	0.44375
Carver (Original)	Sentence-scrambled	Null	0.60625
Carver (Original)	Sentence-scrambled	Null	0.51875
Carver (Original)	Sentence-scrambled	Null	0.46875
Carver (Original)	Sentence-scrambled	Null	0.51875
Carver (Original)	Sentence-scrambled	Null	0.44375
Carver (Original)	Sentence-scrambled	Null	0.46875
Carver (Original)	Sentence-scrambled	Null	0.54375
Carver (Original)	Sentence-scrambled	Null	0.49375
Carver (Original)	Sentence-scrambled	Null	0.51875
Carver (Original)	Sentence-scrambled	Null	0.40625
Carver (Original)	Sentence-scrambled	Null	0.50625
Carver (Original)	Sentence-scrambled	Null	0.53125
Carver (Original)	Sentence-scrambled	Null	0.48125
Carver (Original)	Sentence-scrambled	Null	0.49375
Carver (Original)	Sentence-scrambled	Null	0.56875
Carver (Original)	Sentence-scrambled	Null	0.44375
Carver (Original)	Sentence-scrambled	Null	0.49375
Carver (Original)	Sentence-scrambled	Null	0.43125
Carver (Original)	Sentence-scrambled	Null	0.50625
Carver (Original)	Sentence-scrambled	Null	0.51875
Carver (Original)	Sentence-scrambled	Null	0.53125
Carver (Original)	Sentence-scrambled	Null	0.40625
Carver (Original)	Sentence-scrambled	Null	0.53125
Carver (Original)	Sentence-scrambled	Null	0.60625
Carver (Original)	Sentence-scrambled	Null	0.48125
Carver (Original)	Sentence-scrambled	Null	0.56875
Carver (Original)	Sentence-scrambled	Null	0.51875
Carver (Original)	Sentence-scrambled	Null	0.50625
Carver (Original)	Sentence-scrambled	Null	0.65625
Carver (Original)	Sentence-scrambled	Null	0.58125
Carver (Original)	Sentence-scrambled	Null	0.51875
Carver (Original)	Sentence-scrambled	Null	0.56875
Carver (Original)	Sentence-scrambled	Null	0.56875
Carver (Original)	Sentence-scrambled	Null	0.50625
Carver (Original)	Sentence-scrambled	Null	0.44375
Carver (Original)	Word-scrambled	Null	0.43125
Carver (Original)	Word-scrambled	Null	0.45625
Carver (Original)	Word-scrambled	Null	0.58125
Carver (Original)	Word-scrambled	Null	0.56875
Carver (Original)	Word-scrambled	Null	0.48125
Carver (Original)	Word-scrambled	Null	0.58125
Carver (Original)	Word-scrambled	Null	0.43125
Carver (Original)	Word-scrambled	Null	0.45625
Carver (Original)	Word-scrambled	Null	0.49375
Carver (Original)	Word-scrambled	Null	0.54375
Carver (Original)	Word-scrambled	Null	0.46875
Carver (Original)	Word-scrambled	Null	0.49375
Carver (Original)	Word-scrambled	Null	0.50625
Carver (Original)	Word-scrambled	Null	0.43125
Carver (Original)	Word-scrambled	Null	0.54375
Carver (Original)	Word-scrambled	Null	0.53125
Carver (Original)	Word-scrambled	Null	0.61875
Carver (Original)	Word-scrambled	Null	0.55625
Carver (Original)	Word-scrambled	Null	0.46875
Carver (Original)	Word-scrambled	Null	0.46875
Carver (Original)	Word-scrambled	Null	0.54375
Carver (Original)	Word-scrambled	Null	0.56875
Carver (Original)	Word-scrambled	Null	0.49375
Carver (Original)	Word-scrambled	Null	0.38125
Carver (Original)	Word-scrambled	Null	0.54375
Carver (Original)	Word-scrambled	Null	0.50625
Carver (Original)	Word-scrambled	Null	0.49375
Carver (Original)	Word-scrambled	Null	0.49375
Carver (Original)	Word-scrambled	Null	0.43125
Carver (Original)	Word-scrambled	Null	0.46875
Carver (Original)	Word-scrambled	Null	0.58125
Carver (Original)	Word-scrambled	Null	0.50625
Carver (Original)	Word-scrambled	Null	0.56875
Carver (Original)	Word-scrambled	Null	0.40625
Carver (Original)	Word-scrambled	Null	0.54375
Carver (Original)	Word-scrambled	Null	0.48125
Carver (Original)	Word-scrambled	Null	0.54375
Carver (Original)	Word-scrambled	Null	0.51875
Carver (Original)	Word-scrambled	Null	0.56875
Carver (Original)	Word-scrambled	Null	0.51875
Carver (Original)	Word-scrambled	Null	0.49375
Carver (Original)	Word-scrambled	Null	0.49375
Carver (Original)	Word-scrambled	Null	0.46875
Carver (Original)	Word-scrambled	Null	0.51875
Carver (Original)	Word-scrambled	Null	0.40625
Carver (Original)	Word-scrambled	Null	0.48125
Carver (Original)	Word-scrambled	Null	0.53125
Carver (Original)	Word-scrambled	Null	0.44375
Carver (Original)	Word-scrambled	Null	0.45625
Carver (Original)	Word-scrambled	Null	0.46875
Carver (Original)	Word-scrambled	Null	0.44375
Carver (Original)	Word-scrambled	Null	0.53125
Carver (Original)	Word-scrambled	Null	0.50625
Carver (Original)	Word-scrambled	Null	0.51875
Carver (Original)	Word-scrambled	Null	0.41875
Carver (Original)	Word-scrambled	Null	0.46875
Carver (Original)	Word-scrambled	Null	0.50625
Carver (Original)	Word-scrambled	Null	0.55625
Carver (Original)	Word-scrambled	Null	0.41875
Carver (Original)	Word-scrambled	Null	0.56875
Carver (Original)	Word-scrambled	Null	0.50625
Carver (Original)	Word-scrambled	Null	0.50625
Carver (Original)	Word-scrambled	Null	0.45625
Carver (Original)	Word-scrambled	Null	0.53125
Carver (Original)	Word-scrambled	Null	0.44375
Carver (Original)	Word-scrambled	Null	0.45625
Carver (Original)	Word-scrambled	Null	0.50625
Carver (Original)	Word-scrambled	Null	0.49375
Carver (Original)	Word-scrambled	Null	0.55625
Carver (Original)	Word-scrambled	Null	0.55625
Carver (Original)	Word-scrambled	Null	0.39375
Carver (Original)	Word-scrambled	Null	0.55625
Carver (Original)	Word-scrambled	Null	0.55625
Carver (Original)	Word-scrambled	Null	0.44375
Carver (Original)	Word-scrambled	Null	0.49375
Carver (Original)	Word-scrambled	Null	0.49375
Carver (Original)	Word-scrambled	Null	0.46875
Carver (Original)	Word-scrambled	Null	0.51875
Carver (Original)	Word-scrambled	Null	0.53125
Carver (Original)	Word-scrambled	Null	0.43125
Carver (Original)	Word-scrambled	Null	0.55625
Carver (Original)	Word-scrambled	Null	0.53125
Carver (Original)	Word-scrambled	Null	0.45625
Carver (Original)	Word-scrambled	Null	0.50625
Carver (Original)	Word-scrambled	Null	0.51875
Carver (Original)	Word-scrambled	Null	0.51875
Carver (Original)	Word-scrambled	Null	0.49375
Carver (Original)	Word-scrambled	Null	0.40625
Carver (Original)	Word-scrambled	Null	0.46875
Carver (Original)	Word-scrambled	Null	0.55625
Carver (Original)	Word-scrambled	Null	0.56875
Carver (Original)	Word-scrambled	Null	0.50625
Carver (Original)	Word-scrambled	Null	0.58125
Carver (Original)	Word-scrambled	Null	0.54375
Carver (Original)	Word-scrambled	Null	0.60625
Carver (Original)	Word-scrambled	Null	0.59375
Carver (Original)	Word-scrambled	Null	0.50625
Carver (Original)	Word-scrambled	Null	0.49375
Carver (Original)	Word-scrambled	Null	0.49375
Carver (Original)	Word-scrambled	Null	0.58125
Carver (Original)	Word-scrambled	Null	0.39375
Carver (Original)	Word-scrambled	Null	0.46875
Carver (Original)	Word-scrambled	Null	0.35625
Carver (Original)	Word-scrambled	Null	0.41875
Carver (Original)	Word-scrambled	Null	0.51875
Carver (Original)	Word-scrambled	Null	0.53125
Carver (Original)	Word-scrambled	Null	0.51875
Carver (Original)	Word-scrambled	Null	0.44375
Carver (Original)	Word-scrambled	Null	0.48125
Carver (Original)	Word-scrambled	Null	0.49375
Carver (Original)	Word-scrambled	Null	0.51875
Carver (Original)	Word-scrambled	Null	0.48125
Carver (Original)	Word-scrambled	Null	0.55625
Carver (Original)	Word-scrambled	Null	0.48125
Carver (Original)	Word-scrambled	Null	0.56875
Carver (Original)	Word-scrambled	Null	0.50625
Carver (Original)	Word-scrambled	Null	0.35625
Carver (Original)	Word-scrambled	Null	0.39375
Carver (Original)	Word-scrambled	Null	0.61875
Carver (Original)	Word-scrambled	Null	0.50625
Carver (Original)	Word-scrambled	Null	0.48125
Carver (Original)	Word-scrambled	Null	0.45625
Carver (Original)	Word-scrambled	Null	0.50625
Carver (Original)	Word-scrambled	Null	0.51875
Carver (Original)	Word-scrambled	Null	0.54375
Carver (Original)	Word-scrambled	Null	0.54375
Carver (Original)	Word-scrambled	Null	0.50625
Carver (Original)	Word-scrambled	Null	0.58125
Carver (Original)	Word-scrambled	Null	0.56875
Carver (Original)	Word-scrambled	Null	0.51875
Carver (Original)	Word-scrambled	Null	0.54375
Carver (Original)	Word-scrambled	Null	0.48125
Carver (Original)	Word-scrambled	Null	0.53125
Carver (Original)	Word-scrambled	Null	0.53125
Carver (Original)	Word-scrambled	Null	0.39375
Carver (Original)	Word-scrambled	Null	0.59375
Carver (Original)	Word-scrambled	Null	0.49375
Carver (Original)	Word-scrambled	Null	0.48125
Carver (Original)	Word-scrambled	Null	0.49375
Carver (Original)	Word-scrambled	Null	0.51875
Carver (Original)	Word-scrambled	Null	0.58125
Carver (Original)	Word-scrambled	Null	0.53125
Carver (Original)	Word-scrambled	Null	0.64375
Carver (Original)	Word-scrambled	Null	0.49375
Carver (Original)	Word-scrambled	Null	0.59375
Carver (Original)	Word-scrambled	Null	0.45625
Carver (Original)	Word-scrambled	Null	0.55625
Carver (Original)	Word-scrambled	Null	0.50625
Carver (Original)	Word-scrambled	Null	0.49375
Carver (Original)	Word-scrambled	Null	0.40625
Carver (Original)	Word-scrambled	Null	0.40625
Carver (Original)	Word-scrambled	Null	0.51875
Carver (Original)	Word-scrambled	Null	0.51875
Carver (Original)	Word-scrambled	Null	0.58125
Carver (Original)	Word-scrambled	Null	0.53125
Carver (Original)	Word-scrambled	Null	0.49375
Carver (Original)	Word-scrambled	Null	0.60625
Carver (Original)	Word-scrambled	Null	0.53125
Carver (Original)	Word-scrambled	Null	0.51875
Carver (Original)	Word-scrambled	Null	0.50625
Carver (Original)	Word-scrambled	Null	0.58125
Carver (Original)	Word-scrambled	Null	0.49375
Carver (Original)	Word-scrambled	Null	0.53125
Carver (Original)	Word-scrambled	Null	0.50625
Carver (Original)	Word-scrambled	Null	0.54375
Carver (Original)	Word-scrambled	Null	0.45625
Carver (Original)	Word-scrambled	Null	0.58125
Carver (Original)	Word-scrambled	Null	0.50625
Carver (Original)	Word-scrambled	Null	0.53125
Carver (Original)	Word-scrambled	Null	0.51875
Carver (Original)	Word-scrambled	Null	0.50625
Carver (Original)	Word-scrambled	Null	0.45625
Carver (Original)	Word-scrambled	Null	0.50625
Carver (Original)	Word-scrambled	Null	0.50625
Carver (Original)	Word-scrambled	Null	0.46875
Carver (Original)	Word-scrambled	Null	0.44375
Carver (Original)	Word-scrambled	Null	0.51875
Carver (Original)	Word-scrambled	Null	0.45625
Carver (Original)	Word-scrambled	Null	0.53125
Carver (Original)	Word-scrambled	Null	0.53125
Carver (Original)	Word-scrambled	Null	0.45625
Carver (Original)	Word-scrambled	Null	0.49375
Carver (Original)	Word-scrambled	Null	0.48125
Carver (Original)	Word-scrambled	Null	0.51875
Carver (Original)	Word-scrambled	Null	0.49375
Carver (Original)	Word-scrambled	Null	0.55625
Carver (Original)	Word-scrambled	Null	0.45625
Carver (Original)	Word-scrambled	Null	0.41875
Carver (Original)	Word-scrambled	Null	0.53125
Carver (Original)	Word-scrambled	Null	0.49375
Carver (Original)	Word-scrambled	Null	0.50625
Carver (Original)	Word-scrambled	Null	0.48125
Carver (Original)	Word-scrambled	Null	0.49375
Carver (Original)	Word-scrambled	Null	0.53125
Carver (Original)	Word-scrambled	Null	0.44375
Carver (Original)	Word-scrambled	Null	0.58125
Carver (Original)	Word-scrambled	Null	0.51875
Carver (Original)	Word-scrambled	Null	0.45625
Carver (Original)	Word-scrambled	Null	0.56875
Carver (Original)	Word-scrambled	Null	0.51875
Carver (Original)	Word-scrambled	Null	0.44375
Carver (Original)	Word-scrambled	Null	0.49375
Carver (Original)	Word-scrambled	Null	0.53125
Carver (Original)	Word-scrambled	Null	0.46875
Carver (Original)	Word-scrambled	Null	0.55625
Carver (Original)	Word-scrambled	Null	0.49375
Carver (Original)	Word-scrambled	Null	0.53125
Carver (Original)	Word-scrambled	Null	0.49375
Carver (Original)	Word-scrambled	Null	0.36875
Carver (Original)	Word-scrambled	Null	0.53125
Carver (Original)	Word-scrambled	Null	0.50625
Carver (Original)	Word-scrambled	Null	0.45625
Carver (Original)	Word-scrambled	Null	0.49375
Carver (Original)	Word-scrambled	Null	0.53125
Carver (Original)	Word-scrambled	Null	0.43125
Carver (Original)	Word-scrambled	Null	0.55625
Carver (Original)	Word-scrambled	Null	0.54375
Carver (Original)	Word-scrambled	Null	0.49375
Carver (Original)	Word-scrambled	Null	0.50625
Carver (Original)	Word-scrambled	Null	0.54375
Carver (Original)	Word-scrambled	Null	0.44375
Carver (Original)	Word-scrambled	Null	0.48125
Carver (Original)	Word-scrambled	Null	0.44375
Carver (Original)	Word-scrambled	Null	0.51875
Carver (Original)	Word-scrambled	Null	0.59375
Carver (Original)	Word-scrambled	Null	0.48125
Carver (Original)	Word-scrambled	Null	0.50625
Carver (Original)	Word-scrambled	Null	0.55625
Carver (Original)	Word-scrambled	Null	0.48125
Carver (Original)	Word-scrambled	Null	0.44375
Carver (Original)	Word-scrambled	Null	0.46875
Carver (Original)	Word-scrambled	Null	0.41875
Carver (Original)	Word-scrambled	Null	0.50625
Carver (Original)	Word-scrambled	Null	0.45625
Carver (Original)	Word-scrambled	Null	0.55625
Carver (Original)	Word-scrambled	Null	0.53125
Carver (Original)	Word-scrambled	Null	0.51875
Carver (Original)	Word-scrambled	Null	0.44375
Carver (Original)	Word-scrambled	Null	0.51875
Carver (Original)	Word-scrambled	Null	0.43125
Carver (Original)	Word-scrambled	Null	0.54375
Carver (Original)	Word-scrambled	Null	0.56875
Carver (Original)	Word-scrambled	Null	0.46875
Carver (Original)	Word-scrambled	Null	0.48125
Carver (Original)	Word-scrambled	Null	0.44375
Carver (Original)	Word-scrambled	Null	0.50625
Carver (Original)	Word-scrambled	Null	0.51875
Carver (Original)	Word-scrambled	Null	0.65625
Carver (Original)	Word-scrambled	Null	0.53125
Carver (Original)	Word-scrambled	Null	0.45625
Carver (Original)	Word-scrambled	Null	0.56875
Carver (Original)	Word-scrambled	Null	0.53125
Carver (Original)	Word-scrambled	Null	0.44375
Carver (Original)	Word-scrambled	Null	0.51875
Carver (Original)	Word-scrambled	Null	0.43125
Carver (Original)	Word-scrambled	Null	0.48125
Carver (Original)	Word-scrambled	Null	0.60625
Carver (Original)	Word-scrambled	Null	0.50625
Carver (Original)	Word-scrambled	Null	0.58125
Carver (Original)	Word-scrambled	Null	0.51875
Carver (Original)	Word-scrambled	Null	0.60625
Carver (Original)	Word-scrambled	Null	0.59375
Carver (Original)	Word-scrambled	Null	0.39375
Carver (Original)	Word-scrambled	Null	0.41875
Carver (Original)	Word-scrambled	Null	0.51875
Carver (Original)	Word-scrambled	Null	0.44375
Carver (Original)	Word-scrambled	Null	0.48125
Carver (Original)	Word-scrambled	Null	0.49375
Carver (Original)	Word-scrambled	Null	0.48125
Carver (Original)	Word-scrambled	Null	0.50625
Carver (Original)	Word-scrambled	Null	0.51875
Carver (Original)	Word-scrambled	Null	0.48125
Carver (Original)	Word-scrambled	Null	0.56875
Carver (Original)	Word-scrambled	Null	0.45625
Carver (Original)	Word-scrambled	Null	0.44375
Carver (Original)	Word-scrambled	Null	0.51875
Carver (Original)	Word-scrambled	Null	0.48125
Carver (Original)	Word-scrambled	Null	0.50625
Carver (Original)	Word-scrambled	Null	0.49375
Carver (Original)	Word-scrambled	Null	0.54375
Carver (Original)	Word-scrambled	Null	0.56875
Carver (Original)	Word-scrambled	Null	0.46875
Carver (Original)	Word-scrambled	Null	0.41875
Carver (Original)	Word-scrambled	Null	0.46875
Carver (Original)	Word-scrambled	Null	0.43125
Carver (Original)	Word-scrambled	Null	0.45625
Carver (Original)	Word-scrambled	Null	0.55625
Carver (Original)	Word-scrambled	Null	0.54375
Carver (Original)	Word-scrambled	Null	0.43125
Carver (Original)	Word-scrambled	Null	0.51875
Carver (Original)	Word-scrambled	Null	0.53125
Carver (Original)	Word-scrambled	Null	0.59375
Carver (Original)	Word-scrambled	Null	0.53125
Carver (Original)	Word-scrambled	Null	0.48125
Carver (Original)	Word-scrambled	Null	0.41875
Carver (Original)	Word-scrambled	Null	0.53125
Carver (Original)	Word-scrambled	Null	0.49375
Carver (Original)	Word-scrambled	Null	0.56875
Carver (Original)	Word-scrambled	Null	0.63125
Carver (Original)	Word-scrambled	Null	0.56875
Carver (Original)	Word-scrambled	Null	0.54375
Carver (Original)	Word-scrambled	Null	0.40625
Carver (Original)	Word-scrambled	Null	0.50625
Carver (Original)	Word-scrambled	Null	0.43125
Carver (Original)	Word-scrambled	Null	0.61875
Carver (Original)	Word-scrambled	Null	0.43125
Carver (Original)	Word-scrambled	Null	0.54375
Carver (Original)	Word-scrambled	Null	0.50625
Carver (Original)	Word-scrambled	Null	0.54375
Carver (Original)	Word-scrambled	Null	0.45625
Carver (Original)	Word-scrambled	Null	0.54375
Carver (Original)	Word-scrambled	Null	0.51875
Carver (Original)	Word-scrambled	Null	0.55625
Carver (Original)	Word-scrambled	Null	0.53125
Carver (Original)	Word-scrambled	Null	0.49375
Carver (Original)	Word-scrambled	Null	0.44375
Carver (Original)	Word-scrambled	Null	0.51875
Carver (Original)	Word-scrambled	Null	0.50625
Carver (Original)	Word-scrambled	Null	0.46875
Carver (Original)	Word-scrambled	Null	0.48125
Carver (Original)	Word-scrambled	Null	0.53125
Carver (Original)	Word-scrambled	Null	0.44375
Carver (Original)	Word-scrambled	Null	0.49375
Carver (Original)	Word-scrambled	Null	0.46875
Carver (Original)	Word-scrambled	Null	0.55625
Carver (Original)	Word-scrambled	Null	0.50625
Carver (Original)	Word-scrambled	Null	0.59375
Carver (Original)	Word-scrambled	Null	0.44375
Carver (Original)	Word-scrambled	Null	0.41875
Carver (Original)	Word-scrambled	Null	0.54375
Carver (Original)	Word-scrambled	Null	0.56875
Carver (Original)	Word-scrambled	Null	0.51875
Carver (Original)	Word-scrambled	Null	0.53125
Carver (Original)	Word-scrambled	Null	0.59375
Carver (Original)	Word-scrambled	Null	0.54375
Carver (Original)	Word-scrambled	Null	0.51875
Carver (Original)	Word-scrambled	Null	0.50625
Carver (Original)	Word-scrambled	Null	0.38125
Carver (Original)	Word-scrambled	Null	0.49375
Carver (Original)	Word-scrambled	Null	0.43125
Carver (Original)	Word-scrambled	Null	0.44375
Carver (Original)	Word-scrambled	Null	0.51875
Carver (Original)	Word-scrambled	Null	0.48125
Carver (Original)	Word-scrambled	Null	0.44375
Carver (Original)	Word-scrambled	Null	0.49375
Carver (Original)	Word-scrambled	Null	0.50625
Carver (Original)	Word-scrambled	Null	0.55625
Carver (Original)	Word-scrambled	Null	0.35625
Carver (Original)	Word-scrambled	Null	0.56875
Carver (Original)	Word-scrambled	Null	0.59375
Carver (Original)	Word-scrambled	Null	0.51875
Carver (Original)	Word-scrambled	Null	0.46875
Carver (Original)	Word-scrambled	Null	0.54375
Carver (Original)	Word-scrambled	Null	0.45625
Carver (Original)	Word-scrambled	Null	0.56875
Carver (Original)	Word-scrambled	Null	0.46875
Carver (Original)	Word-scrambled	Null	0.49375
Carver (Original)	Word-scrambled	Null	0.51875
Carver (Original)	Word-scrambled	Null	0.69375
Carver (Original)	Word-scrambled	Null	0.50625
Carver (Original)	Word-scrambled	Null	0.46875
Carver (Original)	Word-scrambled	Null	0.48125
Carver (Original)	Word-scrambled	Null	0.55625
Carver (Original)	Word-scrambled	Null	0.49375
Carver (Original)	Word-scrambled	Null	0.49375
Carver (Original)	Word-scrambled	Null	0.48125
Carver (Original)	Word-scrambled	Null	0.49375
Carver (Original)	Word-scrambled	Null	0.49375
Carver (Original)	Word-scrambled	Null	0.51875
Carver (Original)	Word-scrambled	Null	0.43125
Carver (Original)	Word-scrambled	Null	0.54375
Carver (Original)	Word-scrambled	Null	0.41875
Carver (Original)	Word-scrambled	Null	0.53125
Carver (Original)	Word-scrambled	Null	0.49375
Carver (Original)	Word-scrambled	Null	0.53125
Carver (Original)	Word-scrambled	Null	0.58125
Carver (Original)	Word-scrambled	Null	0.40625
Carver (Original)	Word-scrambled	Null	0.48125
Carver (Original)	Word-scrambled	Null	0.40625
Carver (Original)	Word-scrambled	Null	0.56875
Carver (Original)	Word-scrambled	Null	0.56875
Carver (Original)	Word-scrambled	Null	0.58125
Carver (Original)	Word-scrambled	Null	0.49375
Carver (Original)	Word-scrambled	Null	0.48125
Carver (Original)	Word-scrambled	Null	0.56875
Carver (Original)	Word-scrambled	Null	0.48125
Carver (Original)	Word-scrambled	Null	0.53125
Carver (Original)	Word-scrambled	Null	0.50625
Carver (Original)	Word-scrambled	Null	0.63125
Carver (Original)	Word-scrambled	Null	0.56875
Carver (Original)	Word-scrambled	Null	0.54375
Carver (Original)	Word-scrambled	Null	0.55625
Carver (Original)	Word-scrambled	Null	0.50625
Carver (Original)	Word-scrambled	Null	0.53125
Carver (Original)	Word-scrambled	Null	0.50625
Carver (Original)	Word-scrambled	Null	0.48125
Carver (Original)	Word-scrambled	Null	0.49375
Carver (Original)	Word-scrambled	Null	0.58125
Carver (Original)	Word-scrambled	Null	0.51875
Carver (Original)	Word-scrambled	Null	0.46875
Carver (Original)	Word-scrambled	Null	0.56875
Carver (Original)	Word-scrambled	Null	0.46875
Carver (Original)	Word-scrambled	Null	0.51875
Carver (Original)	Word-scrambled	Null	0.59375
Carver (Original)	Word-scrambled	Null	0.55625
Carver (Original)	Word-scrambled	Null	0.50625
Carver (Original)	Word-scrambled	Null	0.48125
Carver (Original)	Word-scrambled	Null	0.49375
Carver (Original)	Word-scrambled	Null	0.60625
Carver (Original)	Word-scrambled	Null	0.51875
Carver (Original)	Word-scrambled	Null	0.46875
Carver (Original)	Word-scrambled	Null	0.51875
Carver (Original)	Word-scrambled	Null	0.49375
Carver (Original)	Word-scrambled	Null	0.48125
Carver (Original)	Word-scrambled	Null	0.43125
Carver (Original)	Word-scrambled	Null	0.64375
Carver (Original)	Word-scrambled	Null	0.50625
Carver (Original)	Word-scrambled	Null	0.58125
Carver (Original)	Word-scrambled	Null	0.45625
Carver (Original)	Word-scrambled	Null	0.53125
Carver (Original)	Word-scrambled	Null	0.50625
Carver (Original)	Word-scrambled	Null	0.53125
Carver (Original)	Word-scrambled	Null	0.46875
Carver (Original)	Word-scrambled	Null	0.44375
Carver (Original)	Word-scrambled	Null	0.51875
Carver (Original)	Word-scrambled	Null	0.60625
Carver (Original)	Word-scrambled	Null	0.50625
Carver (Original)	Word-scrambled	Null	0.51875
Carver (Original)	Word-scrambled	Null	0.50625
Carver (Original)	Word-scrambled	Null	0.50625
Carver (Original)	Word-scrambled	Null	0.43125
Carver (Original)	Word-scrambled	Null	0.44375
Carver (Original)	Word-scrambled	Null	0.49375
Carver (Original)	Word-scrambled	Null	0.49375
Carver (Original)	Word-scrambled	Null	0.49375
Carver (Original)	Word-scrambled	Null	0.55625
Carver (Original)	Word-scrambled	Null	0.46875
Carver (Original)	Word-scrambled	Null	0.50625
Carver (Original)	Word-scrambled	Null	0.55625
Carver (Original)	Word-scrambled	Null	0.54375
Carver (Original)	Word-scrambled	Null	0.59375
Carver (Original)	Word-scrambled	Null	0.55625
Carver (Original)	Word-scrambled	Null	0.55625
Carver (Original)	Word-scrambled	Null	0.50625
Carver (Original)	Word-scrambled	Null	0.45625
Carver (Original)	Word-scrambled	Null	0.55625
Carver (Original)	Word-scrambled	Null	0.60625
Carver (Original)	Word-scrambled	Null	0.45625
Carver (Original)	Word-scrambled	Null	0.59375
Carver (Original)	Word-scrambled	Null	0.63125
Carver (Original)	Word-scrambled	Null	0.43125
Carver (Original)	Word-scrambled	Null	0.45625
Carver (Original)	Word-scrambled	Null	0.51875
Carver (Original)	Word-scrambled	Null	0.41875
Carver (Original)	Word-scrambled	Null	0.49375
Carver (Original)	Word-scrambled	Null	0.48125
Carver (Original)	Word-scrambled	Null	0.53125
Carver (Original)	Word-scrambled	Null	0.45625
Carver (Original)	Word-scrambled	Null	0.46875
Carver (Original)	Word-scrambled	Null	0.43125
Carver (Original)	Word-scrambled	Null	0.45625
Carver (Original)	Word-scrambled	Null	0.54375
Carver (Original)	Word-scrambled	Null	0.60625
Carver (Original)	Word-scrambled	Null	0.48125
Carver (Original)	Word-scrambled	Null	0.50625
Carver (Original)	Word-scrambled	Null	0.56875
Carver (Original)	Word-scrambled	Null	0.56875
Carver (Original)	Word-scrambled	Null	0.64375
Carver (Original)	Word-scrambled	Null	0.53125
Carver (Original)	Word-scrambled	Null	0.43125
Carver (Original)	Word-scrambled	Null	0.49375
Carver (Original)	Word-scrambled	Null	0.39375
Carver (Original)	Word-scrambled	Null	0.41875
Carver (Original)	Word-scrambled	Null	0.50625
Carver (Original)	Word-scrambled	Null	0.45625
Carver (Original)	Word-scrambled	Null	0.51875
Carver (Original)	Word-scrambled	Null	0.36875
Carver (Original)	Word-scrambled	Null	0.45625
Carver (Original)	Word-scrambled	Null	0.41875
Carver (Original)	Word-scrambled	Null	0.50625
Carver (Original)	Word-scrambled	Null	0.45625
Carver (Original)	Word-scrambled	Null	0.50625
Carver (Original)	Word-scrambled	Null	0.53125
Carver (Original)	Word-scrambled	Null	0.49375
Carver (Original)	Word-scrambled	Null	0.56875
Carver (Original)	Word-scrambled	Null	0.39375
Carver (Original)	Word-scrambled	Null	0.50625
Carver (Original)	Word-scrambled	Null	0.48125
Carver (Original)	Word-scrambled	Null	0.56875
Carver (Original)	Word-scrambled	Null	0.46875
Carver (Original)	Word-scrambled	Null	0.51875
Carver (Original)	Word-scrambled	Null	0.49375
Carver (Original)	Word-scrambled	Null	0.58125
Carver (Original)	Word-scrambled	Null	0.51875
Carver (Original)	Word-scrambled	Null	0.51875
Carver (Original)	Word-scrambled	Null	0.45625
Carver (Original)	Word-scrambled	Null	0.58125
Carver (Original)	Word-scrambled	Null	0.49375
Carver (Original)	Word-scrambled	Null	0.45625
Carver (Original)	Word-scrambled	Null	0.48125
