# Supplementary material for: Narrative thinking lingers in spontaneous thought
Source: Nat Commun. 2022 Aug 6;13:4585. doi: 10.1038/s41467-022-32113-6 (PMC9357042; doi:10.1038/s41467-022-32113-6)
Supplement: Supplementary file 4 — Source Data [file 41467_2022_32113_MOESM4_ESM.zip › Source Data/Main/Figure1C.csv]

ID	Condition	counterbalance	story_version	linger_rating
1002	Intact	0	Carver (Original)	7
1003	Intact	0	Carver (Original)	5
1004	Intact	0	Carver (Original)	7
1006	Intact	1	Carver (Original)	4
1008	Intact	1	Carver (Original)	6
1009	Intact	1	Carver (Original)	5
1010	Intact	1	Carver (Original)	6
1012	Intact	1	Carver (Original)	4
1013	Intact	0	Carver (Original)	7
1014	Intact	0	Carver (Original)	6
1015	Intact	1	Carver (Original)	7
1016	Intact	0	Carver (Original)	4
1017	Intact	1	Carver (Original)	7
1018	Intact	1	Carver (Original)	5
1019	Intact	0	Carver (Original)	4
1020	Intact	0	Carver (Original)	3
1021	Intact	1	Carver (Original)	6
1022	Intact	1	Carver (Original)	2
1023	Intact	0	Carver (Original)	6
1024	Intact	1	Carver (Original)	5
1026	Intact	1	Carver (Original)	5
1027	Intact	0	Carver (Original)	6
1028	Intact	1	Carver (Original)	2
1031	Intact	1	Carver (Original)	6
1032	Intact	0	Carver (Original)	5
1033	Intact	0	Carver (Original)	7
1034	Intact	0	Carver (Original)	5
1035	Intact	0	Carver (Original)	5
1036	Intact	1	Carver (Original)	7
1037	Intact	1	Carver (Original)	6
1038	Intact	1	Carver (Original)	7
1039	Intact	0	Carver (Original)	7
1040	Intact	1	Carver (Original)	5
1041	Intact	0	Carver (Original)	5
1042	Intact	1	Carver (Original)	5
1043	Intact	0	Carver (Original)	4
1044	Intact	1	Carver (Original)	1
1046	Intact	0	Carver (Original)	6
1047	Intact	1	Carver (Original)	7
1048	Intact	0	Carver (Original)	3
1049	Intact	1	Carver (Original)	1
1050	Intact	1	Carver (Original)	7
1051	Intact	1	Carver (Original)	4
1054	Intact	1	Carver (Original)	5
1055	Intact	0	Carver (Original)	6
1057	Intact	1	Carver (Original)	5
1058	Intact	1	Carver (Original)	7
1059	Intact	0	Carver (Original)	4
1060	Intact	0	Carver (Original)	6
1061	Intact	0	Carver (Original)	1
1062	Intact	0	Carver (Original)	7
1063	Intact	0	Carver (Original)	4
1064	Intact	0	Carver (Original)	5
1065	Intact	0	Carver (Original)	5
1066	Intact	0	Carver (Original)	4
1067	Intact	1	Carver (Original)	5
1068	Intact	0	Carver (Original)	5
1069	Intact	0	Carver (Original)	7
1070	Intact	1	Carver (Original)	4
1072	Intact	1	Carver (Original)	5
1074	Intact	1	Carver (Original)	7
1075	Intact	0	Carver (Original)	7
1077	Intact	1	Carver (Original)	1
1078	Intact	0	Carver (Original)	6
1080	Intact	0	Carver (Original)	4
1082	Intact	0	Carver (Original)	3
1083	Intact	1	Carver (Original)	6
1084	Intact	1	Carver (Original)	5
1085	Intact	0	Carver (Original)	7
1086	Intact	1	Carver (Original)	7
1089	Intact	0	Carver (Original)	5
1095	Intact	0	Carver (Original)	6
1096	Intact	0	Carver (Original)	4
1098	Intact	0	Carver (Original)	3
1099	Intact	0	Carver (Original)	5
1105	Intact	1	Carver (Original)	2
1110	Intact	1	Carver (Original)	2
1111	Intact	1	Carver (Original)	5
1113	Intact	1	Carver (Original)	4
1115	Intact	1	Carver (Original)	2
2000	Sentence-scrambled	0	Carver (Original)	5
2002	Sentence-scrambled	0	Carver (Original)	4
2003	Sentence-scrambled	1	Carver (Original)	1
2004	Sentence-scrambled	1	Carver (Original)	7
2005	Sentence-scrambled	0	Carver (Original)	2
2006	Sentence-scrambled	0	Carver (Original)	5
2008	Sentence-scrambled	1	Carver (Original)	3
2009	Sentence-scrambled	0	Carver (Original)	6
2011	Sentence-scrambled	1	Carver (Original)	6
2012	Sentence-scrambled	0	Carver (Original)	5
2013	Sentence-scrambled	1	Carver (Original)	2
2014	Sentence-scrambled	0	Carver (Original)	5
2015	Sentence-scrambled	1	Carver (Original)	3
2016	Sentence-scrambled	0	Carver (Original)	6
2017	Sentence-scrambled	1	Carver (Original)	2
2018	Sentence-scrambled	0	Carver (Original)	5
2019	Sentence-scrambled	1	Carver (Original)	2
2020	Sentence-scrambled	0	Carver (Original)	3
2021	Sentence-scrambled	1	Carver (Original)	7
2022	Sentence-scrambled	1	Carver (Original)	6
2023	Sentence-scrambled	0	Carver (Original)	7
2024	Sentence-scrambled	0	Carver (Original)	6
2025	Sentence-scrambled	1	Carver (Original)	1
2027	Sentence-scrambled	1	Carver (Original)	5
2028	Sentence-scrambled	0	Carver (Original)	5
2029	Sentence-scrambled	0	Carver (Original)	6
2030	Sentence-scrambled	1	Carver (Original)	5
2031	Sentence-scrambled	1	Carver (Original)	5
2032	Sentence-scrambled	0	Carver (Original)	2
2034	Sentence-scrambled	0	Carver (Original)	1
2036	Sentence-scrambled	0	Carver (Original)	1
2038	Sentence-scrambled	0	Carver (Original)	2
2039	Sentence-scrambled	1	Carver (Original)	1
2040	Sentence-scrambled	0	Carver (Original)	6
2042	Sentence-scrambled	1	Carver (Original)	1
2043	Sentence-scrambled	1	Carver (Original)	7
2045	Sentence-scrambled	1	Carver (Original)	3
2046	Sentence-scrambled	1	Carver (Original)	4
2048	Sentence-scrambled	0	Carver (Original)	3
2049	Sentence-scrambled	1	Carver (Original)	3
2050	Sentence-scrambled	0	Carver (Original)	3
2051	Sentence-scrambled	0	Carver (Original)	6
2052	Sentence-scrambled	0	Carver (Original)	5
2055	Sentence-scrambled	0	Carver (Original)	7
2056	Sentence-scrambled	0	Carver (Original)	1
2058	Sentence-scrambled	1	Carver (Original)	6
2059	Sentence-scrambled	0	Carver (Original)	3
2061	Sentence-scrambled	0	Carver (Original)	3
2063	Sentence-scrambled	1	Carver (Original)	4
2065	Sentence-scrambled	0	Carver (Original)	2
2067	Sentence-scrambled	0	Carver (Original)	3
2068	Sentence-scrambled	1	Carver (Original)	2
2070	Sentence-scrambled	1	Carver (Original)	4
2071	Sentence-scrambled	0	Carver (Original)	3
2072	Sentence-scrambled	1	Carver (Original)	4
2073	Sentence-scrambled	0	Carver (Original)	4
2075	Sentence-scrambled	1	Carver (Original)	3
2076	Sentence-scrambled	0	Carver (Original)	2
2079	Sentence-scrambled	0	Carver (Original)	6
2080	Sentence-scrambled	1	Carver (Original)	4
2081	Sentence-scrambled	1	Carver (Original)	2
2083	Sentence-scrambled	1	Carver (Original)	2
2084	Sentence-scrambled	0	Carver (Original)	3
2085	Sentence-scrambled	0	Carver (Original)	2
2086	Sentence-scrambled	0	Carver (Original)	5
2087	Sentence-scrambled	0	Carver (Original)	5
2090	Sentence-scrambled	0	Carver (Original)	5
2091	Sentence-scrambled	0	Carver (Original)	3
2094	Sentence-scrambled	1	Carver (Original)	5
2095	Sentence-scrambled	1	Carver (Original)	4
2097	Sentence-scrambled	0	Carver (Original)	7
2102	Sentence-scrambled	1	Carver (Original)	3
2103	Sentence-scrambled	1	Carver (Original)	5
2104	Sentence-scrambled	1	Carver (Original)	6
2105	Sentence-scrambled	1	Carver (Original)	5
2106	Sentence-scrambled	1	Carver (Original)	4
2107	Sentence-scrambled	1	Carver (Original)	6
2108	Sentence-scrambled	1	Carver (Original)	7
2109	Sentence-scrambled	1	Carver (Original)	2
2111	Sentence-scrambled	1	Carver (Original)	4
3004	Word-scrambled	1	Carver (Original)	6
3006	Word-scrambled	0	Carver (Original)	1
3007	Word-scrambled	0	Carver (Original)	1
3009	Word-scrambled	0	Carver (Original)	1
3016	Word-scrambled	0	Carver (Original)	1
3017	Word-scrambled	0	Carver (Original)	1
3024	Word-scrambled	1	Carver (Original)	5
3026	Word-scrambled	1	Carver (Original)	3
3028	Word-scrambled	0	Carver (Original)	3
3029	Word-scrambled	1	Carver (Original)	1
3031	Word-scrambled	1	Carver (Original)	5
3033	Word-scrambled	1	Carver (Original)	5
3035	Word-scrambled	1	Carver (Original)	4
3036	Word-scrambled	0	Carver (Original)	3
3040	Word-scrambled	0	Carver (Original)	1
3041	Word-scrambled	0	Carver (Original)	1
3043	Word-scrambled	1	Carver (Original)	2
3046	Word-scrambled	0	Carver (Original)	1
3049	Word-scrambled	1	Carver (Original)	4
3050	Word-scrambled	1	Carver (Original)	1
3052	Word-scrambled	1	Carver (Original)	2
3053	Word-scrambled	0	Carver (Original)	1
3060	Word-scrambled	1	Carver (Original)	3
3061	Word-scrambled	1	Carver (Original)	5
3063	Word-scrambled	1	Carver (Original)	3
3066	Word-scrambled	1	Carver (Original)	1
3067	Word-scrambled	0	Carver (Original)	7
3068	Word-scrambled	1	Carver (Original)	2
3071	Word-scrambled	0	Carver (Original)	3
3075	Word-scrambled	1	Carver (Original)	2
3076	Word-scrambled	0	Carver (Original)	1
3077	Word-scrambled	0	Carver (Original)	5
3078	Word-scrambled	0	Carver (Original)	2
3082	Word-scrambled	0	Carver (Original)	1
3084	Word-scrambled	1	Carver (Original)	6
3086	Word-scrambled	1	Carver (Original)	1
3088	Word-scrambled	1	Carver (Original)	2
3090	Word-scrambled	1	Carver (Original)	5
3091	Word-scrambled	1	Carver (Original)	2
3092	Word-scrambled	1	Carver (Original)	3
3093	Word-scrambled	1	Carver (Original)	4
3094	Word-scrambled	0	Carver (Original)	2
3095	Word-scrambled	0	Carver (Original)	1
3098	Word-scrambled	0	Carver (Original)	2
3101	Word-scrambled	1	Carver (Original)	2
3103	Word-scrambled	1	Carver (Original)	5
3104	Word-scrambled	0	Carver (Original)	1
3105	Word-scrambled	1	Carver (Original)	1
3106	Word-scrambled	0	Carver (Original)	2
3107	Word-scrambled	0	Carver (Original)	3
3108	Word-scrambled	1	Carver (Original)	4
3109	Word-scrambled	0	Carver (Original)	1
3110	Word-scrambled	1	Carver (Original)	4
3111	Word-scrambled	0	Carver (Original)	7
3113	Word-scrambled	1	Carver (Original)	2
3114	Word-scrambled	1	Carver (Original)	2
3116	Word-scrambled	0	Carver (Original)	1
3118	Word-scrambled	0	Carver (Original)	2
3120	Word-scrambled	0	Carver (Original)	2
3121	Word-scrambled	1	Carver (Original)	1
3125	Word-scrambled	1	Carver (Original)	1
3128	Word-scrambled	0	Carver (Original)	6
3133	Word-scrambled	0	Carver (Original)	1
3135	Word-scrambled	0	Carver (Original)	3
3139	Word-scrambled	1	Carver (Original)	1
3142	Word-scrambled	0	Carver (Original)	1
3144	Word-scrambled	0	Carver (Original)	5
3151	Word-scrambled	0	Carver (Original)	5
3152	Word-scrambled	0	Carver (Original)	5
3153	Word-scrambled	0	Carver (Original)	2
3157	Word-scrambled	1	Carver (Original)	1
3159	Word-scrambled	1	Carver (Original)	3
3161	Word-scrambled	0	Carver (Original)	6
3162	Word-scrambled	0	Carver (Original)	1
3163	Word-scrambled	0	Carver (Original)	3
3164	Word-scrambled	0	Carver (Original)	3
3166	Word-scrambled	1	Carver (Original)	3
3168	Word-scrambled	1	Carver (Original)	1
3172	Word-scrambled	1	Carver (Original)	2
3173	Word-scrambled	1	Carver (Original)	1
