# Supplementary material for: Narrative thinking lingers in spontaneous thought
Source: Nat Commun. 2022 Aug 6;13:4585. doi: 10.1038/s41467-022-32113-6 (PMC9357042; doi:10.1038/s41467-022-32113-6)
Supplement: Supplementary file 4 — Source Data [file 41467_2022_32113_MOESM4_ESM.zip › Source Data/Main/Figure5.csv]

ID	Condition	counterbalance	story_version	tran_prop	linger_rating
1002	Intact	0	Carver (Original)	0.67032967032967	7
1003	Intact	0	Carver (Original)	0.692307692307692	5
1004	Intact	0	Carver (Original)	0.626373626373626	7
1006	Intact	1	Carver (Original)	0.494505494505495	4
1008	Intact	1	Carver (Original)	0.736263736263736	6
1009	Intact	1	Carver (Original)	0.714285714285714	5
1010	Intact	1	Carver (Original)	0.78021978021978	6
1012	Intact	1	Carver (Original)	0.758241758241758	4
1013	Intact	0	Carver (Original)	0.747252747252747	7
1014	Intact	0	Carver (Original)	0.604395604395604	6
1015	Intact	1	Carver (Original)	0.67032967032967	7
1016	Intact	0	Carver (Original)	0.406593406593407	4
1017	Intact	1	Carver (Original)	0.802197802197802	7
1018	Intact	1	Carver (Original)	0.659340659340659	5
1019	Intact	0	Carver (Original)	0.758241758241758	4
1020	Intact	0	Carver (Original)	0.549450549450549	3
1021	Intact	1	Carver (Original)	0.615384615384615	6
1022	Intact	1	Carver (Original)	0.505494505494505	2
1023	Intact	0	Carver (Original)	0.395604395604396	6
1024	Intact	1	Carver (Original)	0.714285714285714	5
1026	Intact	1	Carver (Original)	0.703296703296703	5
1027	Intact	0	Carver (Original)	0.582417582417582	6
1028	Intact	1	Carver (Original)	0.461538461538462	2
1031	Intact	1	Carver (Original)	0.714285714285714	6
1032	Intact	0	Carver (Original)	0.615384615384615	5
1033	Intact	0	Carver (Original)	0.791208791208791	7
1034	Intact	0	Carver (Original)	0.703296703296703	5
1035	Intact	0	Carver (Original)	0.736263736263736	5
1036	Intact	1	Carver (Original)	0.747252747252747	7
1037	Intact	1	Carver (Original)	0.593406593406593	6
1038	Intact	1	Carver (Original)	0.648351648351648	7
1039	Intact	0	Carver (Original)	0.824175824175824	7
1040	Intact	1	Carver (Original)	0.615384615384615	5
1041	Intact	0	Carver (Original)	0.648351648351648	5
1042	Intact	1	Carver (Original)	0.648351648351648	5
1043	Intact	0	Carver (Original)	0.659340659340659	4
1044	Intact	1	Carver (Original)	0.296703296703297	1
1046	Intact	0	Carver (Original)	0.758241758241758	6
1047	Intact	1	Carver (Original)	0.791208791208791	7
1048	Intact	0	Carver (Original)	0.582417582417582	3
1049	Intact	1	Carver (Original)	0.373626373626374	1
1050	Intact	1	Carver (Original)	0.758241758241758	7
1051	Intact	1	Carver (Original)	0.791208791208791	4
1054	Intact	1	Carver (Original)	0.659340659340659	5
1055	Intact	0	Carver (Original)	0.67032967032967	6
1057	Intact	1	Carver (Original)	0.747252747252747	5
1058	Intact	1	Carver (Original)	0.692307692307692	7
1059	Intact	0	Carver (Original)	0.626373626373626	4
1060	Intact	0	Carver (Original)	0.725274725274725	6
1061	Intact	0	Carver (Original)	0.516483516483517	1
1062	Intact	0	Carver (Original)	0.791208791208791	7
1063	Intact	0	Carver (Original)	0.428571428571429	4
1064	Intact	0	Carver (Original)	0.648351648351648	5
1065	Intact	0	Carver (Original)	0.571428571428571	5
1066	Intact	0	Carver (Original)	0.714285714285714	4
1067	Intact	1	Carver (Original)	0.681318681318681	5
1068	Intact	0	Carver (Original)	0.571428571428571	5
1069	Intact	0	Carver (Original)	0.725274725274725	7
1070	Intact	1	Carver (Original)	0.571428571428571	4
1072	Intact	1	Carver (Original)	0.571428571428571	5
1074	Intact	1	Carver (Original)	0.571428571428571	7
1075	Intact	0	Carver (Original)	0.659340659340659	7
1077	Intact	1	Carver (Original)	0.340659340659341	1
1078	Intact	0	Carver (Original)	0.714285714285714	6
1080	Intact	0	Carver (Original)	0.637362637362637	4
1082	Intact	0	Carver (Original)	0.549450549450549	3
1083	Intact	1	Carver (Original)	0.714285714285714	6
1084	Intact	1	Carver (Original)	0.637362637362637	5
1085	Intact	0	Carver (Original)	0.758241758241758	7
1086	Intact	1	Carver (Original)	0.758241758241758	7
1089	Intact	0	Carver (Original)	0.659340659340659	5
1095	Intact	0	Carver (Original)	0.736263736263736	6
1096	Intact	0	Carver (Original)	0.626373626373626	4
1098	Intact	0	Carver (Original)	0.604395604395604	3
1099	Intact	0	Carver (Original)	0.714285714285714	5
1105	Intact	1	Carver (Original)	0.604395604395604	2
1110	Intact	1	Carver (Original)	0.527472527472527	2
1111	Intact	1	Carver (Original)	0.692307692307692	5
1113	Intact	1	Carver (Original)	0.527472527472527	4
1115	Intact	1	Carver (Original)	0.571428571428571	2
2000	Sentence-scrambled	0	Carver (Original)	0.604395604395604	5
2002	Sentence-scrambled	0	Carver (Original)	0.483516483516484	4
2003	Sentence-scrambled	1	Carver (Original)	0.318681318681319	1
2004	Sentence-scrambled	1	Carver (Original)	0.626373626373626	7
2005	Sentence-scrambled	0	Carver (Original)	0.593406593406593	2
2006	Sentence-scrambled	0	Carver (Original)	0.648351648351648	5
2008	Sentence-scrambled	1	Carver (Original)	0.450549450549451	3
2009	Sentence-scrambled	0	Carver (Original)	0.648351648351648	6
2011	Sentence-scrambled	1	Carver (Original)	0.813186813186813	6
2012	Sentence-scrambled	0	Carver (Original)	0.549450549450549	5
2013	Sentence-scrambled	1	Carver (Original)	0.318681318681319	2
2014	Sentence-scrambled	0	Carver (Original)	0.56043956043956	5
2015	Sentence-scrambled	1	Carver (Original)	0.527472527472527	3
2016	Sentence-scrambled	0	Carver (Original)	0.582417582417582	6
2017	Sentence-scrambled	1	Carver (Original)	0.417582417582418	2
2018	Sentence-scrambled	0	Carver (Original)	0.406593406593407	5
2019	Sentence-scrambled	1	Carver (Original)	0.428571428571429	2
2020	Sentence-scrambled	0	Carver (Original)	0.692307692307692	3
2021	Sentence-scrambled	1	Carver (Original)	0.846153846153846	7
2022	Sentence-scrambled	1	Carver (Original)	0.846153846153846	6
2023	Sentence-scrambled	0	Carver (Original)	0.714285714285714	7
2024	Sentence-scrambled	0	Carver (Original)	0.483516483516484	6
2025	Sentence-scrambled	1	Carver (Original)	0.340659340659341	1
2027	Sentence-scrambled	1	Carver (Original)	0.505494505494505	5
2028	Sentence-scrambled	0	Carver (Original)	0.549450549450549	5
2029	Sentence-scrambled	0	Carver (Original)	0.725274725274725	6
2030	Sentence-scrambled	1	Carver (Original)	0.593406593406593	5
2031	Sentence-scrambled	1	Carver (Original)	0.516483516483517	5
2032	Sentence-scrambled	0	Carver (Original)	0.428571428571429	2
2034	Sentence-scrambled	0	Carver (Original)	0.384615384615385	1
2036	Sentence-scrambled	0	Carver (Original)	0.340659340659341	1
2038	Sentence-scrambled	0	Carver (Original)	0.384615384615385	2
2039	Sentence-scrambled	1	Carver (Original)	0.43956043956044	1
2040	Sentence-scrambled	0	Carver (Original)	0.736263736263736	6
2042	Sentence-scrambled	1	Carver (Original)	0.274725274725275	1
2043	Sentence-scrambled	1	Carver (Original)	0.758241758241758	7
2045	Sentence-scrambled	1	Carver (Original)	0.43956043956044	3
2046	Sentence-scrambled	1	Carver (Original)	0.351648351648352	4
2048	Sentence-scrambled	0	Carver (Original)	0.450549450549451	3
2049	Sentence-scrambled	1	Carver (Original)	0.494505494505495	3
2050	Sentence-scrambled	0	Carver (Original)	0.362637362637363	3
2051	Sentence-scrambled	0	Carver (Original)	0.373626373626374	6
2052	Sentence-scrambled	0	Carver (Original)	0.615384615384615	5
2055	Sentence-scrambled	0	Carver (Original)	0.714285714285714	7
2056	Sentence-scrambled	0	Carver (Original)	0.406593406593407	1
2058	Sentence-scrambled	1	Carver (Original)	0.703296703296703	6
2059	Sentence-scrambled	0	Carver (Original)	0.274725274725275	3
2061	Sentence-scrambled	0	Carver (Original)	0.483516483516484	3
2063	Sentence-scrambled	1	Carver (Original)	0.593406593406593	4
2065	Sentence-scrambled	0	Carver (Original)	0.593406593406593	2
2067	Sentence-scrambled	0	Carver (Original)	0.395604395604396	3
2068	Sentence-scrambled	1	Carver (Original)	0.527472527472527	2
2070	Sentence-scrambled	1	Carver (Original)	0.571428571428571	4
2071	Sentence-scrambled	0	Carver (Original)	0.461538461538462	3
2072	Sentence-scrambled	1	Carver (Original)	0.351648351648352	4
2073	Sentence-scrambled	0	Carver (Original)	0.571428571428571	4
2075	Sentence-scrambled	1	Carver (Original)	0.461538461538462	3
2076	Sentence-scrambled	0	Carver (Original)	0.450549450549451	2
2079	Sentence-scrambled	0	Carver (Original)	0.736263736263736	6
2080	Sentence-scrambled	1	Carver (Original)	0.483516483516484	4
2081	Sentence-scrambled	1	Carver (Original)	0.32967032967033	2
2083	Sentence-scrambled	1	Carver (Original)	0.362637362637363	2
2084	Sentence-scrambled	0	Carver (Original)	0.395604395604396	3
2085	Sentence-scrambled	0	Carver (Original)	0.461538461538462	2
2086	Sentence-scrambled	0	Carver (Original)	0.549450549450549	5
2087	Sentence-scrambled	0	Carver (Original)	0.67032967032967	5
2090	Sentence-scrambled	0	Carver (Original)	0.582417582417582	5
2091	Sentence-scrambled	0	Carver (Original)	0.472527472527473	3
2094	Sentence-scrambled	1	Carver (Original)	0.461538461538462	5
2095	Sentence-scrambled	1	Carver (Original)	0.373626373626374	4
2097	Sentence-scrambled	0	Carver (Original)	0.593406593406593	7
2102	Sentence-scrambled	1	Carver (Original)	0.373626373626374	3
2103	Sentence-scrambled	1	Carver (Original)	0.67032967032967	5
2104	Sentence-scrambled	1	Carver (Original)	0.549450549450549	6
2105	Sentence-scrambled	1	Carver (Original)	0.615384615384615	5
2106	Sentence-scrambled	1	Carver (Original)	0.538461538461538	4
2107	Sentence-scrambled	1	Carver (Original)	0.527472527472527	6
2108	Sentence-scrambled	1	Carver (Original)	0.714285714285714	7
2109	Sentence-scrambled	1	Carver (Original)	0.384615384615385	2
2111	Sentence-scrambled	1	Carver (Original)	0.241758241758242	4
3004	Word-scrambled	1	Carver (Original)	0.692307692307692	6
3006	Word-scrambled	0	Carver (Original)	0.252747252747253	1
3007	Word-scrambled	0	Carver (Original)	0.32967032967033	1
3009	Word-scrambled	0	Carver (Original)	0.274725274725275	1
3016	Word-scrambled	0	Carver (Original)	0.241758241758242	1
3017	Word-scrambled	0	Carver (Original)	0.263736263736264	1
3024	Word-scrambled	1	Carver (Original)	0.549450549450549	5
3026	Word-scrambled	1	Carver (Original)	0.593406593406593	3
3028	Word-scrambled	0	Carver (Original)	0.296703296703297	3
3029	Word-scrambled	1	Carver (Original)	0.340659340659341	1
3031	Word-scrambled	1	Carver (Original)	0.615384615384615	5
3033	Word-scrambled	1	Carver (Original)	0.659340659340659	5
3035	Word-scrambled	1	Carver (Original)	0.197802197802198	4
3036	Word-scrambled	0	Carver (Original)	0.296703296703297	3
3040	Word-scrambled	0	Carver (Original)	0.461538461538462	1
3041	Word-scrambled	0	Carver (Original)	0.274725274725275	1
3043	Word-scrambled	1	Carver (Original)	0.483516483516484	2
3046	Word-scrambled	0	Carver (Original)	0.274725274725275	1
3049	Word-scrambled	1	Carver (Original)	0.505494505494505	4
3050	Word-scrambled	1	Carver (Original)	0.395604395604396	1
3052	Word-scrambled	1	Carver (Original)	0.351648351648352	2
3053	Word-scrambled	0	Carver (Original)	0.32967032967033	1
3060	Word-scrambled	1	Carver (Original)	0.406593406593407	3
3061	Word-scrambled	1	Carver (Original)	0.703296703296703	5
3063	Word-scrambled	1	Carver (Original)	0.362637362637363	3
3066	Word-scrambled	1	Carver (Original)	0.340659340659341	1
3067	Word-scrambled	0	Carver (Original)	0.626373626373626	7
3068	Word-scrambled	1	Carver (Original)	0.318681318681319	2
3071	Word-scrambled	0	Carver (Original)	0.43956043956044	3
3075	Word-scrambled	1	Carver (Original)	0.406593406593407	2
3076	Word-scrambled	0	Carver (Original)	0.296703296703297	1
3077	Word-scrambled	0	Carver (Original)	0.582417582417582	5
3078	Word-scrambled	0	Carver (Original)	0.505494505494505	2
3082	Word-scrambled	0	Carver (Original)	0.307692307692308	1
3084	Word-scrambled	1	Carver (Original)	0.571428571428571	6
3086	Word-scrambled	1	Carver (Original)	0.593406593406593	1
3088	Word-scrambled	1	Carver (Original)	0.296703296703297	2
3090	Word-scrambled	1	Carver (Original)	0.494505494505495	5
3091	Word-scrambled	1	Carver (Original)	0.384615384615385	2
3092	Word-scrambled	1	Carver (Original)	0.604395604395604	3
3093	Word-scrambled	1	Carver (Original)	0.505494505494505	4
3094	Word-scrambled	0	Carver (Original)	0.384615384615385	2
3095	Word-scrambled	0	Carver (Original)	0.318681318681319	1
3098	Word-scrambled	0	Carver (Original)	0.252747252747253	2
3101	Word-scrambled	1	Carver (Original)	0.285714285714286	2
3103	Word-scrambled	1	Carver (Original)	0.769230769230769	5
3104	Word-scrambled	0	Carver (Original)	0.307692307692308	1
3105	Word-scrambled	1	Carver (Original)	0.241758241758242	1
3106	Word-scrambled	0	Carver (Original)	0.285714285714286	2
3107	Word-scrambled	0	Carver (Original)	0.351648351648352	3
3108	Word-scrambled	1	Carver (Original)	0.527472527472527	4
3109	Word-scrambled	0	Carver (Original)	0.32967032967033	1
3110	Word-scrambled	1	Carver (Original)	0.461538461538462	4
3111	Word-scrambled	0	Carver (Original)	0.450549450549451	7
3113	Word-scrambled	1	Carver (Original)	0.318681318681319	2
3114	Word-scrambled	1	Carver (Original)	0.307692307692308	2
3116	Word-scrambled	0	Carver (Original)	0.32967032967033	1
3118	Word-scrambled	0	Carver (Original)	0.340659340659341	2
3120	Word-scrambled	0	Carver (Original)	0.406593406593407	2
3121	Word-scrambled	1	Carver (Original)	0.263736263736264	1
3125	Word-scrambled	1	Carver (Original)	0.351648351648352	1
3128	Word-scrambled	0	Carver (Original)	0.593406593406593	6
3133	Word-scrambled	0	Carver (Original)	0.252747252747253	1
3135	Word-scrambled	0	Carver (Original)	0.340659340659341	3
3139	Word-scrambled	1	Carver (Original)	0.274725274725275	1
3142	Word-scrambled	0	Carver (Original)	0.32967032967033	1
3144	Word-scrambled	0	Carver (Original)	0.659340659340659	5
3151	Word-scrambled	0	Carver (Original)	0.659340659340659	5
3152	Word-scrambled	0	Carver (Original)	0.197802197802198	5
3153	Word-scrambled	0	Carver (Original)	0.43956043956044	2
3157	Word-scrambled	1	Carver (Original)	0.395604395604396	1
3159	Word-scrambled	1	Carver (Original)	0.659340659340659	3
3161	Word-scrambled	0	Carver (Original)	0.516483516483517	6
3162	Word-scrambled	0	Carver (Original)	0.285714285714286	1
3163	Word-scrambled	0	Carver (Original)	0.527472527472527	3
3164	Word-scrambled	0	Carver (Original)	0.483516483516484	3
3166	Word-scrambled	1	Carver (Original)	0.417582417582418	3
3168	Word-scrambled	1	Carver (Original)	0.252747252747253	1
3172	Word-scrambled	1	Carver (Original)	0.32967032967033	2
3173	Word-scrambled	1	Carver (Original)	0.263736263736264	1
1000	Intact	1	Carver (Replication)	0.549450549450549	5
1001	Intact	1	Carver (Replication)	0.56043956043956	7
1002	Intact	1	Carver (Replication)	0.472527472527473	4
1003	Intact	1	Carver (Replication)	0.703296703296703	3
1004	Intact	1	Carver (Replication)	0.494505494505495	4
1006	Intact	1	Carver (Replication)	0.659340659340659	6
1007	Intact	1	Carver (Replication)	0.461538461538462	5
1009	Intact	1	Carver (Replication)	0.791208791208791	6
1010	Intact	1	Carver (Replication)	0.692307692307692	5
1011	Intact	0	Carver (Replication)	0.549450549450549	4
1012	Intact	1	Carver (Replication)	0.637362637362637	5
1014	Intact	0	Carver (Replication)	0.604395604395604	4
1016	Intact	1	Carver (Replication)	0.593406593406593	2
1017	Intact	1	Carver (Replication)	0.318681318681319	2
1018	Intact	1	Carver (Replication)	0.483516483516484	2
1020	Intact	1	Carver (Replication)	0.571428571428571	1
1021	Intact	0	Carver (Replication)	0.626373626373626	6
1022	Intact	0	Carver (Replication)	0.67032967032967	2
1023	Intact	0	Carver (Replication)	0.571428571428571	6
1025	Intact	0	Carver (Replication)	0.67032967032967	6
1026	Intact	0	Carver (Replication)	0.692307692307692	6
1027	Intact	0	Carver (Replication)	0.681318681318681	5
1028	Intact	1	Carver (Replication)	0.43956043956044	2
1029	Intact	1	Carver (Replication)	0.747252747252747	6
1031	Intact	1	Carver (Replication)	0.681318681318681	7
1032	Intact	0	Carver (Replication)	0.615384615384615	6
1033	Intact	0	Carver (Replication)	0.604395604395604	5
1034	Intact	0	Carver (Replication)	0.648351648351648	4
1035	Intact	0	Carver (Replication)	0.681318681318681	5
1036	Intact	0	Carver (Replication)	0.461538461538462	1
1037	Intact	0	Carver (Replication)	0.615384615384615	7
1038	Intact	1	Carver (Replication)	0.659340659340659	6
1039	Intact	0	Carver (Replication)	0.604395604395604	5
1040	Intact	1	Carver (Replication)	0.659340659340659	6
1041	Intact	1	Carver (Replication)	0.538461538461538	5
1042	Intact	0	Carver (Replication)	0.769230769230769	7
1043	Intact	0	Carver (Replication)	0.527472527472527	3
1044	Intact	1	Carver (Replication)	0.703296703296703	6
1046	Intact	0	Carver (Replication)	0.571428571428571	3
1047	Intact	0	Carver (Replication)	0.516483516483517	1
1050	Intact	0	Carver (Replication)	0.637362637362637	5
1052	Intact	0	Carver (Replication)	0.538461538461538	6
1053	Intact	0	Carver (Replication)	0.505494505494505	4
1054	Intact	1	Carver (Replication)	0.67032967032967	6
1055	Intact	1	Carver (Replication)	0.582417582417582	4
1056	Intact	1	Carver (Replication)	0.516483516483517	4
1057	Intact	0	Carver (Replication)	0.648351648351648	4
1058	Intact	0	Carver (Replication)	0.516483516483517	3
1059	Intact	1	Carver (Replication)	0.659340659340659	5
1060	Intact	0	Carver (Replication)	0.494505494505495	5
1061	Intact	0	Carver (Replication)	0.659340659340659	6
1062	Intact	0	Carver (Replication)	0.714285714285714	3
1065	Intact	0	Carver (Replication)	0.538461538461538	6
1066	Intact	0	Carver (Replication)	0.604395604395604	2
1067	Intact	0	Carver (Replication)	0.648351648351648	6
1068	Intact	1	Carver (Replication)	0.549450549450549	5
1069	Intact	1	Carver (Replication)	0.67032967032967	6
1071	Intact	0	Carver (Replication)	0.747252747252747	7
1072	Intact	0	Carver (Replication)	0.582417582417582	4
1073	Intact	1	Carver (Replication)	0.395604395604396	4
1074	Intact	1	Carver (Replication)	0.758241758241758	3
1075	Intact	0	Carver (Replication)	0.703296703296703	6
1076	Intact	1	Carver (Replication)	0.769230769230769	6
1078	Intact	1	Carver (Replication)	0.791208791208791	7
1080	Intact	0	Carver (Replication)	0.703296703296703	7
1081	Intact	1	Carver (Replication)	0.538461538461538	3
1082	Intact	0	Carver (Replication)	0.582417582417582	2
1084	Intact	0	Carver (Replication)	0.659340659340659	5
1086	Intact	1	Carver (Replication)	0.571428571428571	1
1087	Intact	0	Carver (Replication)	0.659340659340659	6
1088	Intact	0	Carver (Replication)	0.648351648351648	6
1090	Intact	1	Carver (Replication)	0.615384615384615	7
1091	Intact	0	Carver (Replication)	0.725274725274725	6
1092	Intact	1	Carver (Replication)	0.395604395604396	1
1093	Intact	0	Carver (Replication)	0.527472527472527	4
1094	Intact	1	Carver (Replication)	0.835164835164835	7
1095	Intact	1	Carver (Replication)	0.615384615384615	6
1097	Intact	1	Carver (Replication)	0.692307692307692	7
1098	Intact	1	Carver (Replication)	0.703296703296703	5
1099	Intact	1	Carver (Replication)	0.626373626373626	5
2000	Sentence-scrambled	0	Carver (Replication)	0.549450549450549	5
2001	Sentence-scrambled	1	Carver (Replication)	0.505494505494505	3
2003	Sentence-scrambled	1	Carver (Replication)	0.681318681318681	6
2005	Sentence-scrambled	1	Carver (Replication)	0.714285714285714	6
2007	Sentence-scrambled	0	Carver (Replication)	0.43956043956044	5
2009	Sentence-scrambled	0	Carver (Replication)	0.395604395604396	5
2010	Sentence-scrambled	1	Carver (Replication)	0.67032967032967	4
2011	Sentence-scrambled	0	Carver (Replication)	0.263736263736264	1
2015	Sentence-scrambled	0	Carver (Replication)	0.769230769230769	6
2016	Sentence-scrambled	0	Carver (Replication)	0.549450549450549	3
2018	Sentence-scrambled	0	Carver (Replication)	0.505494505494505	3
2019	Sentence-scrambled	1	Carver (Replication)	0.472527472527473	3
2020	Sentence-scrambled	0	Carver (Replication)	0.604395604395604	3
2022	Sentence-scrambled	1	Carver (Replication)	0.648351648351648	3
2023	Sentence-scrambled	1	Carver (Replication)	0.516483516483517	3
2024	Sentence-scrambled	1	Carver (Replication)	0.604395604395604	3
2026	Sentence-scrambled	1	Carver (Replication)	0.274725274725275	2
2028	Sentence-scrambled	1	Carver (Replication)	0.626373626373626	5
2031	Sentence-scrambled	1	Carver (Replication)	0.274725274725275	2
2032	Sentence-scrambled	0	Carver (Replication)	0.582417582417582	5
2033	Sentence-scrambled	1	Carver (Replication)	0.406593406593407	2
2034	Sentence-scrambled	1	Carver (Replication)	0.296703296703297	2
2035	Sentence-scrambled	1	Carver (Replication)	0.461538461538462	1
2037	Sentence-scrambled	1	Carver (Replication)	0.483516483516484	7
2038	Sentence-scrambled	0	Carver (Replication)	0.483516483516484	3
2039	Sentence-scrambled	0	Carver (Replication)	0.593406593406593	4
2041	Sentence-scrambled	0	Carver (Replication)	0.32967032967033	2
2043	Sentence-scrambled	1	Carver (Replication)	0.681318681318681	5
2045	Sentence-scrambled	1	Carver (Replication)	0.395604395604396	1
2046	Sentence-scrambled	0	Carver (Replication)	0.417582417582418	5
2047	Sentence-scrambled	0	Carver (Replication)	0.351648351648352	2
2049	Sentence-scrambled	0	Carver (Replication)	0.571428571428571	3
2050	Sentence-scrambled	1	Carver (Replication)	0.428571428571429	7
2051	Sentence-scrambled	0	Carver (Replication)	0.615384615384615	2
2054	Sentence-scrambled	1	Carver (Replication)	0.538461538461538	3
2055	Sentence-scrambled	0	Carver (Replication)	0.428571428571429	2
2056	Sentence-scrambled	0	Carver (Replication)	0.417582417582418	4
2057	Sentence-scrambled	1	Carver (Replication)	0.549450549450549	4
2058	Sentence-scrambled	0	Carver (Replication)	0.362637362637363	1
2059	Sentence-scrambled	0	Carver (Replication)	0.472527472527473	3
2060	Sentence-scrambled	1	Carver (Replication)	0.395604395604396	2
2061	Sentence-scrambled	1	Carver (Replication)	0.571428571428571	7
2062	Sentence-scrambled	0	Carver (Replication)	0.362637362637363	1
2063	Sentence-scrambled	1	Carver (Replication)	0.516483516483517	3
2064	Sentence-scrambled	1	Carver (Replication)	0.593406593406593	6
2065	Sentence-scrambled	0	Carver (Replication)	0.56043956043956	3
2066	Sentence-scrambled	1	Carver (Replication)	0.67032967032967	3
2067	Sentence-scrambled	1	Carver (Replication)	0.373626373626374	2
2068	Sentence-scrambled	1	Carver (Replication)	0.472527472527473	4
2069	Sentence-scrambled	0	Carver (Replication)	0.604395604395604	5
2070	Sentence-scrambled	1	Carver (Replication)	0.263736263736264	1
2071	Sentence-scrambled	0	Carver (Replication)	0.340659340659341	3
2072	Sentence-scrambled	0	Carver (Replication)	0.472527472527473	3
2073	Sentence-scrambled	1	Carver (Replication)	0.571428571428571	3
2074	Sentence-scrambled	1	Carver (Replication)	0.351648351648352	4
2075	Sentence-scrambled	1	Carver (Replication)	0.714285714285714	5
2077	Sentence-scrambled	1	Carver (Replication)	0.296703296703297	3
2078	Sentence-scrambled	0	Carver (Replication)	0.32967032967033	2
2079	Sentence-scrambled	1	Carver (Replication)	0.582417582417582	3
2080	Sentence-scrambled	1	Carver (Replication)	0.461538461538462	3
2081	Sentence-scrambled	0	Carver (Replication)	0.340659340659341	1
2083	Sentence-scrambled	0	Carver (Replication)	0.494505494505495	4
2085	Sentence-scrambled	0	Carver (Replication)	0.450549450549451	2
2086	Sentence-scrambled	0	Carver (Replication)	0.406593406593407	2
2087	Sentence-scrambled	0	Carver (Replication)	0.230769230769231	2
2088	Sentence-scrambled	0	Carver (Replication)	0.450549450549451	3
2089	Sentence-scrambled	1	Carver (Replication)	0.428571428571429	2
2090	Sentence-scrambled	0	Carver (Replication)	0.714285714285714	7
2092	Sentence-scrambled	0	Carver (Replication)	0.483516483516484	2
2093	Sentence-scrambled	0	Carver (Replication)	0.494505494505495	3
2094	Sentence-scrambled	0	Carver (Replication)	0.450549450549451	3
2096	Sentence-scrambled	0	Carver (Replication)	0.505494505494505	4
2098	Sentence-scrambled	0	Carver (Replication)	0.384615384615385	1
2099	Sentence-scrambled	1	Carver (Replication)	0.472527472527473	5
2100	Sentence-scrambled	0	Carver (Replication)	0.571428571428571	5
2101	Sentence-scrambled	1	Carver (Replication)	0.571428571428571	5
2105	Sentence-scrambled	0	Carver (Replication)	0.406593406593407	2
2106	Sentence-scrambled	1	Carver (Replication)	0.615384615384615	6
2109	Sentence-scrambled	1	Carver (Replication)	0.538461538461538	3
2111	Sentence-scrambled	1	Carver (Replication)	0.43956043956044	3
1000	Intact	0	Carver (Rewrite)	0.582417582417582	4
1001	Intact	0	Carver (Rewrite)	0.681318681318681	6
1004	Intact	1	Carver (Rewrite)	0.736263736263736	7
1005	Intact	1	Carver (Rewrite)	0.78021978021978	6
1006	Intact	0	Carver (Rewrite)	0.593406593406593	5
1007	Intact	1	Carver (Rewrite)	0.571428571428571	5
1009	Intact	1	Carver (Rewrite)	0.615384615384615	5
1010	Intact	0	Carver (Rewrite)	0.67032967032967	3
1011	Intact	0	Carver (Rewrite)	0.692307692307692	5
1012	Intact	1	Carver (Rewrite)	0.362637362637363	3
1013	Intact	1	Carver (Rewrite)	0.571428571428571	3
1014	Intact	1	Carver (Rewrite)	0.78021978021978	5
1015	Intact	1	Carver (Rewrite)	0.659340659340659	3
1016	Intact	1	Carver (Rewrite)	0.582417582417582	6
1017	Intact	1	Carver (Rewrite)	0.637362637362637	3
1019	Intact	0	Carver (Rewrite)	0.736263736263736	5
1020	Intact	0	Carver (Rewrite)	0.67032967032967	6
1022	Intact	0	Carver (Rewrite)	0.648351648351648	6
1023	Intact	0	Carver (Rewrite)	0.648351648351648	5
1024	Intact	1	Carver (Rewrite)	0.527472527472527	3
1027	Intact	1	Carver (Rewrite)	0.494505494505495	4
1029	Intact	1	Carver (Rewrite)	0.615384615384615	5
1030	Intact	0	Carver (Rewrite)	0.78021978021978	7
1031	Intact	0	Carver (Rewrite)	0.604395604395604	5
1032	Intact	1	Carver (Rewrite)	0.428571428571429	4
1035	Intact	1	Carver (Rewrite)	0.681318681318681	6
1036	Intact	0	Carver (Rewrite)	0.681318681318681	6
1038	Intact	0	Carver (Rewrite)	0.692307692307692	7
1040	Intact	1	Carver (Rewrite)	0.681318681318681	2
1042	Intact	1	Carver (Rewrite)	0.659340659340659	6
1044	Intact	0	Carver (Rewrite)	0.483516483516484	2
1045	Intact	1	Carver (Rewrite)	0.626373626373626	5
1046	Intact	0	Carver (Rewrite)	0.681318681318681	4
1048	Intact	0	Carver (Rewrite)	0.406593406593407	5
1049	Intact	0	Carver (Rewrite)	0.846153846153846	7
1050	Intact	1	Carver (Rewrite)	0.56043956043956	6
1051	Intact	0	Carver (Rewrite)	0.461538461538462	6
1052	Intact	1	Carver (Rewrite)	0.714285714285714	7
1053	Intact	1	Carver (Rewrite)	0.703296703296703	5
1054	Intact	0	Carver (Rewrite)	0.637362637362637	3
1055	Intact	1	Carver (Rewrite)	0.813186813186813	6
1057	Intact	1	Carver (Rewrite)	0.725274725274725	7
1058	Intact	1	Carver (Rewrite)	0.615384615384615	4
1059	Intact	0	Carver (Rewrite)	0.758241758241758	7
1061	Intact	1	Carver (Rewrite)	0.549450549450549	6
1062	Intact	0	Carver (Rewrite)	0.824175824175824	6
1064	Intact	1	Carver (Rewrite)	0.824175824175824	7
1065	Intact	0	Carver (Rewrite)	0.725274725274725	6
1066	Intact	0	Carver (Rewrite)	0.681318681318681	3
1067	Intact	0	Carver (Rewrite)	0.802197802197802	3
1068	Intact	0	Carver (Rewrite)	0.747252747252747	7
1069	Intact	0	Carver (Rewrite)	0.758241758241758	3
1070	Intact	1	Carver (Rewrite)	0.648351648351648	6
1071	Intact	0	Carver (Rewrite)	0.571428571428571	4
1072	Intact	0	Carver (Rewrite)	0.78021978021978	7
1073	Intact	1	Carver (Rewrite)	0.626373626373626	5
1074	Intact	0	Carver (Rewrite)	0.615384615384615	5
1075	Intact	1	Carver (Rewrite)	0.648351648351648	5
1078	Intact	0	Carver (Rewrite)	0.615384615384615	7
1079	Intact	1	Carver (Rewrite)	0.483516483516484	1
1080	Intact	1	Carver (Rewrite)	0.659340659340659	2
1081	Intact	0	Carver (Rewrite)	0.824175824175824	4
1082	Intact	1	Carver (Rewrite)	0.549450549450549	4
1083	Intact	1	Carver (Rewrite)	0.549450549450549	6
1084	Intact	0	Carver (Rewrite)	0.659340659340659	5
1085	Intact	1	Carver (Rewrite)	0.791208791208791	5
1087	Intact	1	Carver (Rewrite)	0.692307692307692	5
1088	Intact	0	Carver (Rewrite)	0.648351648351648	6
1089	Intact	1	Carver (Rewrite)	0.56043956043956	4
1090	Intact	0	Carver (Rewrite)	0.615384615384615	5
1092	Intact	0	Carver (Rewrite)	0.648351648351648	5
1094	Intact	0	Carver (Rewrite)	0.758241758241758	7
1095	Intact	1	Carver (Rewrite)	0.714285714285714	5
1096	Intact	1	Carver (Rewrite)	0.604395604395604	3
1097	Intact	0	Carver (Rewrite)	0.626373626373626	5
1098	Intact	0	Carver (Rewrite)	0.593406593406593	5
1099	Intact	0	Carver (Rewrite)	0.538461538461538	1
1101	Intact	0	Carver (Rewrite)	0.714285714285714	4
1102	Intact	1	Carver (Rewrite)	0.692307692307692	5
1105	Intact	1	Carver (Rewrite)	0.857142857142857	7
2000	Sentence-scrambled	0	Carver (Rewrite)	0.604395604395604	5
2001	Sentence-scrambled	1	Carver (Rewrite)	0.56043956043956	2
2002	Sentence-scrambled	1	Carver (Rewrite)	0.659340659340659	6
2003	Sentence-scrambled	1	Carver (Rewrite)	0.648351648351648	4
2004	Sentence-scrambled	1	Carver (Rewrite)	0.626373626373626	2
2010	Sentence-scrambled	0	Carver (Rewrite)	0.648351648351648	6
2011	Sentence-scrambled	1	Carver (Rewrite)	0.505494505494505	3
2012	Sentence-scrambled	0	Carver (Rewrite)	0.516483516483517	4
2013	Sentence-scrambled	0	Carver (Rewrite)	0.593406593406593	5
2015	Sentence-scrambled	0	Carver (Rewrite)	0.340659340659341	2
2016	Sentence-scrambled	0	Carver (Rewrite)	0.395604395604396	2
2017	Sentence-scrambled	1	Carver (Rewrite)	0.56043956043956	4
2019	Sentence-scrambled	1	Carver (Rewrite)	0.637362637362637	4
2021	Sentence-scrambled	1	Carver (Rewrite)	0.538461538461538	3
2022	Sentence-scrambled	1	Carver (Rewrite)	0.637362637362637	5
2023	Sentence-scrambled	0	Carver (Rewrite)	0.78021978021978	7
2024	Sentence-scrambled	1	Carver (Rewrite)	0.692307692307692	7
2025	Sentence-scrambled	0	Carver (Rewrite)	0.461538461538462	4
2026	Sentence-scrambled	1	Carver (Rewrite)	0.571428571428571	3
2027	Sentence-scrambled	0	Carver (Rewrite)	0.450549450549451	1
2029	Sentence-scrambled	0	Carver (Rewrite)	0.67032967032967	5
2030	Sentence-scrambled	1	Carver (Rewrite)	0.373626373626374	2
2031	Sentence-scrambled	1	Carver (Rewrite)	0.67032967032967	3
2032	Sentence-scrambled	0	Carver (Rewrite)	0.747252747252747	7
2033	Sentence-scrambled	0	Carver (Rewrite)	0.582417582417582	5
2034	Sentence-scrambled	0	Carver (Rewrite)	0.615384615384615	3
2035	Sentence-scrambled	1	Carver (Rewrite)	0.67032967032967	7
2036	Sentence-scrambled	0	Carver (Rewrite)	0.384615384615385	3
2037	Sentence-scrambled	1	Carver (Rewrite)	0.626373626373626	3
2038	Sentence-scrambled	1	Carver (Rewrite)	0.340659340659341	1
2039	Sentence-scrambled	0	Carver (Rewrite)	0.615384615384615	5
2040	Sentence-scrambled	0	Carver (Rewrite)	0.417582417582418	5
2041	Sentence-scrambled	0	Carver (Rewrite)	0.604395604395604	6
2042	Sentence-scrambled	0	Carver (Rewrite)	0.736263736263736	5
2043	Sentence-scrambled	1	Carver (Rewrite)	0.703296703296703	4
2044	Sentence-scrambled	1	Carver (Rewrite)	0.78021978021978	5
2045	Sentence-scrambled	1	Carver (Rewrite)	0.637362637362637	4
2046	Sentence-scrambled	0	Carver (Rewrite)	0.395604395604396	3
2047	Sentence-scrambled	0	Carver (Rewrite)	0.604395604395604	6
2048	Sentence-scrambled	1	Carver (Rewrite)	0.637362637362637	1
2049	Sentence-scrambled	1	Carver (Rewrite)	0.450549450549451	6
2050	Sentence-scrambled	1	Carver (Rewrite)	0.527472527472527	2
2053	Sentence-scrambled	0	Carver (Rewrite)	0.626373626373626	4
2055	Sentence-scrambled	0	Carver (Rewrite)	0.637362637362637	5
2056	Sentence-scrambled	1	Carver (Rewrite)	0.318681318681319	2
2058	Sentence-scrambled	1	Carver (Rewrite)	0.472527472527473	7
2059	Sentence-scrambled	0	Carver (Rewrite)	0.593406593406593	4
2061	Sentence-scrambled	0	Carver (Rewrite)	0.571428571428571	6
2062	Sentence-scrambled	1	Carver (Rewrite)	0.659340659340659	5
2063	Sentence-scrambled	0	Carver (Rewrite)	0.714285714285714	7
2065	Sentence-scrambled	1	Carver (Rewrite)	0.494505494505495	2
2067	Sentence-scrambled	0	Carver (Rewrite)	0.648351648351648	7
2068	Sentence-scrambled	0	Carver (Rewrite)	0.450549450549451	3
2069	Sentence-scrambled	0	Carver (Rewrite)	0.692307692307692	5
2070	Sentence-scrambled	0	Carver (Rewrite)	0.648351648351648	5
2071	Sentence-scrambled	0	Carver (Rewrite)	0.56043956043956	6
2073	Sentence-scrambled	1	Carver (Rewrite)	0.43956043956044	4
2074	Sentence-scrambled	1	Carver (Rewrite)	0.648351648351648	7
2076	Sentence-scrambled	0	Carver (Rewrite)	0.153846153846154	1
2077	Sentence-scrambled	0	Carver (Rewrite)	0.461538461538462	2
2079	Sentence-scrambled	1	Carver (Rewrite)	0.538461538461538	6
2081	Sentence-scrambled	0	Carver (Rewrite)	0.648351648351648	3
2083	Sentence-scrambled	1	Carver (Rewrite)	0.637362637362637	6
2084	Sentence-scrambled	1	Carver (Rewrite)	0.637362637362637	3
2085	Sentence-scrambled	1	Carver (Rewrite)	0.626373626373626	7
2086	Sentence-scrambled	0	Carver (Rewrite)	0.604395604395604	6
2088	Sentence-scrambled	1	Carver (Rewrite)	0.384615384615385	5
2089	Sentence-scrambled	1	Carver (Rewrite)	0.637362637362637	5
2090	Sentence-scrambled	0	Carver (Rewrite)	0.571428571428571	3
2091	Sentence-scrambled	1	Carver (Rewrite)	0.681318681318681	6
2092	Sentence-scrambled	1	Carver (Rewrite)	0.538461538461538	3
2093	Sentence-scrambled	0	Carver (Rewrite)	0.637362637362637	3
2094	Sentence-scrambled	1	Carver (Rewrite)	0.494505494505495	6
2095	Sentence-scrambled	1	Carver (Rewrite)	0.626373626373626	5
2096	Sentence-scrambled	0	Carver (Rewrite)	0.681318681318681	5
2097	Sentence-scrambled	0	Carver (Rewrite)	0.538461538461538	3
2098	Sentence-scrambled	1	Carver (Rewrite)	0.758241758241758	5
2100	Sentence-scrambled	0	Carver (Rewrite)	0.384615384615385	1
2101	Sentence-scrambled	1	Carver (Rewrite)	0.571428571428571	2
2106	Sentence-scrambled	0	Carver (Rewrite)	0.582417582417582	5
1000	Intact	1	July (Original)	0.615384615384615	6
1001	Intact	0	July (Original)	0.791208791208791	7
1003	Intact	1	July (Original)	0.78021978021978	7
1004	Intact	1	July (Original)	0.67032967032967	6
1005	Intact	0	July (Original)	0.604395604395604	6
1006	Intact	1	July (Original)	0.56043956043956	3
1007	Intact	0	July (Original)	0.736263736263736	3
1008	Intact	0	July (Original)	0.791208791208791	7
1010	Intact	0	July (Original)	0.604395604395604	5
1011	Intact	0	July (Original)	0.615384615384615	6
1012	Intact	1	July (Original)	0.648351648351648	4
1013	Intact	1	July (Original)	0.714285714285714	4
1014	Intact	0	July (Original)	0.307692307692308	1
1016	Intact	1	July (Original)	0.56043956043956	4
1017	Intact	1	July (Original)	0.384615384615385	3
1018	Intact	0	July (Original)	0.604395604395604	5
1019	Intact	1	July (Original)	0.604395604395604	5
1020	Intact	0	July (Original)	0.813186813186813	7
1021	Intact	1	July (Original)	0.824175824175824	6
1022	Intact	1	July (Original)	0.417582417582418	2
1024	Intact	1	July (Original)	0.78021978021978	5
1025	Intact	0	July (Original)	0.846153846153846	7
1027	Intact	1	July (Original)	0.791208791208791	7
1028	Intact	0	July (Original)	0.67032967032967	6
1029	Intact	1	July (Original)	0.747252747252747	7
1030	Intact	0	July (Original)	0.659340659340659	5
1031	Intact	1	July (Original)	0.802197802197802	5
1032	Intact	0	July (Original)	0.648351648351648	4
1034	Intact	1	July (Original)	0.571428571428571	7
1035	Intact	0	July (Original)	0.703296703296703	6
1036	Intact	0	July (Original)	0.593406593406593	3
1039	Intact	0	July (Original)	0.791208791208791	6
1040	Intact	0	July (Original)	0.681318681318681	6
1041	Intact	0	July (Original)	0.813186813186813	7
1042	Intact	1	July (Original)	0.549450549450549	4
1043	Intact	1	July (Original)	0.637362637362637	5
1044	Intact	0	July (Original)	0.758241758241758	7
1045	Intact	0	July (Original)	0.736263736263736	7
1046	Intact	1	July (Original)	0.747252747252747	7
1049	Intact	0	July (Original)	0.582417582417582	6
1050	Intact	1	July (Original)	0.450549450549451	3
1051	Intact	0	July (Original)	0.758241758241758	1
1053	Intact	1	July (Original)	0.395604395604396	2
1054	Intact	1	July (Original)	0.714285714285714	6
1056	Intact	1	July (Original)	0.681318681318681	4
1057	Intact	1	July (Original)	0.604395604395604	4
1058	Intact	0	July (Original)	0.758241758241758	7
1059	Intact	1	July (Original)	0.648351648351648	6
1060	Intact	1	July (Original)	0.758241758241758	7
1061	Intact	0	July (Original)	0.736263736263736	7
1062	Intact	1	July (Original)	0.714285714285714	6
1063	Intact	1	July (Original)	0.681318681318681	6
1064	Intact	1	July (Original)	0.758241758241758	7
1065	Intact	0	July (Original)	0.527472527472527	3
1066	Intact	1	July (Original)	0.791208791208791	7
1067	Intact	0	July (Original)	0.582417582417582	5
1068	Intact	1	July (Original)	0.461538461538462	5
1069	Intact	1	July (Original)	0.758241758241758	6
1070	Intact	0	July (Original)	0.802197802197802	7
1071	Intact	1	July (Original)	0.340659340659341	2
1072	Intact	0	July (Original)	0.747252747252747	6
1073	Intact	0	July (Original)	0.681318681318681	5
1074	Intact	0	July (Original)	0.527472527472527	2
1075	Intact	0	July (Original)	0.758241758241758	5
1076	Intact	0	July (Original)	0.857142857142857	7
1077	Intact	1	July (Original)	0.714285714285714	5
1079	Intact	0	July (Original)	0.758241758241758	6
1080	Intact	1	July (Original)	0.868131868131868	7
1081	Intact	1	July (Original)	0.571428571428571	2
1082	Intact	1	July (Original)	0.340659340659341	5
1083	Intact	0	July (Original)	0.714285714285714	6
1084	Intact	1	July (Original)	0.483516483516484	4
1085	Intact	1	July (Original)	0.736263736263736	5
1086	Intact	1	July (Original)	0.714285714285714	6
1087	Intact	0	July (Original)	0.692307692307692	6
1089	Intact	0	July (Original)	0.637362637362637	5
1090	Intact	0	July (Original)	0.824175824175824	6
1093	Intact	0	July (Original)	0.659340659340659	5
1094	Intact	0	July (Original)	0.571428571428571	3
1097	Intact	0	July (Original)	0.593406593406593	5
2000	Sentence-scrambled	1	July (Original)	0.824175824175824	7
2001	Sentence-scrambled	0	July (Original)	0.373626373626374	4
2002	Sentence-scrambled	0	July (Original)	0.417582417582418	2
2005	Sentence-scrambled	1	July (Original)	0.527472527472527	1
2006	Sentence-scrambled	1	July (Original)	0.516483516483517	2
2007	Sentence-scrambled	0	July (Original)	0.417582417582418	4
2008	Sentence-scrambled	1	July (Original)	0.527472527472527	4
2011	Sentence-scrambled	1	July (Original)	0.472527472527473	4
2012	Sentence-scrambled	0	July (Original)	0.351648351648352	1
2013	Sentence-scrambled	1	July (Original)	0.736263736263736	6
2014	Sentence-scrambled	0	July (Original)	0.505494505494505	1
2015	Sentence-scrambled	1	July (Original)	0.571428571428571	6
2016	Sentence-scrambled	1	July (Original)	0.692307692307692	6
2017	Sentence-scrambled	0	July (Original)	0.494505494505495	4
2018	Sentence-scrambled	1	July (Original)	0.736263736263736	5
2019	Sentence-scrambled	1	July (Original)	0.406593406593407	3
2020	Sentence-scrambled	0	July (Original)	0.571428571428571	5
2021	Sentence-scrambled	0	July (Original)	0.351648351648352	2
2022	Sentence-scrambled	1	July (Original)	0.571428571428571	4
2023	Sentence-scrambled	0	July (Original)	0.56043956043956	3
2024	Sentence-scrambled	1	July (Original)	0.637362637362637	5
2025	Sentence-scrambled	0	July (Original)	0.461538461538462	3
2027	Sentence-scrambled	1	July (Original)	0.637362637362637	5
2028	Sentence-scrambled	0	July (Original)	0.417582417582418	2
2031	Sentence-scrambled	0	July (Original)	0.32967032967033	2
2032	Sentence-scrambled	1	July (Original)	0.571428571428571	5
2035	Sentence-scrambled	1	July (Original)	0.417582417582418	2
2036	Sentence-scrambled	0	July (Original)	0.428571428571429	3
2037	Sentence-scrambled	1	July (Original)	0.406593406593407	3
2038	Sentence-scrambled	1	July (Original)	0.703296703296703	6
2039	Sentence-scrambled	0	July (Original)	0.78021978021978	2
2040	Sentence-scrambled	1	July (Original)	0.549450549450549	4
2041	Sentence-scrambled	1	July (Original)	0.615384615384615	5
2042	Sentence-scrambled	0	July (Original)	0.428571428571429	4
2044	Sentence-scrambled	1	July (Original)	0.626373626373626	5
2045	Sentence-scrambled	0	July (Original)	0.505494505494505	4
2046	Sentence-scrambled	0	July (Original)	0.582417582417582	3
2048	Sentence-scrambled	1	July (Original)	0.296703296703297	2
2049	Sentence-scrambled	1	July (Original)	0.483516483516484	2
2050	Sentence-scrambled	0	July (Original)	0.538461538461538	5
2051	Sentence-scrambled	1	July (Original)	0.516483516483517	5
2053	Sentence-scrambled	0	July (Original)	0.384615384615385	3
2056	Sentence-scrambled	0	July (Original)	0.571428571428571	5
2058	Sentence-scrambled	1	July (Original)	0.527472527472527	3
2059	Sentence-scrambled	0	July (Original)	0.32967032967033	1
2060	Sentence-scrambled	0	July (Original)	0.637362637362637	4
2061	Sentence-scrambled	1	July (Original)	0.384615384615385	7
2062	Sentence-scrambled	0	July (Original)	0.527472527472527	3
2063	Sentence-scrambled	0	July (Original)	0.362637362637363	3
2064	Sentence-scrambled	0	July (Original)	0.56043956043956	5
2066	Sentence-scrambled	1	July (Original)	0.791208791208791	7
2069	Sentence-scrambled	0	July (Original)	0.417582417582418	5
2070	Sentence-scrambled	1	July (Original)	0.637362637362637	7
2071	Sentence-scrambled	0	July (Original)	0.362637362637363	2
2072	Sentence-scrambled	0	July (Original)	0.494505494505495	4
2075	Sentence-scrambled	0	July (Original)	0.340659340659341	2
2076	Sentence-scrambled	0	July (Original)	0.637362637362637	6
2077	Sentence-scrambled	1	July (Original)	0.692307692307692	5
2078	Sentence-scrambled	1	July (Original)	0.450549450549451	1
2079	Sentence-scrambled	1	July (Original)	0.582417582417582	4
2080	Sentence-scrambled	1	July (Original)	0.648351648351648	4
2081	Sentence-scrambled	1	July (Original)	0.593406593406593	3
2083	Sentence-scrambled	1	July (Original)	0.505494505494505	3
2085	Sentence-scrambled	1	July (Original)	0.604395604395604	3
2086	Sentence-scrambled	0	July (Original)	0.406593406593407	2
2087	Sentence-scrambled	1	July (Original)	0.56043956043956	7
2090	Sentence-scrambled	0	July (Original)	0.637362637362637	4
2091	Sentence-scrambled	0	July (Original)	0.472527472527473	5
2092	Sentence-scrambled	0	July (Original)	0.406593406593407	2
2093	Sentence-scrambled	1	July (Original)	0.736263736263736	6
2096	Sentence-scrambled	0	July (Original)	0.516483516483517	4
2097	Sentence-scrambled	1	July (Original)	0.285714285714286	2
2098	Sentence-scrambled	1	July (Original)	0.461538461538462	2
2099	Sentence-scrambled	0	July (Original)	0.384615384615385	2
2100	Sentence-scrambled	1	July (Original)	0.274725274725275	2
2101	Sentence-scrambled	0	July (Original)	0.285714285714286	2
2102	Sentence-scrambled	1	July (Original)	0.417582417582418	2
2103	Sentence-scrambled	0	July (Original)	0.483516483516484	6
2104	Sentence-scrambled	0	July (Original)	0.681318681318681	7
2107	Sentence-scrambled	0	July (Original)	0.604395604395604	5
