# Supplementary material for: Narrative thinking lingers in spontaneous thought
Source: Nat Commun. 2022 Aug 6;13:4585. doi: 10.1038/s41467-022-32113-6 (PMC9357042; doi:10.1038/s41467-022-32113-6)
Supplement: Supplementary file 4 — Source Data [file 41467_2022_32113_MOESM4_ESM.zip › Source Data/Main/Figure6A.csv]

ID	Condition	counterbalance	story_version	linger_rating
1000	Italic	0	Carver (Word-list)	2
1001	Italic	1	Carver (Word-list)	1
1002	Italic	1	Carver (Word-list)	1
1003	Italic	0	Carver (Word-list)	3
1006	Italic	1	Carver (Word-list)	2
1008	Italic	1	Carver (Word-list)	1
1009	Italic	0	Carver (Word-list)	5
1013	Italic	1	Carver (Word-list)	2
1014	Italic	0	Carver (Word-list)	1
1015	Italic	1	Carver (Word-list)	2
1016	Italic	0	Carver (Word-list)	5
1020	Italic	0	Carver (Word-list)	3
1022	Italic	0	Carver (Word-list)	1
1024	Italic	0	Carver (Word-list)	4
1025	Italic	0	Carver (Word-list)	4
1027	Italic	1	Carver (Word-list)	1
1028	Italic	1	Carver (Word-list)	6
1029	Italic	1	Carver (Word-list)	1
1030	Italic	0	Carver (Word-list)	1
1031	Italic	0	Carver (Word-list)	1
1032	Italic	1	Carver (Word-list)	4
1033	Italic	0	Carver (Word-list)	1
1035	Italic	1	Carver (Word-list)	1
1036	Italic	0	Carver (Word-list)	1
1039	Italic	1	Carver (Word-list)	3
1040	Italic	1	Carver (Word-list)	3
1042	Italic	1	Carver (Word-list)	1
1044	Italic	1	Carver (Word-list)	1
1045	Italic	0	Carver (Word-list)	2
1046	Italic	1	Carver (Word-list)	1
1047	Italic	1	Carver (Word-list)	2
1048	Italic	1	Carver (Word-list)	3
1050	Italic	1	Carver (Word-list)	5
1051	Italic	0	Carver (Word-list)	3
1053	Italic	0	Carver (Word-list)	1
1054	Italic	1	Carver (Word-list)	2
1055	Italic	1	Carver (Word-list)	1
1058	Italic	0	Carver (Word-list)	3
1059	Italic	0	Carver (Word-list)	1
1060	Italic	1	Carver (Word-list)	1
1062	Italic	0	Carver (Word-list)	6
1063	Italic	1	Carver (Word-list)	1
1064	Italic	1	Carver (Word-list)	1
1069	Italic	1	Carver (Word-list)	4
1070	Italic	0	Carver (Word-list)	6
1071	Italic	1	Carver (Word-list)	4
1072	Italic	1	Carver (Word-list)	2
1073	Italic	1	Carver (Word-list)	4
1075	Italic	1	Carver (Word-list)	1
1076	Italic	0	Carver (Word-list)	2
1077	Italic	0	Carver (Word-list)	1
1079	Italic	0	Carver (Word-list)	4
1081	Italic	1	Carver (Word-list)	1
1082	Italic	0	Carver (Word-list)	1
1083	Italic	0	Carver (Word-list)	1
1085	Italic	1	Carver (Word-list)	1
1086	Italic	1	Carver (Word-list)	1
1087	Italic	0	Carver (Word-list)	2
1088	Italic	1	Carver (Word-list)	3
1090	Italic	1	Carver (Word-list)	1
1091	Italic	1	Carver (Word-list)	4
1092	Italic	1	Carver (Word-list)	5
1093	Italic	0	Carver (Word-list)	2
1094	Italic	0	Carver (Word-list)	3
1099	Italic	0	Carver (Word-list)	1
1100	Italic	0	Carver (Word-list)	6
1101	Italic	1	Carver (Word-list)	5
1102	Italic	1	Carver (Word-list)	5
1103	Italic	0	Carver (Word-list)	3
1106	Italic	1	Carver (Word-list)	2
1107	Italic	0	Carver (Word-list)	1
1108	Italic	1	Carver (Word-list)	3
1109	Italic	0	Carver (Word-list)	1
1110	Italic	0	Carver (Word-list)	2
1112	Italic	0	Carver (Word-list)	1
1113	Italic	0	Carver (Word-list)	1
1117	Italic	0	Carver (Word-list)	2
1121	Italic	0	Carver (Word-list)	7
1122	Italic	0	Carver (Word-list)	6
1126	Italic	0	Carver (Word-list)	3
2001	Tangible	0	Carver (Word-list)	1
2004	Tangible	1	Carver (Word-list)	3
2007	Tangible	0	Carver (Word-list)	1
2008	Tangible	1	Carver (Word-list)	2
2009	Tangible	0	Carver (Word-list)	2
2010	Tangible	1	Carver (Word-list)	1
2011	Tangible	1	Carver (Word-list)	3
2012	Tangible	1	Carver (Word-list)	2
2014	Tangible	0	Carver (Word-list)	5
2019	Tangible	1	Carver (Word-list)	4
2023	Tangible	0	Carver (Word-list)	6
2024	Tangible	0	Carver (Word-list)	4
2027	Tangible	0	Carver (Word-list)	3
2028	Tangible	1	Carver (Word-list)	3
2029	Tangible	1	Carver (Word-list)	5
2030	Tangible	0	Carver (Word-list)	1
2031	Tangible	0	Carver (Word-list)	5
2036	Tangible	1	Carver (Word-list)	1
2037	Tangible	1	Carver (Word-list)	1
2039	Tangible	0	Carver (Word-list)	6
2040	Tangible	0	Carver (Word-list)	1
2041	Tangible	0	Carver (Word-list)	4
2043	Tangible	1	Carver (Word-list)	4
2044	Tangible	1	Carver (Word-list)	1
2045	Tangible	1	Carver (Word-list)	3
2046	Tangible	0	Carver (Word-list)	2
2047	Tangible	0	Carver (Word-list)	4
2048	Tangible	0	Carver (Word-list)	3
2050	Tangible	1	Carver (Word-list)	2
2051	Tangible	0	Carver (Word-list)	5
2052	Tangible	1	Carver (Word-list)	3
2053	Tangible	0	Carver (Word-list)	4
2054	Tangible	0	Carver (Word-list)	7
2055	Tangible	0	Carver (Word-list)	6
2057	Tangible	0	Carver (Word-list)	2
2058	Tangible	0	Carver (Word-list)	2
2059	Tangible	1	Carver (Word-list)	3
2060	Tangible	0	Carver (Word-list)	6
2061	Tangible	0	Carver (Word-list)	4
2063	Tangible	0	Carver (Word-list)	3
2064	Tangible	1	Carver (Word-list)	1
2065	Tangible	1	Carver (Word-list)	4
2066	Tangible	0	Carver (Word-list)	2
2070	Tangible	0	Carver (Word-list)	3
2071	Tangible	1	Carver (Word-list)	2
2073	Tangible	0	Carver (Word-list)	5
2074	Tangible	0	Carver (Word-list)	2
2076	Tangible	0	Carver (Word-list)	7
2077	Tangible	0	Carver (Word-list)	6
2079	Tangible	0	Carver (Word-list)	4
2080	Tangible	1	Carver (Word-list)	5
2081	Tangible	1	Carver (Word-list)	2
2082	Tangible	1	Carver (Word-list)	3
2084	Tangible	0	Carver (Word-list)	3
2085	Tangible	0	Carver (Word-list)	5
2089	Tangible	1	Carver (Word-list)	2
2090	Tangible	0	Carver (Word-list)	6
2092	Tangible	1	Carver (Word-list)	4
2093	Tangible	1	Carver (Word-list)	5
2094	Tangible	0	Carver (Word-list)	3
2095	Tangible	1	Carver (Word-list)	2
2097	Tangible	0	Carver (Word-list)	3
2098	Tangible	1	Carver (Word-list)	1
2099	Tangible	1	Carver (Word-list)	5
2100	Tangible	0	Carver (Word-list)	4
2105	Tangible	1	Carver (Word-list)	4
2107	Tangible	1	Carver (Word-list)	4
2109	Tangible	0	Carver (Word-list)	3
2112	Tangible	0	Carver (Word-list)	2
2113	Tangible	1	Carver (Word-list)	5
2114	Tangible	0	Carver (Word-list)	2
2116	Tangible	1	Carver (Word-list)	5
2117	Tangible	1	Carver (Word-list)	5
2121	Tangible	1	Carver (Word-list)	3
2122	Tangible	1	Carver (Word-list)	4
2123	Tangible	1	Carver (Word-list)	3
2124	Tangible	1	Carver (Word-list)	2
2125	Tangible	1	Carver (Word-list)	2
2126	Tangible	1	Carver (Word-list)	5
2130	Tangible	1	Carver (Word-list)	3
3000	Theme	0	Carver (Word-list)	3
3001	Theme	0	Carver (Word-list)	3
3004	Theme	0	Carver (Word-list)	5
3007	Theme	1	Carver (Word-list)	5
3009	Theme	0	Carver (Word-list)	5
3011	Theme	1	Carver (Word-list)	4
3012	Theme	1	Carver (Word-list)	6
3015	Theme	0	Carver (Word-list)	6
3017	Theme	0	Carver (Word-list)	2
3020	Theme	0	Carver (Word-list)	1
3026	Theme	1	Carver (Word-list)	4
3028	Theme	1	Carver (Word-list)	5
3030	Theme	1	Carver (Word-list)	4
3031	Theme	0	Carver (Word-list)	3
3032	Theme	1	Carver (Word-list)	4
3034	Theme	0	Carver (Word-list)	5
3037	Theme	0	Carver (Word-list)	3
3038	Theme	0	Carver (Word-list)	6
3039	Theme	0	Carver (Word-list)	2
3040	Theme	0	Carver (Word-list)	4
3041	Theme	0	Carver (Word-list)	3
3042	Theme	0	Carver (Word-list)	4
3043	Theme	0	Carver (Word-list)	5
3044	Theme	0	Carver (Word-list)	4
3046	Theme	1	Carver (Word-list)	3
3047	Theme	0	Carver (Word-list)	5
3048	Theme	1	Carver (Word-list)	6
3049	Theme	0	Carver (Word-list)	5
3050	Theme	0	Carver (Word-list)	2
3052	Theme	0	Carver (Word-list)	4
3054	Theme	1	Carver (Word-list)	2
3055	Theme	1	Carver (Word-list)	4
3056	Theme	1	Carver (Word-list)	5
3057	Theme	0	Carver (Word-list)	6
3058	Theme	0	Carver (Word-list)	4
3060	Theme	0	Carver (Word-list)	5
3061	Theme	1	Carver (Word-list)	4
3066	Theme	1	Carver (Word-list)	5
3067	Theme	1	Carver (Word-list)	6
3068	Theme	0	Carver (Word-list)	7
3069	Theme	1	Carver (Word-list)	2
3070	Theme	1	Carver (Word-list)	4
3073	Theme	1	Carver (Word-list)	5
3074	Theme	1	Carver (Word-list)	7
3075	Theme	0	Carver (Word-list)	3
3077	Theme	0	Carver (Word-list)	4
3078	Theme	0	Carver (Word-list)	4
3080	Theme	1	Carver (Word-list)	4
3082	Theme	0	Carver (Word-list)	1
3083	Theme	1	Carver (Word-list)	5
3084	Theme	1	Carver (Word-list)	2
3087	Theme	0	Carver (Word-list)	7
3090	Theme	1	Carver (Word-list)	5
3091	Theme	0	Carver (Word-list)	1
3092	Theme	1	Carver (Word-list)	6
3093	Theme	1	Carver (Word-list)	5
3094	Theme	0	Carver (Word-list)	5
3095	Theme	0	Carver (Word-list)	5
3097	Theme	1	Carver (Word-list)	4
3098	Theme	1	Carver (Word-list)	3
3099	Theme	0	Carver (Word-list)	4
3101	Theme	0	Carver (Word-list)	5
3106	Theme	1	Carver (Word-list)	5
3107	Theme	0	Carver (Word-list)	3
3108	Theme	1	Carver (Word-list)	4
3110	Theme	1	Carver (Word-list)	5
3111	Theme	1	Carver (Word-list)	6
3112	Theme	1	Carver (Word-list)	7
3113	Theme	1	Carver (Word-list)	7
3114	Theme	1	Carver (Word-list)	6
3115	Theme	1	Carver (Word-list)	6
3116	Theme	1	Carver (Word-list)	5
3119	Theme	0	Carver (Word-list)	2
3121	Theme	0	Carver (Word-list)	4
3122	Theme	0	Carver (Word-list)	5
3123	Theme	0	Carver (Word-list)	6
3129	Theme	1	Carver (Word-list)	4
3130	Theme	1	Carver (Word-list)	3
3132	Theme	1	Carver (Word-list)	5
3133	Theme	1	Carver (Word-list)	6
4001	Story	1	Carver (Word-list)	4
4002	Story	0	Carver (Word-list)	5
4003	Story	0	Carver (Word-list)	3
4005	Story	0	Carver (Word-list)	1
4007	Story	0	Carver (Word-list)	7
4008	Story	1	Carver (Word-list)	4
4009	Story	1	Carver (Word-list)	6
4010	Story	0	Carver (Word-list)	6
4012	Story	1	Carver (Word-list)	3
4013	Story	0	Carver (Word-list)	2
4014	Story	0	Carver (Word-list)	4
4016	Story	1	Carver (Word-list)	5
4017	Story	1	Carver (Word-list)	6
4019	Story	0	Carver (Word-list)	6
4020	Story	0	Carver (Word-list)	7
4021	Story	1	Carver (Word-list)	4
4022	Story	0	Carver (Word-list)	4
4024	Story	0	Carver (Word-list)	1
4025	Story	0	Carver (Word-list)	4
4026	Story	0	Carver (Word-list)	3
4027	Story	1	Carver (Word-list)	5
4028	Story	0	Carver (Word-list)	7
4029	Story	0	Carver (Word-list)	6
4031	Story	0	Carver (Word-list)	5
4032	Story	0	Carver (Word-list)	5
4034	Story	1	Carver (Word-list)	4
4035	Story	0	Carver (Word-list)	4
4038	Story	0	Carver (Word-list)	5
4039	Story	1	Carver (Word-list)	3
4040	Story	0	Carver (Word-list)	NA
4041	Story	0	Carver (Word-list)	5
4042	Story	1	Carver (Word-list)	3
4046	Story	0	Carver (Word-list)	6
4047	Story	0	Carver (Word-list)	6
4049	Story	1	Carver (Word-list)	6
4050	Story	1	Carver (Word-list)	3
4051	Story	1	Carver (Word-list)	5
4052	Story	0	Carver (Word-list)	5
4053	Story	0	Carver (Word-list)	5
4054	Story	0	Carver (Word-list)	6
4055	Story	0	Carver (Word-list)	4
4056	Story	1	Carver (Word-list)	5
4057	Story	0	Carver (Word-list)	5
4059	Story	1	Carver (Word-list)	4
4060	Story	1	Carver (Word-list)	4
4061	Story	1	Carver (Word-list)	6
4062	Story	0	Carver (Word-list)	5
4063	Story	0	Carver (Word-list)	6
4064	Story	1	Carver (Word-list)	4
4065	Story	1	Carver (Word-list)	5
4067	Story	0	Carver (Word-list)	5
4068	Story	1	Carver (Word-list)	6
4070	Story	0	Carver (Word-list)	5
4072	Story	1	Carver (Word-list)	6
4073	Story	1	Carver (Word-list)	5
4075	Story	0	Carver (Word-list)	6
4076	Story	0	Carver (Word-list)	5
4078	Story	1	Carver (Word-list)	5
4080	Story	0	Carver (Word-list)	4
4082	Story	1	Carver (Word-list)	5
4086	Story	0	Carver (Word-list)	6
4087	Story	1	Carver (Word-list)	5
4089	Story	1	Carver (Word-list)	4
4090	Story	0	Carver (Word-list)	6
4091	Story	1	Carver (Word-list)	5
4092	Story	0	Carver (Word-list)	4
4094	Story	1	Carver (Word-list)	2
4095	Story	0	Carver (Word-list)	3
4096	Story	1	Carver (Word-list)	5
4098	Story	1	Carver (Word-list)	3
4099	Story	0	Carver (Word-list)	3
4100	Story	1	Carver (Word-list)	6
4101	Story	1	Carver (Word-list)	2
4102	Story	1	Carver (Word-list)	3
4110	Story	1	Carver (Word-list)	6
4111	Story	1	Carver (Word-list)	6
4113	Story	1	Carver (Word-list)	7
4115	Story	1	Carver (Word-list)	4
4116	Story	1	Carver (Word-list)	7
4117	Story	1	Carver (Word-list)	6
