# Supplementary material for: Narrative thinking lingers in spontaneous thought
Source: Nat Commun. 2022 Aug 6;13:4585. doi: 10.1038/s41467-022-32113-6 (PMC9357042; doi:10.1038/s41467-022-32113-6)
Supplement: Supplementary file 4 — Source Data [file 41467_2022_32113_MOESM4_ESM.zip › Source Data/Main/_README_Main.md]

**Overall**
This ReadMe describes the source data from the *main manuscript* (Bellana, Mahabal & Honey; Nature Communications, 2022). Each figure has a corresponding dataset (.csv), the contents of which are described below:

-----------------------------------
**Figure 1C.csv**

*ID* - An anonymous identification number specific to each participant within each dataset.
- **Note**:  ID numbers were generated per dataset, so participant 1000 in Carver (Original) is NOT the same individual as participant 1000 in Carver (rewrite).

*condition* - Identifies which of the three experimental conditions (i.e., intact, sentence-scrambled, or word-scrambled) each participant was assigned to. For a detailed description of the experimental conditions, see Methods: Experiment 1 in the main manuscript and the Supplemental Methods section in Supplemental Information.

*counterbalance* - Participants were presented one of two words before beginning to generate their free association words. For datasets associated with the Carver story, counterbalance = 0 indicates that pre-story free association was cued with the word “water” while post-story free association was cued with the word “body”. Counterbalance = 1 indicates a reversed cue-order (i.e., pre-story cue: “body”; post-story cue: “water”). For datasets associated with the July story, counterbalance = 0 indicates that pre-story cue: “secret” and post-story cue: “plane”. Counterbalance = 1 indicates a reversed cue-order.

*story_version* - Identifies which version of the story each participant read. For more details, see Methods: Experiment 1 ("Narrative stimuli") in the main manuscript and the Supplemental Methods section in Supplemental Information.

*linger_rating* - Each participant's self-reported feeling that the story lingered in their mind after reading. Measured on a scale of 1 (not at all) to 7 (very much).

-----------------------------------
**Figure 1D**

*story_version* - Identifies which version of the story each participant read. For more details, see Methods: Experiment 1 ("Narrative stimuli") in the main manuscript and the Supplemental Methods section in Supplemental Information. In this case only Carver(Original) is being looked at.

*condition* - Identifies which of the three experimental conditions (i.e., intact, sentence-scrambled, or word-scrambled) each participant was assigned to. For a detailed description of the experimental conditions, see Methods: Experiment 1 in the main manuscript and the Supplemental Methods section in Supplemental Information.

*model* - Identifies whether classifier accuracy is based on true data or randomly shuffled null distribution. For an explanation of how the null distribution was gathered, see caption Figure 1. (D) in the main manuscript.

*Accuracy* - Accuracy of the trained document classifier in correctly identifying whether a free association (FA) chain was generated pre-story or post-story.

-----------------------------------
**Figure 2A.csv**

*ID* - An anonymous identification number specific to each participant within each dataset.
- **Note**:  ID numbers were generated per dataset, so participant 1000 in Carver (Original) is NOT the same individual as participant 1000 in Carver (rewrite).

*condition* - Identifies which of the three experimental conditions (i.e., intact, sentence-scrambled, or word-scrambled) each participant was assigned to. For a detailed description of the experimental conditions, see Methods: Experiment 1 in the main manuscript and the Supplemental Methods section in Supplemental Information.

*counterbalance* - Participants were presented one of two words before beginning to generate their free association words. For datasets associated with the Carver story, counterbalance = 0 indicates that pre-story free association was cued with the word “water” while post-story free association was cued with the word “body”. Counterbalance = 1 indicates a reversed cue-order (i.e., pre-story cue: “body”; post-story cue: “water”). For datasets associated with the July story, counterbalance = 0 indicates that pre-story cue: “secret” and post-story cue: “plane”. Counterbalance = 1 indicates a reversed cue-order.

*story_version* - Identifies which version of each story the participant read. For more details, see Methods: Experiment 1 ("Narrative stimuli") in the main manuscript and the Supplemental Methods section in Supplemental Information.

*linger_rating* - Each participant's self-reported feeling that the story lingered in their mind after reading. Measured on a scale of 1 (not at all) to 7 (very much).

-----------------------------------
**Figure 2B.csv**

*story_version* - Identifies which version of the story each participant read. For more details, see Methods: Experiment 1 ("Narrative stimuli") in the main manuscript and the Supplemental Methods section in Supplemental Information.

*condition* - Identifies which of the three experimental conditions (i.e., intact, sentence-scrambled, or word-scrambled) each participant was assigned to. For a detailed description of the experimental conditions, see Methods: Experiment 1 in the main manuscript and the Supplemental Methods section in Supplemental Information.

*model* - Identifies whether classifier accuracy is based on true data or randomly shuffled null distribution. For an explanation of how the null distribution was gathered, see caption Figure 2. (B) in the main manuscript.

*Accuracy* - Accuracy of the trained document classifier in correctly identifying whether a free association (FA) chain was generated pre-story or post-story.

-----------------------------------
**Figure 3**
*Each column heading will be described only once across the three spreadsheets within Figure 3.*

*first column - blank header* - A reference number for each word.

*word* - A list of all unique words from participants' free association chains.

*fa1_p* - Proportion of pre-story free association chains that contained a given word.

*fa2_p* - Proportion of post-story free association chains that contained a given word.

*fa2_bias* - A difference score representing the likelihood a given word would be generated in a post-story free association chain relative to pre-story (i.e., fa2_p - fa1_p).

*fa1_bias* - A difference score representing the likelihood a given word would be generated in a pre-story free association chain relative to post-story (i.e., fa1_p - fa2_p).

*fa2_oddsratio* - The proportion of post-story free association chains containing a given word divided by the proportion of pre-story free association chains containing the same word. (fa2_p/fa1_p)

*fa1_oddsratio* - The proportion of pre-story free association chains containing a given word divided by the proportion of post-story free association chains containing the same word. (fa1_p/fa2_p)

-----------------------------------
**Figure 4A.csv**

*ID* - An anonymous identification number specific to each participant within each dataset.
- **Note**:  ID numbers were generated per dataset, so participant 1000 in Carver (Original) is NOT the same individual as participant 1000 in Carver (rewrite).

*condition* - Identifies which of the three experimental conditions (i.e., intact, sentence-scrambled, or word-scrambled) each participant was assigned to. For a detailed description of the experimental conditions, see Methods: Experiment 1 in the main manuscript and the Supplemental Methods section in Supplemental Information.

*story_version* - Identifies which version of each story the participant read. For more details, see Methods: Experiment 1 ("Narrative stimuli") in the main manuscript and the Supplemental Methods section in Supplemental Information.

*phase* - Identifies whether the data is from the pre- or post-story phase.

*mean* - Average theme similarity across the full 5-minutes of free association. For a detailed explanation, see Methods: Experiment 1 ("Analysis of free association chains").

*plotID* - An ID value given to each participant's pre- and post-story mean theme similarity scores for each story. This ID is unique for each unique participant across all datasets.

-----------------------------------
**Figure 4B.csv**

*condition* - Identifies which of the three experimental conditions (i.e., intact, sentence-scrambled, or word-scrambled) each participant was assigned to. For a detailed description of the experimental conditions, see Methods: Experiment 1 in the main manuscript and the Supplemental Methods section in Supplemental Information.

*story_version* - Identifies which version of each story the participant read. For more details, see Methods: Experiment 1 ("Narrative stimuli") in the main manuscript and the Supplemental Methods section in Supplemental Information.

*bin_label* - Identifies sequences of ten free associates. (e.g., 1-10 is the first 10 free associates, 11-20 is the next 10 free associates, etc.)

*df* - Degrees of freedom when comparing post- against pre-story theme similarity for a given bin.

*t* - t-statistic from a two-tailed paired t-test comparing post- against pre-story theme similarity for a given bin.

*p* - p-value when comparing post- against pre-story theme similarity for a given bin.

*fdr* - False discovery rate corrected p-value.

*d* - Cohen's *d* when comparing post- against pre-story theme similarity for a given bin.

*d-uci* - Upper 95% confidence interval above the Cohen's *d* estimate.

*d-lci* - Lower 95% confidence interval below the Cohen's *d* estimate.

-----------------------------------
**Figure 5.csv**

*ID* - An anonymous identification number specific to each participant within each dataset.
- **Note**:  ID numbers were generated per dataset, so participant 1000 in Carver (Original) is NOT the same individual as participant 1000 in Carver (rewrite).

*condition* - Identifies which of the three experimental conditions (i.e., intact, sentence-scrambled, or word-scrambled) each participant was assigned to. For a detailed description of the experimental conditions, see Methods: Experiment 1 in the main manuscript and the Supplemental Methods section in Supplemental Information.

*counterbalance* - Participants were presented one of two words before beginning to generate their free association words. For datasets associated with the Carver story, counterbalance = 0 indicates that pre-story free association was cued with the word “water” while post-story free association was cued with the word “body”. Counterbalance = 1 indicates a reversed cue-order (i.e., pre-story cue: “body”; post-story cue: “water”). For datasets associated with the July story, counterbalance = 0 indicates that pre-story cue: “secret” and post-story cue: “plane”. Counterbalance = 1 indicates a reversed cue-order.

*story_version* - Identifies which version of the story each participant read. For more details, see Methods: Experiment 1 ("Narrative stimuli") in the main manuscript and the Supplemental Methods section in Supplemental Information.

*tran_prop* - Each participant's self-reported feeling of transportation as they read the story (Green & Brock, 2000). Transportation was presented as a proportion with a maximum value of 1. For an explanation of how transportation was measured, see Methods: Experiment 1 in the main manuscript ("Experimental Procedure: Narrative transportation").

*linger_rating* - Each participant's self-reported feeling that the story lingered in their mind after reading. Measured on a scale of 1 (not at all) to 7 (very much).

-----------------------------------
**Figure 6A.csv**

*ID* - An anonymous identification number specific to each participant within each dataset.
- **Note**:  ID numbers were generated per dataset, so participant 1000 in Carver (Original) is NOT the same individual as participant 1000 in Carver (rewrite).

*condition* - Identifies which of the four experimental conditions (i.e., story, theme, tangible, italic) each participant was assigned to. For a detailed description of the experimental conditions, see Methods: Experiment 2 in the main manuscript and the Supplemental Methods section in Supplemental Information.

*counterbalance* - Participants were presented one of two words before beginning to generate their free association words. For datasets associated with the Carver story, counterbalance = 0 indicates that pre-story free association was cued with the word “water” while post-story free association was cued with the word “body”. Counterbalance = 1 indicates a reversed cue-order (i.e., pre-story cue: “body”; post-story cue: “water”). For datasets associated with the July story, counterbalance = 0 indicates that pre-story cue: “secret” and post-story cue: “plane”. Counterbalance = 1 indicates a reversed cue-order.

*story_version* - Identifies which version of the story each participant read. For more details, see Methods: Experiment 2 ("Word-list") in the main manuscript and the Supplemental Methods section in Supplemental Information.

*linger_rating* - Each participant's self-reported feeling that the story lingered in their mind after reading. Measured on a scale of 1 (not at all) to 7 (very much).

-----------------------------------
**Figure 6B.csv**

*story_version* - Identifies which version of the story each participant read. For more details, see Methods: Experiment 2 ("Word-list") in the main manuscript and the Supplemental Methods section in Supplemental Information.

*condition* - Identifies which of the four experimental conditions (i.e., story, theme, tangible, italic) each participant was assigned to. For a detailed description of the experimental conditions, see Methods: Experiment 2 in the main manuscript and the Supplemental Methods section in Supplemental Information.

*model* - Identifies whether classifier accuracy is based on true data or randomly shuffled null distribution. For an explanation of how the null distribution was gathered, see caption Figure 2. (B) in the main manuscript.

*Accuracy* - Accuracy of the trained document classifier in correctly identifying whether a free association (FA) chain was generated pre-story or post-story.

-----------------------------------
**Figure 6C**
*Each column heading will be described only once across the four spreadsheets within Figure 6C.*

*first column - blank header* - A reference number for each word.

*word* - A list of all unique words from participants' free association chains.

*fa1_p* - Proportion of pre-story free association chains that contained a given word.

*fa2_p* - Proportion of post-story free association chains that contained a given word.

*fa2_bias* - A difference score representing the likelihood a given word would be generated in a post-story free association chain relative to pre-story (i.e., fa2_p - fa1_p).

*fa1_bias* - A difference score representing the likelihood a given word would be generated in a pre-story free association chain relative to post-story (i.e., fa1_p - fa2_p).

*fa2_oddsratio* - The proportion of post-story free association chains containing a given word divided by the proportion of pre-story free association chains containing the same word. (fa2_p/fa1_p)

*fa1_oddsratio* - The proportion of pre-story free association chains containing a given word divided by the proportion of post-story free association chains containing the same word. (fa1_p/fa2_p)

-----------------------------------
**Figure 6D.csv**

*ID* - An anonymous identification number specific to each participant within each dataset.
- **Note**:  ID numbers were generated per dataset, so participant 1000 in Carver (Original) is NOT the same individual as participant 1000 in Carver (rewrite).

*condition* - Identifies which of the four experimental conditions (i.e., story, theme, tangible, italic) each participant was assigned to. For a detailed description of the experimental conditions, see Methods: Experiment 2 in the main manuscript and the Supplemental Methods section in Supplemental Information.

*story_version* - Identifies which version of the story each participant read. For more details, see Methods: Experiment 2 ("Word-list") in the main manuscript and the Supplemental Methods section in Supplemental Information.

*phase* - Identifies whether the data is from the pre- or post-story phase.

*mean* - Average theme similarity across the full 5-minutes of free association. For a detailed explanation, see Methods: Experiment 2 ("Analysis of free association chains").

*plotID* - An ID value given to each participant's pre- and post-story mean theme similarity scores for each story. This ID is unique for each unique participant across all datasets.
