# Supplementary material for: Narrative thinking lingers in spontaneous thought
Source: Nat Commun. 2022 Aug 6;13:4585. doi: 10.1038/s41467-022-32113-6 (PMC9357042; doi:10.1038/s41467-022-32113-6)
Supplement: Supplementary file 4 — Source Data [file 41467_2022_32113_MOESM4_ESM.zip › Source Data/Main/Figure6D.csv]

ID	Condition	story_version	phase	mean	plotID
1000	Italic	Carver (Word-list)	Pre	0.362706897046504	1
1000	Italic	Carver (Word-list)	Post	0.316746904416551	1
1001	Italic	Carver (Word-list)	Pre	0.279144377745893	2
1001	Italic	Carver (Word-list)	Post	0.278596277193013	2
1002	Italic	Carver (Word-list)	Pre	0.200771695422251	3
1002	Italic	Carver (Word-list)	Post	0.245811071509951	3
1003	Italic	Carver (Word-list)	Pre	0.254238885381531	4
1003	Italic	Carver (Word-list)	Post	0.232692531934759	4
1006	Italic	Carver (Word-list)	Pre	0.206489234475394	5
1006	Italic	Carver (Word-list)	Post	0.251230418746568	5
1008	Italic	Carver (Word-list)	Pre	0.244103547651341	6
1008	Italic	Carver (Word-list)	Post	0.292336114450509	6
1009	Italic	Carver (Word-list)	Pre	0.252668047399324	7
1009	Italic	Carver (Word-list)	Post	0.229422647063095	7
1013	Italic	Carver (Word-list)	Pre	0.263057176727323	8
1013	Italic	Carver (Word-list)	Post	0.256837627830513	8
1014	Italic	Carver (Word-list)	Pre	0.308632115937167	9
1014	Italic	Carver (Word-list)	Post	0.336976578105593	9
1015	Italic	Carver (Word-list)	Pre	0.256674710194797	10
1015	Italic	Carver (Word-list)	Post	0.31325885270465	10
1016	Italic	Carver (Word-list)	Pre	0.338634834400634	11
1016	Italic	Carver (Word-list)	Post	0.22131648750426	11
1020	Italic	Carver (Word-list)	Pre	0.321214019986402	12
1020	Italic	Carver (Word-list)	Post	0.284164167453861	12
1022	Italic	Carver (Word-list)	Pre	0.317573613125443	13
1022	Italic	Carver (Word-list)	Post	0.233359282493759	13
1024	Italic	Carver (Word-list)	Pre	0.253136520391853	14
1024	Italic	Carver (Word-list)	Post	0.231272226496261	14
1025	Italic	Carver (Word-list)	Pre	0.260335785251265	15
1025	Italic	Carver (Word-list)	Post	0.261918898994247	15
1027	Italic	Carver (Word-list)	Pre	0.17275729087633	16
1027	Italic	Carver (Word-list)	Post	0.263777433567847	16
1028	Italic	Carver (Word-list)	Pre	0.24665972891668	17
1028	Italic	Carver (Word-list)	Post	0.256211960174604	17
1029	Italic	Carver (Word-list)	Pre	0.347428646818877	18
1029	Italic	Carver (Word-list)	Post	0.313475524780721	18
1030	Italic	Carver (Word-list)	Pre	0.23740574391771	19
1030	Italic	Carver (Word-list)	Post	0.235570599543706	19
1031	Italic	Carver (Word-list)	Pre	0.301529768124196	20
1031	Italic	Carver (Word-list)	Post	0.31302460608148	20
1032	Italic	Carver (Word-list)	Pre	0.277172024463042	21
1032	Italic	Carver (Word-list)	Post	0.307319915849234	21
1033	Italic	Carver (Word-list)	Pre	0.247100294844913	22
1033	Italic	Carver (Word-list)	Post	0.229541258953178	22
1035	Italic	Carver (Word-list)	Pre	0.293964570475229	23
1035	Italic	Carver (Word-list)	Post	0.298737720632371	23
1036	Italic	Carver (Word-list)	Pre	0.269686646002074	24
1036	Italic	Carver (Word-list)	Post	0.244347000720328	24
1039	Italic	Carver (Word-list)	Pre	0.273661571889613	25
1039	Italic	Carver (Word-list)	Post	0.231052537939074	25
1040	Italic	Carver (Word-list)	Pre	0.209618162370834	26
1040	Italic	Carver (Word-list)	Post	0.263560890005173	26
1042	Italic	Carver (Word-list)	Pre	0.287587454928008	27
1042	Italic	Carver (Word-list)	Post	0.275573561969203	27
1044	Italic	Carver (Word-list)	Pre	0.233254573704644	28
1044	Italic	Carver (Word-list)	Post	0.238582957763412	28
1045	Italic	Carver (Word-list)	Pre	0.260332251400461	29
1045	Italic	Carver (Word-list)	Post	0.259323085145365	29
1046	Italic	Carver (Word-list)	Pre	0.268780782861559	30
1046	Italic	Carver (Word-list)	Post	0.274328806028089	30
1047	Italic	Carver (Word-list)	Pre	0.285218382060819	31
1047	Italic	Carver (Word-list)	Post	0.264977238744312	31
1048	Italic	Carver (Word-list)	Pre	0.2652981966231	32
1048	Italic	Carver (Word-list)	Post	0.248846411888509	32
1050	Italic	Carver (Word-list)	Pre	0.306717984721738	33
1050	Italic	Carver (Word-list)	Post	0.385244555617525	33
1051	Italic	Carver (Word-list)	Pre	0.304191169104283	34
1051	Italic	Carver (Word-list)	Post	0.265519833373727	34
1053	Italic	Carver (Word-list)	Pre	0.206528976024657	35
1053	Italic	Carver (Word-list)	Post	0.252529515743492	35
1054	Italic	Carver (Word-list)	Pre	0.354654407374121	36
1054	Italic	Carver (Word-list)	Post	0.316311253252301	36
1055	Italic	Carver (Word-list)	Pre	0.221852529665474	37
1055	Italic	Carver (Word-list)	Post	0.150031693520836	37
1058	Italic	Carver (Word-list)	Pre	0.258498853681976	38
1058	Italic	Carver (Word-list)	Post	0.25307798478943	38
1059	Italic	Carver (Word-list)	Pre	0.272704414857972	39
1059	Italic	Carver (Word-list)	Post	0.289030789872551	39
1060	Italic	Carver (Word-list)	Pre	0.348680680710286	40
1060	Italic	Carver (Word-list)	Post	0.309682028293748	40
1062	Italic	Carver (Word-list)	Pre	0.279448592494528	41
1062	Italic	Carver (Word-list)	Post	0.258911370818318	41
1063	Italic	Carver (Word-list)	Pre	0.370407521288995	42
1063	Italic	Carver (Word-list)	Post	0.189507010212031	42
1064	Italic	Carver (Word-list)	Pre	0.308991141465784	43
1064	Italic	Carver (Word-list)	Post	0.211891845376723	43
1069	Italic	Carver (Word-list)	Pre	0.335328921839976	44
1069	Italic	Carver (Word-list)	Post	0.325108298759849	44
1070	Italic	Carver (Word-list)	Pre	0.329024957334085	45
1070	Italic	Carver (Word-list)	Post	0.324111311214255	45
1071	Italic	Carver (Word-list)	Pre	0.226846322860798	46
1071	Italic	Carver (Word-list)	Post	0.218537371023669	46
1072	Italic	Carver (Word-list)	Pre	0.307290529257718	47
1072	Italic	Carver (Word-list)	Post	0.349402383067527	47
1073	Italic	Carver (Word-list)	Pre	0.238111224335843	48
1073	Italic	Carver (Word-list)	Post	0.244525570667575	48
1075	Italic	Carver (Word-list)	Pre	0.302743798081399	49
1075	Italic	Carver (Word-list)	Post	0.273486125421368	49
1076	Italic	Carver (Word-list)	Pre	0.30957674659205	50
1076	Italic	Carver (Word-list)	Post	0.301230236646734	50
1077	Italic	Carver (Word-list)	Pre	0.325651952359752	51
1077	Italic	Carver (Word-list)	Post	0.285977921770278	51
1079	Italic	Carver (Word-list)	Pre	0.377244810397395	52
1079	Italic	Carver (Word-list)	Post	0.377584253493519	52
1081	Italic	Carver (Word-list)	Pre	0.321470329396856	53
1081	Italic	Carver (Word-list)	Post	0.246760450765204	53
1082	Italic	Carver (Word-list)	Pre	0.283550894405755	54
1082	Italic	Carver (Word-list)	Post	0.265146067316202	54
1083	Italic	Carver (Word-list)	Pre	0.298695483254105	55
1083	Italic	Carver (Word-list)	Post	0.309304246936582	55
1085	Italic	Carver (Word-list)	Pre	0.308132749840699	56
1085	Italic	Carver (Word-list)	Post	0.322459681770267	56
1086	Italic	Carver (Word-list)	Pre	0.34038261378276	57
1086	Italic	Carver (Word-list)	Post	0.269755132902003	57
1087	Italic	Carver (Word-list)	Pre	0.258620226213788	58
1087	Italic	Carver (Word-list)	Post	0.235677899497547	58
1088	Italic	Carver (Word-list)	Pre	0.355068016719919	59
1088	Italic	Carver (Word-list)	Post	0.346602009345867	59
1090	Italic	Carver (Word-list)	Pre	0.188562491269401	60
1090	Italic	Carver (Word-list)	Post	0.250304919520827	60
1091	Italic	Carver (Word-list)	Pre	0.329512512050615	61
1091	Italic	Carver (Word-list)	Post	0.317581295062907	61
1092	Italic	Carver (Word-list)	Pre	0.321458734061739	62
1092	Italic	Carver (Word-list)	Post	0.293533727289853	62
1093	Italic	Carver (Word-list)	Pre	0.33560544049172	63
1093	Italic	Carver (Word-list)	Post	0.26763767460443	63
1094	Italic	Carver (Word-list)	Pre	0.272517517795577	64
1094	Italic	Carver (Word-list)	Post	0.252362756466833	64
1099	Italic	Carver (Word-list)	Pre	0.309204745783515	65
1099	Italic	Carver (Word-list)	Post	0.269606281410405	65
1100	Italic	Carver (Word-list)	Pre	0.239270846769234	66
1100	Italic	Carver (Word-list)	Post	0.22869364795251	66
1101	Italic	Carver (Word-list)	Pre	0.272951782550118	67
1101	Italic	Carver (Word-list)	Post	0.378855101215344	67
1102	Italic	Carver (Word-list)	Pre	0.217790323756671	68
1102	Italic	Carver (Word-list)	Post	0.262634588620986	68
1103	Italic	Carver (Word-list)	Pre	0.24379416665078	69
1103	Italic	Carver (Word-list)	Post	0.231952754393012	69
1106	Italic	Carver (Word-list)	Pre	0.242918442217188	70
1106	Italic	Carver (Word-list)	Post	0.274845966622061	70
1107	Italic	Carver (Word-list)	Pre	0.276911789698278	71
1107	Italic	Carver (Word-list)	Post	0.252586456879829	71
1108	Italic	Carver (Word-list)	Pre	0.347901201820485	72
1108	Italic	Carver (Word-list)	Post	0.310328714444251	72
1109	Italic	Carver (Word-list)	Pre	0.241181412755441	73
1109	Italic	Carver (Word-list)	Post	0.23357546310309	73
1110	Italic	Carver (Word-list)	Pre	0.288940436974499	74
1110	Italic	Carver (Word-list)	Post	0.263474445707969	74
1112	Italic	Carver (Word-list)	Pre	0.307170388136192	75
1112	Italic	Carver (Word-list)	Post	0.297620638686494	75
1113	Italic	Carver (Word-list)	Pre	0.193382225082783	76
1113	Italic	Carver (Word-list)	Post	0.273235947352932	76
1117	Italic	Carver (Word-list)	Pre	0.224286698450944	77
1117	Italic	Carver (Word-list)	Post	0.208820027310903	77
1121	Italic	Carver (Word-list)	Pre	0.164161395495498	78
1121	Italic	Carver (Word-list)	Post	0.213937132807413	78
1122	Italic	Carver (Word-list)	Pre	0.277905114508713	79
1122	Italic	Carver (Word-list)	Post	0.289316870726541	79
1126	Italic	Carver (Word-list)	Pre	0.224229764126896	80
1126	Italic	Carver (Word-list)	Post	0.28029321077296	80
2001	Tangible	Carver (Word-list)	Pre	0.264108807159633	81
2001	Tangible	Carver (Word-list)	Post	0.264523002695669	81
2004	Tangible	Carver (Word-list)	Pre	0.293296470902468	82
2004	Tangible	Carver (Word-list)	Post	0.259879568148833	82
2007	Tangible	Carver (Word-list)	Pre	0.278097383152313	83
2007	Tangible	Carver (Word-list)	Post	0.301381408942428	83
2008	Tangible	Carver (Word-list)	Pre	0.263221008004155	84
2008	Tangible	Carver (Word-list)	Post	0.243911138564707	84
2009	Tangible	Carver (Word-list)	Pre	0.287023851633177	85
2009	Tangible	Carver (Word-list)	Post	0.290844193714572	85
2010	Tangible	Carver (Word-list)	Pre	0.21803885388885	86
2010	Tangible	Carver (Word-list)	Post	0.209692138937226	86
2011	Tangible	Carver (Word-list)	Pre	0.286899352548993	87
2011	Tangible	Carver (Word-list)	Post	0.277298013699645	87
2012	Tangible	Carver (Word-list)	Pre	0.304151664898545	88
2012	Tangible	Carver (Word-list)	Post	0.311273795554315	88
2014	Tangible	Carver (Word-list)	Pre	0.21657106963135	89
2014	Tangible	Carver (Word-list)	Post	0.240079871595938	89
2019	Tangible	Carver (Word-list)	Pre	0.309140417522272	90
2019	Tangible	Carver (Word-list)	Post	0.369873045605759	90
2023	Tangible	Carver (Word-list)	Pre	0.284846614198617	91
2023	Tangible	Carver (Word-list)	Post	0.348756361763943	91
2024	Tangible	Carver (Word-list)	Pre	0.24799642259038	92
2024	Tangible	Carver (Word-list)	Post	0.266614750960593	92
2027	Tangible	Carver (Word-list)	Pre	0.289459121428564	93
2027	Tangible	Carver (Word-list)	Post	0.298515242254829	93
2028	Tangible	Carver (Word-list)	Pre	0.264469324301203	94
2028	Tangible	Carver (Word-list)	Post	0.282236508017951	94
2029	Tangible	Carver (Word-list)	Pre	0.318828666577612	95
2029	Tangible	Carver (Word-list)	Post	0.363404447183774	95
2030	Tangible	Carver (Word-list)	Pre	0.277974206031091	96
2030	Tangible	Carver (Word-list)	Post	0.213858944700575	96
2031	Tangible	Carver (Word-list)	Pre	0.353680742514292	97
2031	Tangible	Carver (Word-list)	Post	0.276893903825194	97
2036	Tangible	Carver (Word-list)	Pre	0.199788194288809	98
2036	Tangible	Carver (Word-list)	Post	0.238148391116346	98
2037	Tangible	Carver (Word-list)	Pre	0.253523773202779	99
2037	Tangible	Carver (Word-list)	Post	0.286630311371492	99
2039	Tangible	Carver (Word-list)	Pre	0.31474291967151	100
2039	Tangible	Carver (Word-list)	Post	0.294207115829332	100
2040	Tangible	Carver (Word-list)	Pre	0.257577493958233	101
2040	Tangible	Carver (Word-list)	Post	0.232713232571551	101
2041	Tangible	Carver (Word-list)	Pre	0.289386249710078	102
2041	Tangible	Carver (Word-list)	Post	0.254648508089628	102
2043	Tangible	Carver (Word-list)	Pre	0.308248342029863	103
2043	Tangible	Carver (Word-list)	Post	0.235671391775014	103
2044	Tangible	Carver (Word-list)	Pre	0.249774170565794	104
2044	Tangible	Carver (Word-list)	Post	0.304849583236916	104
2045	Tangible	Carver (Word-list)	Pre	0.301352124959221	105
2045	Tangible	Carver (Word-list)	Post	0.274389063197334	105
2046	Tangible	Carver (Word-list)	Pre	0.309978182887672	106
2046	Tangible	Carver (Word-list)	Post	0.272799005752209	106
2047	Tangible	Carver (Word-list)	Pre	0.331817546394532	107
2047	Tangible	Carver (Word-list)	Post	0.348260267751495	107
2048	Tangible	Carver (Word-list)	Pre	0.277653128797564	108
2048	Tangible	Carver (Word-list)	Post	0.24111557504306	108
2050	Tangible	Carver (Word-list)	Pre	0.189458019388246	109
2050	Tangible	Carver (Word-list)	Post	0.305874175141113	109
2051	Tangible	Carver (Word-list)	Pre	0.30149604078936	110
2051	Tangible	Carver (Word-list)	Post	0.288817736748098	110
2052	Tangible	Carver (Word-list)	Pre	0.36137192516912	111
2052	Tangible	Carver (Word-list)	Post	0.352852433039397	111
2053	Tangible	Carver (Word-list)	Pre	0.296502212452916	112
2053	Tangible	Carver (Word-list)	Post	0.310337355221115	112
2054	Tangible	Carver (Word-list)	Pre	0.25827527670735	113
2054	Tangible	Carver (Word-list)	Post	0.310470814520382	113
2055	Tangible	Carver (Word-list)	Pre	0.253016694700922	114
2055	Tangible	Carver (Word-list)	Post	0.326247044977869	114
2057	Tangible	Carver (Word-list)	Pre	0.26509483976118	115
2057	Tangible	Carver (Word-list)	Post	0.25129246455614	115
2058	Tangible	Carver (Word-list)	Pre	0.235474272246456	116
2058	Tangible	Carver (Word-list)	Post	0.218972070676921	116
2059	Tangible	Carver (Word-list)	Pre	0.217983388846045	117
2059	Tangible	Carver (Word-list)	Post	0.21719700117816	117
2060	Tangible	Carver (Word-list)	Pre	0.294180648854281	118
2060	Tangible	Carver (Word-list)	Post	0.274755000476747	118
2061	Tangible	Carver (Word-list)	Pre	0.261432111215347	119
2061	Tangible	Carver (Word-list)	Post	0.323137293320467	119
2063	Tangible	Carver (Word-list)	Pre	0.227141206610981	120
2063	Tangible	Carver (Word-list)	Post	0.27005233567189	120
2064	Tangible	Carver (Word-list)	Pre	0.169114834407185	121
2064	Tangible	Carver (Word-list)	Post	0.268543288114313	121
2065	Tangible	Carver (Word-list)	Pre	0.244103239845566	122
2065	Tangible	Carver (Word-list)	Post	0.272605863314516	122
2066	Tangible	Carver (Word-list)	Pre	0.293293938149751	123
2066	Tangible	Carver (Word-list)	Post	0.205980604865354	123
2070	Tangible	Carver (Word-list)	Pre	0.246187417322832	124
2070	Tangible	Carver (Word-list)	Post	0.333858322374316	124
2071	Tangible	Carver (Word-list)	Pre	0.239522083968729	125
2071	Tangible	Carver (Word-list)	Post	0.258324572476066	125
2073	Tangible	Carver (Word-list)	Pre	0.312367884819296	126
2073	Tangible	Carver (Word-list)	Post	0.280594661224227	126
2074	Tangible	Carver (Word-list)	Pre	0.264753919267051	127
2074	Tangible	Carver (Word-list)	Post	0.316312504016604	127
2076	Tangible	Carver (Word-list)	Pre	0.278701899503832	128
2076	Tangible	Carver (Word-list)	Post	0.180770749741076	128
2077	Tangible	Carver (Word-list)	Pre	0.261708113915648	129
2077	Tangible	Carver (Word-list)	Post	0.336857206523148	129
2079	Tangible	Carver (Word-list)	Pre	0.28556635671357	130
2079	Tangible	Carver (Word-list)	Post	0.28482544102627	130
2080	Tangible	Carver (Word-list)	Pre	0.171015058207017	131
2080	Tangible	Carver (Word-list)	Post	0.222927092549565	131
2081	Tangible	Carver (Word-list)	Pre	0.277490193612589	132
2081	Tangible	Carver (Word-list)	Post	0.293794999852814	132
2082	Tangible	Carver (Word-list)	Pre	0.277282419514489	133
2082	Tangible	Carver (Word-list)	Post	0.320976629272158	133
2084	Tangible	Carver (Word-list)	Pre	0.245770486268737	134
2084	Tangible	Carver (Word-list)	Post	0.354218654532173	134
2085	Tangible	Carver (Word-list)	Pre	0.307415027633076	135
2085	Tangible	Carver (Word-list)	Post	0.23337586520319	135
2089	Tangible	Carver (Word-list)	Pre	0.255374885717458	136
2089	Tangible	Carver (Word-list)	Post	0.309058066314341	136
2090	Tangible	Carver (Word-list)	Pre	0.323905758400269	137
2090	Tangible	Carver (Word-list)	Post	0.342176626794597	137
2092	Tangible	Carver (Word-list)	Pre	0.414900456472429	138
2092	Tangible	Carver (Word-list)	Post	0.376756711147777	138
2093	Tangible	Carver (Word-list)	Pre	0.262696692466753	139
2093	Tangible	Carver (Word-list)	Post	0.278486908436387	139
2094	Tangible	Carver (Word-list)	Pre	0.210298338527593	140
2094	Tangible	Carver (Word-list)	Post	0.296279437018302	140
2095	Tangible	Carver (Word-list)	Pre	0.225056964878891	141
2095	Tangible	Carver (Word-list)	Post	0.262898251273487	141
2097	Tangible	Carver (Word-list)	Pre	0.290850753896797	142
2097	Tangible	Carver (Word-list)	Post	0.278177216665674	142
2098	Tangible	Carver (Word-list)	Pre	0.292693846439186	143
2098	Tangible	Carver (Word-list)	Post	0.251373717630244	143
2099	Tangible	Carver (Word-list)	Pre	0.308103106550052	144
2099	Tangible	Carver (Word-list)	Post	0.255388589389329	144
2100	Tangible	Carver (Word-list)	Pre	0.23033864989052	145
2100	Tangible	Carver (Word-list)	Post	0.251127652071915	145
2105	Tangible	Carver (Word-list)	Pre	0.238570015170987	146
2105	Tangible	Carver (Word-list)	Post	0.300569479864962	146
2107	Tangible	Carver (Word-list)	Pre	0.23780755348133	147
2107	Tangible	Carver (Word-list)	Post	0.198744437789794	147
2109	Tangible	Carver (Word-list)	Pre	0.257392458393875	148
2109	Tangible	Carver (Word-list)	Post	0.238712632189087	148
2112	Tangible	Carver (Word-list)	Pre	0.290877643439724	149
2112	Tangible	Carver (Word-list)	Post	0.312835438737339	149
2113	Tangible	Carver (Word-list)	Pre	0.32066077470297	150
2113	Tangible	Carver (Word-list)	Post	0.294545541316009	150
2114	Tangible	Carver (Word-list)	Pre	0.294182043882872	151
2114	Tangible	Carver (Word-list)	Post	0.241664273277515	151
2116	Tangible	Carver (Word-list)	Pre	0.213590532099087	152
2116	Tangible	Carver (Word-list)	Post	0.292773626515541	152
2117	Tangible	Carver (Word-list)	Pre	0.302809773488153	153
2117	Tangible	Carver (Word-list)	Post	0.304024500892027	153
2121	Tangible	Carver (Word-list)	Pre	0.263190702497197	154
2121	Tangible	Carver (Word-list)	Post	0.254366489377706	154
2122	Tangible	Carver (Word-list)	Pre	0.246713518013731	155
2122	Tangible	Carver (Word-list)	Post	0.248679308015718	155
2123	Tangible	Carver (Word-list)	Pre	0.33844776564694	156
2123	Tangible	Carver (Word-list)	Post	0.326602515669827	156
2124	Tangible	Carver (Word-list)	Pre	0.310559363525783	157
2124	Tangible	Carver (Word-list)	Post	0.367828827379942	157
2125	Tangible	Carver (Word-list)	Pre	0.240875331893331	158
2125	Tangible	Carver (Word-list)	Post	0.248827423661117	158
2126	Tangible	Carver (Word-list)	Pre	0.271925993126962	159
2126	Tangible	Carver (Word-list)	Post	0.279484239130651	159
2130	Tangible	Carver (Word-list)	Pre	0.247938661104319	160
2130	Tangible	Carver (Word-list)	Post	0.239830355397405	160
3000	Theme	Carver (Word-list)	Pre	0.298695091109648	161
3000	Theme	Carver (Word-list)	Post	0.286982801192292	161
3001	Theme	Carver (Word-list)	Pre	0.269236531662237	162
3001	Theme	Carver (Word-list)	Post	0.21135790334437	162
3004	Theme	Carver (Word-list)	Pre	0.263813567434199	163
3004	Theme	Carver (Word-list)	Post	0.253355055986679	163
3007	Theme	Carver (Word-list)	Pre	0.241695059001272	164
3007	Theme	Carver (Word-list)	Post	0.257140680487477	164
3009	Theme	Carver (Word-list)	Pre	0.2457623534402	165
3009	Theme	Carver (Word-list)	Post	0.241189484461193	165
3011	Theme	Carver (Word-list)	Pre	0.213082429167031	166
3011	Theme	Carver (Word-list)	Post	0.260795046534793	166
3012	Theme	Carver (Word-list)	Pre	0.26279822529358	167
3012	Theme	Carver (Word-list)	Post	0.295128326776834	167
3015	Theme	Carver (Word-list)	Pre	0.264612339601458	168
3015	Theme	Carver (Word-list)	Post	0.286331506171684	168
3017	Theme	Carver (Word-list)	Pre	0.288356913344781	169
3017	Theme	Carver (Word-list)	Post	0.288300933190328	169
3020	Theme	Carver (Word-list)	Pre	0.242707180784672	170
3020	Theme	Carver (Word-list)	Post	0.218794517976026	170
3026	Theme	Carver (Word-list)	Pre	0.347950081934057	171
3026	Theme	Carver (Word-list)	Post	0.331598677634341	171
3028	Theme	Carver (Word-list)	Pre	0.194887946974584	172
3028	Theme	Carver (Word-list)	Post	0.279530842108277	172
3030	Theme	Carver (Word-list)	Pre	0.27815399272885	173
3030	Theme	Carver (Word-list)	Post	0.278364271971849	173
3031	Theme	Carver (Word-list)	Pre	0.304612265029024	174
3031	Theme	Carver (Word-list)	Post	0.272900547859309	174
3032	Theme	Carver (Word-list)	Pre	0.254381280708028	175
3032	Theme	Carver (Word-list)	Post	0.295033214520832	175
3034	Theme	Carver (Word-list)	Pre	0.258368910256455	176
3034	Theme	Carver (Word-list)	Post	0.259264349834457	176
3037	Theme	Carver (Word-list)	Pre	0.271977669250581	177
3037	Theme	Carver (Word-list)	Post	0.32215829092764	177
3038	Theme	Carver (Word-list)	Pre	0.287449075792126	178
3038	Theme	Carver (Word-list)	Post	0.320780801661748	178
3039	Theme	Carver (Word-list)	Pre	0.281767204429721	179
3039	Theme	Carver (Word-list)	Post	0.293436457899856	179
3040	Theme	Carver (Word-list)	Pre	0.286226258861796	180
3040	Theme	Carver (Word-list)	Post	0.245038712601671	180
3041	Theme	Carver (Word-list)	Pre	0.29800781613528	181
3041	Theme	Carver (Word-list)	Post	0.289629234922413	181
3042	Theme	Carver (Word-list)	Pre	0.270526997926322	182
3042	Theme	Carver (Word-list)	Post	0.316791681832054	182
3043	Theme	Carver (Word-list)	Pre	0.349176962636044	183
3043	Theme	Carver (Word-list)	Post	0.298625468490795	183
3044	Theme	Carver (Word-list)	Pre	0.265505856647317	184
3044	Theme	Carver (Word-list)	Post	0.29575632428012	184
3046	Theme	Carver (Word-list)	Pre	0.289432710379316	185
3046	Theme	Carver (Word-list)	Post	0.317693937580972	185
3047	Theme	Carver (Word-list)	Pre	0.250171498960592	186
3047	Theme	Carver (Word-list)	Post	0.229616385649122	186
3048	Theme	Carver (Word-list)	Pre	0.26415479839092	187
3048	Theme	Carver (Word-list)	Post	0.28462710779876	187
3049	Theme	Carver (Word-list)	Pre	0.299611611096292	188
3049	Theme	Carver (Word-list)	Post	0.271171394068859	188
3050	Theme	Carver (Word-list)	Pre	0.343410037868908	189
3050	Theme	Carver (Word-list)	Post	0.27156825542624	189
3052	Theme	Carver (Word-list)	Pre	0.255937975983698	190
3052	Theme	Carver (Word-list)	Post	0.223972069749242	190
3054	Theme	Carver (Word-list)	Pre	0.249127640769786	191
3054	Theme	Carver (Word-list)	Post	0.271853545061324	191
3055	Theme	Carver (Word-list)	Pre	0.221821170601301	192
3055	Theme	Carver (Word-list)	Post	0.226093578511396	192
3056	Theme	Carver (Word-list)	Pre	0.231384036416265	193
3056	Theme	Carver (Word-list)	Post	0.237343406606942	193
3057	Theme	Carver (Word-list)	Pre	0.23409268356951	194
3057	Theme	Carver (Word-list)	Post	0.303068867624782	194
3058	Theme	Carver (Word-list)	Pre	0.347048632997238	195
3058	Theme	Carver (Word-list)	Post	0.321357166727229	195
3060	Theme	Carver (Word-list)	Pre	0.2945883541984	196
3060	Theme	Carver (Word-list)	Post	0.28777317906006	196
3061	Theme	Carver (Word-list)	Pre	0.259121915183649	197
3061	Theme	Carver (Word-list)	Post	0.242816227588376	197
3066	Theme	Carver (Word-list)	Pre	0.226971265652229	198
3066	Theme	Carver (Word-list)	Post	0.243980142660777	198
3067	Theme	Carver (Word-list)	Pre	0.289605382266456	199
3067	Theme	Carver (Word-list)	Post	0.296849278696517	199
3068	Theme	Carver (Word-list)	Pre	0.311192000907202	200
3068	Theme	Carver (Word-list)	Post	0.408408899271412	200
3069	Theme	Carver (Word-list)	Pre	0.316607238538707	201
3069	Theme	Carver (Word-list)	Post	0.319171349278194	201
3070	Theme	Carver (Word-list)	Pre	0.258484861344695	202
3070	Theme	Carver (Word-list)	Post	0.27304993017642	202
3073	Theme	Carver (Word-list)	Pre	0.339029478915659	203
3073	Theme	Carver (Word-list)	Post	0.231007841348854	203
3074	Theme	Carver (Word-list)	Pre	0.276510638691157	204
3074	Theme	Carver (Word-list)	Post	0.268606736477162	204
3075	Theme	Carver (Word-list)	Pre	0.334969831873384	205
3075	Theme	Carver (Word-list)	Post	0.317862363893409	205
3077	Theme	Carver (Word-list)	Pre	0.238541479804571	206
3077	Theme	Carver (Word-list)	Post	0.278587171130102	206
3078	Theme	Carver (Word-list)	Pre	0.301606432625037	207
3078	Theme	Carver (Word-list)	Post	0.269724718212564	207
3080	Theme	Carver (Word-list)	Pre	0.24468583966865	208
3080	Theme	Carver (Word-list)	Post	0.22469559844711	208
3082	Theme	Carver (Word-list)	Pre	0.239811146383097	209
3082	Theme	Carver (Word-list)	Post	0.241313942185849	209
3083	Theme	Carver (Word-list)	Pre	0.325458955125807	210
3083	Theme	Carver (Word-list)	Post	0.268726234120435	210
3084	Theme	Carver (Word-list)	Pre	0.188339889142132	211
3084	Theme	Carver (Word-list)	Post	0.22808091549201	211
3087	Theme	Carver (Word-list)	Pre	0.312819198093794	212
3087	Theme	Carver (Word-list)	Post	0.314451674757704	212
3090	Theme	Carver (Word-list)	Pre	0.253568170777775	213
3090	Theme	Carver (Word-list)	Post	0.305015938786828	213
3091	Theme	Carver (Word-list)	Pre	0.241174686618557	214
3091	Theme	Carver (Word-list)	Post	0.31650860880744	214
3092	Theme	Carver (Word-list)	Pre	0.293582488174173	215
3092	Theme	Carver (Word-list)	Post	0.301703573799239	215
3093	Theme	Carver (Word-list)	Pre	0.254868196782788	216
3093	Theme	Carver (Word-list)	Post	0.290451534550614	216
3094	Theme	Carver (Word-list)	Pre	0.278600454295396	217
3094	Theme	Carver (Word-list)	Post	0.300800136239501	217
3095	Theme	Carver (Word-list)	Pre	0.230355619433248	218
3095	Theme	Carver (Word-list)	Post	0.264555746109424	218
3097	Theme	Carver (Word-list)	Pre	0.218165652993889	219
3097	Theme	Carver (Word-list)	Post	0.267718492594045	219
3098	Theme	Carver (Word-list)	Pre	0.273851964582937	220
3098	Theme	Carver (Word-list)	Post	0.323089526673612	220
3099	Theme	Carver (Word-list)	Pre	0.266643560295745	221
3099	Theme	Carver (Word-list)	Post	0.313356236761235	221
3101	Theme	Carver (Word-list)	Pre	0.292811778178157	222
3101	Theme	Carver (Word-list)	Post	0.367221177660765	222
3106	Theme	Carver (Word-list)	Pre	0.190541895473073	223
3106	Theme	Carver (Word-list)	Post	0.155942833815879	223
3107	Theme	Carver (Word-list)	Pre	0.197659735160923	224
3107	Theme	Carver (Word-list)	Post	0.287580599280182	224
3108	Theme	Carver (Word-list)	Pre	0.299284164172581	225
3108	Theme	Carver (Word-list)	Post	0.318736281749518	225
3110	Theme	Carver (Word-list)	Pre	0.249627282129798	226
3110	Theme	Carver (Word-list)	Post	0.28097072751188	226
3111	Theme	Carver (Word-list)	Pre	0.288908357603583	227
3111	Theme	Carver (Word-list)	Post	0.34388010683427	227
3112	Theme	Carver (Word-list)	Pre	0.245956877500618	228
3112	Theme	Carver (Word-list)	Post	0.281811998938854	228
3113	Theme	Carver (Word-list)	Pre	0.309798738912091	229
3113	Theme	Carver (Word-list)	Post	0.357302856859306	229
3114	Theme	Carver (Word-list)	Pre	0.326603097560674	230
3114	Theme	Carver (Word-list)	Post	0.383366028631536	230
3115	Theme	Carver (Word-list)	Pre	0.185992443840947	231
3115	Theme	Carver (Word-list)	Post	0.284038483586541	231
3116	Theme	Carver (Word-list)	Pre	0.246508877580847	232
3116	Theme	Carver (Word-list)	Post	0.20341498415257	232
3119	Theme	Carver (Word-list)	Pre	0.257893974677002	233
3119	Theme	Carver (Word-list)	Post	0.242541056114287	233
3121	Theme	Carver (Word-list)	Pre	0.229147301076168	234
3121	Theme	Carver (Word-list)	Post	0.363278717555968	234
3122	Theme	Carver (Word-list)	Pre	0.237665325415849	235
3122	Theme	Carver (Word-list)	Post	0.256436451623871	235
3123	Theme	Carver (Word-list)	Pre	0.264411150077794	236
3123	Theme	Carver (Word-list)	Post	0.352349051053103	236
3129	Theme	Carver (Word-list)	Pre	0.241078070299307	237
3129	Theme	Carver (Word-list)	Post	0.260168762095352	237
3130	Theme	Carver (Word-list)	Pre	0.37381122920686	238
3130	Theme	Carver (Word-list)	Post	0.277798142086868	238
3132	Theme	Carver (Word-list)	Pre	0.267183414625892	239
3132	Theme	Carver (Word-list)	Post	0.244995691165523	239
3133	Theme	Carver (Word-list)	Pre	0.284599006329043	240
3133	Theme	Carver (Word-list)	Post	0.327836628504527	240
4001	Story	Carver (Word-list)	Pre	0.258168849998399	241
4001	Story	Carver (Word-list)	Post	0.249197960879386	241
4002	Story	Carver (Word-list)	Pre	0.35241130735976	242
4002	Story	Carver (Word-list)	Post	0.278196470336712	242
4003	Story	Carver (Word-list)	Pre	0.322694834798882	243
4003	Story	Carver (Word-list)	Post	0.325985014289348	243
4005	Story	Carver (Word-list)	Pre	0.291614431864811	244
4005	Story	Carver (Word-list)	Post	0.323002085944298	244
4007	Story	Carver (Word-list)	Pre	0.28373265225866	245
4007	Story	Carver (Word-list)	Post	0.364776943869416	245
4008	Story	Carver (Word-list)	Pre	0.253168000959211	246
4008	Story	Carver (Word-list)	Post	0.320873304514764	246
4009	Story	Carver (Word-list)	Pre	0.285768158770065	247
4009	Story	Carver (Word-list)	Post	0.348887148597748	247
4010	Story	Carver (Word-list)	Pre	0.276816417486873	248
4010	Story	Carver (Word-list)	Post	0.341740498543346	248
4012	Story	Carver (Word-list)	Pre	0.256326216621052	249
4012	Story	Carver (Word-list)	Post	0.234607948079591	249
4013	Story	Carver (Word-list)	Pre	0.352931283181831	250
4013	Story	Carver (Word-list)	Post	0.342974624308057	250
4014	Story	Carver (Word-list)	Pre	0.301287229381153	251
4014	Story	Carver (Word-list)	Post	0.322633514199177	251
4016	Story	Carver (Word-list)	Pre	0.269596478774023	252
4016	Story	Carver (Word-list)	Post	0.290315257758154	252
4017	Story	Carver (Word-list)	Pre	0.248466448280168	253
4017	Story	Carver (Word-list)	Post	0.284959402122235	253
4019	Story	Carver (Word-list)	Pre	0.283803840531059	254
4019	Story	Carver (Word-list)	Post	0.301833235208129	254
4020	Story	Carver (Word-list)	Pre	0.27527081985614	255
4020	Story	Carver (Word-list)	Post	0.328347412804619	255
4021	Story	Carver (Word-list)	Pre	0.306351565555894	256
4021	Story	Carver (Word-list)	Post	0.255886584357432	256
4022	Story	Carver (Word-list)	Pre	0.292451823660928	257
4022	Story	Carver (Word-list)	Post	0.321232520688796	257
4024	Story	Carver (Word-list)	Pre	0.223509289685421	258
4024	Story	Carver (Word-list)	Post	0.26971354220505	258
4025	Story	Carver (Word-list)	Pre	0.316923300763209	259
4025	Story	Carver (Word-list)	Post	0.283225290192707	259
4026	Story	Carver (Word-list)	Pre	0.266560022963909	260
4026	Story	Carver (Word-list)	Post	0.284330325891109	260
4027	Story	Carver (Word-list)	Pre	0.242783443103763	261
4027	Story	Carver (Word-list)	Post	0.276879977418441	261
4028	Story	Carver (Word-list)	Pre	0.291646446054808	262
4028	Story	Carver (Word-list)	Post	0.393005941588175	262
4029	Story	Carver (Word-list)	Pre	0.284411331191853	263
4029	Story	Carver (Word-list)	Post	0.263978023726428	263
4031	Story	Carver (Word-list)	Pre	0.309051534314161	264
4031	Story	Carver (Word-list)	Post	0.30783908572582	264
4032	Story	Carver (Word-list)	Pre	0.222948732889242	265
4032	Story	Carver (Word-list)	Post	0.266847764467723	265
4034	Story	Carver (Word-list)	Pre	0.20467862796155	266
4034	Story	Carver (Word-list)	Post	0.251348364251107	266
4035	Story	Carver (Word-list)	Pre	0.277778791771245	267
4035	Story	Carver (Word-list)	Post	0.260175098887883	267
4038	Story	Carver (Word-list)	Pre	0.291502480506402	268
4038	Story	Carver (Word-list)	Post	0.420527791417857	268
4039	Story	Carver (Word-list)	Pre	0.238764941489983	269
4039	Story	Carver (Word-list)	Post	0.295975490806718	269
4040	Story	Carver (Word-list)	Pre	0.265885178312887	270
4040	Story	Carver (Word-list)	Post	0.315977322002643	270
4041	Story	Carver (Word-list)	Pre	0.359784845388016	271
4041	Story	Carver (Word-list)	Post	0.42136354598411	271
4042	Story	Carver (Word-list)	Pre	0.255323831529244	272
4042	Story	Carver (Word-list)	Post	0.245013260519131	272
4046	Story	Carver (Word-list)	Pre	0.281912324258079	273
4046	Story	Carver (Word-list)	Post	0.26226044271437	273
4047	Story	Carver (Word-list)	Pre	0.349086796511681	274
4047	Story	Carver (Word-list)	Post	0.335106166130114	274
4049	Story	Carver (Word-list)	Pre	0.208061083534769	275
4049	Story	Carver (Word-list)	Post	0.251548831731178	275
4050	Story	Carver (Word-list)	Pre	0.281865835286997	276
4050	Story	Carver (Word-list)	Post	0.262384468371117	276
4051	Story	Carver (Word-list)	Pre	0.212650938212387	277
4051	Story	Carver (Word-list)	Post	0.182292853893904	277
4052	Story	Carver (Word-list)	Pre	0.27051668065158	278
4052	Story	Carver (Word-list)	Post	0.246364730703943	278
4053	Story	Carver (Word-list)	Pre	0.242794073192586	279
4053	Story	Carver (Word-list)	Post	0.31948481620662	279
4054	Story	Carver (Word-list)	Pre	0.239626596903802	280
4054	Story	Carver (Word-list)	Post	0.358958287159596	280
4055	Story	Carver (Word-list)	Pre	0.299860134079474	281
4055	Story	Carver (Word-list)	Post	0.310060414095678	281
4056	Story	Carver (Word-list)	Pre	0.287033829829525	282
4056	Story	Carver (Word-list)	Post	0.254267281138011	282
4057	Story	Carver (Word-list)	Pre	0.265229971805542	283
4057	Story	Carver (Word-list)	Post	0.228045548220053	283
4059	Story	Carver (Word-list)	Pre	0.213780971001459	284
4059	Story	Carver (Word-list)	Post	0.294692595045784	284
4060	Story	Carver (Word-list)	Pre	0.231364677093587	285
4060	Story	Carver (Word-list)	Post	0.256436044635524	285
4061	Story	Carver (Word-list)	Pre	0.281416965041653	286
4061	Story	Carver (Word-list)	Post	0.373892327491906	286
4062	Story	Carver (Word-list)	Pre	0.298278535415862	287
4062	Story	Carver (Word-list)	Post	0.267195081104916	287
4063	Story	Carver (Word-list)	Pre	0.317337575399485	288
4063	Story	Carver (Word-list)	Post	0.258288127706279	288
4064	Story	Carver (Word-list)	Pre	0.236237830263952	289
4064	Story	Carver (Word-list)	Post	0.303452314452458	289
4065	Story	Carver (Word-list)	Pre	0.242154208626745	290
4065	Story	Carver (Word-list)	Post	0.226478545327982	290
4067	Story	Carver (Word-list)	Pre	0.254257520538105	291
4067	Story	Carver (Word-list)	Post	0.249039892957713	291
4068	Story	Carver (Word-list)	Pre	0.294601673466088	292
4068	Story	Carver (Word-list)	Post	0.316467672556823	292
4070	Story	Carver (Word-list)	Pre	0.267242616494984	293
4070	Story	Carver (Word-list)	Post	0.25530712829997	293
4072	Story	Carver (Word-list)	Pre	0.284531587536641	294
4072	Story	Carver (Word-list)	Post	0.305788372558052	294
4073	Story	Carver (Word-list)	Pre	0.259654463533624	295
4073	Story	Carver (Word-list)	Post	0.289490112908584	295
4075	Story	Carver (Word-list)	Pre	0.315416522312902	296
4075	Story	Carver (Word-list)	Post	0.310710207116932	296
4076	Story	Carver (Word-list)	Pre	0.254271011819311	297
4076	Story	Carver (Word-list)	Post	0.32546788380618	297
4078	Story	Carver (Word-list)	Pre	0.300320224641024	298
4078	Story	Carver (Word-list)	Post	0.401519824745517	298
4080	Story	Carver (Word-list)	Pre	0.25528582754465	299
4080	Story	Carver (Word-list)	Post	0.2896338307424	299
4082	Story	Carver (Word-list)	Pre	0.230316848399284	300
4082	Story	Carver (Word-list)	Post	0.272252292773689	300
4086	Story	Carver (Word-list)	Pre	0.349125754958561	301
4086	Story	Carver (Word-list)	Post	0.320591492271044	301
4087	Story	Carver (Word-list)	Pre	0.280493102983576	302
4087	Story	Carver (Word-list)	Post	0.31558997728316	302
4089	Story	Carver (Word-list)	Pre	0.317258321358146	303
4089	Story	Carver (Word-list)	Post	0.299533068312151	303
4090	Story	Carver (Word-list)	Pre	0.245094757981529	304
4090	Story	Carver (Word-list)	Post	0.272683911876061	304
4091	Story	Carver (Word-list)	Pre	0.296741973880806	305
4091	Story	Carver (Word-list)	Post	0.330551039973056	305
4092	Story	Carver (Word-list)	Pre	0.269905269026561	306
4092	Story	Carver (Word-list)	Post	0.182017731526105	306
4094	Story	Carver (Word-list)	Pre	0.270236304076029	307
4094	Story	Carver (Word-list)	Post	0.301783951147996	307
4095	Story	Carver (Word-list)	Pre	0.290038946669189	308
4095	Story	Carver (Word-list)	Post	0.230132304692929	308
4096	Story	Carver (Word-list)	Pre	0.267787101386868	309
4096	Story	Carver (Word-list)	Post	0.246544501655491	309
4098	Story	Carver (Word-list)	Pre	0.307168420399181	310
4098	Story	Carver (Word-list)	Post	0.273084093422514	310
4099	Story	Carver (Word-list)	Pre	0.280195739497132	311
4099	Story	Carver (Word-list)	Post	0.279553837405323	311
4100	Story	Carver (Word-list)	Pre	0.421763522759662	312
4100	Story	Carver (Word-list)	Post	0.30907867633341	312
4101	Story	Carver (Word-list)	Pre	0.253396202053366	313
4101	Story	Carver (Word-list)	Post	0.24963695765976	313
4102	Story	Carver (Word-list)	Pre	0.245751379476533	314
4102	Story	Carver (Word-list)	Post	0.279977244101569	314
4110	Story	Carver (Word-list)	Pre	0.297598985384964	315
4110	Story	Carver (Word-list)	Post	0.237409612064415	315
4111	Story	Carver (Word-list)	Pre	0.321118107573675	316
4111	Story	Carver (Word-list)	Post	0.221120540567548	316
4113	Story	Carver (Word-list)	Pre	0.226058544118971	317
4113	Story	Carver (Word-list)	Post	0.242418486438716	317
4115	Story	Carver (Word-list)	Pre	0.249281250841484	318
4115	Story	Carver (Word-list)	Post	0.337233689123504	318
4116	Story	Carver (Word-list)	Pre	0.307453780097852	319
4116	Story	Carver (Word-list)	Post	0.32584644951612	319
4117	Story	Carver (Word-list)	Pre	0.291875584031879	320
4117	Story	Carver (Word-list)	Post	0.281855914026484	320
