# Supplementary material for: Narrative thinking lingers in spontaneous thought
Source: Nat Commun. 2022 Aug 6;13:4585. doi: 10.1038/s41467-022-32113-6 (PMC9357042; doi:10.1038/s41467-022-32113-6)
Supplement: Supplementary file 4 — Source Data [file 41467_2022_32113_MOESM4_ESM.zip › Source Data/Main/Figure4A.csv]

ID	Condition	story_version	phase	mean	plotID
1000	Intact	Carver (Replication)	Pre	0.278683422464322	1
1000	Intact	Carver (Replication)	Post	0.335091332512736	1
1000	Intact	Carver (Rewrite)	Pre	0.221571071158222	2
1000	Intact	Carver (Rewrite)	Post	0.323369610237908	2
1000	Intact	July (Original)	Pre	0.269782063361841	3
1000	Intact	July (Original)	Post	0.3079275847147	3
1001	Intact	Carver (Replication)	Pre	0.254562401910386	4
1001	Intact	Carver (Replication)	Post	0.258658635961298	4
1001	Intact	Carver (Rewrite)	Pre	0.248648912860503	5
1001	Intact	Carver (Rewrite)	Post	0.207796125158247	5
1001	Intact	July (Original)	Pre	0.238658893750927	6
1001	Intact	July (Original)	Post	0.215834124934291	6
1002	Intact	Carver (Original)	Pre	0.245345721276204	7
1002	Intact	Carver (Original)	Post	0.277985063233051	7
1002	Intact	Carver (Replication)	Pre	0.29987447240517	8
1002	Intact	Carver (Replication)	Post	0.280229277185252	8
1003	Intact	Carver (Original)	Pre	0.255130942872139	9
1003	Intact	Carver (Original)	Post	0.241856052774769	9
1003	Intact	Carver (Replication)	Pre	0.208432559633455	10
1003	Intact	Carver (Replication)	Post	0.25555639717306	10
1003	Intact	July (Original)	Pre	0.261227092055962	11
1003	Intact	July (Original)	Post	0.247226356103331	11
1004	Intact	Carver (Original)	Pre	0.26037516381143	12
1004	Intact	Carver (Original)	Post	0.245893840733349	12
1004	Intact	Carver (Replication)	Pre	0.277873719817495	13
1004	Intact	Carver (Replication)	Post	0.28986568436294	13
1004	Intact	Carver (Rewrite)	Pre	0.285963848792665	14
1004	Intact	Carver (Rewrite)	Post	0.26830576458163	14
1004	Intact	July (Original)	Pre	0.250823218075569	15
1004	Intact	July (Original)	Post	0.203646697879544	15
1005	Intact	Carver (Rewrite)	Pre	0.280951971846035	16
1005	Intact	Carver (Rewrite)	Post	0.338477026648927	16
1005	Intact	July (Original)	Pre	0.274657058570392	17
1005	Intact	July (Original)	Post	0.283146495420019	17
1006	Intact	Carver (Original)	Pre	0.233060879082814	18
1006	Intact	Carver (Original)	Post	0.300326929432796	18
1006	Intact	Carver (Replication)	Pre	0.228152581416467	19
1006	Intact	Carver (Replication)	Post	0.301298375139935	19
1006	Intact	Carver (Rewrite)	Pre	0.200281012806737	20
1006	Intact	Carver (Rewrite)	Post	0.282771012697999	20
1006	Intact	July (Original)	Pre	0.266207906541126	21
1006	Intact	July (Original)	Post	0.251862563690336	21
1007	Intact	Carver (Replication)	Pre	0.26827913263627	22
1007	Intact	Carver (Replication)	Post	0.274215734896431	22
1007	Intact	Carver (Rewrite)	Pre	0.263669918218486	23
1007	Intact	Carver (Rewrite)	Post	0.359052369380703	23
1007	Intact	July (Original)	Pre	0.236730704506078	24
1007	Intact	July (Original)	Post	0.249385344939466	24
1008	Intact	Carver (Original)	Pre	0.266652868280403	25
1008	Intact	Carver (Original)	Post	0.304035484124039	25
1008	Intact	July (Original)	Pre	0.199551180138828	26
1008	Intact	July (Original)	Post	0.266225376837617	26
1009	Intact	Carver (Original)	Pre	0.293105413424458	27
1009	Intact	Carver (Original)	Post	0.281731067100359	27
1009	Intact	Carver (Replication)	Pre	0.301681902605644	28
1009	Intact	Carver (Replication)	Post	0.355649630564245	28
1009	Intact	Carver (Rewrite)	Pre	0.257625097537041	29
1009	Intact	Carver (Rewrite)	Post	0.227782507733576	29
1010	Intact	Carver (Original)	Pre	0.24972342486531	30
1010	Intact	Carver (Original)	Post	0.346914178407241	30
1010	Intact	Carver (Replication)	Pre	0.331088815215982	31
1010	Intact	Carver (Replication)	Post	0.327864154526458	31
1010	Intact	Carver (Rewrite)	Pre	0.222839474828851	32
1010	Intact	Carver (Rewrite)	Post	0.255512987368011	32
1010	Intact	July (Original)	Pre	0.368317740365134	33
1010	Intact	July (Original)	Post	0.316338740773103	33
1011	Intact	Carver (Replication)	Pre	0.258890471697494	34
1011	Intact	Carver (Replication)	Post	0.336645636755444	34
1011	Intact	Carver (Rewrite)	Pre	0.272723619138596	35
1011	Intact	Carver (Rewrite)	Post	0.233314971244814	35
1011	Intact	July (Original)	Pre	0.36827772098729	36
1011	Intact	July (Original)	Post	0.328318008391951	36
1012	Intact	Carver (Original)	Pre	0.249759942095712	37
1012	Intact	Carver (Original)	Post	0.319865277495971	37
1012	Intact	Carver (Replication)	Pre	0.384235471490528	38
1012	Intact	Carver (Replication)	Post	0.388454813067078	38
1012	Intact	Carver (Rewrite)	Pre	0.193557204953258	39
1012	Intact	Carver (Rewrite)	Post	0.420715051582891	39
1012	Intact	July (Original)	Pre	0.239080206678368	40
1012	Intact	July (Original)	Post	0.202227276414126	40
1013	Intact	Carver (Original)	Pre	0.264449128292519	41
1013	Intact	Carver (Original)	Post	0.285326903571225	41
1013	Intact	Carver (Rewrite)	Pre	0.283560913333429	42
1013	Intact	Carver (Rewrite)	Post	0.223268106826297	42
1013	Intact	July (Original)	Pre	0.254209495249815	43
1013	Intact	July (Original)	Post	0.239079701871358	43
1014	Intact	Carver (Original)	Pre	0.274733811873174	44
1014	Intact	Carver (Original)	Post	0.208118506603254	44
1014	Intact	Carver (Replication)	Pre	0.272618810780839	45
1014	Intact	Carver (Replication)	Post	0.344689301309561	45
1014	Intact	Carver (Rewrite)	Pre	0.226526703367418	46
1014	Intact	Carver (Rewrite)	Post	0.241762235487225	46
1014	Intact	July (Original)	Pre	0.284125736800187	47
1014	Intact	July (Original)	Post	0.230550825029604	47
1015	Intact	Carver (Original)	Pre	0.334070326465099	48
1015	Intact	Carver (Original)	Post	0.412028008754303	48
1015	Intact	Carver (Rewrite)	Pre	0.241451481841657	49
1015	Intact	Carver (Rewrite)	Post	0.258660728197281	49
1016	Intact	Carver (Original)	Pre	0.251994576200806	50
1016	Intact	Carver (Original)	Post	0.228046981220891	50
1016	Intact	Carver (Replication)	Pre	0.278589279074161	51
1016	Intact	Carver (Replication)	Post	0.237218214714011	51
1016	Intact	Carver (Rewrite)	Pre	0.170758951587614	52
1016	Intact	Carver (Rewrite)	Post	0.303202349285749	52
1016	Intact	July (Original)	Pre	0.258703081368856	53
1016	Intact	July (Original)	Post	0.248636392215621	53
1017	Intact	Carver (Original)	Pre	0.250580114184306	54
1017	Intact	Carver (Original)	Post	0.312001500248498	54
1017	Intact	Carver (Replication)	Pre	0.293427048674483	55
1017	Intact	Carver (Replication)	Post	0.311629834289538	55
1017	Intact	Carver (Rewrite)	Pre	0.249711489807746	56
1017	Intact	Carver (Rewrite)	Post	0.183513493757148	56
1017	Intact	July (Original)	Pre	0.333647627302512	57
1017	Intact	July (Original)	Post	0.251160409809055	57
1018	Intact	Carver (Original)	Pre	0.215506601313818	58
1018	Intact	Carver (Original)	Post	0.251076637990654	58
1018	Intact	Carver (Replication)	Pre	0.280388167784023	59
1018	Intact	Carver (Replication)	Post	0.292214680491638	59
1018	Intact	July (Original)	Pre	0.319960698275279	60
1018	Intact	July (Original)	Post	0.26637138687372	60
1019	Intact	Carver (Original)	Pre	0.277738281954401	61
1019	Intact	Carver (Original)	Post	0.272089165564909	61
1019	Intact	Carver (Rewrite)	Pre	0.215205104131391	62
1019	Intact	Carver (Rewrite)	Post	0.237323305255184	62
1019	Intact	July (Original)	Pre	0.239526491551812	63
1019	Intact	July (Original)	Post	0.236068151917556	63
1020	Intact	Carver (Original)	Pre	0.230020203297961	64
1020	Intact	Carver (Original)	Post	0.266287984798959	64
1020	Intact	Carver (Replication)	Pre	0.309158363223884	65
1020	Intact	Carver (Replication)	Post	0.326675730633419	65
1020	Intact	Carver (Rewrite)	Pre	0.190801987332909	66
1020	Intact	Carver (Rewrite)	Post	0.255720504752984	66
1020	Intact	July (Original)	Pre	0.232840991236543	67
1020	Intact	July (Original)	Post	0.352020524742649	67
1021	Intact	Carver (Original)	Pre	0.213610396158749	68
1021	Intact	Carver (Original)	Post	0.290267335614722	68
1021	Intact	Carver (Replication)	Pre	0.294511761254087	69
1021	Intact	Carver (Replication)	Post	0.286741503358885	69
1021	Intact	July (Original)	Pre	0.25563704662794	70
1021	Intact	July (Original)	Post	0.360127514840731	70
1022	Intact	Carver (Original)	Pre	0.202957496408294	71
1022	Intact	Carver (Original)	Post	0.218258890309876	71
1022	Intact	Carver (Replication)	Pre	0.268577358073949	72
1022	Intact	Carver (Replication)	Post	0.264272619813739	72
1022	Intact	Carver (Rewrite)	Pre	0.300756822138023	73
1022	Intact	Carver (Rewrite)	Post	0.379783210376329	73
1022	Intact	July (Original)	Pre	0.222404017716258	74
1022	Intact	July (Original)	Post	0.266616488616224	74
1023	Intact	Carver (Original)	Pre	0.285515978927788	75
1023	Intact	Carver (Original)	Post	0.276349967232528	75
1023	Intact	Carver (Replication)	Pre	0.311417491055475	76
1023	Intact	Carver (Replication)	Post	0.276014975726306	76
1023	Intact	Carver (Rewrite)	Pre	0.227557474822409	77
1023	Intact	Carver (Rewrite)	Post	0.229143432394733	77
1024	Intact	Carver (Original)	Pre	0.285301790369745	78
1024	Intact	Carver (Original)	Post	0.292184392360449	78
1024	Intact	Carver (Rewrite)	Pre	0.280944691296821	79
1024	Intact	Carver (Rewrite)	Post	0.251010513653213	79
1024	Intact	July (Original)	Pre	0.287594032999548	80
1024	Intact	July (Original)	Post	0.290259753918659	80
1025	Intact	Carver (Replication)	Pre	0.266881749956086	81
1025	Intact	Carver (Replication)	Post	0.346573590155309	81
1025	Intact	July (Original)	Pre	0.302591416858297	82
1025	Intact	July (Original)	Post	0.293603019532362	82
1026	Intact	Carver (Original)	Pre	0.283229162362494	83
1026	Intact	Carver (Original)	Post	0.329415258339659	83
1026	Intact	Carver (Replication)	Pre	0.273404861221055	84
1026	Intact	Carver (Replication)	Post	0.375717121683521	84
1027	Intact	Carver (Original)	Pre	0.238490504983034	85
1027	Intact	Carver (Original)	Post	0.269950380014131	85
1027	Intact	Carver (Replication)	Pre	0.358366851508296	86
1027	Intact	Carver (Replication)	Post	0.248232406791835	86
1027	Intact	Carver (Rewrite)	Pre	0.254080005475973	87
1027	Intact	Carver (Rewrite)	Post	0.287786907655057	87
1027	Intact	July (Original)	Pre	0.255684455359223	88
1027	Intact	July (Original)	Post	0.330074182850364	88
1028	Intact	Carver (Original)	Pre	0.262921554068382	89
1028	Intact	Carver (Original)	Post	0.242428301597481	89
1028	Intact	Carver (Replication)	Pre	0.270007927569446	90
1028	Intact	Carver (Replication)	Post	0.260564812889932	90
1028	Intact	July (Original)	Pre	0.270097097143441	91
1028	Intact	July (Original)	Post	0.265554593393737	91
1029	Intact	Carver (Replication)	Pre	0.27583843687228	92
1029	Intact	Carver (Replication)	Post	0.337034459238834	92
1029	Intact	Carver (Rewrite)	Pre	0.310177709794956	93
1029	Intact	Carver (Rewrite)	Post	0.329474153181394	93
1029	Intact	July (Original)	Pre	0.216114311133495	94
1029	Intact	July (Original)	Post	0.312358360378366	94
1030	Intact	Carver (Rewrite)	Pre	0.210434688476033	95
1030	Intact	Carver (Rewrite)	Post	0.323188703940498	95
1030	Intact	July (Original)	Pre	0.236501990484238	96
1030	Intact	July (Original)	Post	0.388896468805699	96
1031	Intact	Carver (Original)	Pre	0.245842589454372	97
1031	Intact	Carver (Original)	Post	0.284427733474086	97
1031	Intact	Carver (Replication)	Pre	0.285976917115685	98
1031	Intact	Carver (Replication)	Post	0.402047444540837	98
1031	Intact	Carver (Rewrite)	Pre	0.204556547284822	99
1031	Intact	Carver (Rewrite)	Post	0.24563670170455	99
1031	Intact	July (Original)	Pre	0.284902145087942	100
1031	Intact	July (Original)	Post	0.354247176245412	100
1032	Intact	Carver (Original)	Pre	0.224476683266545	101
1032	Intact	Carver (Original)	Post	0.251018250651093	101
1032	Intact	Carver (Replication)	Pre	0.327702508474268	102
1032	Intact	Carver (Replication)	Post	0.298731635848882	102
1032	Intact	Carver (Rewrite)	Pre	0.284446256447078	103
1032	Intact	Carver (Rewrite)	Post	0.235622432730971	103
1032	Intact	July (Original)	Pre	0.237532197069917	104
1032	Intact	July (Original)	Post	0.288658940659354	104
1033	Intact	Carver (Original)	Pre	0.281953528522317	105
1033	Intact	Carver (Original)	Post	0.309059149788876	105
1033	Intact	Carver (Replication)	Pre	0.269324574782975	106
1033	Intact	Carver (Replication)	Post	0.300963457898203	106
1034	Intact	Carver (Original)	Pre	0.265154201428758	107
1034	Intact	Carver (Original)	Post	0.235005961620059	107
1034	Intact	Carver (Replication)	Pre	0.249080665593842	108
1034	Intact	Carver (Replication)	Post	0.302524414811737	108
1034	Intact	July (Original)	Pre	0.275347123073915	109
1034	Intact	July (Original)	Post	0.327047123070719	109
1035	Intact	Carver (Original)	Pre	0.20741600910505	110
1035	Intact	Carver (Original)	Post	0.224629358529707	110
1035	Intact	Carver (Replication)	Pre	0.271507524702135	111
1035	Intact	Carver (Replication)	Post	0.373889747485487	111
1035	Intact	Carver (Rewrite)	Pre	0.229135658282587	112
1035	Intact	Carver (Rewrite)	Post	0.213437152156704	112
1035	Intact	July (Original)	Pre	0.258299872316111	113
1035	Intact	July (Original)	Post	0.291959218817344	113
1036	Intact	Carver (Original)	Pre	0.251604852585904	114
1036	Intact	Carver (Original)	Post	0.326804165796243	114
1036	Intact	Carver (Replication)	Pre	0.283772129501896	115
1036	Intact	Carver (Replication)	Post	0.259099761162986	115
1036	Intact	Carver (Rewrite)	Pre	0.272988690081704	116
1036	Intact	Carver (Rewrite)	Post	0.319449306712724	116
1036	Intact	July (Original)	Pre	0.31436815430234	117
1036	Intact	July (Original)	Post	0.30276684238452	117
1037	Intact	Carver (Original)	Pre	0.264339480216637	118
1037	Intact	Carver (Original)	Post	0.26675201486426	118
1037	Intact	Carver (Replication)	Pre	0.317455923675461	119
1037	Intact	Carver (Replication)	Post	0.283193766253136	119
1038	Intact	Carver (Original)	Pre	0.231691111582617	120
1038	Intact	Carver (Original)	Post	0.21090874042698	120
1038	Intact	Carver (Replication)	Pre	0.332743247999633	121
1038	Intact	Carver (Replication)	Post	0.328536671589048	121
1038	Intact	Carver (Rewrite)	Pre	0.244279194215251	122
1038	Intact	Carver (Rewrite)	Post	0.399592904145634	122
1039	Intact	Carver (Original)	Pre	0.276172890277477	123
1039	Intact	Carver (Original)	Post	0.261489839159893	123
1039	Intact	Carver (Replication)	Pre	0.284817405383077	124
1039	Intact	Carver (Replication)	Post	0.283866448908281	124
1039	Intact	July (Original)	Pre	0.224507417511716	125
1039	Intact	July (Original)	Post	0.266807757514709	125
1040	Intact	Carver (Original)	Pre	0.416577977414081	126
1040	Intact	Carver (Original)	Post	0.299404926378698	126
1040	Intact	Carver (Replication)	Pre	0.283604368332144	127
1040	Intact	Carver (Replication)	Post	0.414000368082109	127
1040	Intact	Carver (Rewrite)	Pre	0.2090613264282	128
1040	Intact	Carver (Rewrite)	Post	0.265732560032116	128
1040	Intact	July (Original)	Pre	0.292063246907384	129
1040	Intact	July (Original)	Post	0.30102012851015	129
1041	Intact	Carver (Original)	Pre	0.280037300474387	130
1041	Intact	Carver (Original)	Post	0.29558895448515	130
1041	Intact	Carver (Replication)	Pre	0.301486026209847	131
1041	Intact	Carver (Replication)	Post	0.396407232302703	131
1041	Intact	July (Original)	Pre	0.225718711444298	132
1041	Intact	July (Original)	Post	0.26958408331259	132
1042	Intact	Carver (Original)	Pre	0.227238815123826	133
1042	Intact	Carver (Original)	Post	0.274853728770632	133
1042	Intact	Carver (Replication)	Pre	0.253132754351257	134
1042	Intact	Carver (Replication)	Post	0.27439678778022	134
1042	Intact	Carver (Rewrite)	Pre	0.166338161559182	135
1042	Intact	Carver (Rewrite)	Post	0.332023538600827	135
1042	Intact	July (Original)	Pre	0.246134468104611	136
1042	Intact	July (Original)	Post	0.273608573258214	136
1043	Intact	Carver (Original)	Pre	0.271644510644549	137
1043	Intact	Carver (Original)	Post	0.265925602664551	137
1043	Intact	Carver (Replication)	Pre	0.276533158923812	138
1043	Intact	Carver (Replication)	Post	0.292269713101092	138
1043	Intact	July (Original)	Pre	0.230370859382537	139
1043	Intact	July (Original)	Post	0.381839547373133	139
1044	Intact	Carver (Original)	Pre	0.201545314911446	140
1044	Intact	Carver (Original)	Post	0.216834051027405	140
1044	Intact	Carver (Replication)	Pre	0.318343696681682	141
1044	Intact	Carver (Replication)	Post	0.262252370539124	141
1044	Intact	Carver (Rewrite)	Pre	0.228147408346815	142
1044	Intact	Carver (Rewrite)	Post	0.232208653056631	142
1044	Intact	July (Original)	Pre	0.269896472221049	143
1044	Intact	July (Original)	Post	0.322692130115957	143
1045	Intact	Carver (Rewrite)	Pre	0.241056316797338	144
1045	Intact	Carver (Rewrite)	Post	0.1935058068689	144
1045	Intact	July (Original)	Pre	0.25779663018318	145
1045	Intact	July (Original)	Post	0.239561284756642	145
1046	Intact	Carver (Original)	Pre	0.31505507462703	146
1046	Intact	Carver (Original)	Post	0.282003206564197	146
1046	Intact	Carver (Replication)	Pre	0.237439900412836	147
1046	Intact	Carver (Replication)	Post	0.253875987165182	147
1046	Intact	Carver (Rewrite)	Pre	0.208435573480533	148
1046	Intact	Carver (Rewrite)	Post	0.176996277856707	148
1046	Intact	July (Original)	Pre	0.344217769953254	149
1046	Intact	July (Original)	Post	0.318467116060693	149
1047	Intact	Carver (Original)	Pre	0.258410935277926	150
1047	Intact	Carver (Original)	Post	0.302140761886079	150
1047	Intact	Carver (Replication)	Pre	0.279654212709833	151
1047	Intact	Carver (Replication)	Post	0.298374415693516	151
1048	Intact	Carver (Original)	Pre	0.277617495610687	152
1048	Intact	Carver (Original)	Post	0.284988644593676	152
1048	Intact	Carver (Rewrite)	Pre	0.265363481323799	153
1048	Intact	Carver (Rewrite)	Post	0.230880892827052	153
1049	Intact	Carver (Original)	Pre	0.249563687509982	154
1049	Intact	Carver (Original)	Post	0.244802619685932	154
1049	Intact	Carver (Rewrite)	Pre	0.245505133911321	155
1049	Intact	Carver (Rewrite)	Post	0.266104678784432	155
1049	Intact	July (Original)	Pre	0.256630505923374	156
1049	Intact	July (Original)	Post	0.311600424032391	156
1050	Intact	Carver (Original)	Pre	0.278139698905919	157
1050	Intact	Carver (Original)	Post	0.273638891154661	157
1050	Intact	Carver (Replication)	Pre	0.201995562965348	158
1050	Intact	Carver (Replication)	Post	0.259705507848006	158
1050	Intact	Carver (Rewrite)	Pre	0.191813992824412	159
1050	Intact	Carver (Rewrite)	Post	0.308027477640528	159
1050	Intact	July (Original)	Pre	0.187411866952587	160
1050	Intact	July (Original)	Post	0.181107188678324	160
1051	Intact	Carver (Original)	Pre	0.210964240948815	161
1051	Intact	Carver (Original)	Post	0.261304747017925	161
1051	Intact	Carver (Rewrite)	Pre	0.222876771346227	162
1051	Intact	Carver (Rewrite)	Post	0.379669567633926	162
1051	Intact	July (Original)	Pre	0.297832986664588	163
1051	Intact	July (Original)	Post	0.360365938747041	163
1052	Intact	Carver (Replication)	Pre	0.319810405778001	164
1052	Intact	Carver (Replication)	Post	0.350310335196618	164
1052	Intact	Carver (Rewrite)	Pre	0.257674179594245	165
1052	Intact	Carver (Rewrite)	Post	0.333740185023874	165
1053	Intact	Carver (Replication)	Pre	0.252033635178844	166
1053	Intact	Carver (Replication)	Post	0.25819776234766	166
1053	Intact	Carver (Rewrite)	Pre	0.282044826328263	167
1053	Intact	Carver (Rewrite)	Post	0.233214472713911	167
1053	Intact	July (Original)	Pre	0.211193146394274	168
1053	Intact	July (Original)	Post	0.219267464065385	168
1054	Intact	Carver (Original)	Pre	0.265224175500565	169
1054	Intact	Carver (Original)	Post	0.299136828009921	169
1054	Intact	Carver (Replication)	Pre	0.237531539031873	170
1054	Intact	Carver (Replication)	Post	0.238044739945802	170
1054	Intact	Carver (Rewrite)	Pre	0.246104858595812	171
1054	Intact	Carver (Rewrite)	Post	0.236809998809149	171
1054	Intact	July (Original)	Pre	0.199369904519111	172
1054	Intact	July (Original)	Post	0.325708203667377	172
1055	Intact	Carver (Original)	Pre	0.346311814874125	173
1055	Intact	Carver (Original)	Post	0.478056004927964	173
1055	Intact	Carver (Replication)	Pre	0.243041381901724	174
1055	Intact	Carver (Replication)	Post	0.309466602302621	174
1055	Intact	Carver (Rewrite)	Pre	0.232073666245051	175
1055	Intact	Carver (Rewrite)	Post	0.297704899690408	175
1056	Intact	Carver (Replication)	Pre	0.299947989690188	176
1056	Intact	Carver (Replication)	Post	0.296333998315871	176
1056	Intact	July (Original)	Pre	0.248321716350647	177
1056	Intact	July (Original)	Post	0.375311767613429	177
1057	Intact	Carver (Original)	Pre	0.19024511802563	178
1057	Intact	Carver (Original)	Post	0.356161712025308	178
1057	Intact	Carver (Replication)	Pre	0.32979686717573	179
1057	Intact	Carver (Replication)	Post	0.262783002754675	179
1057	Intact	Carver (Rewrite)	Pre	0.222506331502281	180
1057	Intact	Carver (Rewrite)	Post	0.225030558127341	180
1057	Intact	July (Original)	Pre	0.296268457830608	181
1057	Intact	July (Original)	Post	0.311561316907061	181
1058	Intact	Carver (Original)	Pre	0.200702559885035	182
1058	Intact	Carver (Original)	Post	0.37755005601566	182
1058	Intact	Carver (Replication)	Pre	0.27788290530723	183
1058	Intact	Carver (Replication)	Post	0.275047831242878	183
1058	Intact	Carver (Rewrite)	Pre	0.213398895798481	184
1058	Intact	Carver (Rewrite)	Post	0.286066106559959	184
1058	Intact	July (Original)	Pre	0.357801891536086	185
1058	Intact	July (Original)	Post	0.311574246029386	185
1059	Intact	Carver (Original)	Pre	0.282075172706871	186
1059	Intact	Carver (Original)	Post	0.354090894970738	186
1059	Intact	Carver (Replication)	Pre	0.219524565403449	187
1059	Intact	Carver (Replication)	Post	0.264582772088781	187
1059	Intact	Carver (Rewrite)	Pre	0.211501379084332	188
1059	Intact	Carver (Rewrite)	Post	0.367025952732722	188
1059	Intact	July (Original)	Pre	0.308406817336371	189
1059	Intact	July (Original)	Post	0.363163879795108	189
1060	Intact	Carver (Original)	Pre	0.270139658062895	190
1060	Intact	Carver (Original)	Post	0.25819777604266	190
1060	Intact	Carver (Replication)	Pre	0.350964738315734	191
1060	Intact	Carver (Replication)	Post	0.314318013277229	191
1060	Intact	July (Original)	Pre	0.288021796970778	192
1060	Intact	July (Original)	Post	0.276585380155058	192
1061	Intact	Carver (Original)	Pre	0.240302306430943	193
1061	Intact	Carver (Original)	Post	0.249398747774849	193
1061	Intact	Carver (Replication)	Pre	0.191358356044633	194
1061	Intact	Carver (Replication)	Post	0.470584173320679	194
1061	Intact	Carver (Rewrite)	Pre	0.292570152088797	195
1061	Intact	Carver (Rewrite)	Post	0.373758767342818	195
1061	Intact	July (Original)	Pre	0.246558381602224	196
1061	Intact	July (Original)	Post	0.256628230091398	196
1062	Intact	Carver (Original)	Pre	0.23031298145548	197
1062	Intact	Carver (Original)	Post	0.299594041266005	197
1062	Intact	Carver (Replication)	Pre	0.269862380582761	198
1062	Intact	Carver (Replication)	Post	0.293874178229197	198
1062	Intact	Carver (Rewrite)	Pre	0.326932483819527	199
1062	Intact	Carver (Rewrite)	Post	0.288212388501958	199
1062	Intact	July (Original)	Pre	0.28610560393507	200
1062	Intact	July (Original)	Post	0.361297101091109	200
1063	Intact	Carver (Original)	Pre	0.279111368909971	201
1063	Intact	Carver (Original)	Post	0.224504750794127	201
1063	Intact	July (Original)	Pre	0.311436959579106	202
1063	Intact	July (Original)	Post	0.355113056348158	202
1064	Intact	Carver (Original)	Pre	0.319304509804634	203
1064	Intact	Carver (Original)	Post	0.321794867214474	203
1064	Intact	Carver (Rewrite)	Pre	0.179400913622598	204
1064	Intact	Carver (Rewrite)	Post	0.235299261328294	204
1064	Intact	July (Original)	Pre	0.141315389661138	205
1064	Intact	July (Original)	Post	0.255780168517795	205
1065	Intact	Carver (Original)	Pre	0.27048372226782	206
1065	Intact	Carver (Original)	Post	0.258483464863895	206
1065	Intact	Carver (Replication)	Pre	0.267201218122165	207
1065	Intact	Carver (Replication)	Post	0.453003471534158	207
1065	Intact	Carver (Rewrite)	Pre	0.213131727433726	208
1065	Intact	Carver (Rewrite)	Post	0.284158991483027	208
1065	Intact	July (Original)	Pre	0.261353849515058	209
1065	Intact	July (Original)	Post	0.24749493713033	209
1066	Intact	Carver (Original)	Pre	0.227377953596001	210
1066	Intact	Carver (Original)	Post	0.213170096465651	210
1066	Intact	Carver (Replication)	Pre	0.28587394629426	211
1066	Intact	Carver (Replication)	Post	0.270174544784537	211
1066	Intact	Carver (Rewrite)	Pre	0.227228218025554	212
1066	Intact	Carver (Rewrite)	Post	0.238179526607249	212
1066	Intact	July (Original)	Pre	0.290969862816557	213
1066	Intact	July (Original)	Post	0.318716704514475	213
1067	Intact	Carver (Original)	Pre	0.278978686022301	214
1067	Intact	Carver (Original)	Post	0.348736545524822	214
1067	Intact	Carver (Replication)	Pre	0.24570649523169	215
1067	Intact	Carver (Replication)	Post	0.314840581379001	215
1067	Intact	Carver (Rewrite)	Pre	0.213029050490595	216
1067	Intact	Carver (Rewrite)	Post	0.126681110902881	216
1067	Intact	July (Original)	Pre	0.28820776332155	217
1067	Intact	July (Original)	Post	0.307652478461373	217
1068	Intact	Carver (Original)	Pre	0.265718004121278	218
1068	Intact	Carver (Original)	Post	0.22802796245254	218
1068	Intact	Carver (Replication)	Pre	0.192624151506842	219
1068	Intact	Carver (Replication)	Post	0.241652634835146	219
1068	Intact	Carver (Rewrite)	Pre	0.266999617133652	220
1068	Intact	Carver (Rewrite)	Post	0.248689625352419	220
1068	Intact	July (Original)	Pre	0.303241045080968	221
1068	Intact	July (Original)	Post	0.402585980261398	221
1069	Intact	Carver (Original)	Pre	0.270086649281832	222
1069	Intact	Carver (Original)	Post	0.312026732378233	222
1069	Intact	Carver (Replication)	Pre	0.289179423675376	223
1069	Intact	Carver (Replication)	Post	0.366597291210029	223
1069	Intact	Carver (Rewrite)	Pre	0.201492010356427	224
1069	Intact	Carver (Rewrite)	Post	0.195635889820148	224
1069	Intact	July (Original)	Pre	0.215613338545467	225
1069	Intact	July (Original)	Post	0.288937091459476	225
1070	Intact	Carver (Original)	Pre	0.226695164667106	226
1070	Intact	Carver (Original)	Post	0.333220177606199	226
1070	Intact	Carver (Rewrite)	Pre	0.204502226024128	227
1070	Intact	Carver (Rewrite)	Post	0.215401105585357	227
1070	Intact	July (Original)	Pre	0.226232267110698	228
1070	Intact	July (Original)	Post	0.231999520897657	228
1071	Intact	Carver (Replication)	Pre	0.288759067750113	229
1071	Intact	Carver (Replication)	Post	0.333947267749596	229
1071	Intact	Carver (Rewrite)	Pre	0.185201703262071	230
1071	Intact	Carver (Rewrite)	Post	0.251788807451316	230
1071	Intact	July (Original)	Pre	0.244400240703213	231
1071	Intact	July (Original)	Post	0.229087215005782	231
1072	Intact	Carver (Original)	Pre	0.286310297739555	232
1072	Intact	Carver (Original)	Post	0.297495005624651	232
1072	Intact	Carver (Replication)	Pre	0.259544531286887	233
1072	Intact	Carver (Replication)	Post	0.335049323201817	233
1072	Intact	Carver (Rewrite)	Pre	0.196487077375666	234
1072	Intact	Carver (Rewrite)	Post	0.33214658873935	234
1072	Intact	July (Original)	Pre	0.278773485700837	235
1072	Intact	July (Original)	Post	0.250872784153354	235
1073	Intact	Carver (Replication)	Pre	0.275350483210527	236
1073	Intact	Carver (Replication)	Post	0.267114180614329	236
1073	Intact	Carver (Rewrite)	Pre	0.276399216949481	237
1073	Intact	Carver (Rewrite)	Post	0.226098893374717	237
1073	Intact	July (Original)	Pre	0.295423250659254	238
1073	Intact	July (Original)	Post	0.220750811859312	238
1074	Intact	Carver (Original)	Pre	0.263543853547518	239
1074	Intact	Carver (Original)	Post	0.324273320773979	239
1074	Intact	Carver (Replication)	Pre	0.276242176492663	240
1074	Intact	Carver (Replication)	Post	0.31485746024959	240
1074	Intact	Carver (Rewrite)	Pre	0.253209929821116	241
1074	Intact	Carver (Rewrite)	Post	0.32783558154285	241
1074	Intact	July (Original)	Pre	0.289909682886701	242
1074	Intact	July (Original)	Post	0.258130016185928	242
1075	Intact	Carver (Original)	Pre	0.245410882287352	243
1075	Intact	Carver (Original)	Post	0.346934687414887	243
1075	Intact	Carver (Replication)	Pre	0.253432956021095	244
1075	Intact	Carver (Replication)	Post	0.267344053514507	244
1075	Intact	Carver (Rewrite)	Pre	0.269188974005699	245
1075	Intact	Carver (Rewrite)	Post	0.274933356380678	245
1075	Intact	July (Original)	Pre	0.282123118356922	246
1075	Intact	July (Original)	Post	0.392202907004114	246
1076	Intact	Carver (Replication)	Pre	0.248697577180179	247
1076	Intact	Carver (Replication)	Post	0.284192728340046	247
1076	Intact	July (Original)	Pre	0.241711394629401	248
1076	Intact	July (Original)	Post	0.230667722986813	248
1077	Intact	Carver (Original)	Pre	0.244067435920281	249
1077	Intact	Carver (Original)	Post	0.271538876329719	249
1077	Intact	July (Original)	Pre	0.272528509381759	250
1077	Intact	July (Original)	Post	0.366910276850481	250
1078	Intact	Carver (Original)	Pre	0.232641803873082	251
1078	Intact	Carver (Original)	Post	0.33030364091584	251
1078	Intact	Carver (Replication)	Pre	0.265507539421518	252
1078	Intact	Carver (Replication)	Post	0.271408036872107	252
1078	Intact	Carver (Rewrite)	Pre	0.306610590122446	253
1078	Intact	Carver (Rewrite)	Post	0.276315318201811	253
1079	Intact	Carver (Rewrite)	Pre	0.190747901447148	254
1079	Intact	Carver (Rewrite)	Post	0.202015323227255	254
1079	Intact	July (Original)	Pre	0.2583981711696	255
1079	Intact	July (Original)	Post	0.3210886949323	255
1080	Intact	Carver (Original)	Pre	0.297343147279842	256
1080	Intact	Carver (Original)	Post	0.267681596461932	256
1080	Intact	Carver (Replication)	Pre	0.264845642308831	257
1080	Intact	Carver (Replication)	Post	0.313015419496525	257
1080	Intact	Carver (Rewrite)	Pre	0.281391028804376	258
1080	Intact	Carver (Rewrite)	Post	0.261561227915186	258
1080	Intact	July (Original)	Pre	0.251490234921044	259
1080	Intact	July (Original)	Post	0.362265585861012	259
1081	Intact	Carver (Replication)	Pre	0.252209715425366	260
1081	Intact	Carver (Replication)	Post	0.222407658691866	260
1081	Intact	Carver (Rewrite)	Pre	0.245031005642531	261
1081	Intact	Carver (Rewrite)	Post	0.255920316907846	261
1081	Intact	July (Original)	Pre	0.196395109072352	262
1081	Intact	July (Original)	Post	0.200250980165593	262
1082	Intact	Carver (Original)	Pre	0.272700380386852	263
1082	Intact	Carver (Original)	Post	0.28131469105958	263
1082	Intact	Carver (Replication)	Pre	0.272921858717934	264
1082	Intact	Carver (Replication)	Post	0.306064307532016	264
1082	Intact	Carver (Rewrite)	Pre	0.3063691529253	265
1082	Intact	Carver (Rewrite)	Post	0.365360484335797	265
1082	Intact	July (Original)	Pre	0.242426328340615	266
1082	Intact	July (Original)	Post	0.355607250863863	266
1083	Intact	Carver (Original)	Pre	0.216875685674601	267
1083	Intact	Carver (Original)	Post	0.24798294446841	267
1083	Intact	Carver (Rewrite)	Pre	0.192425081078153	268
1083	Intact	Carver (Rewrite)	Post	0.222947204279957	268
1083	Intact	July (Original)	Pre	0.314136848923451	269
1083	Intact	July (Original)	Post	0.306568170091359	269
1084	Intact	Carver (Original)	Pre	0.282137431791309	270
1084	Intact	Carver (Original)	Post	0.349275649376406	270
1084	Intact	Carver (Replication)	Pre	0.278859627837196	271
1084	Intact	Carver (Replication)	Post	0.316054105907194	271
1084	Intact	Carver (Rewrite)	Pre	0.217084115308989	272
1084	Intact	Carver (Rewrite)	Post	0.21446877798993	272
1084	Intact	July (Original)	Pre	0.261831972537381	273
1084	Intact	July (Original)	Post	0.284580703966432	273
1085	Intact	Carver (Original)	Pre	0.243252665921871	274
1085	Intact	Carver (Original)	Post	0.312628330132825	274
1085	Intact	Carver (Rewrite)	Pre	0.271750942812142	275
1085	Intact	Carver (Rewrite)	Post	0.275874376629459	275
1085	Intact	July (Original)	Pre	0.275457359835349	276
1085	Intact	July (Original)	Post	0.301868755927297	276
1086	Intact	Carver (Original)	Pre	0.269756270392242	277
1086	Intact	Carver (Original)	Post	0.351524663330376	277
1086	Intact	Carver (Replication)	Pre	0.250335503284844	278
1086	Intact	Carver (Replication)	Post	0.271892448077233	278
1086	Intact	July (Original)	Pre	0.194111982351271	279
1086	Intact	July (Original)	Post	0.173556291281158	279
1087	Intact	Carver (Replication)	Pre	0.309248547125712	280
1087	Intact	Carver (Replication)	Post	0.251661224850504	280
1087	Intact	Carver (Rewrite)	Pre	0.20411535328857	281
1087	Intact	Carver (Rewrite)	Post	0.216859985849929	281
1087	Intact	July (Original)	Pre	0.272048124846193	282
1087	Intact	July (Original)	Post	0.331906286832973	282
1088	Intact	Carver (Replication)	Pre	0.246963268030645	283
1088	Intact	Carver (Replication)	Post	0.281858763980117	283
1088	Intact	Carver (Rewrite)	Pre	0.246304257484742	284
1088	Intact	Carver (Rewrite)	Post	0.206625979825993	284
1089	Intact	Carver (Original)	Pre	0.281794427166406	285
1089	Intact	Carver (Original)	Post	0.276442568551863	285
1089	Intact	Carver (Rewrite)	Pre	0.215136743333104	286
1089	Intact	Carver (Rewrite)	Post	0.233088507125175	286
1089	Intact	July (Original)	Pre	0.228503566262588	287
1089	Intact	July (Original)	Post	0.303661589368472	287
1090	Intact	Carver (Replication)	Pre	0.298473128449147	288
1090	Intact	Carver (Replication)	Post	0.32306623181601	288
1090	Intact	Carver (Rewrite)	Pre	0.215711548526076	289
1090	Intact	Carver (Rewrite)	Post	0.234539084311974	289
1090	Intact	July (Original)	Pre	0.302624087131668	290
1090	Intact	July (Original)	Post	0.244506766457193	290
1091	Intact	Carver (Replication)	Pre	0.232525168326255	291
1091	Intact	Carver (Replication)	Post	0.251569017926741	291
1092	Intact	Carver (Replication)	Pre	0.244906714522972	292
1092	Intact	Carver (Replication)	Post	0.179393126519183	292
1092	Intact	Carver (Rewrite)	Pre	0.205263528879745	293
1092	Intact	Carver (Rewrite)	Post	0.330957500764268	293
1093	Intact	Carver (Replication)	Pre	0.249514691184117	294
1093	Intact	Carver (Replication)	Post	0.240834387054539	294
1093	Intact	July (Original)	Pre	0.234765987088973	295
1093	Intact	July (Original)	Post	0.314903277198006	295
1094	Intact	Carver (Replication)	Pre	0.268773353636799	296
1094	Intact	Carver (Replication)	Post	0.273808911554575	296
1094	Intact	Carver (Rewrite)	Pre	0.307409294705968	297
1094	Intact	Carver (Rewrite)	Post	0.247708029442238	297
1094	Intact	July (Original)	Pre	0.268502557031449	298
1094	Intact	July (Original)	Post	0.308728577456882	298
1095	Intact	Carver (Original)	Pre	0.242291351311259	299
1095	Intact	Carver (Original)	Post	0.317615434458075	299
1095	Intact	Carver (Replication)	Pre	0.307855933559826	300
1095	Intact	Carver (Replication)	Post	0.275624390119798	300
1095	Intact	Carver (Rewrite)	Pre	0.23226571113158	301
1095	Intact	Carver (Rewrite)	Post	0.258210695675841	301
1096	Intact	Carver (Original)	Pre	0.20414232870189	302
1096	Intact	Carver (Original)	Post	0.224761262165742	302
1096	Intact	Carver (Rewrite)	Pre	0.310789106846125	303
1096	Intact	Carver (Rewrite)	Post	0.321346894436732	303
1097	Intact	Carver (Replication)	Pre	0.288378775773152	304
1097	Intact	Carver (Replication)	Post	0.365988755703586	304
1097	Intact	Carver (Rewrite)	Pre	0.244207075577849	305
1097	Intact	Carver (Rewrite)	Post	0.317639564278216	305
1097	Intact	July (Original)	Pre	0.267408582735063	306
1097	Intact	July (Original)	Post	0.288747873585009	306
1098	Intact	Carver (Original)	Pre	0.278748448862433	307
1098	Intact	Carver (Original)	Post	0.243970891360127	307
1098	Intact	Carver (Replication)	Pre	0.2491206196861	308
1098	Intact	Carver (Replication)	Post	0.280345552270372	308
1098	Intact	Carver (Rewrite)	Pre	0.25758950563913	309
1098	Intact	Carver (Rewrite)	Post	0.232416615573422	309
1099	Intact	Carver (Original)	Pre	0.316084181326956	310
1099	Intact	Carver (Original)	Post	0.360140108301002	310
1099	Intact	Carver (Replication)	Pre	0.243845061370186	311
1099	Intact	Carver (Replication)	Post	0.295041358895958	311
1099	Intact	Carver (Rewrite)	Pre	0.289576235328174	312
1099	Intact	Carver (Rewrite)	Post	0.23306186167136	312
1101	Intact	Carver (Rewrite)	Pre	0.255313733643133	313
1101	Intact	Carver (Rewrite)	Post	0.242055797465074	313
1102	Intact	Carver (Rewrite)	Pre	0.240078644192918	314
1102	Intact	Carver (Rewrite)	Post	0.223159176732293	314
1105	Intact	Carver (Original)	Pre	0.230910160996915	315
1105	Intact	Carver (Original)	Post	0.290678261684688	315
1105	Intact	Carver (Rewrite)	Pre	0.293666881607006	316
1105	Intact	Carver (Rewrite)	Post	0.274921303614825	316
1110	Intact	Carver (Original)	Pre	0.260419400409562	317
1110	Intact	Carver (Original)	Post	0.305354984893259	317
1111	Intact	Carver (Original)	Pre	0.247248920385809	318
1111	Intact	Carver (Original)	Post	0.190333831122674	318
1113	Intact	Carver (Original)	Pre	0.223916444953148	319
1113	Intact	Carver (Original)	Post	0.220549054626948	319
1115	Intact	Carver (Original)	Pre	0.244155838079995	320
1115	Intact	Carver (Original)	Post	0.238640507520493	320
2000	Sentence-scrambled	Carver (Original)	Pre	0.259174884950302	321
2000	Sentence-scrambled	Carver (Original)	Post	0.279515726105146	321
2000	Sentence-scrambled	Carver (Replication)	Pre	0.327722081651167	322
2000	Sentence-scrambled	Carver (Replication)	Post	0.331294586367141	322
2000	Sentence-scrambled	Carver (Rewrite)	Pre	0.270641434789598	323
2000	Sentence-scrambled	Carver (Rewrite)	Post	0.277539459378938	323
2000	Sentence-scrambled	July (Original)	Pre	0.221615542682162	324
2000	Sentence-scrambled	July (Original)	Post	0.249692131048925	324
2001	Sentence-scrambled	Carver (Replication)	Pre	0.227749993006267	325
2001	Sentence-scrambled	Carver (Replication)	Post	0.259521814830349	325
2001	Sentence-scrambled	Carver (Rewrite)	Pre	0.235304663238669	326
2001	Sentence-scrambled	Carver (Rewrite)	Post	0.202338765558181	326
2001	Sentence-scrambled	July (Original)	Pre	0.238884041467854	327
2001	Sentence-scrambled	July (Original)	Post	0.242927141868713	327
2002	Sentence-scrambled	Carver (Original)	Pre	0.251528021479321	328
2002	Sentence-scrambled	Carver (Original)	Post	0.271253146352119	328
2002	Sentence-scrambled	Carver (Rewrite)	Pre	0.252062272331703	329
2002	Sentence-scrambled	Carver (Rewrite)	Post	0.322815078746592	329
2002	Sentence-scrambled	July (Original)	Pre	0.241970673538545	330
2002	Sentence-scrambled	July (Original)	Post	0.236921930489852	330
2003	Sentence-scrambled	Carver (Original)	Pre	0.309085544135418	331
2003	Sentence-scrambled	Carver (Original)	Post	0.254320868948946	331
2003	Sentence-scrambled	Carver (Replication)	Pre	0.248659914497372	332
2003	Sentence-scrambled	Carver (Replication)	Post	0.306813329112454	332
2003	Sentence-scrambled	Carver (Rewrite)	Pre	0.341909888196541	333
2003	Sentence-scrambled	Carver (Rewrite)	Post	0.282951698129516	333
2004	Sentence-scrambled	Carver (Original)	Pre	0.251370527652947	334
2004	Sentence-scrambled	Carver (Original)	Post	0.307949125324388	334
2004	Sentence-scrambled	Carver (Rewrite)	Pre	0.205739069415977	335
2004	Sentence-scrambled	Carver (Rewrite)	Post	0.208839721115215	335
2005	Sentence-scrambled	Carver (Original)	Pre	0.250191656993056	336
2005	Sentence-scrambled	Carver (Original)	Post	0.273717910660877	336
2005	Sentence-scrambled	Carver (Replication)	Pre	0.276855516198134	337
2005	Sentence-scrambled	Carver (Replication)	Post	0.27258066355264	337
2005	Sentence-scrambled	July (Original)	Pre	0.23420798165253	338
2005	Sentence-scrambled	July (Original)	Post	0.244535883144526	338
2006	Sentence-scrambled	Carver (Original)	Pre	0.299314581833228	339
2006	Sentence-scrambled	Carver (Original)	Post	0.253449686907417	339
2006	Sentence-scrambled	July (Original)	Pre	0.338385292551917	340
2006	Sentence-scrambled	July (Original)	Post	0.30863374827201	340
2007	Sentence-scrambled	Carver (Replication)	Pre	0.282064616433247	341
2007	Sentence-scrambled	Carver (Replication)	Post	0.254190367663368	341
2007	Sentence-scrambled	July (Original)	Pre	0.233711234426903	342
2007	Sentence-scrambled	July (Original)	Post	0.276449719644584	342
2008	Sentence-scrambled	Carver (Original)	Pre	0.255634831882747	343
2008	Sentence-scrambled	Carver (Original)	Post	0.310203518477128	343
2008	Sentence-scrambled	July (Original)	Pre	0.287085607217707	344
2008	Sentence-scrambled	July (Original)	Post	0.305068582798421	344
2009	Sentence-scrambled	Carver (Original)	Pre	0.260297589370162	345
2009	Sentence-scrambled	Carver (Original)	Post	0.228284703156608	345
2009	Sentence-scrambled	Carver (Replication)	Pre	0.27199915640098	346
2009	Sentence-scrambled	Carver (Replication)	Post	0.248807492616982	346
2010	Sentence-scrambled	Carver (Replication)	Pre	0.238613006700202	347
2010	Sentence-scrambled	Carver (Replication)	Post	0.279903364611026	347
2010	Sentence-scrambled	Carver (Rewrite)	Pre	0.240770894028828	348
2010	Sentence-scrambled	Carver (Rewrite)	Post	0.260330510365392	348
2011	Sentence-scrambled	Carver (Original)	Pre	0.286860216101991	349
2011	Sentence-scrambled	Carver (Original)	Post	0.390927728567791	349
2011	Sentence-scrambled	Carver (Replication)	Pre	0.307430416882571	350
2011	Sentence-scrambled	Carver (Replication)	Post	0.282082534234779	350
2011	Sentence-scrambled	Carver (Rewrite)	Pre	0.223706287088657	351
2011	Sentence-scrambled	Carver (Rewrite)	Post	0.254465906515649	351
2011	Sentence-scrambled	July (Original)	Pre	0.275287517547731	352
2011	Sentence-scrambled	July (Original)	Post	0.295711614539156	352
2012	Sentence-scrambled	Carver (Original)	Pre	0.192238914433663	353
2012	Sentence-scrambled	Carver (Original)	Post	0.281382816871396	353
2012	Sentence-scrambled	Carver (Rewrite)	Pre	0.210545677341012	354
2012	Sentence-scrambled	Carver (Rewrite)	Post	0.311179001041398	354
2012	Sentence-scrambled	July (Original)	Pre	0.359395121143981	355
2012	Sentence-scrambled	July (Original)	Post	0.31686701525844	355
2013	Sentence-scrambled	Carver (Original)	Pre	0.253724256088863	356
2013	Sentence-scrambled	Carver (Original)	Post	0.275778980538179	356
2013	Sentence-scrambled	Carver (Rewrite)	Pre	0.227154319419875	357
2013	Sentence-scrambled	Carver (Rewrite)	Post	0.253667465731944	357
2013	Sentence-scrambled	July (Original)	Pre	0.294772724858633	358
2013	Sentence-scrambled	July (Original)	Post	0.269229782842333	358
2014	Sentence-scrambled	Carver (Original)	Pre	0.235745658524774	359
2014	Sentence-scrambled	Carver (Original)	Post	0.236485770896431	359
2014	Sentence-scrambled	July (Original)	Pre	0.191437053592582	360
2014	Sentence-scrambled	July (Original)	Post	0.212187360272661	360
2015	Sentence-scrambled	Carver (Original)	Pre	0.228196151201207	361
2015	Sentence-scrambled	Carver (Original)	Post	0.255418777294733	361
2015	Sentence-scrambled	Carver (Replication)	Pre	0.281566579255526	362
2015	Sentence-scrambled	Carver (Replication)	Post	0.330456635613209	362
2015	Sentence-scrambled	Carver (Rewrite)	Pre	0.178537575475242	363
2015	Sentence-scrambled	Carver (Rewrite)	Post	0.270273764838036	363
2015	Sentence-scrambled	July (Original)	Pre	0.283601340127719	364
2015	Sentence-scrambled	July (Original)	Post	0.284246148381682	364
2016	Sentence-scrambled	Carver (Original)	Pre	0.228711993658904	365
2016	Sentence-scrambled	Carver (Original)	Post	0.324809179213366	365
2016	Sentence-scrambled	Carver (Replication)	Pre	0.320004973579412	366
2016	Sentence-scrambled	Carver (Replication)	Post	0.301031554651173	366
2016	Sentence-scrambled	Carver (Rewrite)	Pre	0.318663088941388	367
2016	Sentence-scrambled	Carver (Rewrite)	Post	0.254225566806738	367
2016	Sentence-scrambled	July (Original)	Pre	0.24488779285781	368
2016	Sentence-scrambled	July (Original)	Post	0.213819501249822	368
2017	Sentence-scrambled	Carver (Original)	Pre	0.256907644802577	369
2017	Sentence-scrambled	Carver (Original)	Post	0.22723668816587	369
2017	Sentence-scrambled	Carver (Rewrite)	Pre	0.229863200663312	370
2017	Sentence-scrambled	Carver (Rewrite)	Post	0.229744466385817	370
2017	Sentence-scrambled	July (Original)	Pre	0.221439169980491	371
2017	Sentence-scrambled	July (Original)	Post	0.189145588172826	371
2018	Sentence-scrambled	Carver (Original)	Pre	0.273208554239096	372
2018	Sentence-scrambled	Carver (Original)	Post	0.286178285549363	372
2018	Sentence-scrambled	Carver (Replication)	Pre	0.275376626530566	373
2018	Sentence-scrambled	Carver (Replication)	Post	0.263837374824714	373
2018	Sentence-scrambled	July (Original)	Pre	0.206294015210565	374
2018	Sentence-scrambled	July (Original)	Post	0.258815069477908	374
2019	Sentence-scrambled	Carver (Original)	Pre	0.296580510862186	375
2019	Sentence-scrambled	Carver (Original)	Post	0.389987866602028	375
2019	Sentence-scrambled	Carver (Replication)	Pre	0.262885559749146	376
2019	Sentence-scrambled	Carver (Replication)	Post	0.269113945910928	376
2019	Sentence-scrambled	Carver (Rewrite)	Pre	0.281389674129796	377
2019	Sentence-scrambled	Carver (Rewrite)	Post	0.256725800032568	377
2019	Sentence-scrambled	July (Original)	Pre	0.263384770152863	378
2019	Sentence-scrambled	July (Original)	Post	0.312756731309763	378
2020	Sentence-scrambled	Carver (Original)	Pre	0.314394169761165	379
2020	Sentence-scrambled	Carver (Original)	Post	0.208514054546146	379
2020	Sentence-scrambled	Carver (Replication)	Pre	0.333183622968509	380
2020	Sentence-scrambled	Carver (Replication)	Post	0.359271445319794	380
2020	Sentence-scrambled	July (Original)	Pre	0.280234146539594	381
2020	Sentence-scrambled	July (Original)	Post	0.311168331909868	381
2021	Sentence-scrambled	Carver (Original)	Pre	0.296700216031288	382
2021	Sentence-scrambled	Carver (Original)	Post	0.279638021846984	382
2021	Sentence-scrambled	Carver (Rewrite)	Pre	0.297852316510476	383
2021	Sentence-scrambled	Carver (Rewrite)	Post	0.303173339523291	383
2021	Sentence-scrambled	July (Original)	Pre	0.22387547168587	384
2021	Sentence-scrambled	July (Original)	Post	0.261370129631775	384
2022	Sentence-scrambled	Carver (Original)	Pre	0.301500948835367	385
2022	Sentence-scrambled	Carver (Original)	Post	0.261351307626115	385
2022	Sentence-scrambled	Carver (Replication)	Pre	0.289072425025128	386
2022	Sentence-scrambled	Carver (Replication)	Post	0.330584787573567	386
2022	Sentence-scrambled	Carver (Rewrite)	Pre	0.217646476298661	387
2022	Sentence-scrambled	Carver (Rewrite)	Post	0.242757843486631	387
2022	Sentence-scrambled	July (Original)	Pre	0.312436498945006	388
2022	Sentence-scrambled	July (Original)	Post	0.259592973475524	388
2023	Sentence-scrambled	Carver (Original)	Pre	0.325624332221174	389
2023	Sentence-scrambled	Carver (Original)	Post	0.386162338652559	389
2023	Sentence-scrambled	Carver (Replication)	Pre	0.261164145184036	390
2023	Sentence-scrambled	Carver (Replication)	Post	0.276007367869558	390
2023	Sentence-scrambled	Carver (Rewrite)	Pre	0.227249792488911	391
2023	Sentence-scrambled	Carver (Rewrite)	Post	0.226760014235696	391
2023	Sentence-scrambled	July (Original)	Pre	0.305700157732033	392
2023	Sentence-scrambled	July (Original)	Post	0.287671595934099	392
2024	Sentence-scrambled	Carver (Original)	Pre	0.230128623548251	393
2024	Sentence-scrambled	Carver (Original)	Post	0.268362331481478	393
2024	Sentence-scrambled	Carver (Replication)	Pre	0.363920746480291	394
2024	Sentence-scrambled	Carver (Replication)	Post	0.273002862102165	394
2024	Sentence-scrambled	Carver (Rewrite)	Pre	0.267824159557782	395
2024	Sentence-scrambled	Carver (Rewrite)	Post	0.217314388427339	395
2024	Sentence-scrambled	July (Original)	Pre	0.255689781526627	396
2024	Sentence-scrambled	July (Original)	Post	0.20498741543964	396
2025	Sentence-scrambled	Carver (Original)	Pre	0.224197133293629	397
2025	Sentence-scrambled	Carver (Original)	Post	0.213878715688629	397
2025	Sentence-scrambled	Carver (Rewrite)	Pre	0.224159843912534	398
2025	Sentence-scrambled	Carver (Rewrite)	Post	0.24095834724366	398
2025	Sentence-scrambled	July (Original)	Pre	0.238067379508957	399
2025	Sentence-scrambled	July (Original)	Post	0.284710559734833	399
2026	Sentence-scrambled	Carver (Replication)	Pre	0.303515892223526	400
2026	Sentence-scrambled	Carver (Replication)	Post	0.24611506835218	400
2026	Sentence-scrambled	Carver (Rewrite)	Pre	0.288222126834573	401
2026	Sentence-scrambled	Carver (Rewrite)	Post	0.253812352959608	401
2027	Sentence-scrambled	Carver (Original)	Pre	0.23811972023813	402
2027	Sentence-scrambled	Carver (Original)	Post	0.282450899294363	402
2027	Sentence-scrambled	Carver (Rewrite)	Pre	0.226013051692634	403
2027	Sentence-scrambled	Carver (Rewrite)	Post	0.22603071273451	403
2027	Sentence-scrambled	July (Original)	Pre	0.238035378599957	404
2027	Sentence-scrambled	July (Original)	Post	0.34714607921643	404
2028	Sentence-scrambled	Carver (Original)	Pre	0.289490690431757	405
2028	Sentence-scrambled	Carver (Original)	Post	0.259948832955729	405
2028	Sentence-scrambled	Carver (Replication)	Pre	0.320461930991985	406
2028	Sentence-scrambled	Carver (Replication)	Post	0.283689394512265	406
2028	Sentence-scrambled	July (Original)	Pre	0.259395418465104	407
2028	Sentence-scrambled	July (Original)	Post	0.247767815080177	407
2029	Sentence-scrambled	Carver (Original)	Pre	0.313688519186024	408
2029	Sentence-scrambled	Carver (Original)	Post	0.324482725359984	408
2029	Sentence-scrambled	Carver (Rewrite)	Pre	0.376101651771578	409
2029	Sentence-scrambled	Carver (Rewrite)	Post	0.116028519638094	409
2030	Sentence-scrambled	Carver (Original)	Pre	0.268870117540057	410
2030	Sentence-scrambled	Carver (Original)	Post	0.305380860184387	410
2030	Sentence-scrambled	Carver (Rewrite)	Pre	0.291702512535156	411
2030	Sentence-scrambled	Carver (Rewrite)	Post	0.250322716481854	411
2031	Sentence-scrambled	Carver (Original)	Pre	0.257806627338133	412
2031	Sentence-scrambled	Carver (Original)	Post	0.294385722118369	412
2031	Sentence-scrambled	Carver (Replication)	Pre	0.232153675669781	413
2031	Sentence-scrambled	Carver (Replication)	Post	0.212054801640546	413
2031	Sentence-scrambled	Carver (Rewrite)	Pre	0.192050236855216	414
2031	Sentence-scrambled	Carver (Rewrite)	Post	0.224414607847273	414
2031	Sentence-scrambled	July (Original)	Pre	0.270756224090221	415
2031	Sentence-scrambled	July (Original)	Post	0.225459395082843	415
2032	Sentence-scrambled	Carver (Original)	Pre	0.323429886615397	416
2032	Sentence-scrambled	Carver (Original)	Post	0.28166891905853	416
2032	Sentence-scrambled	Carver (Replication)	Pre	0.257446474080959	417
2032	Sentence-scrambled	Carver (Replication)	Post	0.268472743748635	417
2032	Sentence-scrambled	Carver (Rewrite)	Pre	0.258175244824867	418
2032	Sentence-scrambled	Carver (Rewrite)	Post	0.30148164494982	418
2032	Sentence-scrambled	July (Original)	Pre	0.263323816490612	419
2032	Sentence-scrambled	July (Original)	Post	0.309212598200055	419
2033	Sentence-scrambled	Carver (Replication)	Pre	0.309192273104569	420
2033	Sentence-scrambled	Carver (Replication)	Post	0.217078895361132	420
2033	Sentence-scrambled	Carver (Rewrite)	Pre	0.231413872821148	421
2033	Sentence-scrambled	Carver (Rewrite)	Post	0.232742135611486	421
2034	Sentence-scrambled	Carver (Original)	Pre	0.302456376447124	422
2034	Sentence-scrambled	Carver (Original)	Post	0.249911793280767	422
2034	Sentence-scrambled	Carver (Replication)	Pre	0.285649977006296	423
2034	Sentence-scrambled	Carver (Replication)	Post	0.227862972649557	423
2034	Sentence-scrambled	Carver (Rewrite)	Pre	0.207954702293457	424
2034	Sentence-scrambled	Carver (Rewrite)	Post	0.321387508945765	424
2035	Sentence-scrambled	Carver (Replication)	Pre	0.270491172568567	425
2035	Sentence-scrambled	Carver (Replication)	Post	0.281798702176455	425
2035	Sentence-scrambled	Carver (Rewrite)	Pre	0.21095751944149	426
2035	Sentence-scrambled	Carver (Rewrite)	Post	0.296755409559282	426
2035	Sentence-scrambled	July (Original)	Pre	0.291252690787125	427
2035	Sentence-scrambled	July (Original)	Post	0.300936704838693	427
2036	Sentence-scrambled	Carver (Original)	Pre	0.268718168689926	428
2036	Sentence-scrambled	Carver (Original)	Post	0.28522389219458	428
2036	Sentence-scrambled	Carver (Rewrite)	Pre	0.253872530077283	429
2036	Sentence-scrambled	Carver (Rewrite)	Post	0.278550941831084	429
2036	Sentence-scrambled	July (Original)	Pre	0.26115801229046	430
2036	Sentence-scrambled	July (Original)	Post	0.361760341853813	430
2037	Sentence-scrambled	Carver (Replication)	Pre	0.262635995556884	431
2037	Sentence-scrambled	Carver (Replication)	Post	0.297831357479324	431
2037	Sentence-scrambled	Carver (Rewrite)	Pre	0.173826852609474	432
2037	Sentence-scrambled	Carver (Rewrite)	Post	0.300961767523553	432
2037	Sentence-scrambled	July (Original)	Pre	0.252604261499137	433
2037	Sentence-scrambled	July (Original)	Post	0.255339263854421	433
2038	Sentence-scrambled	Carver (Original)	Pre	0.225329349430222	434
2038	Sentence-scrambled	Carver (Original)	Post	0.253700219664245	434
2038	Sentence-scrambled	Carver (Replication)	Pre	0.290685622718648	435
2038	Sentence-scrambled	Carver (Replication)	Post	0.301688960328548	435
2038	Sentence-scrambled	Carver (Rewrite)	Pre	0.221045785765295	436
2038	Sentence-scrambled	Carver (Rewrite)	Post	0.165538947589387	436
2038	Sentence-scrambled	July (Original)	Pre	0.264595298783515	437
2038	Sentence-scrambled	July (Original)	Post	0.28235384164553	437
2039	Sentence-scrambled	Carver (Original)	Pre	0.346706976586813	438
2039	Sentence-scrambled	Carver (Original)	Post	0.3076051516628	438
2039	Sentence-scrambled	Carver (Replication)	Pre	0.225019924491647	439
2039	Sentence-scrambled	Carver (Replication)	Post	0.257189255439387	439
2039	Sentence-scrambled	Carver (Rewrite)	Pre	0.269664047658024	440
2039	Sentence-scrambled	Carver (Rewrite)	Post	0.324609101577397	440
2039	Sentence-scrambled	July (Original)	Pre	0.269417681091451	441
2039	Sentence-scrambled	July (Original)	Post	0.246554020551439	441
2040	Sentence-scrambled	Carver (Original)	Pre	0.257856925742654	442
2040	Sentence-scrambled	Carver (Original)	Post	0.340640040121886	442
2040	Sentence-scrambled	Carver (Rewrite)	Pre	0.257419790033679	443
2040	Sentence-scrambled	Carver (Rewrite)	Post	0.236886668556302	443
2040	Sentence-scrambled	July (Original)	Pre	0.284768738456521	444
2040	Sentence-scrambled	July (Original)	Post	0.283935363760484	444
2041	Sentence-scrambled	Carver (Replication)	Pre	0.26623970765132	445
2041	Sentence-scrambled	Carver (Replication)	Post	0.2853589223526	445
2041	Sentence-scrambled	Carver (Rewrite)	Pre	0.232682410438116	446
2041	Sentence-scrambled	Carver (Rewrite)	Post	0.306065118155019	446
2041	Sentence-scrambled	July (Original)	Pre	0.297911311125973	447
2041	Sentence-scrambled	July (Original)	Post	0.304036412715081	447
2042	Sentence-scrambled	Carver (Original)	Pre	0.271998016084809	448
2042	Sentence-scrambled	Carver (Original)	Post	0.21621724359857	448
2042	Sentence-scrambled	Carver (Rewrite)	Pre	0.223879000161585	449
2042	Sentence-scrambled	Carver (Rewrite)	Post	0.2220366898283	449
2042	Sentence-scrambled	July (Original)	Pre	0.214902508215002	450
2042	Sentence-scrambled	July (Original)	Post	0.271681395135564	450
2043	Sentence-scrambled	Carver (Original)	Pre	0.244023491677226	451
2043	Sentence-scrambled	Carver (Original)	Post	0.27154526253751	451
2043	Sentence-scrambled	Carver (Replication)	Pre	0.353850174267873	452
2043	Sentence-scrambled	Carver (Replication)	Post	0.347874508648944	452
2043	Sentence-scrambled	Carver (Rewrite)	Pre	0.219341031301476	453
2043	Sentence-scrambled	Carver (Rewrite)	Post	0.265886547309011	453
2044	Sentence-scrambled	Carver (Rewrite)	Pre	0.288240650198377	454
2044	Sentence-scrambled	Carver (Rewrite)	Post	0.304253206356551	454
2044	Sentence-scrambled	July (Original)	Pre	0.306016100895221	455
2044	Sentence-scrambled	July (Original)	Post	0.244847789465813	455
2045	Sentence-scrambled	Carver (Original)	Pre	0.259848409093244	456
2045	Sentence-scrambled	Carver (Original)	Post	0.300158944995937	456
2045	Sentence-scrambled	Carver (Replication)	Pre	0.258687740729615	457
2045	Sentence-scrambled	Carver (Replication)	Post	0.281842835627213	457
2045	Sentence-scrambled	Carver (Rewrite)	Pre	0.279486196570358	458
2045	Sentence-scrambled	Carver (Rewrite)	Post	0.208801888480327	458
2045	Sentence-scrambled	July (Original)	Pre	0.221068304809199	459
2045	Sentence-scrambled	July (Original)	Post	0.228746581333194	459
2046	Sentence-scrambled	Carver (Original)	Pre	0.297018573148218	460
2046	Sentence-scrambled	Carver (Original)	Post	0.27275776976831	460
2046	Sentence-scrambled	Carver (Replication)	Pre	0.330520127845889	461
2046	Sentence-scrambled	Carver (Replication)	Post	0.374695353758747	461
2046	Sentence-scrambled	Carver (Rewrite)	Pre	0.256786853671948	462
2046	Sentence-scrambled	Carver (Rewrite)	Post	0.24018735878806	462
2046	Sentence-scrambled	July (Original)	Pre	0.233160643458546	463
2046	Sentence-scrambled	July (Original)	Post	0.291961815888315	463
2047	Sentence-scrambled	Carver (Replication)	Pre	0.278279332328466	464
2047	Sentence-scrambled	Carver (Replication)	Post	0.430860746422633	464
2047	Sentence-scrambled	Carver (Rewrite)	Pre	0.22664282121874	465
2047	Sentence-scrambled	Carver (Rewrite)	Post	0.203364536349508	465
2048	Sentence-scrambled	Carver (Original)	Pre	0.238422856807099	466
2048	Sentence-scrambled	Carver (Original)	Post	0.248137891919066	466
2048	Sentence-scrambled	Carver (Rewrite)	Pre	0.2710019963158	467
2048	Sentence-scrambled	Carver (Rewrite)	Post	0.251857658252875	467
2048	Sentence-scrambled	July (Original)	Pre	0.221282623533224	468
2048	Sentence-scrambled	July (Original)	Post	0.229705280945638	468
2049	Sentence-scrambled	Carver (Original)	Pre	0.261443573698166	469
2049	Sentence-scrambled	Carver (Original)	Post	0.254037361373429	469
2049	Sentence-scrambled	Carver (Replication)	Pre	0.2897300512007	470
2049	Sentence-scrambled	Carver (Replication)	Post	0.284720462222008	470
2049	Sentence-scrambled	Carver (Rewrite)	Pre	0.239727052982248	471
2049	Sentence-scrambled	Carver (Rewrite)	Post	0.324691304367221	471
2049	Sentence-scrambled	July (Original)	Pre	0.285393007565473	472
2049	Sentence-scrambled	July (Original)	Post	0.279435139703669	472
2050	Sentence-scrambled	Carver (Original)	Pre	0.264443267887619	473
2050	Sentence-scrambled	Carver (Original)	Post	0.266263339632193	473
2050	Sentence-scrambled	Carver (Replication)	Pre	0.256169624090926	474
2050	Sentence-scrambled	Carver (Replication)	Post	0.415995298085599	474
2050	Sentence-scrambled	Carver (Rewrite)	Pre	0.192623694265192	475
2050	Sentence-scrambled	Carver (Rewrite)	Post	0.182961723076477	475
2050	Sentence-scrambled	July (Original)	Pre	0.217392403018119	476
2050	Sentence-scrambled	July (Original)	Post	0.212530631706038	476
2051	Sentence-scrambled	Carver (Original)	Pre	0.293526017038849	477
2051	Sentence-scrambled	Carver (Original)	Post	0.27803212182627	477
2051	Sentence-scrambled	Carver (Replication)	Pre	0.279467115188832	478
2051	Sentence-scrambled	Carver (Replication)	Post	0.293649994601931	478
2051	Sentence-scrambled	July (Original)	Pre	0.271755857027228	479
2051	Sentence-scrambled	July (Original)	Post	0.260318442858714	479
2052	Sentence-scrambled	Carver (Original)	Pre	0.290819134409487	480
2052	Sentence-scrambled	Carver (Original)	Post	0.274584540399319	480
2053	Sentence-scrambled	Carver (Rewrite)	Pre	0.191122940116944	481
2053	Sentence-scrambled	Carver (Rewrite)	Post	0.461449230713728	481
2053	Sentence-scrambled	July (Original)	Pre	0.294531134342562	482
2053	Sentence-scrambled	July (Original)	Post	0.337024256030182	482
2054	Sentence-scrambled	Carver (Replication)	Pre	0.306408009643837	483
2054	Sentence-scrambled	Carver (Replication)	Post	0.305978172080849	483
2055	Sentence-scrambled	Carver (Original)	Pre	0.24433817084562	484
2055	Sentence-scrambled	Carver (Original)	Post	0.281657710873844	484
2055	Sentence-scrambled	Carver (Replication)	Pre	0.245051517979713	485
2055	Sentence-scrambled	Carver (Replication)	Post	0.281158638231215	485
2055	Sentence-scrambled	Carver (Rewrite)	Pre	0.231671787030784	486
2055	Sentence-scrambled	Carver (Rewrite)	Post	0.281490712511696	486
2056	Sentence-scrambled	Carver (Original)	Pre	0.283407309171789	487
2056	Sentence-scrambled	Carver (Original)	Post	0.314354019455634	487
2056	Sentence-scrambled	Carver (Replication)	Pre	0.284517778381033	488
2056	Sentence-scrambled	Carver (Replication)	Post	0.3030440279694	488
2056	Sentence-scrambled	Carver (Rewrite)	Pre	0.22608528778767	489
2056	Sentence-scrambled	Carver (Rewrite)	Post	0.257093614965025	489
2056	Sentence-scrambled	July (Original)	Pre	0.241414560541871	490
2056	Sentence-scrambled	July (Original)	Post	0.235786403745717	490
2057	Sentence-scrambled	Carver (Replication)	Pre	0.291494595797727	491
2057	Sentence-scrambled	Carver (Replication)	Post	0.283462606501028	491
2058	Sentence-scrambled	Carver (Original)	Pre	0.267038781431182	492
2058	Sentence-scrambled	Carver (Original)	Post	0.256963431724417	492
2058	Sentence-scrambled	Carver (Replication)	Pre	0.222349993706702	493
2058	Sentence-scrambled	Carver (Replication)	Post	0.304138972180881	493
2058	Sentence-scrambled	Carver (Rewrite)	Pre	0.24517745764503	494
2058	Sentence-scrambled	Carver (Rewrite)	Post	0.366162062715752	494
2058	Sentence-scrambled	July (Original)	Pre	0.354148025054051	495
2058	Sentence-scrambled	July (Original)	Post	0.306463984409888	495
2059	Sentence-scrambled	Carver (Original)	Pre	0.238118204211398	496
2059	Sentence-scrambled	Carver (Original)	Post	0.270441298576534	496
2059	Sentence-scrambled	Carver (Replication)	Pre	0.27887002107264	497
2059	Sentence-scrambled	Carver (Replication)	Post	0.287206058149778	497
2059	Sentence-scrambled	Carver (Rewrite)	Pre	0.244375252263553	498
2059	Sentence-scrambled	Carver (Rewrite)	Post	0.239573184960177	498
2059	Sentence-scrambled	July (Original)	Pre	0.245581806361207	499
2059	Sentence-scrambled	July (Original)	Post	0.257654634358557	499
2060	Sentence-scrambled	Carver (Replication)	Pre	0.295304720765508	500
2060	Sentence-scrambled	Carver (Replication)	Post	0.291967353386585	500
2060	Sentence-scrambled	July (Original)	Pre	0.261179048587195	501
2060	Sentence-scrambled	July (Original)	Post	0.196062284119638	501
2061	Sentence-scrambled	Carver (Original)	Pre	0.285892610670585	502
2061	Sentence-scrambled	Carver (Original)	Post	0.337063347271379	502
2061	Sentence-scrambled	Carver (Replication)	Pre	0.283525877737143	503
2061	Sentence-scrambled	Carver (Replication)	Post	0.284557265854892	503
2061	Sentence-scrambled	Carver (Rewrite)	Pre	0.2699981731489	504
2061	Sentence-scrambled	Carver (Rewrite)	Post	0.273588142694813	504
2061	Sentence-scrambled	July (Original)	Pre	0.346899604685982	505
2061	Sentence-scrambled	July (Original)	Post	0.285104256132546	505
2062	Sentence-scrambled	Carver (Replication)	Pre	0.259390040090027	506
2062	Sentence-scrambled	Carver (Replication)	Post	0.268572426138763	506
2062	Sentence-scrambled	Carver (Rewrite)	Pre	0.255927381982057	507
2062	Sentence-scrambled	Carver (Rewrite)	Post	0.239365849523999	507
2062	Sentence-scrambled	July (Original)	Pre	0.220958463085291	508
2062	Sentence-scrambled	July (Original)	Post	0.224481988388363	508
2063	Sentence-scrambled	Carver (Original)	Pre	0.232709250881844	509
2063	Sentence-scrambled	Carver (Original)	Post	0.257581815950487	509
2063	Sentence-scrambled	Carver (Replication)	Pre	0.216669403660786	510
2063	Sentence-scrambled	Carver (Replication)	Post	0.234985803767712	510
2063	Sentence-scrambled	Carver (Rewrite)	Pre	0.209292042494035	511
2063	Sentence-scrambled	Carver (Rewrite)	Post	0.266603638105397	511
2063	Sentence-scrambled	July (Original)	Pre	0.214462870171448	512
2063	Sentence-scrambled	July (Original)	Post	0.239285492092539	512
2064	Sentence-scrambled	Carver (Replication)	Pre	0.30953521975487	513
2064	Sentence-scrambled	Carver (Replication)	Post	0.266624977263951	513
2064	Sentence-scrambled	July (Original)	Pre	0.281465042747204	514
2064	Sentence-scrambled	July (Original)	Post	0.247354408863149	514
2065	Sentence-scrambled	Carver (Original)	Pre	0.223317743883531	515
2065	Sentence-scrambled	Carver (Original)	Post	0.225290527724042	515
2065	Sentence-scrambled	Carver (Replication)	Pre	0.284409143024074	516
2065	Sentence-scrambled	Carver (Replication)	Post	0.382893678075711	516
2065	Sentence-scrambled	Carver (Rewrite)	Pre	0.289026643847478	517
2065	Sentence-scrambled	Carver (Rewrite)	Post	0.268750716147802	517
2066	Sentence-scrambled	Carver (Replication)	Pre	0.207454935896784	518
2066	Sentence-scrambled	Carver (Replication)	Post	0.2361162854707	518
2066	Sentence-scrambled	July (Original)	Pre	0.215534384780041	519
2066	Sentence-scrambled	July (Original)	Post	0.217679958385915	519
2067	Sentence-scrambled	Carver (Original)	Pre	0.265092750126567	520
2067	Sentence-scrambled	Carver (Original)	Post	0.271417118928847	520
2067	Sentence-scrambled	Carver (Replication)	Pre	0.267019661686446	521
2067	Sentence-scrambled	Carver (Replication)	Post	0.284469744947317	521
2067	Sentence-scrambled	Carver (Rewrite)	Pre	0.236928781668678	522
2067	Sentence-scrambled	Carver (Rewrite)	Post	0.245835236073252	522
2068	Sentence-scrambled	Carver (Original)	Pre	0.241695586762898	523
2068	Sentence-scrambled	Carver (Original)	Post	0.225419691150219	523
2068	Sentence-scrambled	Carver (Replication)	Pre	0.347441249202543	524
2068	Sentence-scrambled	Carver (Replication)	Post	0.223751328631905	524
2068	Sentence-scrambled	Carver (Rewrite)	Pre	0.286817787078449	525
2068	Sentence-scrambled	Carver (Rewrite)	Post	0.27393109686786	525
2069	Sentence-scrambled	Carver (Replication)	Pre	0.286367642150842	526
2069	Sentence-scrambled	Carver (Replication)	Post	0.240205049844517	526
2069	Sentence-scrambled	Carver (Rewrite)	Pre	0.263491549540599	527
2069	Sentence-scrambled	Carver (Rewrite)	Post	0.249405348381729	527
2069	Sentence-scrambled	July (Original)	Pre	0.307907727959772	528
2069	Sentence-scrambled	July (Original)	Post	0.313272743633669	528
2070	Sentence-scrambled	Carver (Original)	Pre	0.251265455702524	529
2070	Sentence-scrambled	Carver (Original)	Post	0.340163850796976	529
2070	Sentence-scrambled	Carver (Replication)	Pre	0.312597253793724	530
2070	Sentence-scrambled	Carver (Replication)	Post	0.232936634813497	530
2070	Sentence-scrambled	Carver (Rewrite)	Pre	0.256281881650896	531
2070	Sentence-scrambled	Carver (Rewrite)	Post	0.326174513913295	531
2070	Sentence-scrambled	July (Original)	Pre	0.289501594297316	532
2070	Sentence-scrambled	July (Original)	Post	0.276273491266208	532
2071	Sentence-scrambled	Carver (Original)	Pre	0.29157278169687	533
2071	Sentence-scrambled	Carver (Original)	Post	0.253368173666073	533
2071	Sentence-scrambled	Carver (Replication)	Pre	0.214773159997972	534
2071	Sentence-scrambled	Carver (Replication)	Post	0.266356396971222	534
2071	Sentence-scrambled	Carver (Rewrite)	Pre	0.241633622992122	535
2071	Sentence-scrambled	Carver (Rewrite)	Post	0.270953794160404	535
2071	Sentence-scrambled	July (Original)	Pre	0.250145985809139	536
2071	Sentence-scrambled	July (Original)	Post	0.305719033690882	536
2072	Sentence-scrambled	Carver (Original)	Pre	0.280580316414669	537
2072	Sentence-scrambled	Carver (Original)	Post	0.305442323729091	537
2072	Sentence-scrambled	Carver (Replication)	Pre	0.276212416194897	538
2072	Sentence-scrambled	Carver (Replication)	Post	0.277381195951402	538
2072	Sentence-scrambled	July (Original)	Pre	0.231158770733136	539
2072	Sentence-scrambled	July (Original)	Post	0.271273186648531	539
2073	Sentence-scrambled	Carver (Original)	Pre	0.274368086224256	540
2073	Sentence-scrambled	Carver (Original)	Post	0.293647619546686	540
2073	Sentence-scrambled	Carver (Replication)	Pre	0.247102645174034	541
2073	Sentence-scrambled	Carver (Replication)	Post	0.29823161961472	541
2073	Sentence-scrambled	Carver (Rewrite)	Pre	0.148228449367593	542
2073	Sentence-scrambled	Carver (Rewrite)	Post	0.172703869695348	542
2074	Sentence-scrambled	Carver (Replication)	Pre	0.288156960874232	543
2074	Sentence-scrambled	Carver (Replication)	Post	0.274457454513003	543
2074	Sentence-scrambled	Carver (Rewrite)	Pre	0.223247657013469	544
2074	Sentence-scrambled	Carver (Rewrite)	Post	0.323153371247686	544
2075	Sentence-scrambled	Carver (Original)	Pre	0.280013935931142	545
2075	Sentence-scrambled	Carver (Original)	Post	0.234506842841167	545
2075	Sentence-scrambled	Carver (Replication)	Pre	0.306857067732852	546
2075	Sentence-scrambled	Carver (Replication)	Post	0.240757915293827	546
2075	Sentence-scrambled	July (Original)	Pre	0.175358139213339	547
2075	Sentence-scrambled	July (Original)	Post	0.216102702638626	547
2076	Sentence-scrambled	Carver (Original)	Pre	0.261028328271744	548
2076	Sentence-scrambled	Carver (Original)	Post	0.258811435604571	548
2076	Sentence-scrambled	Carver (Rewrite)	Pre	0.26130045008697	549
2076	Sentence-scrambled	Carver (Rewrite)	Post	0.253308260988943	549
2076	Sentence-scrambled	July (Original)	Pre	0.346662101303947	550
2076	Sentence-scrambled	July (Original)	Post	0.328382951064762	550
2077	Sentence-scrambled	Carver (Replication)	Pre	0.215283862065705	551
2077	Sentence-scrambled	Carver (Replication)	Post	0.296458157253186	551
2077	Sentence-scrambled	Carver (Rewrite)	Pre	0.207646299589316	552
2077	Sentence-scrambled	Carver (Rewrite)	Post	0.171248118328977	552
2077	Sentence-scrambled	July (Original)	Pre	0.282645003707146	553
2077	Sentence-scrambled	July (Original)	Post	0.283476791304761	553
2078	Sentence-scrambled	Carver (Replication)	Pre	0.258243805164697	554
2078	Sentence-scrambled	Carver (Replication)	Post	0.24370090123743	554
2078	Sentence-scrambled	July (Original)	Pre	0.324270125991714	555
2078	Sentence-scrambled	July (Original)	Post	0.209196052644332	555
2079	Sentence-scrambled	Carver (Original)	Pre	0.259197167567693	556
2079	Sentence-scrambled	Carver (Original)	Post	0.341509340288905	556
2079	Sentence-scrambled	Carver (Replication)	Pre	0.325276020265057	557
2079	Sentence-scrambled	Carver (Replication)	Post	0.322173832686538	557
2079	Sentence-scrambled	Carver (Rewrite)	Pre	0.187796169697055	558
2079	Sentence-scrambled	Carver (Rewrite)	Post	0.250136151205403	558
2079	Sentence-scrambled	July (Original)	Pre	0.238574692910933	559
2079	Sentence-scrambled	July (Original)	Post	0.251185400435778	559
2080	Sentence-scrambled	Carver (Original)	Pre	0.237884823706349	560
2080	Sentence-scrambled	Carver (Original)	Post	0.326584349794437	560
2080	Sentence-scrambled	Carver (Replication)	Pre	0.303808158978367	561
2080	Sentence-scrambled	Carver (Replication)	Post	0.25581652779886	561
2080	Sentence-scrambled	July (Original)	Pre	0.313603655567707	562
2080	Sentence-scrambled	July (Original)	Post	0.325914235812707	562
2081	Sentence-scrambled	Carver (Original)	Pre	0.234222081596705	563
2081	Sentence-scrambled	Carver (Original)	Post	0.229427853358889	563
2081	Sentence-scrambled	Carver (Replication)	Pre	0.24685064615303	564
2081	Sentence-scrambled	Carver (Replication)	Post	0.280253373544069	564
2081	Sentence-scrambled	Carver (Rewrite)	Pre	0.255232372570367	565
2081	Sentence-scrambled	Carver (Rewrite)	Post	0.276904465554768	565
2081	Sentence-scrambled	July (Original)	Pre	0.248919623995886	566
2081	Sentence-scrambled	July (Original)	Post	0.256195379877832	566
2083	Sentence-scrambled	Carver (Original)	Pre	0.258673681079272	567
2083	Sentence-scrambled	Carver (Original)	Post	0.244547629437315	567
2083	Sentence-scrambled	Carver (Replication)	Pre	0.338553678899867	568
2083	Sentence-scrambled	Carver (Replication)	Post	0.379670596425409	568
2083	Sentence-scrambled	Carver (Rewrite)	Pre	0.241915267006288	569
2083	Sentence-scrambled	Carver (Rewrite)	Post	0.21248854091459	569
2083	Sentence-scrambled	July (Original)	Pre	0.252729067168659	570
2083	Sentence-scrambled	July (Original)	Post	0.254622128697382	570
2084	Sentence-scrambled	Carver (Original)	Pre	0.29833475801486	571
2084	Sentence-scrambled	Carver (Original)	Post	0.231613037583692	571
2084	Sentence-scrambled	Carver (Rewrite)	Pre	0.261773162202774	572
2084	Sentence-scrambled	Carver (Rewrite)	Post	0.267201453462436	572
2085	Sentence-scrambled	Carver (Original)	Pre	0.307496555209114	573
2085	Sentence-scrambled	Carver (Original)	Post	0.281218438977313	573
2085	Sentence-scrambled	Carver (Replication)	Pre	0.272219048811505	574
2085	Sentence-scrambled	Carver (Replication)	Post	0.273248900164158	574
2085	Sentence-scrambled	Carver (Rewrite)	Pre	0.259013213155798	575
2085	Sentence-scrambled	Carver (Rewrite)	Post	0.300744753421113	575
2085	Sentence-scrambled	July (Original)	Pre	0.298188707078245	576
2085	Sentence-scrambled	July (Original)	Post	0.285175195080783	576
2086	Sentence-scrambled	Carver (Original)	Pre	0.285283675291199	577
2086	Sentence-scrambled	Carver (Original)	Post	0.297429011006503	577
2086	Sentence-scrambled	Carver (Replication)	Pre	0.257845588616131	578
2086	Sentence-scrambled	Carver (Replication)	Post	0.260983846035501	578
2086	Sentence-scrambled	Carver (Rewrite)	Pre	0.302714654578088	579
2086	Sentence-scrambled	Carver (Rewrite)	Post	0.355454966526909	579
2086	Sentence-scrambled	July (Original)	Pre	0.277068955475844	580
2086	Sentence-scrambled	July (Original)	Post	0.291525113186022	580
2087	Sentence-scrambled	Carver (Original)	Pre	0.28248554465711	581
2087	Sentence-scrambled	Carver (Original)	Post	0.251894397985257	581
2087	Sentence-scrambled	Carver (Replication)	Pre	0.197289256324849	582
2087	Sentence-scrambled	Carver (Replication)	Post	0.248286399784105	582
2087	Sentence-scrambled	July (Original)	Pre	0.273765418140101	583
2087	Sentence-scrambled	July (Original)	Post	0.446593756638736	583
2088	Sentence-scrambled	Carver (Replication)	Pre	0.273741433231675	584
2088	Sentence-scrambled	Carver (Replication)	Post	0.251890288797005	584
2088	Sentence-scrambled	Carver (Rewrite)	Pre	0.264432903852655	585
2088	Sentence-scrambled	Carver (Rewrite)	Post	0.193737193667586	585
2089	Sentence-scrambled	Carver (Replication)	Pre	0.239180936432303	586
2089	Sentence-scrambled	Carver (Replication)	Post	0.32052521460771	586
2089	Sentence-scrambled	Carver (Rewrite)	Pre	0.190899204882772	587
2089	Sentence-scrambled	Carver (Rewrite)	Post	0.217594751577987	587
2090	Sentence-scrambled	Carver (Original)	Pre	0.337300322729388	588
2090	Sentence-scrambled	Carver (Original)	Post	0.352611330918495	588
2090	Sentence-scrambled	Carver (Replication)	Pre	0.246390557090886	589
2090	Sentence-scrambled	Carver (Replication)	Post	0.428120202051402	589
2090	Sentence-scrambled	Carver (Rewrite)	Pre	0.191339598603128	590
2090	Sentence-scrambled	Carver (Rewrite)	Post	0.217819332840816	590
2090	Sentence-scrambled	July (Original)	Pre	0.307412628233828	591
2090	Sentence-scrambled	July (Original)	Post	0.244304481152497	591
2091	Sentence-scrambled	Carver (Original)	Pre	0.326406278182303	592
2091	Sentence-scrambled	Carver (Original)	Post	0.293420999128261	592
2091	Sentence-scrambled	Carver (Rewrite)	Pre	0.221240950818711	593
2091	Sentence-scrambled	Carver (Rewrite)	Post	0.211956667613704	593
2091	Sentence-scrambled	July (Original)	Pre	0.306823667586607	594
2091	Sentence-scrambled	July (Original)	Post	0.252713914916303	594
2092	Sentence-scrambled	Carver (Replication)	Pre	0.276221607103437	595
2092	Sentence-scrambled	Carver (Replication)	Post	0.289480891709357	595
2092	Sentence-scrambled	Carver (Rewrite)	Pre	0.355988764730536	596
2092	Sentence-scrambled	Carver (Rewrite)	Post	0.309721258534255	596
2092	Sentence-scrambled	July (Original)	Pre	0.274154679238651	597
2092	Sentence-scrambled	July (Original)	Post	0.214467391682067	597
2093	Sentence-scrambled	Carver (Replication)	Pre	0.283011081422391	598
2093	Sentence-scrambled	Carver (Replication)	Post	0.274328051955192	598
2093	Sentence-scrambled	Carver (Rewrite)	Pre	0.175982415275356	599
2093	Sentence-scrambled	Carver (Rewrite)	Post	0.236361110640929	599
2093	Sentence-scrambled	July (Original)	Pre	0.226723648965206	600
2093	Sentence-scrambled	July (Original)	Post	0.305566987753797	600
2094	Sentence-scrambled	Carver (Original)	Pre	0.280799328483184	601
2094	Sentence-scrambled	Carver (Original)	Post	0.259652390927739	601
2094	Sentence-scrambled	Carver (Replication)	Pre	0.305127637339268	602
2094	Sentence-scrambled	Carver (Replication)	Post	0.284079234153349	602
2094	Sentence-scrambled	Carver (Rewrite)	Pre	0.264912940967804	603
2094	Sentence-scrambled	Carver (Rewrite)	Post	0.249760793728901	603
2095	Sentence-scrambled	Carver (Original)	Pre	0.251673703171205	604
2095	Sentence-scrambled	Carver (Original)	Post	0.275687397456283	604
2095	Sentence-scrambled	Carver (Rewrite)	Pre	0.214997363197891	605
2095	Sentence-scrambled	Carver (Rewrite)	Post	0.197323750013504	605
2096	Sentence-scrambled	Carver (Replication)	Pre	0.261628599486057	606
2096	Sentence-scrambled	Carver (Replication)	Post	0.330758344596708	606
2096	Sentence-scrambled	Carver (Rewrite)	Pre	0.234391950440843	607
2096	Sentence-scrambled	Carver (Rewrite)	Post	0.184600749517423	607
2096	Sentence-scrambled	July (Original)	Pre	0.255327552005916	608
2096	Sentence-scrambled	July (Original)	Post	0.265665811143638	608
2097	Sentence-scrambled	Carver (Original)	Pre	0.222607775212057	609
2097	Sentence-scrambled	Carver (Original)	Post	0.243894344463645	609
2097	Sentence-scrambled	Carver (Rewrite)	Pre	0.268349782270141	610
2097	Sentence-scrambled	Carver (Rewrite)	Post	0.287349445663948	610
2097	Sentence-scrambled	July (Original)	Pre	0.261956663661165	611
2097	Sentence-scrambled	July (Original)	Post	0.27372367226212	611
2098	Sentence-scrambled	Carver (Replication)	Pre	0.261807020433651	612
2098	Sentence-scrambled	Carver (Replication)	Post	0.289534225836659	612
2098	Sentence-scrambled	Carver (Rewrite)	Pre	0.310727721214147	613
2098	Sentence-scrambled	Carver (Rewrite)	Post	0.251186705012333	613
2098	Sentence-scrambled	July (Original)	Pre	0.270842301176414	614
2098	Sentence-scrambled	July (Original)	Post	0.255165099285883	614
2099	Sentence-scrambled	Carver (Replication)	Pre	0.277431445710422	615
2099	Sentence-scrambled	Carver (Replication)	Post	0.288545733151163	615
2099	Sentence-scrambled	July (Original)	Pre	0.260228482545412	616
2099	Sentence-scrambled	July (Original)	Post	0.181704153532756	616
2100	Sentence-scrambled	Carver (Replication)	Pre	0.249348160755393	617
2100	Sentence-scrambled	Carver (Replication)	Post	0.348537963968626	617
2100	Sentence-scrambled	Carver (Rewrite)	Pre	0.310206648183264	618
2100	Sentence-scrambled	Carver (Rewrite)	Post	0.270137866595173	618
2100	Sentence-scrambled	July (Original)	Pre	0.258561903806017	619
2100	Sentence-scrambled	July (Original)	Post	0.247694337903544	619
2101	Sentence-scrambled	Carver (Replication)	Pre	0.303922791650064	620
2101	Sentence-scrambled	Carver (Replication)	Post	0.351695877502329	620
2101	Sentence-scrambled	Carver (Rewrite)	Pre	0.208502763123223	621
2101	Sentence-scrambled	Carver (Rewrite)	Post	0.325897002118045	621
2101	Sentence-scrambled	July (Original)	Pre	0.209271512273682	622
2101	Sentence-scrambled	July (Original)	Post	0.236668934827397	622
2102	Sentence-scrambled	Carver (Original)	Pre	0.233240956512637	623
2102	Sentence-scrambled	Carver (Original)	Post	0.208169467548801	623
2102	Sentence-scrambled	July (Original)	Pre	0.240344391721452	624
2102	Sentence-scrambled	July (Original)	Post	0.201844751118672	624
2103	Sentence-scrambled	Carver (Original)	Pre	0.178430595562129	625
2103	Sentence-scrambled	Carver (Original)	Post	0.28737116262737	625
2103	Sentence-scrambled	July (Original)	Pre	0.262643513480635	626
2103	Sentence-scrambled	July (Original)	Post	0.341413087327843	626
2104	Sentence-scrambled	Carver (Original)	Pre	0.260768005897588	627
2104	Sentence-scrambled	Carver (Original)	Post	0.313740253244731	627
2104	Sentence-scrambled	July (Original)	Pre	0.299043676847595	628
2104	Sentence-scrambled	July (Original)	Post	0.387428413840276	628
2105	Sentence-scrambled	Carver (Original)	Pre	0.309760129268567	629
2105	Sentence-scrambled	Carver (Original)	Post	0.328861071882939	629
2105	Sentence-scrambled	Carver (Replication)	Pre	0.279459989717296	630
2105	Sentence-scrambled	Carver (Replication)	Post	0.361443367867804	630
2106	Sentence-scrambled	Carver (Original)	Pre	0.251854572531779	631
2106	Sentence-scrambled	Carver (Original)	Post	0.274811105126142	631
2106	Sentence-scrambled	Carver (Replication)	Pre	0.269584781784936	632
2106	Sentence-scrambled	Carver (Replication)	Post	0.357490582403208	632
2106	Sentence-scrambled	Carver (Rewrite)	Pre	0.206463792273431	633
2106	Sentence-scrambled	Carver (Rewrite)	Post	0.223468824523092	633
2107	Sentence-scrambled	Carver (Original)	Pre	0.24975930290458	634
2107	Sentence-scrambled	Carver (Original)	Post	0.324175341278325	634
2107	Sentence-scrambled	July (Original)	Pre	0.344596967139786	635
2107	Sentence-scrambled	July (Original)	Post	0.311042560611086	635
2108	Sentence-scrambled	Carver (Original)	Pre	0.286332928737029	636
2108	Sentence-scrambled	Carver (Original)	Post	0.43902730200942	636
2109	Sentence-scrambled	Carver (Original)	Pre	0.25823519988543	637
2109	Sentence-scrambled	Carver (Original)	Post	0.279235442255169	637
2109	Sentence-scrambled	Carver (Replication)	Pre	0.222781750384966	638
2109	Sentence-scrambled	Carver (Replication)	Post	0.282608097557445	638
2111	Sentence-scrambled	Carver (Original)	Pre	0.277988489144684	639
2111	Sentence-scrambled	Carver (Original)	Post	0.285395305804875	639
2111	Sentence-scrambled	Carver (Replication)	Pre	0.222179193485892	640
2111	Sentence-scrambled	Carver (Replication)	Post	0.303200379347731	640
3004	Word-scrambled	Carver (Original)	Pre	0.31628340212628	641
3004	Word-scrambled	Carver (Original)	Post	0.264685347843774	641
3006	Word-scrambled	Carver (Original)	Pre	0.241355328626238	642
3006	Word-scrambled	Carver (Original)	Post	0.259791991985178	642
3007	Word-scrambled	Carver (Original)	Pre	0.24016986018914	643
3007	Word-scrambled	Carver (Original)	Post	0.259095830581532	643
3009	Word-scrambled	Carver (Original)	Pre	0.27916039045102	644
3009	Word-scrambled	Carver (Original)	Post	0.260755779055055	644
3016	Word-scrambled	Carver (Original)	Pre	0.29955687050862	645
3016	Word-scrambled	Carver (Original)	Post	0.236546024009221	645
3017	Word-scrambled	Carver (Original)	Pre	0.284707753686532	646
3017	Word-scrambled	Carver (Original)	Post	0.262180632725372	646
3024	Word-scrambled	Carver (Original)	Pre	0.235078230831259	647
3024	Word-scrambled	Carver (Original)	Post	0.288821363206288	647
3026	Word-scrambled	Carver (Original)	Pre	0.201909056687576	648
3026	Word-scrambled	Carver (Original)	Post	0.337713318593627	648
3028	Word-scrambled	Carver (Original)	Pre	0.271009180464321	649
3028	Word-scrambled	Carver (Original)	Post	0.269127684098054	649
3029	Word-scrambled	Carver (Original)	Pre	0.277771063129997	650
3029	Word-scrambled	Carver (Original)	Post	0.297799715449329	650
3031	Word-scrambled	Carver (Original)	Pre	0.158486271364265	651
3031	Word-scrambled	Carver (Original)	Post	0.501944272277072	651
3033	Word-scrambled	Carver (Original)	Pre	0.207599728091569	652
3033	Word-scrambled	Carver (Original)	Post	0.229320531021054	652
3035	Word-scrambled	Carver (Original)	Pre	0.368430666784895	653
3035	Word-scrambled	Carver (Original)	Post	0.321728675142913	653
3036	Word-scrambled	Carver (Original)	Pre	0.282908652256315	654
3036	Word-scrambled	Carver (Original)	Post	0.260931591143474	654
3040	Word-scrambled	Carver (Original)	Pre	0.255540632179723	655
3040	Word-scrambled	Carver (Original)	Post	0.282652550181019	655
3041	Word-scrambled	Carver (Original)	Pre	0.265113333855086	656
3041	Word-scrambled	Carver (Original)	Post	0.243815466515531	656
3043	Word-scrambled	Carver (Original)	Pre	0.264472279309061	657
3043	Word-scrambled	Carver (Original)	Post	0.270178399328759	657
3046	Word-scrambled	Carver (Original)	Pre	0.322389470582893	658
3046	Word-scrambled	Carver (Original)	Post	0.292226304433762	658
3049	Word-scrambled	Carver (Original)	Pre	0.275083042888504	659
3049	Word-scrambled	Carver (Original)	Post	0.255595236095977	659
3050	Word-scrambled	Carver (Original)	Pre	0.21883551478486	660
3050	Word-scrambled	Carver (Original)	Post	0.272268025281982	660
3052	Word-scrambled	Carver (Original)	Pre	0.29401441972929	661
3052	Word-scrambled	Carver (Original)	Post	0.282574955062257	661
3053	Word-scrambled	Carver (Original)	Pre	0.243590635713877	662
3053	Word-scrambled	Carver (Original)	Post	0.233998459692259	662
3060	Word-scrambled	Carver (Original)	Pre	0.30327244158464	663
3060	Word-scrambled	Carver (Original)	Post	0.27283326535643	663
3061	Word-scrambled	Carver (Original)	Pre	0.292857226453537	664
3061	Word-scrambled	Carver (Original)	Post	0.302503362307023	664
3063	Word-scrambled	Carver (Original)	Pre	0.270160402504346	665
3063	Word-scrambled	Carver (Original)	Post	0.264172571786825	665
3066	Word-scrambled	Carver (Original)	Pre	0.305320246519665	666
3066	Word-scrambled	Carver (Original)	Post	0.287166341628151	666
3067	Word-scrambled	Carver (Original)	Pre	0.276396983315032	667
3067	Word-scrambled	Carver (Original)	Post	0.257818742868342	667
3068	Word-scrambled	Carver (Original)	Pre	0.230998403550753	668
3068	Word-scrambled	Carver (Original)	Post	0.316460485265371	668
3071	Word-scrambled	Carver (Original)	Pre	0.348983880057391	669
3071	Word-scrambled	Carver (Original)	Post	0.25979993660592	669
3075	Word-scrambled	Carver (Original)	Pre	0.247872173485461	670
3075	Word-scrambled	Carver (Original)	Post	0.243728134654911	670
3076	Word-scrambled	Carver (Original)	Pre	0.261773737741191	671
3076	Word-scrambled	Carver (Original)	Post	0.282020262807975	671
3077	Word-scrambled	Carver (Original)	Pre	0.257133502619996	672
3077	Word-scrambled	Carver (Original)	Post	0.28542903405101	672
3078	Word-scrambled	Carver (Original)	Pre	0.287172642537293	673
3078	Word-scrambled	Carver (Original)	Post	0.281544977853882	673
3082	Word-scrambled	Carver (Original)	Pre	0.217843762418516	674
3082	Word-scrambled	Carver (Original)	Post	0.250570205853423	674
3084	Word-scrambled	Carver (Original)	Pre	0.251663079189931	675
3084	Word-scrambled	Carver (Original)	Post	0.274355068696518	675
3086	Word-scrambled	Carver (Original)	Pre	0.225029377084378	676
3086	Word-scrambled	Carver (Original)	Post	0.285195200499483	676
3088	Word-scrambled	Carver (Original)	Pre	0.235806609251726	677
3088	Word-scrambled	Carver (Original)	Post	0.250473333607958	677
3090	Word-scrambled	Carver (Original)	Pre	0.202968211139623	678
3090	Word-scrambled	Carver (Original)	Post	0.194391336722013	678
3091	Word-scrambled	Carver (Original)	Pre	0.239115218001537	679
3091	Word-scrambled	Carver (Original)	Post	0.242597284441123	679
3092	Word-scrambled	Carver (Original)	Pre	0.222515229018808	680
3092	Word-scrambled	Carver (Original)	Post	0.389572926122554	680
3093	Word-scrambled	Carver (Original)	Pre	0.282685735180368	681
3093	Word-scrambled	Carver (Original)	Post	0.30361333636731	681
3094	Word-scrambled	Carver (Original)	Pre	0.251272779962172	682
3094	Word-scrambled	Carver (Original)	Post	0.273003295674805	682
3095	Word-scrambled	Carver (Original)	Pre	0.446356606427801	683
3095	Word-scrambled	Carver (Original)	Post	0.172291313056583	683
3098	Word-scrambled	Carver (Original)	Pre	0.247157879076062	684
3098	Word-scrambled	Carver (Original)	Post	0.275075465974543	684
3101	Word-scrambled	Carver (Original)	Pre	0.276647358761933	685
3101	Word-scrambled	Carver (Original)	Post	0.252602359817381	685
3103	Word-scrambled	Carver (Original)	Pre	0.283321658336133	686
3103	Word-scrambled	Carver (Original)	Post	0.266064069576659	686
3104	Word-scrambled	Carver (Original)	Pre	0.323481365401502	687
3104	Word-scrambled	Carver (Original)	Post	0.320723709510417	687
3105	Word-scrambled	Carver (Original)	Pre	0.284858629096617	688
3105	Word-scrambled	Carver (Original)	Post	0.323299734947545	688
3106	Word-scrambled	Carver (Original)	Pre	0.322635624866805	689
3106	Word-scrambled	Carver (Original)	Post	0.288682561686201	689
3107	Word-scrambled	Carver (Original)	Pre	0.323178237520249	690
3107	Word-scrambled	Carver (Original)	Post	0.183956125578018	690
3108	Word-scrambled	Carver (Original)	Pre	0.264580870609728	691
3108	Word-scrambled	Carver (Original)	Post	0.235873231470126	691
3109	Word-scrambled	Carver (Original)	Pre	0.316918484927747	692
3109	Word-scrambled	Carver (Original)	Post	0.240091141384266	692
3110	Word-scrambled	Carver (Original)	Pre	0.288165267286176	693
3110	Word-scrambled	Carver (Original)	Post	0.301247601700848	693
3111	Word-scrambled	Carver (Original)	Pre	0.285443797536536	694
3111	Word-scrambled	Carver (Original)	Post	0.243935705939189	694
3113	Word-scrambled	Carver (Original)	Pre	0.220228221591909	695
3113	Word-scrambled	Carver (Original)	Post	0.254710118121296	695
3114	Word-scrambled	Carver (Original)	Pre	0.269447931018635	696
3114	Word-scrambled	Carver (Original)	Post	0.289833538021513	696
3116	Word-scrambled	Carver (Original)	Pre	0.264744757496144	697
3116	Word-scrambled	Carver (Original)	Post	0.262569381211547	697
3118	Word-scrambled	Carver (Original)	Pre	0.33480017182703	698
3118	Word-scrambled	Carver (Original)	Post	0.241599141161187	698
3120	Word-scrambled	Carver (Original)	Pre	0.233705728945529	699
3120	Word-scrambled	Carver (Original)	Post	0.262318648583473	699
3121	Word-scrambled	Carver (Original)	Pre	0.251124567239444	700
3121	Word-scrambled	Carver (Original)	Post	0.263225812776888	700
3125	Word-scrambled	Carver (Original)	Pre	0.317396288321155	701
3125	Word-scrambled	Carver (Original)	Post	0.249230031400356	701
3128	Word-scrambled	Carver (Original)	Pre	0.209458855039308	702
3128	Word-scrambled	Carver (Original)	Post	0.262705983990846	702
3133	Word-scrambled	Carver (Original)	Pre	0.281264424182874	703
3133	Word-scrambled	Carver (Original)	Post	0.256709802463027	703
3135	Word-scrambled	Carver (Original)	Pre	0.306898624680689	704
3135	Word-scrambled	Carver (Original)	Post	0.262819486860532	704
3139	Word-scrambled	Carver (Original)	Pre	0.2478372155841	705
3139	Word-scrambled	Carver (Original)	Post	0.242055036222148	705
3142	Word-scrambled	Carver (Original)	Pre	0.200943204983889	706
3142	Word-scrambled	Carver (Original)	Post	0.242923105889121	706
3144	Word-scrambled	Carver (Original)	Pre	0.306304286625428	707
3144	Word-scrambled	Carver (Original)	Post	0.235261214297426	707
3151	Word-scrambled	Carver (Original)	Pre	0.331136062396773	708
3151	Word-scrambled	Carver (Original)	Post	0.356889950615694	708
3152	Word-scrambled	Carver (Original)	Pre	0.29699613114689	709
3152	Word-scrambled	Carver (Original)	Post	0.286895471645729	709
3153	Word-scrambled	Carver (Original)	Pre	0.299864222218538	710
3153	Word-scrambled	Carver (Original)	Post	0.192494119794528	710
3157	Word-scrambled	Carver (Original)	Pre	0.266776173457058	711
3157	Word-scrambled	Carver (Original)	Post	0.254826812860447	711
3159	Word-scrambled	Carver (Original)	Pre	0.297695541565046	712
3159	Word-scrambled	Carver (Original)	Post	0.275747509678511	712
3161	Word-scrambled	Carver (Original)	Pre	0.26057114935359	713
3161	Word-scrambled	Carver (Original)	Post	0.225053636685924	713
3162	Word-scrambled	Carver (Original)	Pre	0.292536808068947	714
3162	Word-scrambled	Carver (Original)	Post	0.269380114955371	714
3163	Word-scrambled	Carver (Original)	Pre	0.29652800332144	715
3163	Word-scrambled	Carver (Original)	Post	0.27456449061367	715
3164	Word-scrambled	Carver (Original)	Pre	0.302593140512227	716
3164	Word-scrambled	Carver (Original)	Post	0.36951888946453	716
3166	Word-scrambled	Carver (Original)	Pre	0.266449057879724	717
3166	Word-scrambled	Carver (Original)	Post	0.232683212530534	717
3168	Word-scrambled	Carver (Original)	Pre	0.255588760812542	718
3168	Word-scrambled	Carver (Original)	Post	0.227818327203293	718
3172	Word-scrambled	Carver (Original)	Pre	0.199231209437493	719
3172	Word-scrambled	Carver (Original)	Post	0.333791132268542	719
3173	Word-scrambled	Carver (Original)	Pre	0.265437111754018	720
3173	Word-scrambled	Carver (Original)	Post	0.270389054037768	720
