# Supplementary material for: Narrative thinking lingers in spontaneous thought
Source: Nat Commun. 2022 Aug 6;13:4585. doi: 10.1038/s41467-022-32113-6 (PMC9357042; doi:10.1038/s41467-022-32113-6)
Supplement: Supplementary file 4 — Source Data [file 41467_2022_32113_MOESM4_ESM.zip › Source Data/Main/Figure4B.csv]

Condition	story_version	bin_label	df	t	p	fdr	d	d_uci	d_lci
Intact	Carver (Original)	1-10	79	4.10955423885467	9.61790196350306e-05	0.000769432157080245	0.573012271554211	0.870154953924344	0.275869589184077
Intact	Carver (Original)	11-20	79	3.0689814264308	0.00294286394763171	0.0100112815361112	0.483825843519042	0.812917775001626	0.154733912036457
Intact	Carver (Original)	21-30	75	2.99159372492885	0.0037542305760417	0.0100112815361112	0.433977163260688	0.733805322414648	0.134149004106728
Intact	Carver (Original)	31-40	66	2.39977300284852	0.0192352168357821	0.0384704336715642	0.388816687314772	0.721205148785232	0.0564282258443121
Intact	Carver (Original)	41-50	57	-0.0698939450129121	0.944522710043789	0.944522710043789	-0.0120779326861019	0.330257360835767	-0.354413226207971
Intact	Carver (Original)	51-60	48	0.538949492642255	0.592412756320081	0.751919375112439	0.114189111823428	0.536123399881811	-0.307745176234954
Sentence-scrambled	Carver (Original)	1-10	79	3.78403133370988	0.000298858093090119	0.00239086474472095	0.546171410848354	0.85176922910623	0.240573592590478
Sentence-scrambled	Carver (Original)	11-20	79	0.611319966458692	0.54274290490734	0.743142401954193	0.0891576533895465	0.377785842980838	-0.199470536201745
Sentence-scrambled	Carver (Original)	21-30	79	-1.31565941826513	0.192093788589904	0.440870357891236	-0.200234514007436	0.103359274391421	-0.503828302406293
Sentence-scrambled	Carver (Original)	31-40	71	1.9191193467537	0.0589890099352068	0.235956039740827	0.291388301940552	0.597841132726412	-0.0150645288453075
Sentence-scrambled	Carver (Original)	41-50	65	-0.00146269857202497	0.998837415725818	0.998837415725818	-0.00022002379086946	0.297374279083125	-0.297814326664864
Sentence-scrambled	Carver (Original)	51-60	50	0.590738224536613	0.557356801465645	0.743142401954193	0.115793643030046	0.505983515293361	-0.27439622923327
Word-scrambled	Carver (Original)	1-10	79	0.107862476864287	0.914378256888508	0.914378256888508	0.0179914287654522	0.347462852198834	-0.311479994667929
Word-scrambled	Carver (Original)	11-20	79	-0.897351015154505	0.372258232547044	0.496344310062725	-0.158233438676826	0.19221556139884	-0.508682438752493
Word-scrambled	Carver (Original)	21-30	77	-1.06120084236601	0.29191585463873	0.467065367421968	-0.156939526003388	0.137006096450459	-0.450885148457234
Word-scrambled	Carver (Original)	31-40	70	0.167199965090669	0.867694789489729	0.914378256888508	0.0277351048687955	0.355751538572969	-0.300281328835378
Word-scrambled	Carver (Original)	41-50	58	-1.21539257310908	0.229140631440872	0.467065367421968	-0.190490230294411	0.122739553822687	-0.50372001441151
Word-scrambled	Carver (Original)	51-60	49	-1.7798536991582	0.0813015919803051	0.467065367421968	-0.32820525807618	0.0474561096578974	-0.703866625810256
Intact	Carver (Replication)	1-10	79	4.74002383910237	9.29508202080194e-06	7.43606561664155e-05	0.727147020650349	1.06784250700586	0.386451534294837
Intact	Carver (Replication)	11-20	79	1.62434225934723	0.108286305115003	0.216572610230006	0.261640496424639	0.585176701096351	-0.0618957082470727
Intact	Carver (Replication)	21-30	79	0.907581608300782	0.366859523970935	0.586975238353496	0.142622901549496	0.454575278530297	-0.169329475431304
Intact	Carver (Replication)	31-40	76	1.75584190116151	0.083144340995776	0.216572610230006	0.272637655423236	0.585061488353716	-0.0397861775072447
Intact	Carver (Replication)	41-50	69	2.21904261460216	0.0297749552000291	0.119099820800116	0.356867104885701	0.684825775278205	0.0289084344931981
Intact	Carver (Replication)	51-60	49	0.513997087791337	0.609564365635726	0.812752487514301	0.0905806792251296	0.441016025537443	-0.259854667087184
Sentence-scrambled	Carver (Replication)	1-10	79	3.45798258940389	0.000879574086369192	0.00703659269095354	0.59904720138928	0.970635001370583	0.227459401407978
Sentence-scrambled	Carver (Replication)	11-20	79	1.72013561405537	0.0893230257108577	0.238194735228954	0.272149979349143	0.590371254370621	-0.0460712956723351
Sentence-scrambled	Carver (Replication)	21-30	75	1.27912885221454	0.204795125236559	0.409590250473118	0.209699725420002	0.537170376102029	-0.117770925262024
Sentence-scrambled	Carver (Replication)	31-40	72	0.119399469690669	0.905291408461755	0.955068078329669	0.0192597353325368	0.33812080572106	-0.299601335055987
Sentence-scrambled	Carver (Replication)	41-50	60	0.404125078567135	0.68755764465234	0.955068078329669	0.0765459527148268	0.452116553814779	-0.299024648385125
Sentence-scrambled	Carver (Replication)	51-60	44	0.056665659330941	0.955068078329669	0.955068078329669	0.0114791927478966	0.414072847744546	-0.391114462248753
Intact	Carver (Rewrite)	1-10	79	4.95240333380429	4.07735581005626e-06	3.26188464804501e-05	0.752755313699333	1.09284440160428	0.412666225794383
Intact	Carver (Rewrite)	11-20	79	2.67684436506143	0.00903458915255217	0.0361383566102087	0.402414337533361	0.711119732564723	0.0937089425019997
Intact	Carver (Rewrite)	21-30	79	1.38716311882869	0.169293236006	0.2708691776096	0.200232130918243	0.488173162815089	-0.0877089009786037
Intact	Carver (Rewrite)	31-40	76	0.36587169452735	0.715477257210995	0.817688293955423	0.0639594549389539	0.409691239542571	-0.281772329664663
Intact	Carver (Rewrite)	41-50	63	1.64558914141043	0.104828982591924	0.2422250928203	0.279378730688433	0.621850302410938	-0.0630928410340724
Intact	Carver (Rewrite)	51-60	52	0.136066972142317	0.892293740432455	0.892293740432455	0.0273258975898978	0.425647358183259	-0.370995563003463
Sentence-scrambled	Carver (Rewrite)	1-10	79	4.63493642033177	1.38843541321869e-05	0.000111074833057495	0.720058634498982	1.06438165963832	0.375735609359642
Sentence-scrambled	Carver (Rewrite)	11-20	79	2.22331773467874	0.0290515009266276	0.11620600370651	0.361169595641903	0.692313684469123	0.0300255068146832
Sentence-scrambled	Carver (Rewrite)	21-30	79	0.788375618956039	0.432836406834973	0.803565843589156	0.121270761652066	0.426201477026773	-0.18365995372264
Sentence-scrambled	Carver (Rewrite)	31-40	76	0.356875720281124	0.72217382841028	0.803565843589156	0.0517710582873639	0.338571961389266	-0.235029844814538
Sentence-scrambled	Carver (Rewrite)	41-50	71	1.47281890708611	0.145219348246953	0.387251595325208	0.217216580839601	0.512182683631709	-0.0777495219525076
Sentence-scrambled	Carver (Rewrite)	51-60	59	0.249857018411418	0.803565843589156	0.803565843589156	0.0462325671886845	0.412850162595929	-0.32038502821856
Intact	July (Original)	1-10	79	2.49643860812188	0.0146258699832287	0.0384073679702092	0.389489266383009	0.709112250532372	0.0698662822336455
Intact	July (Original)	11-20	79	1.86023544623861	0.066573849463492	0.106518159141587	0.263540305285404	0.548169413897623	-0.0210888033268143
Intact	July (Original)	21-30	76	2.71048491254714	0.00830104891266935	0.0332041956506774	0.359310582225978	0.629535957488237	0.0890852069637181
Intact	July (Original)	31-40	71	3.4188666889737	0.00104526901771128	0.00836215214169024	0.457794823477169	0.736018024186941	0.179571622767398
Intact	July (Original)	41-50	62	2.40432203380039	0.0192036839851046	0.0384073679702092	0.398065671041117	0.738494226144297	0.0576371159379361
Intact	July (Original)	51-60	48	1.28815537748363	0.203867135650876	0.23299101217243	0.260740597544072	0.66930097661934	-0.147819781531197
Sentence-scrambled	July (Original)	1-10	79	1.48071105529143	0.142660980080628	0.570643920322512	0.213841608921184	0.50232327129646	-0.0746400534540931
Sentence-scrambled	July (Original)	11-20	79	-0.511887886364686	0.610157479326046	0.62300836521005	-0.0771207223808138	0.220887589522008	-0.375129034283636
Sentence-scrambled	July (Original)	21-30	78	-1.50939927981145	0.13523712770301	0.570643920322512	-0.19491989576134	0.062575090314485	-0.452414881837166
Sentence-scrambled	July (Original)	31-40	73	1.02938244097538	0.306698649048959	0.613397298097918	0.154772236616418	0.453698845071039	-0.144154371838203
Sentence-scrambled	July (Original)	41-50	60	1.19785159785502	0.235685384979118	0.613397298097918	0.224604592058874	0.600506767842052	-0.151297583724304
Sentence-scrambled	July (Original)	51-60	52	0.68565339295029	0.495977291244847	0.62300836521005	0.120539070196004	0.47042459563971	-0.229346455247702
