# Supplementary material for: Narrative thinking lingers in spontaneous thought
Source: Nat Commun. 2022 Aug 6;13:4585. doi: 10.1038/s41467-022-32113-6 (PMC9357042; doi:10.1038/s41467-022-32113-6)
Supplement: Supplementary file 4 — Source Data [file 41467_2022_32113_MOESM4_ESM.zip › Source Data/Main/Figure2B.csv]

story_version	Condition	model	Accuracy
Carver (Replication)	Intact	True	0.7375
Carver (Replication)	Sentence-scrambled	True	0.55
Carver (Rewrite)	Intact	True	0.6
Carver (Rewrite)	Sentence-scrambled	True	0.61875
July (Original)	Intact	True	0.80625
July (Original)	Sentence-scrambled	True	0.50625
Carver (Replication)	Intact	Null	0.4875
Carver (Replication)	Intact	Null	0.525
Carver (Replication)	Intact	Null	0.4375
Carver (Replication)	Intact	Null	0.5375
Carver (Replication)	Intact	Null	0.375
Carver (Replication)	Intact	Null	0.5
Carver (Replication)	Intact	Null	0.55
Carver (Replication)	Intact	Null	0.4875
Carver (Replication)	Intact	Null	0.475
Carver (Replication)	Intact	Null	0.5125
Carver (Replication)	Intact	Null	0.4625
Carver (Replication)	Intact	Null	0.55
Carver (Replication)	Intact	Null	0.5
Carver (Replication)	Intact	Null	0.5375
Carver (Replication)	Intact	Null	0.4875
Carver (Replication)	Intact	Null	0.5875
Carver (Replication)	Intact	Null	0.4875
Carver (Replication)	Intact	Null	0.5375
Carver (Replication)	Intact	Null	0.575
Carver (Replication)	Intact	Null	0.4625
Carver (Replication)	Intact	Null	0.5625
Carver (Replication)	Intact	Null	0.475
Carver (Replication)	Intact	Null	0.5
Carver (Replication)	Intact	Null	0.45
Carver (Replication)	Intact	Null	0.475
Carver (Replication)	Intact	Null	0.4625
Carver (Replication)	Intact	Null	0.475
Carver (Replication)	Intact	Null	0.5
Carver (Replication)	Intact	Null	0.525
Carver (Replication)	Intact	Null	0.475
Carver (Replication)	Intact	Null	0.475
Carver (Replication)	Intact	Null	0.575
Carver (Replication)	Intact	Null	0.475
Carver (Replication)	Intact	Null	0.45
Carver (Replication)	Intact	Null	0.4375
Carver (Replication)	Intact	Null	0.6
Carver (Replication)	Intact	Null	0.4875
Carver (Replication)	Intact	Null	0.525
Carver (Replication)	Intact	Null	0.4875
Carver (Replication)	Intact	Null	0.475
Carver (Replication)	Intact	Null	0.55
Carver (Replication)	Intact	Null	0.475
Carver (Replication)	Intact	Null	0.5375
Carver (Replication)	Intact	Null	0.6125
Carver (Replication)	Intact	Null	0.55
Carver (Replication)	Intact	Null	0.5375
Carver (Replication)	Intact	Null	0.4875
Carver (Replication)	Intact	Null	0.4375
Carver (Replication)	Intact	Null	0.525
Carver (Replication)	Intact	Null	0.55
Carver (Replication)	Intact	Null	0.5375
Carver (Replication)	Intact	Null	0.475
Carver (Replication)	Intact	Null	0.55
Carver (Replication)	Intact	Null	0.425
Carver (Replication)	Intact	Null	0.4375
Carver (Replication)	Intact	Null	0.5875
Carver (Replication)	Intact	Null	0.6125
Carver (Replication)	Intact	Null	0.5375
Carver (Replication)	Intact	Null	0.5875
Carver (Replication)	Intact	Null	0.5
Carver (Replication)	Intact	Null	0.5375
Carver (Replication)	Intact	Null	0.6
Carver (Replication)	Intact	Null	0.3875
Carver (Replication)	Intact	Null	0.4125
Carver (Replication)	Intact	Null	0.4125
Carver (Replication)	Intact	Null	0.475
Carver (Replication)	Intact	Null	0.5375
Carver (Replication)	Intact	Null	0.525
Carver (Replication)	Intact	Null	0.5
Carver (Replication)	Intact	Null	0.4875
Carver (Replication)	Intact	Null	0.525
Carver (Replication)	Intact	Null	0.55
Carver (Replication)	Intact	Null	0.4875
Carver (Replication)	Intact	Null	0.4
Carver (Replication)	Intact	Null	0.55
Carver (Replication)	Intact	Null	0.475
Carver (Replication)	Intact	Null	0.5625
Carver (Replication)	Intact	Null	0.4625
Carver (Replication)	Intact	Null	0.4875
Carver (Replication)	Intact	Null	0.5375
Carver (Replication)	Intact	Null	0.5
Carver (Replication)	Intact	Null	0.525
Carver (Replication)	Intact	Null	0.475
Carver (Replication)	Intact	Null	0.6
Carver (Replication)	Intact	Null	0.5875
Carver (Replication)	Intact	Null	0.425
Carver (Replication)	Intact	Null	0.4875
Carver (Replication)	Intact	Null	0.5
Carver (Replication)	Intact	Null	0.4125
Carver (Replication)	Intact	Null	0.55
Carver (Replication)	Intact	Null	0.5
Carver (Replication)	Intact	Null	0.375
Carver (Replication)	Intact	Null	0.4
Carver (Replication)	Intact	Null	0.4375
Carver (Replication)	Intact	Null	0.4875
Carver (Replication)	Intact	Null	0.525
Carver (Replication)	Intact	Null	0.475
Carver (Replication)	Intact	Null	0.4625
Carver (Replication)	Intact	Null	0.4625
Carver (Replication)	Intact	Null	0.5375
Carver (Replication)	Intact	Null	0.475
Carver (Replication)	Intact	Null	0.4125
Carver (Replication)	Intact	Null	0.5125
Carver (Replication)	Intact	Null	0.4625
Carver (Replication)	Intact	Null	0.45
Carver (Replication)	Intact	Null	0.5375
Carver (Replication)	Intact	Null	0.4875
Carver (Replication)	Intact	Null	0.5125
Carver (Replication)	Intact	Null	0.55
Carver (Replication)	Intact	Null	0.5
Carver (Replication)	Intact	Null	0.5875
Carver (Replication)	Intact	Null	0.5375
Carver (Replication)	Intact	Null	0.4875
Carver (Replication)	Intact	Null	0.625
Carver (Replication)	Intact	Null	0.4
Carver (Replication)	Intact	Null	0.4375
Carver (Replication)	Intact	Null	0.5375
Carver (Replication)	Intact	Null	0.4125
Carver (Replication)	Intact	Null	0.5375
Carver (Replication)	Intact	Null	0.4125
Carver (Replication)	Intact	Null	0.4375
Carver (Replication)	Intact	Null	0.5
Carver (Replication)	Intact	Null	0.6
Carver (Replication)	Intact	Null	0.475
Carver (Replication)	Intact	Null	0.575
Carver (Replication)	Intact	Null	0.475
Carver (Replication)	Intact	Null	0.4875
Carver (Replication)	Intact	Null	0.55
Carver (Replication)	Intact	Null	0.4875
Carver (Replication)	Intact	Null	0.4875
Carver (Replication)	Intact	Null	0.5375
Carver (Replication)	Intact	Null	0.6
Carver (Replication)	Intact	Null	0.55
Carver (Replication)	Intact	Null	0.5875
Carver (Replication)	Intact	Null	0.425
Carver (Replication)	Intact	Null	0.4
Carver (Replication)	Intact	Null	0.475
Carver (Replication)	Intact	Null	0.5
Carver (Replication)	Intact	Null	0.5125
Carver (Replication)	Intact	Null	0.5125
Carver (Replication)	Intact	Null	0.5
Carver (Replication)	Intact	Null	0.5
Carver (Replication)	Intact	Null	0.5125
Carver (Replication)	Intact	Null	0.55
Carver (Replication)	Intact	Null	0.5125
Carver (Replication)	Intact	Null	0.475
Carver (Replication)	Intact	Null	0.4875
Carver (Replication)	Intact	Null	0.525
Carver (Replication)	Intact	Null	0.4625
Carver (Replication)	Intact	Null	0.4
Carver (Replication)	Intact	Null	0.4625
Carver (Replication)	Intact	Null	0.5125
Carver (Replication)	Intact	Null	0.525
Carver (Replication)	Intact	Null	0.6125
Carver (Replication)	Intact	Null	0.5
Carver (Replication)	Intact	Null	0.55
Carver (Replication)	Intact	Null	0.45
Carver (Replication)	Intact	Null	0.4625
Carver (Replication)	Intact	Null	0.4
Carver (Replication)	Intact	Null	0.425
Carver (Replication)	Intact	Null	0.3875
Carver (Replication)	Intact	Null	0.3875
Carver (Replication)	Intact	Null	0.4875
Carver (Replication)	Intact	Null	0.475
Carver (Replication)	Intact	Null	0.525
Carver (Replication)	Intact	Null	0.45
Carver (Replication)	Intact	Null	0.5125
Carver (Replication)	Intact	Null	0.4375
Carver (Replication)	Intact	Null	0.6
Carver (Replication)	Intact	Null	0.475
Carver (Replication)	Intact	Null	0.4625
Carver (Replication)	Intact	Null	0.4625
Carver (Replication)	Intact	Null	0.525
Carver (Replication)	Intact	Null	0.6125
Carver (Replication)	Intact	Null	0.4
Carver (Replication)	Intact	Null	0.4875
Carver (Replication)	Intact	Null	0.575
Carver (Replication)	Intact	Null	0.475
Carver (Replication)	Intact	Null	0.4875
Carver (Replication)	Intact	Null	0.4
Carver (Replication)	Intact	Null	0.5
Carver (Replication)	Intact	Null	0.5375
Carver (Replication)	Intact	Null	0.5375
Carver (Replication)	Intact	Null	0.525
Carver (Replication)	Intact	Null	0.55
Carver (Replication)	Intact	Null	0.4875
Carver (Replication)	Intact	Null	0.4875
Carver (Replication)	Intact	Null	0.6
Carver (Replication)	Intact	Null	0.575
Carver (Replication)	Intact	Null	0.5125
Carver (Replication)	Intact	Null	0.5125
Carver (Replication)	Intact	Null	0.65
Carver (Replication)	Intact	Null	0.6
Carver (Replication)	Intact	Null	0.625
Carver (Replication)	Intact	Null	0.4625
Carver (Replication)	Intact	Null	0.525
Carver (Replication)	Intact	Null	0.5125
Carver (Replication)	Intact	Null	0.5625
Carver (Replication)	Intact	Null	0.5
Carver (Replication)	Intact	Null	0.6
Carver (Replication)	Intact	Null	0.475
Carver (Replication)	Intact	Null	0.4875
Carver (Replication)	Intact	Null	0.3625
Carver (Replication)	Intact	Null	0.4875
Carver (Replication)	Intact	Null	0.625
Carver (Replication)	Intact	Null	0.425
Carver (Replication)	Intact	Null	0.6125
Carver (Replication)	Intact	Null	0.4875
Carver (Replication)	Intact	Null	0.475
Carver (Replication)	Intact	Null	0.525
Carver (Replication)	Intact	Null	0.5625
Carver (Replication)	Intact	Null	0.5375
Carver (Replication)	Intact	Null	0.5625
Carver (Replication)	Intact	Null	0.425
Carver (Replication)	Intact	Null	0.5375
Carver (Replication)	Intact	Null	0.55
Carver (Replication)	Intact	Null	0.425
Carver (Replication)	Intact	Null	0.575
Carver (Replication)	Intact	Null	0.525
Carver (Replication)	Intact	Null	0.5125
Carver (Replication)	Intact	Null	0.4875
Carver (Replication)	Intact	Null	0.4375
Carver (Replication)	Intact	Null	0.5
Carver (Replication)	Intact	Null	0.5875
Carver (Replication)	Intact	Null	0.5125
Carver (Replication)	Intact	Null	0.5125
Carver (Replication)	Intact	Null	0.5
Carver (Replication)	Intact	Null	0.5
Carver (Replication)	Intact	Null	0.475
Carver (Replication)	Intact	Null	0.425
Carver (Replication)	Intact	Null	0.5
Carver (Replication)	Intact	Null	0.5125
Carver (Replication)	Intact	Null	0.4375
Carver (Replication)	Intact	Null	0.5875
Carver (Replication)	Intact	Null	0.5
Carver (Replication)	Intact	Null	0.4875
Carver (Replication)	Intact	Null	0.3875
Carver (Replication)	Intact	Null	0.4625
Carver (Replication)	Intact	Null	0.475
Carver (Replication)	Intact	Null	0.4375
Carver (Replication)	Intact	Null	0.45
Carver (Replication)	Intact	Null	0.4625
Carver (Replication)	Intact	Null	0.6
Carver (Replication)	Intact	Null	0.5625
Carver (Replication)	Intact	Null	0.55
Carver (Replication)	Intact	Null	0.6
Carver (Replication)	Intact	Null	0.525
Carver (Replication)	Intact	Null	0.475
Carver (Replication)	Intact	Null	0.5125
Carver (Replication)	Intact	Null	0.4625
Carver (Replication)	Intact	Null	0.55
Carver (Replication)	Intact	Null	0.575
Carver (Replication)	Intact	Null	0.475
Carver (Replication)	Intact	Null	0.475
Carver (Replication)	Intact	Null	0.5375
Carver (Replication)	Intact	Null	0.55
Carver (Replication)	Intact	Null	0.475
Carver (Replication)	Intact	Null	0.4625
Carver (Replication)	Intact	Null	0.475
Carver (Replication)	Intact	Null	0.525
Carver (Replication)	Intact	Null	0.45
Carver (Replication)	Intact	Null	0.425
Carver (Replication)	Intact	Null	0.5
Carver (Replication)	Intact	Null	0.5875
Carver (Replication)	Intact	Null	0.5625
Carver (Replication)	Intact	Null	0.5375
Carver (Replication)	Intact	Null	0.4375
Carver (Replication)	Intact	Null	0.5375
Carver (Replication)	Intact	Null	0.5
Carver (Replication)	Intact	Null	0.4875
Carver (Replication)	Intact	Null	0.5
Carver (Replication)	Intact	Null	0.4125
Carver (Replication)	Intact	Null	0.525
Carver (Replication)	Intact	Null	0.5375
Carver (Replication)	Intact	Null	0.3625
Carver (Replication)	Intact	Null	0.4375
Carver (Replication)	Intact	Null	0.425
Carver (Replication)	Intact	Null	0.55
Carver (Replication)	Intact	Null	0.4
Carver (Replication)	Intact	Null	0.4375
Carver (Replication)	Intact	Null	0.4875
Carver (Replication)	Intact	Null	0.4125
Carver (Replication)	Intact	Null	0.5625
Carver (Replication)	Intact	Null	0.475
Carver (Replication)	Intact	Null	0.4125
Carver (Replication)	Intact	Null	0.5375
Carver (Replication)	Intact	Null	0.5625
Carver (Replication)	Intact	Null	0.4625
Carver (Replication)	Intact	Null	0.575
Carver (Replication)	Intact	Null	0.575
Carver (Replication)	Intact	Null	0.5
Carver (Replication)	Intact	Null	0.4625
Carver (Replication)	Intact	Null	0.4875
Carver (Replication)	Intact	Null	0.5375
Carver (Replication)	Intact	Null	0.55
Carver (Replication)	Intact	Null	0.425
Carver (Replication)	Intact	Null	0.55
Carver (Replication)	Intact	Null	0.4375
Carver (Replication)	Intact	Null	0.55
Carver (Replication)	Intact	Null	0.4125
Carver (Replication)	Intact	Null	0.575
Carver (Replication)	Intact	Null	0.5
Carver (Replication)	Intact	Null	0.4875
Carver (Replication)	Intact	Null	0.5875
Carver (Replication)	Intact	Null	0.45
Carver (Replication)	Intact	Null	0.5375
Carver (Replication)	Intact	Null	0.475
Carver (Replication)	Intact	Null	0.5625
Carver (Replication)	Intact	Null	0.4875
Carver (Replication)	Intact	Null	0.5
Carver (Replication)	Intact	Null	0.45
Carver (Replication)	Intact	Null	0.5625
Carver (Replication)	Intact	Null	0.5
Carver (Replication)	Intact	Null	0.475
Carver (Replication)	Intact	Null	0.475
Carver (Replication)	Intact	Null	0.575
Carver (Replication)	Intact	Null	0.55
Carver (Replication)	Intact	Null	0.5
Carver (Replication)	Intact	Null	0.5
Carver (Replication)	Intact	Null	0.35
Carver (Replication)	Intact	Null	0.475
Carver (Replication)	Intact	Null	0.475
Carver (Replication)	Intact	Null	0.525
Carver (Replication)	Intact	Null	0.4625
Carver (Replication)	Intact	Null	0.5875
Carver (Replication)	Intact	Null	0.6
Carver (Replication)	Intact	Null	0.475
Carver (Replication)	Intact	Null	0.5375
Carver (Replication)	Intact	Null	0.525
Carver (Replication)	Intact	Null	0.45
Carver (Replication)	Intact	Null	0.5125
Carver (Replication)	Intact	Null	0.4625
Carver (Replication)	Intact	Null	0.5
Carver (Replication)	Intact	Null	0.55
Carver (Replication)	Intact	Null	0.5
Carver (Replication)	Intact	Null	0.525
Carver (Replication)	Intact	Null	0.5
Carver (Replication)	Intact	Null	0.4875
Carver (Replication)	Intact	Null	0.55
Carver (Replication)	Intact	Null	0.5125
Carver (Replication)	Intact	Null	0.575
Carver (Replication)	Intact	Null	0.475
Carver (Replication)	Intact	Null	0.5375
Carver (Replication)	Intact	Null	0.525
Carver (Replication)	Intact	Null	0.525
Carver (Replication)	Intact	Null	0.4375
Carver (Replication)	Intact	Null	0.375
Carver (Replication)	Intact	Null	0.4625
Carver (Replication)	Intact	Null	0.5625
Carver (Replication)	Intact	Null	0.4
Carver (Replication)	Intact	Null	0.5875
Carver (Replication)	Intact	Null	0.5375
Carver (Replication)	Intact	Null	0.525
Carver (Replication)	Intact	Null	0.4125
Carver (Replication)	Intact	Null	0.4875
Carver (Replication)	Intact	Null	0.575
Carver (Replication)	Intact	Null	0.4375
Carver (Replication)	Intact	Null	0.4875
Carver (Replication)	Intact	Null	0.4625
Carver (Replication)	Intact	Null	0.5625
Carver (Replication)	Intact	Null	0.5875
Carver (Replication)	Intact	Null	0.5375
Carver (Replication)	Intact	Null	0.3875
Carver (Replication)	Intact	Null	0.525
Carver (Replication)	Intact	Null	0.525
Carver (Replication)	Intact	Null	0.475
Carver (Replication)	Intact	Null	0.55
Carver (Replication)	Intact	Null	0.5375
Carver (Replication)	Intact	Null	0.55
Carver (Replication)	Intact	Null	0.5
Carver (Replication)	Intact	Null	0.5
Carver (Replication)	Intact	Null	0.5125
Carver (Replication)	Intact	Null	0.425
Carver (Replication)	Intact	Null	0.4875
Carver (Replication)	Intact	Null	0.525
Carver (Replication)	Intact	Null	0.5375
Carver (Replication)	Intact	Null	0.5
Carver (Replication)	Intact	Null	0.4625
Carver (Replication)	Intact	Null	0.475
Carver (Replication)	Intact	Null	0.5125
Carver (Replication)	Intact	Null	0.4
Carver (Replication)	Intact	Null	0.5125
Carver (Replication)	Intact	Null	0.6875
Carver (Replication)	Intact	Null	0.5
Carver (Replication)	Intact	Null	0.4625
Carver (Replication)	Intact	Null	0.5125
Carver (Replication)	Intact	Null	0.425
Carver (Replication)	Intact	Null	0.6125
Carver (Replication)	Intact	Null	0.5
Carver (Replication)	Intact	Null	0.4625
Carver (Replication)	Intact	Null	0.525
Carver (Replication)	Intact	Null	0.5125
Carver (Replication)	Intact	Null	0.5
Carver (Replication)	Intact	Null	0.475
Carver (Replication)	Intact	Null	0.475
Carver (Replication)	Intact	Null	0.5
Carver (Replication)	Intact	Null	0.5625
Carver (Replication)	Intact	Null	0.4875
Carver (Replication)	Intact	Null	0.525
Carver (Replication)	Intact	Null	0.45
Carver (Replication)	Intact	Null	0.5375
Carver (Replication)	Intact	Null	0.4375
Carver (Replication)	Intact	Null	0.4625
Carver (Replication)	Intact	Null	0.5
Carver (Replication)	Intact	Null	0.4625
Carver (Replication)	Intact	Null	0.4875
Carver (Replication)	Intact	Null	0.55
Carver (Replication)	Intact	Null	0.45
Carver (Replication)	Intact	Null	0.4875
Carver (Replication)	Intact	Null	0.55
Carver (Replication)	Intact	Null	0.5375
Carver (Replication)	Intact	Null	0.5125
Carver (Replication)	Intact	Null	0.5
Carver (Replication)	Intact	Null	0.4875
Carver (Replication)	Intact	Null	0.55
Carver (Replication)	Intact	Null	0.4625
Carver (Replication)	Intact	Null	0.5625
Carver (Replication)	Intact	Null	0.4125
Carver (Replication)	Intact	Null	0.45
Carver (Replication)	Intact	Null	0.6
Carver (Replication)	Intact	Null	0.5
Carver (Replication)	Intact	Null	0.6125
Carver (Replication)	Intact	Null	0.5
Carver (Replication)	Intact	Null	0.4625
Carver (Replication)	Intact	Null	0.5875
Carver (Replication)	Intact	Null	0.475
Carver (Replication)	Intact	Null	0.5
Carver (Replication)	Intact	Null	0.6
Carver (Replication)	Intact	Null	0.475
Carver (Replication)	Intact	Null	0.4875
Carver (Replication)	Intact	Null	0.5125
Carver (Replication)	Intact	Null	0.475
Carver (Replication)	Intact	Null	0.575
Carver (Replication)	Intact	Null	0.45
Carver (Replication)	Intact	Null	0.4875
Carver (Replication)	Intact	Null	0.5375
Carver (Replication)	Intact	Null	0.4375
Carver (Replication)	Intact	Null	0.45
Carver (Replication)	Intact	Null	0.525
Carver (Replication)	Intact	Null	0.4625
Carver (Replication)	Intact	Null	0.45
Carver (Replication)	Intact	Null	0.5875
Carver (Replication)	Intact	Null	0.525
Carver (Replication)	Intact	Null	0.5125
Carver (Replication)	Intact	Null	0.4625
Carver (Replication)	Intact	Null	0.5375
Carver (Replication)	Intact	Null	0.5875
Carver (Replication)	Intact	Null	0.5125
Carver (Replication)	Intact	Null	0.475
Carver (Replication)	Intact	Null	0.5625
Carver (Replication)	Intact	Null	0.4875
Carver (Replication)	Intact	Null	0.45
Carver (Replication)	Intact	Null	0.5125
Carver (Replication)	Intact	Null	0.4875
Carver (Replication)	Intact	Null	0.4875
Carver (Replication)	Intact	Null	0.625
Carver (Replication)	Intact	Null	0.475
Carver (Replication)	Intact	Null	0.5125
Carver (Replication)	Intact	Null	0.4125
Carver (Replication)	Intact	Null	0.475
Carver (Replication)	Intact	Null	0.5375
Carver (Replication)	Intact	Null	0.5125
Carver (Replication)	Intact	Null	0.5375
Carver (Replication)	Intact	Null	0.4875
Carver (Replication)	Intact	Null	0.525
Carver (Replication)	Intact	Null	0.4625
Carver (Replication)	Intact	Null	0.5125
Carver (Replication)	Intact	Null	0.625
Carver (Replication)	Intact	Null	0.5
Carver (Replication)	Intact	Null	0.55
Carver (Replication)	Intact	Null	0.4625
Carver (Replication)	Intact	Null	0.4625
Carver (Replication)	Intact	Null	0.6125
Carver (Replication)	Intact	Null	0.55
Carver (Replication)	Intact	Null	0.425
Carver (Replication)	Intact	Null	0.6
Carver (Replication)	Intact	Null	0.5
Carver (Replication)	Intact	Null	0.4375
Carver (Replication)	Intact	Null	0.5875
Carver (Replication)	Intact	Null	0.3625
Carver (Replication)	Intact	Null	0.5625
Carver (Replication)	Intact	Null	0.5375
Carver (Replication)	Intact	Null	0.575
Carver (Replication)	Intact	Null	0.45
Carver (Replication)	Intact	Null	0.525
Carver (Replication)	Intact	Null	0.55
Carver (Replication)	Intact	Null	0.475
Carver (Replication)	Intact	Null	0.5375
Carver (Replication)	Intact	Null	0.575
Carver (Replication)	Intact	Null	0.4875
Carver (Replication)	Intact	Null	0.5125
Carver (Replication)	Intact	Null	0.5375
Carver (Replication)	Intact	Null	0.525
Carver (Replication)	Intact	Null	0.4375
Carver (Replication)	Intact	Null	0.45
Carver (Replication)	Intact	Null	0.5
Carver (Replication)	Intact	Null	0.55
Carver (Replication)	Intact	Null	0.5625
Carver (Replication)	Intact	Null	0.5
Carver (Replication)	Intact	Null	0.5125
Carver (Rewrite)	Intact	Null	0.5375
Carver (Rewrite)	Intact	Null	0.35
Carver (Rewrite)	Intact	Null	0.5125
Carver (Rewrite)	Intact	Null	0.575
Carver (Rewrite)	Intact	Null	0.625
Carver (Rewrite)	Intact	Null	0.475
Carver (Rewrite)	Intact	Null	0.5625
Carver (Rewrite)	Intact	Null	0.55
Carver (Rewrite)	Intact	Null	0.5375
Carver (Rewrite)	Intact	Null	0.475
Carver (Rewrite)	Intact	Null	0.5125
Carver (Rewrite)	Intact	Null	0.5375
Carver (Rewrite)	Intact	Null	0.525
Carver (Rewrite)	Intact	Null	0.65
Carver (Rewrite)	Intact	Null	0.525
Carver (Rewrite)	Intact	Null	0.5625
Carver (Rewrite)	Intact	Null	0.475
Carver (Rewrite)	Intact	Null	0.4625
Carver (Rewrite)	Intact	Null	0.4625
Carver (Rewrite)	Intact	Null	0.5125
Carver (Rewrite)	Intact	Null	0.5
Carver (Rewrite)	Intact	Null	0.475
Carver (Rewrite)	Intact	Null	0.5125
Carver (Rewrite)	Intact	Null	0.4625
Carver (Rewrite)	Intact	Null	0.6
Carver (Rewrite)	Intact	Null	0.5
Carver (Rewrite)	Intact	Null	0.5
Carver (Rewrite)	Intact	Null	0.55
Carver (Rewrite)	Intact	Null	0.5375
Carver (Rewrite)	Intact	Null	0.5
Carver (Rewrite)	Intact	Null	0.5
Carver (Rewrite)	Intact	Null	0.5
Carver (Rewrite)	Intact	Null	0.575
Carver (Rewrite)	Intact	Null	0.45
Carver (Rewrite)	Intact	Null	0.5875
Carver (Rewrite)	Intact	Null	0.375
Carver (Rewrite)	Intact	Null	0.4625
Carver (Rewrite)	Intact	Null	0.5125
Carver (Rewrite)	Intact	Null	0.5625
Carver (Rewrite)	Intact	Null	0.4875
Carver (Rewrite)	Intact	Null	0.4375
Carver (Rewrite)	Intact	Null	0.5
Carver (Rewrite)	Intact	Null	0.525
Carver (Rewrite)	Intact	Null	0.475
Carver (Rewrite)	Intact	Null	0.525
Carver (Rewrite)	Intact	Null	0.55
Carver (Rewrite)	Intact	Null	0.4375
Carver (Rewrite)	Intact	Null	0.4875
Carver (Rewrite)	Intact	Null	0.4875
Carver (Rewrite)	Intact	Null	0.5
Carver (Rewrite)	Intact	Null	0.55
Carver (Rewrite)	Intact	Null	0.525
Carver (Rewrite)	Intact	Null	0.525
Carver (Rewrite)	Intact	Null	0.4875
Carver (Rewrite)	Intact	Null	0.5375
Carver (Rewrite)	Intact	Null	0.5125
Carver (Rewrite)	Intact	Null	0.5
Carver (Rewrite)	Intact	Null	0.5
Carver (Rewrite)	Intact	Null	0.525
Carver (Rewrite)	Intact	Null	0.4625
Carver (Rewrite)	Intact	Null	0.5
Carver (Rewrite)	Intact	Null	0.525
Carver (Rewrite)	Intact	Null	0.5
Carver (Rewrite)	Intact	Null	0.55
Carver (Rewrite)	Intact	Null	0.4875
Carver (Rewrite)	Intact	Null	0.45
Carver (Rewrite)	Intact	Null	0.55
Carver (Rewrite)	Intact	Null	0.5375
Carver (Rewrite)	Intact	Null	0.525
Carver (Rewrite)	Intact	Null	0.5
Carver (Rewrite)	Intact	Null	0.6125
Carver (Rewrite)	Intact	Null	0.5
Carver (Rewrite)	Intact	Null	0.525
Carver (Rewrite)	Intact	Null	0.5375
Carver (Rewrite)	Intact	Null	0.4125
Carver (Rewrite)	Intact	Null	0.5375
Carver (Rewrite)	Intact	Null	0.6125
Carver (Rewrite)	Intact	Null	0.475
Carver (Rewrite)	Intact	Null	0.5625
Carver (Rewrite)	Intact	Null	0.4875
Carver (Rewrite)	Intact	Null	0.525
Carver (Rewrite)	Intact	Null	0.5625
Carver (Rewrite)	Intact	Null	0.5875
Carver (Rewrite)	Intact	Null	0.525
Carver (Rewrite)	Intact	Null	0.5375
Carver (Rewrite)	Intact	Null	0.5375
Carver (Rewrite)	Intact	Null	0.5125
Carver (Rewrite)	Intact	Null	0.5875
Carver (Rewrite)	Intact	Null	0.5
Carver (Rewrite)	Intact	Null	0.5125
Carver (Rewrite)	Intact	Null	0.4875
Carver (Rewrite)	Intact	Null	0.5
Carver (Rewrite)	Intact	Null	0.4625
Carver (Rewrite)	Intact	Null	0.55
Carver (Rewrite)	Intact	Null	0.6125
Carver (Rewrite)	Intact	Null	0.4875
Carver (Rewrite)	Intact	Null	0.5
Carver (Rewrite)	Intact	Null	0.5125
Carver (Rewrite)	Intact	Null	0.475
Carver (Rewrite)	Intact	Null	0.45
Carver (Rewrite)	Intact	Null	0.4375
Carver (Rewrite)	Intact	Null	0.55
Carver (Rewrite)	Intact	Null	0.5125
Carver (Rewrite)	Intact	Null	0.525
Carver (Rewrite)	Intact	Null	0.4125
Carver (Rewrite)	Intact	Null	0.475
Carver (Rewrite)	Intact	Null	0.4625
Carver (Rewrite)	Intact	Null	0.525
Carver (Rewrite)	Intact	Null	0.4875
Carver (Rewrite)	Intact	Null	0.4625
Carver (Rewrite)	Intact	Null	0.4625
Carver (Rewrite)	Intact	Null	0.475
Carver (Rewrite)	Intact	Null	0.4875
Carver (Rewrite)	Intact	Null	0.525
Carver (Rewrite)	Intact	Null	0.4625
Carver (Rewrite)	Intact	Null	0.5625
Carver (Rewrite)	Intact	Null	0.5625
Carver (Rewrite)	Intact	Null	0.475
Carver (Rewrite)	Intact	Null	0.475
Carver (Rewrite)	Intact	Null	0.5
Carver (Rewrite)	Intact	Null	0.5
Carver (Rewrite)	Intact	Null	0.5625
Carver (Rewrite)	Intact	Null	0.5375
Carver (Rewrite)	Intact	Null	0.4625
Carver (Rewrite)	Intact	Null	0.4375
Carver (Rewrite)	Intact	Null	0.6125
Carver (Rewrite)	Intact	Null	0.4625
Carver (Rewrite)	Intact	Null	0.4875
Carver (Rewrite)	Intact	Null	0.45
Carver (Rewrite)	Intact	Null	0.5
Carver (Rewrite)	Intact	Null	0.525
Carver (Rewrite)	Intact	Null	0.5875
Carver (Rewrite)	Intact	Null	0.5125
Carver (Rewrite)	Intact	Null	0.4625
Carver (Rewrite)	Intact	Null	0.5625
Carver (Rewrite)	Intact	Null	0.5625
Carver (Rewrite)	Intact	Null	0.4625
Carver (Rewrite)	Intact	Null	0.475
Carver (Rewrite)	Intact	Null	0.3875
Carver (Rewrite)	Intact	Null	0.4875
Carver (Rewrite)	Intact	Null	0.5375
Carver (Rewrite)	Intact	Null	0.5375
Carver (Rewrite)	Intact	Null	0.55
Carver (Rewrite)	Intact	Null	0.525
Carver (Rewrite)	Intact	Null	0.5625
Carver (Rewrite)	Intact	Null	0.5125
Carver (Rewrite)	Intact	Null	0.5375
Carver (Rewrite)	Intact	Null	0.4375
Carver (Rewrite)	Intact	Null	0.4
Carver (Rewrite)	Intact	Null	0.3875
Carver (Rewrite)	Intact	Null	0.45
Carver (Rewrite)	Intact	Null	0.5
Carver (Rewrite)	Intact	Null	0.5
Carver (Rewrite)	Intact	Null	0.4875
Carver (Rewrite)	Intact	Null	0.525
Carver (Rewrite)	Intact	Null	0.4375
Carver (Rewrite)	Intact	Null	0.55
Carver (Rewrite)	Intact	Null	0.425
Carver (Rewrite)	Intact	Null	0.5125
Carver (Rewrite)	Intact	Null	0.475
Carver (Rewrite)	Intact	Null	0.4625
Carver (Rewrite)	Intact	Null	0.5
Carver (Rewrite)	Intact	Null	0.4875
Carver (Rewrite)	Intact	Null	0.525
Carver (Rewrite)	Intact	Null	0.55
Carver (Rewrite)	Intact	Null	0.575
Carver (Rewrite)	Intact	Null	0.4375
Carver (Rewrite)	Intact	Null	0.5
Carver (Rewrite)	Intact	Null	0.5
Carver (Rewrite)	Intact	Null	0.5
Carver (Rewrite)	Intact	Null	0.3875
Carver (Rewrite)	Intact	Null	0.5
Carver (Rewrite)	Intact	Null	0.5
Carver (Rewrite)	Intact	Null	0.5625
Carver (Rewrite)	Intact	Null	0.4875
Carver (Rewrite)	Intact	Null	0.55
Carver (Rewrite)	Intact	Null	0.5
Carver (Rewrite)	Intact	Null	0.5375
Carver (Rewrite)	Intact	Null	0.5
Carver (Rewrite)	Intact	Null	0.525
Carver (Rewrite)	Intact	Null	0.4625
Carver (Rewrite)	Intact	Null	0.5125
Carver (Rewrite)	Intact	Null	0.525
Carver (Rewrite)	Intact	Null	0.5375
Carver (Rewrite)	Intact	Null	0.4625
Carver (Rewrite)	Intact	Null	0.5
Carver (Rewrite)	Intact	Null	0.575
Carver (Rewrite)	Intact	Null	0.425
Carver (Rewrite)	Intact	Null	0.4375
Carver (Rewrite)	Intact	Null	0.475
Carver (Rewrite)	Intact	Null	0.5375
Carver (Rewrite)	Intact	Null	0.5125
Carver (Rewrite)	Intact	Null	0.5375
Carver (Rewrite)	Intact	Null	0.4625
Carver (Rewrite)	Intact	Null	0.4625
Carver (Rewrite)	Intact	Null	0.5125
Carver (Rewrite)	Intact	Null	0.6
Carver (Rewrite)	Intact	Null	0.5125
Carver (Rewrite)	Intact	Null	0.525
Carver (Rewrite)	Intact	Null	0.5
Carver (Rewrite)	Intact	Null	0.4125
Carver (Rewrite)	Intact	Null	0.5375
Carver (Rewrite)	Intact	Null	0.4625
Carver (Rewrite)	Intact	Null	0.5375
Carver (Rewrite)	Intact	Null	0.5875
Carver (Rewrite)	Intact	Null	0.45
Carver (Rewrite)	Intact	Null	0.4
Carver (Rewrite)	Intact	Null	0.5125
Carver (Rewrite)	Intact	Null	0.4625
Carver (Rewrite)	Intact	Null	0.55
Carver (Rewrite)	Intact	Null	0.4125
Carver (Rewrite)	Intact	Null	0.5
Carver (Rewrite)	Intact	Null	0.4375
Carver (Rewrite)	Intact	Null	0.425
Carver (Rewrite)	Intact	Null	0.5
Carver (Rewrite)	Intact	Null	0.55
Carver (Rewrite)	Intact	Null	0.575
Carver (Rewrite)	Intact	Null	0.4875
Carver (Rewrite)	Intact	Null	0.575
Carver (Rewrite)	Intact	Null	0.55
Carver (Rewrite)	Intact	Null	0.5625
Carver (Rewrite)	Intact	Null	0.5625
Carver (Rewrite)	Intact	Null	0.4125
Carver (Rewrite)	Intact	Null	0.55
Carver (Rewrite)	Intact	Null	0.475
Carver (Rewrite)	Intact	Null	0.5625
Carver (Rewrite)	Intact	Null	0.4625
Carver (Rewrite)	Intact	Null	0.525
Carver (Rewrite)	Intact	Null	0.5375
Carver (Rewrite)	Intact	Null	0.525
Carver (Rewrite)	Intact	Null	0.525
Carver (Rewrite)	Intact	Null	0.55
Carver (Rewrite)	Intact	Null	0.4875
Carver (Rewrite)	Intact	Null	0.5625
Carver (Rewrite)	Intact	Null	0.4625
Carver (Rewrite)	Intact	Null	0.5125
Carver (Rewrite)	Intact	Null	0.525
Carver (Rewrite)	Intact	Null	0.5
Carver (Rewrite)	Intact	Null	0.5375
Carver (Rewrite)	Intact	Null	0.5
Carver (Rewrite)	Intact	Null	0.4375
Carver (Rewrite)	Intact	Null	0.45
Carver (Rewrite)	Intact	Null	0.4
Carver (Rewrite)	Intact	Null	0.5375
Carver (Rewrite)	Intact	Null	0.475
Carver (Rewrite)	Intact	Null	0.525
Carver (Rewrite)	Intact	Null	0.55
Carver (Rewrite)	Intact	Null	0.525
Carver (Rewrite)	Intact	Null	0.45
Carver (Rewrite)	Intact	Null	0.4625
Carver (Rewrite)	Intact	Null	0.5375
Carver (Rewrite)	Intact	Null	0.5375
Carver (Rewrite)	Intact	Null	0.4875
Carver (Rewrite)	Intact	Null	0.5125
Carver (Rewrite)	Intact	Null	0.4125
Carver (Rewrite)	Intact	Null	0.5
Carver (Rewrite)	Intact	Null	0.4375
Carver (Rewrite)	Intact	Null	0.5125
Carver (Rewrite)	Intact	Null	0.4125
Carver (Rewrite)	Intact	Null	0.4
Carver (Rewrite)	Intact	Null	0.5375
Carver (Rewrite)	Intact	Null	0.5125
Carver (Rewrite)	Intact	Null	0.5
Carver (Rewrite)	Intact	Null	0.45
Carver (Rewrite)	Intact	Null	0.5125
Carver (Rewrite)	Intact	Null	0.45
Carver (Rewrite)	Intact	Null	0.5
Carver (Rewrite)	Intact	Null	0.4875
Carver (Rewrite)	Intact	Null	0.425
Carver (Rewrite)	Intact	Null	0.4875
Carver (Rewrite)	Intact	Null	0.5
Carver (Rewrite)	Intact	Null	0.5125
Carver (Rewrite)	Intact	Null	0.375
Carver (Rewrite)	Intact	Null	0.525
Carver (Rewrite)	Intact	Null	0.525
Carver (Rewrite)	Intact	Null	0.3625
Carver (Rewrite)	Intact	Null	0.4875
Carver (Rewrite)	Intact	Null	0.45
Carver (Rewrite)	Intact	Null	0.4125
Carver (Rewrite)	Intact	Null	0.55
Carver (Rewrite)	Intact	Null	0.5125
Carver (Rewrite)	Intact	Null	0.3875
Carver (Rewrite)	Intact	Null	0.4875
Carver (Rewrite)	Intact	Null	0.5625
Carver (Rewrite)	Intact	Null	0.4875
Carver (Rewrite)	Intact	Null	0.525
Carver (Rewrite)	Intact	Null	0.525
Carver (Rewrite)	Intact	Null	0.475
Carver (Rewrite)	Intact	Null	0.4625
Carver (Rewrite)	Intact	Null	0.4375
Carver (Rewrite)	Intact	Null	0.6
Carver (Rewrite)	Intact	Null	0.5
Carver (Rewrite)	Intact	Null	0.575
Carver (Rewrite)	Intact	Null	0.525
Carver (Rewrite)	Intact	Null	0.4625
Carver (Rewrite)	Intact	Null	0.5125
Carver (Rewrite)	Intact	Null	0.4625
Carver (Rewrite)	Intact	Null	0.55
Carver (Rewrite)	Intact	Null	0.45
Carver (Rewrite)	Intact	Null	0.5375
Carver (Rewrite)	Intact	Null	0.425
Carver (Rewrite)	Intact	Null	0.5
Carver (Rewrite)	Intact	Null	0.4875
Carver (Rewrite)	Intact	Null	0.4625
Carver (Rewrite)	Intact	Null	0.5125
Carver (Rewrite)	Intact	Null	0.425
Carver (Rewrite)	Intact	Null	0.45
Carver (Rewrite)	Intact	Null	0.4375
Carver (Rewrite)	Intact	Null	0.5
Carver (Rewrite)	Intact	Null	0.4625
Carver (Rewrite)	Intact	Null	0.5375
Carver (Rewrite)	Intact	Null	0.45
Carver (Rewrite)	Intact	Null	0.5125
Carver (Rewrite)	Intact	Null	0.4125
Carver (Rewrite)	Intact	Null	0.5
Carver (Rewrite)	Intact	Null	0.4875
Carver (Rewrite)	Intact	Null	0.4375
Carver (Rewrite)	Intact	Null	0.45
Carver (Rewrite)	Intact	Null	0.525
Carver (Rewrite)	Intact	Null	0.5
Carver (Rewrite)	Intact	Null	0.5875
Carver (Rewrite)	Intact	Null	0.525
Carver (Rewrite)	Intact	Null	0.475
Carver (Rewrite)	Intact	Null	0.475
Carver (Rewrite)	Intact	Null	0.475
Carver (Rewrite)	Intact	Null	0.4625
Carver (Rewrite)	Intact	Null	0.4875
Carver (Rewrite)	Intact	Null	0.5125
Carver (Rewrite)	Intact	Null	0.4625
Carver (Rewrite)	Intact	Null	0.5375
Carver (Rewrite)	Intact	Null	0.5625
Carver (Rewrite)	Intact	Null	0.4875
Carver (Rewrite)	Intact	Null	0.4875
Carver (Rewrite)	Intact	Null	0.45
Carver (Rewrite)	Intact	Null	0.4875
Carver (Rewrite)	Intact	Null	0.475
Carver (Rewrite)	Intact	Null	0.4625
Carver (Rewrite)	Intact	Null	0.5375
Carver (Rewrite)	Intact	Null	0.4875
Carver (Rewrite)	Intact	Null	0.5375
Carver (Rewrite)	Intact	Null	0.5
Carver (Rewrite)	Intact	Null	0.575
Carver (Rewrite)	Intact	Null	0.5875
Carver (Rewrite)	Intact	Null	0.5125
Carver (Rewrite)	Intact	Null	0.525
Carver (Rewrite)	Intact	Null	0.4375
Carver (Rewrite)	Intact	Null	0.5375
Carver (Rewrite)	Intact	Null	0.625
Carver (Rewrite)	Intact	Null	0.4875
Carver (Rewrite)	Intact	Null	0.45
Carver (Rewrite)	Intact	Null	0.5125
Carver (Rewrite)	Intact	Null	0.5375
Carver (Rewrite)	Intact	Null	0.5625
Carver (Rewrite)	Intact	Null	0.475
Carver (Rewrite)	Intact	Null	0.5125
Carver (Rewrite)	Intact	Null	0.5
Carver (Rewrite)	Intact	Null	0.5125
Carver (Rewrite)	Intact	Null	0.6375
Carver (Rewrite)	Intact	Null	0.4875
Carver (Rewrite)	Intact	Null	0.5125
Carver (Rewrite)	Intact	Null	0.6
Carver (Rewrite)	Intact	Null	0.625
Carver (Rewrite)	Intact	Null	0.4875
Carver (Rewrite)	Intact	Null	0.5625
Carver (Rewrite)	Intact	Null	0.5875
Carver (Rewrite)	Intact	Null	0.5125
Carver (Rewrite)	Intact	Null	0.4875
Carver (Rewrite)	Intact	Null	0.5125
Carver (Rewrite)	Intact	Null	0.5
Carver (Rewrite)	Intact	Null	0.55
Carver (Rewrite)	Intact	Null	0.5125
Carver (Rewrite)	Intact	Null	0.5125
Carver (Rewrite)	Intact	Null	0.5
Carver (Rewrite)	Intact	Null	0.475
Carver (Rewrite)	Intact	Null	0.5375
Carver (Rewrite)	Intact	Null	0.5
Carver (Rewrite)	Intact	Null	0.45
Carver (Rewrite)	Intact	Null	0.4375
Carver (Rewrite)	Intact	Null	0.4625
Carver (Rewrite)	Intact	Null	0.4875
Carver (Rewrite)	Intact	Null	0.55
Carver (Rewrite)	Intact	Null	0.5875
Carver (Rewrite)	Intact	Null	0.45
Carver (Rewrite)	Intact	Null	0.5625
Carver (Rewrite)	Intact	Null	0.4375
Carver (Rewrite)	Intact	Null	0.4375
Carver (Rewrite)	Intact	Null	0.4375
Carver (Rewrite)	Intact	Null	0.4375
Carver (Rewrite)	Intact	Null	0.4
Carver (Rewrite)	Intact	Null	0.5125
Carver (Rewrite)	Intact	Null	0.525
Carver (Rewrite)	Intact	Null	0.5
Carver (Rewrite)	Intact	Null	0.6
Carver (Rewrite)	Intact	Null	0.55
Carver (Rewrite)	Intact	Null	0.45
Carver (Rewrite)	Intact	Null	0.425
Carver (Rewrite)	Intact	Null	0.525
Carver (Rewrite)	Intact	Null	0.4625
Carver (Rewrite)	Intact	Null	0.5
Carver (Rewrite)	Intact	Null	0.4875
Carver (Rewrite)	Intact	Null	0.5875
Carver (Rewrite)	Intact	Null	0.475
Carver (Rewrite)	Intact	Null	0.475
Carver (Rewrite)	Intact	Null	0.4625
Carver (Rewrite)	Intact	Null	0.45
Carver (Rewrite)	Intact	Null	0.65
Carver (Rewrite)	Intact	Null	0.4375
Carver (Rewrite)	Intact	Null	0.5125
Carver (Rewrite)	Intact	Null	0.525
Carver (Rewrite)	Intact	Null	0.4375
Carver (Rewrite)	Intact	Null	0.425
Carver (Rewrite)	Intact	Null	0.5125
Carver (Rewrite)	Intact	Null	0.4375
Carver (Rewrite)	Intact	Null	0.575
Carver (Rewrite)	Intact	Null	0.4125
Carver (Rewrite)	Intact	Null	0.45
Carver (Rewrite)	Intact	Null	0.4625
Carver (Rewrite)	Intact	Null	0.5
Carver (Rewrite)	Intact	Null	0.4625
Carver (Rewrite)	Intact	Null	0.525
Carver (Rewrite)	Intact	Null	0.45
Carver (Rewrite)	Intact	Null	0.3875
Carver (Rewrite)	Intact	Null	0.5375
Carver (Rewrite)	Intact	Null	0.55
Carver (Rewrite)	Intact	Null	0.4875
Carver (Rewrite)	Intact	Null	0.5125
Carver (Rewrite)	Intact	Null	0.5
Carver (Rewrite)	Intact	Null	0.5625
Carver (Rewrite)	Intact	Null	0.4875
Carver (Rewrite)	Intact	Null	0.5125
Carver (Rewrite)	Intact	Null	0.575
Carver (Rewrite)	Intact	Null	0.475
Carver (Rewrite)	Intact	Null	0.5375
Carver (Rewrite)	Intact	Null	0.6
Carver (Rewrite)	Intact	Null	0.5
Carver (Rewrite)	Intact	Null	0.5625
Carver (Rewrite)	Intact	Null	0.45
Carver (Rewrite)	Intact	Null	0.5
Carver (Rewrite)	Intact	Null	0.425
Carver (Rewrite)	Intact	Null	0.4875
Carver (Rewrite)	Intact	Null	0.4875
Carver (Rewrite)	Intact	Null	0.575
Carver (Rewrite)	Intact	Null	0.4625
Carver (Rewrite)	Intact	Null	0.4375
Carver (Rewrite)	Intact	Null	0.5625
Carver (Rewrite)	Intact	Null	0.5625
Carver (Rewrite)	Intact	Null	0.525
Carver (Rewrite)	Intact	Null	0.4125
Carver (Rewrite)	Intact	Null	0.5125
Carver (Rewrite)	Intact	Null	0.4625
Carver (Rewrite)	Intact	Null	0.4625
Carver (Rewrite)	Intact	Null	0.4125
Carver (Rewrite)	Intact	Null	0.55
Carver (Rewrite)	Intact	Null	0.475
Carver (Rewrite)	Intact	Null	0.4875
Carver (Rewrite)	Intact	Null	0.4875
Carver (Rewrite)	Intact	Null	0.4625
Carver (Rewrite)	Intact	Null	0.35
Carver (Rewrite)	Intact	Null	0.40625
Carver (Rewrite)	Intact	Null	0.5
Carver (Rewrite)	Intact	Null	0.5125
Carver (Rewrite)	Intact	Null	0.5
Carver (Rewrite)	Intact	Null	0.4375
Carver (Rewrite)	Intact	Null	0.4875
Carver (Rewrite)	Intact	Null	0.5
Carver (Rewrite)	Intact	Null	0.55
Carver (Rewrite)	Intact	Null	0.45
Carver (Rewrite)	Intact	Null	0.6625
Carver (Rewrite)	Intact	Null	0.475
Carver (Rewrite)	Intact	Null	0.4875
Carver (Rewrite)	Intact	Null	0.5125
Carver (Rewrite)	Intact	Null	0.475
Carver (Rewrite)	Intact	Null	0.475
Carver (Rewrite)	Intact	Null	0.5625
Carver (Rewrite)	Intact	Null	0.5875
Carver (Rewrite)	Intact	Null	0.4875
Carver (Rewrite)	Intact	Null	0.475
Carver (Rewrite)	Intact	Null	0.4625
Carver (Rewrite)	Intact	Null	0.475
Carver (Rewrite)	Intact	Null	0.45
Carver (Rewrite)	Intact	Null	0.4
Carver (Rewrite)	Intact	Null	0.5625
Carver (Rewrite)	Intact	Null	0.45
Carver (Rewrite)	Intact	Null	0.4
Carver (Rewrite)	Intact	Null	0.5625
Carver (Rewrite)	Intact	Null	0.5375
Carver (Rewrite)	Intact	Null	0.575
Carver (Rewrite)	Intact	Null	0.525
Carver (Rewrite)	Intact	Null	0.5375
Carver (Rewrite)	Intact	Null	0.45
Carver (Rewrite)	Intact	Null	0.6125
Carver (Rewrite)	Intact	Null	0.4625
Carver (Rewrite)	Intact	Null	0.55
Carver (Rewrite)	Intact	Null	0.4875
Carver (Rewrite)	Intact	Null	0.5
Carver (Rewrite)	Intact	Null	0.5625
Carver (Rewrite)	Intact	Null	0.5625
Carver (Rewrite)	Intact	Null	0.55
Carver (Rewrite)	Intact	Null	0.4875
Carver (Rewrite)	Intact	Null	0.5375
July (Original)	Intact	Null	0.48125
July (Original)	Intact	Null	0.45625
July (Original)	Intact	Null	0.49375
July (Original)	Intact	Null	0.45625
July (Original)	Intact	Null	0.56875
July (Original)	Intact	Null	0.50625
July (Original)	Intact	Null	0.59375
July (Original)	Intact	Null	0.46875
July (Original)	Intact	Null	0.46875
July (Original)	Intact	Null	0.50625
July (Original)	Intact	Null	0.50625
July (Original)	Intact	Null	0.54375
July (Original)	Intact	Null	0.51875
July (Original)	Intact	Null	0.48125
July (Original)	Intact	Null	0.58125
July (Original)	Intact	Null	0.56875
July (Original)	Intact	Null	0.44375
July (Original)	Intact	Null	0.48125
July (Original)	Intact	Null	0.50625
July (Original)	Intact	Null	0.41875
July (Original)	Intact	Null	0.53125
July (Original)	Intact	Null	0.45625
July (Original)	Intact	Null	0.45625
July (Original)	Intact	Null	0.43125
July (Original)	Intact	Null	0.48125
July (Original)	Intact	Null	0.53125
July (Original)	Intact	Null	0.56875
July (Original)	Intact	Null	0.41875
July (Original)	Intact	Null	0.45625
July (Original)	Intact	Null	0.44375
July (Original)	Intact	Null	0.50625
July (Original)	Intact	Null	0.55625
July (Original)	Intact	Null	0.60625
July (Original)	Intact	Null	0.38125
July (Original)	Intact	Null	0.45625
July (Original)	Intact	Null	0.43125
July (Original)	Intact	Null	0.51875
July (Original)	Intact	Null	0.54375
July (Original)	Intact	Null	0.44375
July (Original)	Intact	Null	0.58125
July (Original)	Intact	Null	0.48125
July (Original)	Intact	Null	0.49375
July (Original)	Intact	Null	0.46875
July (Original)	Intact	Null	0.48125
July (Original)	Intact	Null	0.50625
July (Original)	Intact	Null	0.40625
July (Original)	Intact	Null	0.55625
July (Original)	Intact	Null	0.53125
July (Original)	Intact	Null	0.53125
July (Original)	Intact	Null	0.54375
July (Original)	Intact	Null	0.54375
July (Original)	Intact	Null	0.46875
July (Original)	Intact	Null	0.44375
July (Original)	Intact	Null	0.44375
July (Original)	Intact	Null	0.55625
July (Original)	Intact	Null	0.63125
July (Original)	Intact	Null	0.50625
July (Original)	Intact	Null	0.49375
July (Original)	Intact	Null	0.60625
July (Original)	Intact	Null	0.49375
July (Original)	Intact	Null	0.45625
July (Original)	Intact	Null	0.44375
July (Original)	Intact	Null	0.51875
July (Original)	Intact	Null	0.56875
July (Original)	Intact	Null	0.41875
July (Original)	Intact	Null	0.49375
July (Original)	Intact	Null	0.43125
July (Original)	Intact	Null	0.53125
July (Original)	Intact	Null	0.51875
July (Original)	Intact	Null	0.50625
July (Original)	Intact	Null	0.50625
July (Original)	Intact	Null	0.45625
July (Original)	Intact	Null	0.48125
July (Original)	Intact	Null	0.46875
July (Original)	Intact	Null	0.49375
July (Original)	Intact	Null	0.45625
July (Original)	Intact	Null	0.51875
July (Original)	Intact	Null	0.39375
July (Original)	Intact	Null	0.60625
July (Original)	Intact	Null	0.38125
July (Original)	Intact	Null	0.49375
July (Original)	Intact	Null	0.45625
July (Original)	Intact	Null	0.51875
July (Original)	Intact	Null	0.51875
July (Original)	Intact	Null	0.48125
July (Original)	Intact	Null	0.48125
July (Original)	Intact	Null	0.50625
July (Original)	Intact	Null	0.46875
July (Original)	Intact	Null	0.58125
July (Original)	Intact	Null	0.50625
July (Original)	Intact	Null	0.50625
July (Original)	Intact	Null	0.59375
July (Original)	Intact	Null	0.50625
July (Original)	Intact	Null	0.51875
July (Original)	Intact	Null	0.49375
July (Original)	Intact	Null	0.54375
July (Original)	Intact	Null	0.48125
July (Original)	Intact	Null	0.51875
July (Original)	Intact	Null	0.46875
July (Original)	Intact	Null	0.49375
July (Original)	Intact	Null	0.39375
July (Original)	Intact	Null	0.55625
July (Original)	Intact	Null	0.51875
July (Original)	Intact	Null	0.50625
July (Original)	Intact	Null	0.44375
July (Original)	Intact	Null	0.44375
July (Original)	Intact	Null	0.49375
July (Original)	Intact	Null	0.55625
July (Original)	Intact	Null	0.48125
July (Original)	Intact	Null	0.49375
July (Original)	Intact	Null	0.44375
July (Original)	Intact	Null	0.48125
July (Original)	Intact	Null	0.51875
July (Original)	Intact	Null	0.49375
July (Original)	Intact	Null	0.43125
July (Original)	Intact	Null	0.54375
July (Original)	Intact	Null	0.53125
July (Original)	Intact	Null	0.39375
July (Original)	Intact	Null	0.49375
July (Original)	Intact	Null	0.48125
July (Original)	Intact	Null	0.55625
July (Original)	Intact	Null	0.53125
July (Original)	Intact	Null	0.56875
July (Original)	Intact	Null	0.45625
July (Original)	Intact	Null	0.44375
July (Original)	Intact	Null	0.55625
July (Original)	Intact	Null	0.48125
July (Original)	Intact	Null	0.58125
July (Original)	Intact	Null	0.66875
July (Original)	Intact	Null	0.51875
July (Original)	Intact	Null	0.53125
July (Original)	Intact	Null	0.55625
July (Original)	Intact	Null	0.51875
July (Original)	Intact	Null	0.56875
July (Original)	Intact	Null	0.49375
July (Original)	Intact	Null	0.44375
July (Original)	Intact	Null	0.41875
July (Original)	Intact	Null	0.35625
July (Original)	Intact	Null	0.66875
July (Original)	Intact	Null	0.49375
July (Original)	Intact	Null	0.38125
July (Original)	Intact	Null	0.55625
July (Original)	Intact	Null	0.51875
July (Original)	Intact	Null	0.48125
July (Original)	Intact	Null	0.49375
July (Original)	Intact	Null	0.55625
July (Original)	Intact	Null	0.48125
July (Original)	Intact	Null	0.53125
July (Original)	Intact	Null	0.48125
July (Original)	Intact	Null	0.51875
July (Original)	Intact	Null	0.53125
July (Original)	Intact	Null	0.48125
July (Original)	Intact	Null	0.44375
July (Original)	Intact	Null	0.45625
July (Original)	Intact	Null	0.50625
July (Original)	Intact	Null	0.51875
July (Original)	Intact	Null	0.46875
July (Original)	Intact	Null	0.60625
July (Original)	Intact	Null	0.53125
July (Original)	Intact	Null	0.50625
July (Original)	Intact	Null	0.50625
July (Original)	Intact	Null	0.60625
July (Original)	Intact	Null	0.51875
July (Original)	Intact	Null	0.44375
July (Original)	Intact	Null	0.50625
July (Original)	Intact	Null	0.41875
July (Original)	Intact	Null	0.48125
July (Original)	Intact	Null	0.55625
July (Original)	Intact	Null	0.54375
July (Original)	Intact	Null	0.53125
July (Original)	Intact	Null	0.55625
July (Original)	Intact	Null	0.53125
July (Original)	Intact	Null	0.49375
July (Original)	Intact	Null	0.49375
July (Original)	Intact	Null	0.44375
July (Original)	Intact	Null	0.49375
July (Original)	Intact	Null	0.49375
July (Original)	Intact	Null	0.41875
July (Original)	Intact	Null	0.46875
July (Original)	Intact	Null	0.48125
July (Original)	Intact	Null	0.48125
July (Original)	Intact	Null	0.46875
July (Original)	Intact	Null	0.55625
July (Original)	Intact	Null	0.49375
July (Original)	Intact	Null	0.50625
July (Original)	Intact	Null	0.53125
July (Original)	Intact	Null	0.48125
July (Original)	Intact	Null	0.46875
July (Original)	Intact	Null	0.48125
July (Original)	Intact	Null	0.50625
July (Original)	Intact	Null	0.59375
July (Original)	Intact	Null	0.43125
July (Original)	Intact	Null	0.48125
July (Original)	Intact	Null	0.54375
July (Original)	Intact	Null	0.46875
July (Original)	Intact	Null	0.50625
July (Original)	Intact	Null	0.44375
July (Original)	Intact	Null	0.58125
July (Original)	Intact	Null	0.53125
July (Original)	Intact	Null	0.43125
July (Original)	Intact	Null	0.51875
July (Original)	Intact	Null	0.41875
July (Original)	Intact	Null	0.55625
July (Original)	Intact	Null	0.54375
July (Original)	Intact	Null	0.51875
July (Original)	Intact	Null	0.53125
July (Original)	Intact	Null	0.44375
July (Original)	Intact	Null	0.46875
July (Original)	Intact	Null	0.54375
July (Original)	Intact	Null	0.46875
July (Original)	Intact	Null	0.40625
July (Original)	Intact	Null	0.51875
July (Original)	Intact	Null	0.43125
July (Original)	Intact	Null	0.51875
July (Original)	Intact	Null	0.48125
July (Original)	Intact	Null	0.44375
July (Original)	Intact	Null	0.54375
July (Original)	Intact	Null	0.51875
July (Original)	Intact	Null	0.46875
July (Original)	Intact	Null	0.50625
July (Original)	Intact	Null	0.56875
July (Original)	Intact	Null	0.40625
July (Original)	Intact	Null	0.49375
July (Original)	Intact	Null	0.41875
July (Original)	Intact	Null	0.48125
July (Original)	Intact	Null	0.40625
July (Original)	Intact	Null	0.39375
July (Original)	Intact	Null	0.45625
July (Original)	Intact	Null	0.49375
July (Original)	Intact	Null	0.43125
July (Original)	Intact	Null	0.55625
July (Original)	Intact	Null	0.50625
July (Original)	Intact	Null	0.50625
July (Original)	Intact	Null	0.51875
July (Original)	Intact	Null	0.50625
July (Original)	Intact	Null	0.54375
July (Original)	Intact	Null	0.44375
July (Original)	Intact	Null	0.54375
July (Original)	Intact	Null	0.50625
July (Original)	Intact	Null	0.54375
July (Original)	Intact	Null	0.56875
July (Original)	Intact	Null	0.50625
July (Original)	Intact	Null	0.55625
July (Original)	Intact	Null	0.49375
July (Original)	Intact	Null	0.53125
July (Original)	Intact	Null	0.44375
July (Original)	Intact	Null	0.50625
July (Original)	Intact	Null	0.48125
July (Original)	Intact	Null	0.53125
July (Original)	Intact	Null	0.50625
July (Original)	Intact	Null	0.56875
July (Original)	Intact	Null	0.54375
July (Original)	Intact	Null	0.53125
July (Original)	Intact	Null	0.46875
July (Original)	Intact	Null	0.50625
July (Original)	Intact	Null	0.54375
July (Original)	Intact	Null	0.40625
July (Original)	Intact	Null	0.51875
July (Original)	Intact	Null	0.45625
July (Original)	Intact	Null	0.61875
July (Original)	Intact	Null	0.49375
July (Original)	Intact	Null	0.45625
July (Original)	Intact	Null	0.55625
July (Original)	Intact	Null	0.54375
July (Original)	Intact	Null	0.54375
July (Original)	Intact	Null	0.46875
July (Original)	Intact	Null	0.39375
July (Original)	Intact	Null	0.51875
July (Original)	Intact	Null	0.43125
July (Original)	Intact	Null	0.56875
July (Original)	Intact	Null	0.48125
July (Original)	Intact	Null	0.54375
July (Original)	Intact	Null	0.40625
July (Original)	Intact	Null	0.45625
July (Original)	Intact	Null	0.50625
July (Original)	Intact	Null	0.54375
July (Original)	Intact	Null	0.55625
July (Original)	Intact	Null	0.50625
July (Original)	Intact	Null	0.38125
July (Original)	Intact	Null	0.53125
July (Original)	Intact	Null	0.53125
July (Original)	Intact	Null	0.53125
July (Original)	Intact	Null	0.49375
July (Original)	Intact	Null	0.53125
July (Original)	Intact	Null	0.53125
July (Original)	Intact	Null	0.46875
July (Original)	Intact	Null	0.46875
July (Original)	Intact	Null	0.45625
July (Original)	Intact	Null	0.50625
July (Original)	Intact	Null	0.41875
July (Original)	Intact	Null	0.48125
July (Original)	Intact	Null	0.53125
July (Original)	Intact	Null	0.53125
July (Original)	Intact	Null	0.55625
July (Original)	Intact	Null	0.55625
July (Original)	Intact	Null	0.49375
July (Original)	Intact	Null	0.41875
July (Original)	Intact	Null	0.45625
July (Original)	Intact	Null	0.45625
July (Original)	Intact	Null	0.45625
July (Original)	Intact	Null	0.46875
July (Original)	Intact	Null	0.40625
July (Original)	Intact	Null	0.46875
July (Original)	Intact	Null	0.48125
July (Original)	Intact	Null	0.45625
July (Original)	Intact	Null	0.48125
July (Original)	Intact	Null	0.43125
July (Original)	Intact	Null	0.45625
July (Original)	Intact	Null	0.41875
July (Original)	Intact	Null	0.58125
July (Original)	Intact	Null	0.56875
July (Original)	Intact	Null	0.44375
July (Original)	Intact	Null	0.46875
July (Original)	Intact	Null	0.46875
July (Original)	Intact	Null	0.43125
July (Original)	Intact	Null	0.54375
July (Original)	Intact	Null	0.45625
July (Original)	Intact	Null	0.60625
July (Original)	Intact	Null	0.44375
July (Original)	Intact	Null	0.53125
July (Original)	Intact	Null	0.59375
July (Original)	Intact	Null	0.48125
July (Original)	Intact	Null	0.49375
July (Original)	Intact	Null	0.51875
July (Original)	Intact	Null	0.53125
July (Original)	Intact	Null	0.49375
July (Original)	Intact	Null	0.44375
July (Original)	Intact	Null	0.41875
July (Original)	Intact	Null	0.54375
July (Original)	Intact	Null	0.55625
July (Original)	Intact	Null	0.44375
July (Original)	Intact	Null	0.48125
July (Original)	Intact	Null	0.54375
July (Original)	Intact	Null	0.51875
July (Original)	Intact	Null	0.49375
July (Original)	Intact	Null	0.45625
July (Original)	Intact	Null	0.53125
July (Original)	Intact	Null	0.49375
July (Original)	Intact	Null	0.40625
July (Original)	Intact	Null	0.54375
July (Original)	Intact	Null	0.53125
July (Original)	Intact	Null	0.48125
July (Original)	Intact	Null	0.45625
July (Original)	Intact	Null	0.56875
July (Original)	Intact	Null	0.49375
July (Original)	Intact	Null	0.50625
July (Original)	Intact	Null	0.56875
July (Original)	Intact	Null	0.38125
July (Original)	Intact	Null	0.56875
July (Original)	Intact	Null	0.53125
July (Original)	Intact	Null	0.46875
July (Original)	Intact	Null	0.58125
July (Original)	Intact	Null	0.55625
July (Original)	Intact	Null	0.43125
July (Original)	Intact	Null	0.45625
July (Original)	Intact	Null	0.53125
July (Original)	Intact	Null	0.48125
July (Original)	Intact	Null	0.53125
July (Original)	Intact	Null	0.51875
July (Original)	Intact	Null	0.46875
July (Original)	Intact	Null	0.49375
July (Original)	Intact	Null	0.63125
July (Original)	Intact	Null	0.43125
July (Original)	Intact	Null	0.55625
July (Original)	Intact	Null	0.58125
July (Original)	Intact	Null	0.48125
July (Original)	Intact	Null	0.49375
July (Original)	Intact	Null	0.44375
July (Original)	Intact	Null	0.48125
July (Original)	Intact	Null	0.48125
July (Original)	Intact	Null	0.48125
July (Original)	Intact	Null	0.41875
July (Original)	Intact	Null	0.53125
July (Original)	Intact	Null	0.51875
July (Original)	Intact	Null	0.54375
July (Original)	Intact	Null	0.55625
July (Original)	Intact	Null	0.59375
July (Original)	Intact	Null	0.46875
July (Original)	Intact	Null	0.49375
July (Original)	Intact	Null	0.44375
July (Original)	Intact	Null	0.40625
July (Original)	Intact	Null	0.44375
July (Original)	Intact	Null	0.54375
July (Original)	Intact	Null	0.58125
July (Original)	Intact	Null	0.48125
July (Original)	Intact	Null	0.43125
July (Original)	Intact	Null	0.55625
July (Original)	Intact	Null	0.54375
July (Original)	Intact	Null	0.59375
July (Original)	Intact	Null	0.50625
July (Original)	Intact	Null	0.60625
July (Original)	Intact	Null	0.49375
July (Original)	Intact	Null	0.48125
July (Original)	Intact	Null	0.59375
July (Original)	Intact	Null	0.51875
July (Original)	Intact	Null	0.54375
July (Original)	Intact	Null	0.48125
July (Original)	Intact	Null	0.40625
July (Original)	Intact	Null	0.53125
July (Original)	Intact	Null	0.48125
July (Original)	Intact	Null	0.51875
July (Original)	Intact	Null	0.56875
July (Original)	Intact	Null	0.44375
July (Original)	Intact	Null	0.45625
July (Original)	Intact	Null	0.48125
July (Original)	Intact	Null	0.50625
July (Original)	Intact	Null	0.63125
July (Original)	Intact	Null	0.49375
July (Original)	Intact	Null	0.50625
July (Original)	Intact	Null	0.41875
July (Original)	Intact	Null	0.45625
July (Original)	Intact	Null	0.46875
July (Original)	Intact	Null	0.50625
July (Original)	Intact	Null	0.48125
July (Original)	Intact	Null	0.49375
July (Original)	Intact	Null	0.40625
July (Original)	Intact	Null	0.49375
July (Original)	Intact	Null	0.46875
July (Original)	Intact	Null	0.48125
July (Original)	Intact	Null	0.55625
July (Original)	Intact	Null	0.49375
July (Original)	Intact	Null	0.39375
July (Original)	Intact	Null	0.56875
July (Original)	Intact	Null	0.61875
July (Original)	Intact	Null	0.48125
July (Original)	Intact	Null	0.50625
July (Original)	Intact	Null	0.44375
July (Original)	Intact	Null	0.59375
July (Original)	Intact	Null	0.50625
July (Original)	Intact	Null	0.54375
July (Original)	Intact	Null	0.53125
July (Original)	Intact	Null	0.43125
July (Original)	Intact	Null	0.46875
July (Original)	Intact	Null	0.61875
July (Original)	Intact	Null	0.44375
July (Original)	Intact	Null	0.55625
July (Original)	Intact	Null	0.41875
July (Original)	Intact	Null	0.46875
July (Original)	Intact	Null	0.48125
July (Original)	Intact	Null	0.49375
July (Original)	Intact	Null	0.49375
July (Original)	Intact	Null	0.56875
July (Original)	Intact	Null	0.55625
July (Original)	Intact	Null	0.58125
July (Original)	Intact	Null	0.53125
July (Original)	Intact	Null	0.49375
July (Original)	Intact	Null	0.51875
July (Original)	Intact	Null	0.48125
July (Original)	Intact	Null	0.56875
July (Original)	Intact	Null	0.44375
July (Original)	Intact	Null	0.48125
July (Original)	Intact	Null	0.56875
July (Original)	Intact	Null	0.44375
July (Original)	Intact	Null	0.44375
July (Original)	Intact	Null	0.43125
July (Original)	Intact	Null	0.45625
July (Original)	Intact	Null	0.45625
July (Original)	Intact	Null	0.51875
July (Original)	Intact	Null	0.50625
July (Original)	Intact	Null	0.45625
July (Original)	Intact	Null	0.51875
July (Original)	Intact	Null	0.60625
July (Original)	Intact	Null	0.59375
July (Original)	Intact	Null	0.44375
July (Original)	Intact	Null	0.45625
July (Original)	Intact	Null	0.53125
July (Original)	Intact	Null	0.49375
July (Original)	Intact	Null	0.43125
July (Original)	Intact	Null	0.55625
July (Original)	Intact	Null	0.58125
July (Original)	Intact	Null	0.49375
July (Original)	Intact	Null	0.53125
July (Original)	Intact	Null	0.54375
July (Original)	Intact	Null	0.46875
July (Original)	Intact	Null	0.48125
July (Original)	Intact	Null	0.54375
July (Original)	Intact	Null	0.46875
July (Original)	Intact	Null	0.53125
July (Original)	Intact	Null	0.49375
July (Original)	Intact	Null	0.43125
July (Original)	Intact	Null	0.44375
July (Original)	Intact	Null	0.56875
July (Original)	Intact	Null	0.35625
July (Original)	Intact	Null	0.46875
July (Original)	Intact	Null	0.53125
July (Original)	Intact	Null	0.55625
July (Original)	Intact	Null	0.53125
July (Original)	Intact	Null	0.48125
July (Original)	Intact	Null	0.48125
July (Original)	Intact	Null	0.60625
July (Original)	Intact	Null	0.49375
July (Original)	Intact	Null	0.48125
July (Original)	Intact	Null	0.53125
July (Original)	Intact	Null	0.58125
July (Original)	Intact	Null	0.48125
July (Original)	Intact	Null	0.46875
July (Original)	Intact	Null	0.51875
July (Original)	Intact	Null	0.46875
July (Original)	Intact	Null	0.54375
July (Original)	Intact	Null	0.49375
Carver (Replication)	Sentence-scrambled	Null	0.45
Carver (Replication)	Sentence-scrambled	Null	0.5
Carver (Replication)	Sentence-scrambled	Null	0.5
Carver (Replication)	Sentence-scrambled	Null	0.425
Carver (Replication)	Sentence-scrambled	Null	0.4375
Carver (Replication)	Sentence-scrambled	Null	0.525
Carver (Replication)	Sentence-scrambled	Null	0.45
Carver (Replication)	Sentence-scrambled	Null	0.45
Carver (Replication)	Sentence-scrambled	Null	0.525
Carver (Replication)	Sentence-scrambled	Null	0.4375
Carver (Replication)	Sentence-scrambled	Null	0.475
Carver (Replication)	Sentence-scrambled	Null	0.5
Carver (Replication)	Sentence-scrambled	Null	0.475
Carver (Replication)	Sentence-scrambled	Null	0.4625
Carver (Replication)	Sentence-scrambled	Null	0.4375
Carver (Replication)	Sentence-scrambled	Null	0.55
Carver (Replication)	Sentence-scrambled	Null	0.425
Carver (Replication)	Sentence-scrambled	Null	0.525
Carver (Replication)	Sentence-scrambled	Null	0.5
Carver (Replication)	Sentence-scrambled	Null	0.4625
Carver (Replication)	Sentence-scrambled	Null	0.475
Carver (Replication)	Sentence-scrambled	Null	0.6125
Carver (Replication)	Sentence-scrambled	Null	0.4875
Carver (Replication)	Sentence-scrambled	Null	0.5125
Carver (Replication)	Sentence-scrambled	Null	0.5
Carver (Replication)	Sentence-scrambled	Null	0.5
Carver (Replication)	Sentence-scrambled	Null	0.4125
Carver (Replication)	Sentence-scrambled	Null	0.575
Carver (Replication)	Sentence-scrambled	Null	0.475
Carver (Replication)	Sentence-scrambled	Null	0.475
Carver (Replication)	Sentence-scrambled	Null	0.4375
Carver (Replication)	Sentence-scrambled	Null	0.55
Carver (Replication)	Sentence-scrambled	Null	0.55
Carver (Replication)	Sentence-scrambled	Null	0.5375
Carver (Replication)	Sentence-scrambled	Null	0.5375
Carver (Replication)	Sentence-scrambled	Null	0.65
Carver (Replication)	Sentence-scrambled	Null	0.525
Carver (Replication)	Sentence-scrambled	Null	0.5125
Carver (Replication)	Sentence-scrambled	Null	0.4875
Carver (Replication)	Sentence-scrambled	Null	0.4625
Carver (Replication)	Sentence-scrambled	Null	0.425
Carver (Replication)	Sentence-scrambled	Null	0.4875
Carver (Replication)	Sentence-scrambled	Null	0.5625
Carver (Replication)	Sentence-scrambled	Null	0.4125
Carver (Replication)	Sentence-scrambled	Null	0.5875
Carver (Replication)	Sentence-scrambled	Null	0.4375
Carver (Replication)	Sentence-scrambled	Null	0.525
Carver (Replication)	Sentence-scrambled	Null	0.5
Carver (Replication)	Sentence-scrambled	Null	0.575
Carver (Replication)	Sentence-scrambled	Null	0.525
Carver (Replication)	Sentence-scrambled	Null	0.45
Carver (Replication)	Sentence-scrambled	Null	0.475
Carver (Replication)	Sentence-scrambled	Null	0.45
Carver (Replication)	Sentence-scrambled	Null	0.4375
Carver (Replication)	Sentence-scrambled	Null	0.5125
Carver (Replication)	Sentence-scrambled	Null	0.5125
Carver (Replication)	Sentence-scrambled	Null	0.525
Carver (Replication)	Sentence-scrambled	Null	0.5
Carver (Replication)	Sentence-scrambled	Null	0.5
Carver (Replication)	Sentence-scrambled	Null	0.475
Carver (Replication)	Sentence-scrambled	Null	0.55
Carver (Replication)	Sentence-scrambled	Null	0.45
Carver (Replication)	Sentence-scrambled	Null	0.475
Carver (Replication)	Sentence-scrambled	Null	0.5125
Carver (Replication)	Sentence-scrambled	Null	0.475
Carver (Replication)	Sentence-scrambled	Null	0.575
Carver (Replication)	Sentence-scrambled	Null	0.5375
Carver (Replication)	Sentence-scrambled	Null	0.5125
Carver (Replication)	Sentence-scrambled	Null	0.4375
Carver (Replication)	Sentence-scrambled	Null	0.5375
Carver (Replication)	Sentence-scrambled	Null	0.5
Carver (Replication)	Sentence-scrambled	Null	0.5625
Carver (Replication)	Sentence-scrambled	Null	0.4875
Carver (Replication)	Sentence-scrambled	Null	0.6
Carver (Replication)	Sentence-scrambled	Null	0.475
Carver (Replication)	Sentence-scrambled	Null	0.525
Carver (Replication)	Sentence-scrambled	Null	0.6
Carver (Replication)	Sentence-scrambled	Null	0.5375
Carver (Replication)	Sentence-scrambled	Null	0.4875
Carver (Replication)	Sentence-scrambled	Null	0.4375
Carver (Replication)	Sentence-scrambled	Null	0.5875
Carver (Replication)	Sentence-scrambled	Null	0.5
Carver (Replication)	Sentence-scrambled	Null	0.4625
Carver (Replication)	Sentence-scrambled	Null	0.525
Carver (Replication)	Sentence-scrambled	Null	0.4625
Carver (Replication)	Sentence-scrambled	Null	0.5
Carver (Replication)	Sentence-scrambled	Null	0.5
Carver (Replication)	Sentence-scrambled	Null	0.5375
Carver (Replication)	Sentence-scrambled	Null	0.5
Carver (Replication)	Sentence-scrambled	Null	0.5875
Carver (Replication)	Sentence-scrambled	Null	0.5875
Carver (Replication)	Sentence-scrambled	Null	0.5
Carver (Replication)	Sentence-scrambled	Null	0.525
Carver (Replication)	Sentence-scrambled	Null	0.5375
Carver (Replication)	Sentence-scrambled	Null	0.525
Carver (Replication)	Sentence-scrambled	Null	0.45
Carver (Replication)	Sentence-scrambled	Null	0.4625
Carver (Replication)	Sentence-scrambled	Null	0.5375
Carver (Replication)	Sentence-scrambled	Null	0.5125
Carver (Replication)	Sentence-scrambled	Null	0.55
Carver (Replication)	Sentence-scrambled	Null	0.5375
Carver (Replication)	Sentence-scrambled	Null	0.5625
Carver (Replication)	Sentence-scrambled	Null	0.55
Carver (Replication)	Sentence-scrambled	Null	0.5625
Carver (Replication)	Sentence-scrambled	Null	0.5375
Carver (Replication)	Sentence-scrambled	Null	0.5
Carver (Replication)	Sentence-scrambled	Null	0.5625
Carver (Replication)	Sentence-scrambled	Null	0.5125
Carver (Replication)	Sentence-scrambled	Null	0.525
Carver (Replication)	Sentence-scrambled	Null	0.5375
Carver (Replication)	Sentence-scrambled	Null	0.4125
Carver (Replication)	Sentence-scrambled	Null	0.4875
Carver (Replication)	Sentence-scrambled	Null	0.45
Carver (Replication)	Sentence-scrambled	Null	0.5125
Carver (Replication)	Sentence-scrambled	Null	0.55
Carver (Replication)	Sentence-scrambled	Null	0.5375
Carver (Replication)	Sentence-scrambled	Null	0.5375
Carver (Replication)	Sentence-scrambled	Null	0.4375
Carver (Replication)	Sentence-scrambled	Null	0.5375
Carver (Replication)	Sentence-scrambled	Null	0.4375
Carver (Replication)	Sentence-scrambled	Null	0.5375
Carver (Replication)	Sentence-scrambled	Null	0.475
Carver (Replication)	Sentence-scrambled	Null	0.475
Carver (Replication)	Sentence-scrambled	Null	0.5
Carver (Replication)	Sentence-scrambled	Null	0.55
Carver (Replication)	Sentence-scrambled	Null	0.5
Carver (Replication)	Sentence-scrambled	Null	0.575
Carver (Replication)	Sentence-scrambled	Null	0.475
Carver (Replication)	Sentence-scrambled	Null	0.525
Carver (Replication)	Sentence-scrambled	Null	0.5
Carver (Replication)	Sentence-scrambled	Null	0.4
Carver (Replication)	Sentence-scrambled	Null	0.4875
Carver (Replication)	Sentence-scrambled	Null	0.525
Carver (Replication)	Sentence-scrambled	Null	0.3875
Carver (Replication)	Sentence-scrambled	Null	0.4625
Carver (Replication)	Sentence-scrambled	Null	0.425
Carver (Replication)	Sentence-scrambled	Null	0.475
Carver (Replication)	Sentence-scrambled	Null	0.5125
Carver (Replication)	Sentence-scrambled	Null	0.45
Carver (Replication)	Sentence-scrambled	Null	0.45
Carver (Replication)	Sentence-scrambled	Null	0.5625
Carver (Replication)	Sentence-scrambled	Null	0.5
Carver (Replication)	Sentence-scrambled	Null	0.4875
Carver (Replication)	Sentence-scrambled	Null	0.5125
Carver (Replication)	Sentence-scrambled	Null	0.425
Carver (Replication)	Sentence-scrambled	Null	0.525
Carver (Replication)	Sentence-scrambled	Null	0.475
Carver (Replication)	Sentence-scrambled	Null	0.5375
Carver (Replication)	Sentence-scrambled	Null	0.525
Carver (Replication)	Sentence-scrambled	Null	0.5375
Carver (Replication)	Sentence-scrambled	Null	0.5375
Carver (Replication)	Sentence-scrambled	Null	0.5
Carver (Replication)	Sentence-scrambled	Null	0.45
Carver (Replication)	Sentence-scrambled	Null	0.4875
Carver (Replication)	Sentence-scrambled	Null	0.5125
Carver (Replication)	Sentence-scrambled	Null	0.4625
Carver (Replication)	Sentence-scrambled	Null	0.525
Carver (Replication)	Sentence-scrambled	Null	0.4375
Carver (Replication)	Sentence-scrambled	Null	0.5
Carver (Replication)	Sentence-scrambled	Null	0.5625
Carver (Replication)	Sentence-scrambled	Null	0.525
Carver (Replication)	Sentence-scrambled	Null	0.475
Carver (Replication)	Sentence-scrambled	Null	0.5
Carver (Replication)	Sentence-scrambled	Null	0.475
Carver (Replication)	Sentence-scrambled	Null	0.4875
Carver (Replication)	Sentence-scrambled	Null	0.475
Carver (Replication)	Sentence-scrambled	Null	0.4875
Carver (Replication)	Sentence-scrambled	Null	0.4625
Carver (Replication)	Sentence-scrambled	Null	0.5625
Carver (Replication)	Sentence-scrambled	Null	0.5125
Carver (Replication)	Sentence-scrambled	Null	0.55
Carver (Replication)	Sentence-scrambled	Null	0.4375
Carver (Replication)	Sentence-scrambled	Null	0.575
Carver (Replication)	Sentence-scrambled	Null	0.4625
Carver (Replication)	Sentence-scrambled	Null	0.55
Carver (Replication)	Sentence-scrambled	Null	0.4625
Carver (Replication)	Sentence-scrambled	Null	0.45
Carver (Replication)	Sentence-scrambled	Null	0.4375
Carver (Replication)	Sentence-scrambled	Null	0.3875
Carver (Replication)	Sentence-scrambled	Null	0.5875
Carver (Replication)	Sentence-scrambled	Null	0.5125
Carver (Replication)	Sentence-scrambled	Null	0.475
Carver (Replication)	Sentence-scrambled	Null	0.4625
Carver (Replication)	Sentence-scrambled	Null	0.4
Carver (Replication)	Sentence-scrambled	Null	0.4875
Carver (Replication)	Sentence-scrambled	Null	0.5125
Carver (Replication)	Sentence-scrambled	Null	0.4
Carver (Replication)	Sentence-scrambled	Null	0.4375
Carver (Replication)	Sentence-scrambled	Null	0.5375
Carver (Replication)	Sentence-scrambled	Null	0.525
Carver (Replication)	Sentence-scrambled	Null	0.375
Carver (Replication)	Sentence-scrambled	Null	0.4875
Carver (Replication)	Sentence-scrambled	Null	0.55
Carver (Replication)	Sentence-scrambled	Null	0.4875
Carver (Replication)	Sentence-scrambled	Null	0.45
Carver (Replication)	Sentence-scrambled	Null	0.5
Carver (Replication)	Sentence-scrambled	Null	0.5125
Carver (Replication)	Sentence-scrambled	Null	0.55
Carver (Replication)	Sentence-scrambled	Null	0.525
Carver (Replication)	Sentence-scrambled	Null	0.5125
Carver (Replication)	Sentence-scrambled	Null	0.4125
Carver (Replication)	Sentence-scrambled	Null	0.45
Carver (Replication)	Sentence-scrambled	Null	0.5875
Carver (Replication)	Sentence-scrambled	Null	0.5125
Carver (Replication)	Sentence-scrambled	Null	0.4125
Carver (Replication)	Sentence-scrambled	Null	0.5375
Carver (Replication)	Sentence-scrambled	Null	0.525
Carver (Replication)	Sentence-scrambled	Null	0.5375
Carver (Replication)	Sentence-scrambled	Null	0.4875
Carver (Replication)	Sentence-scrambled	Null	0.5875
Carver (Replication)	Sentence-scrambled	Null	0.5
Carver (Replication)	Sentence-scrambled	Null	0.475
Carver (Replication)	Sentence-scrambled	Null	0.525
Carver (Replication)	Sentence-scrambled	Null	0.4125
Carver (Replication)	Sentence-scrambled	Null	0.4875
Carver (Replication)	Sentence-scrambled	Null	0.6125
Carver (Replication)	Sentence-scrambled	Null	0.5375
Carver (Replication)	Sentence-scrambled	Null	0.4625
Carver (Replication)	Sentence-scrambled	Null	0.525
Carver (Replication)	Sentence-scrambled	Null	0.5
Carver (Replication)	Sentence-scrambled	Null	0.5
Carver (Replication)	Sentence-scrambled	Null	0.55
Carver (Replication)	Sentence-scrambled	Null	0.575
Carver (Replication)	Sentence-scrambled	Null	0.5875
Carver (Replication)	Sentence-scrambled	Null	0.4375
Carver (Replication)	Sentence-scrambled	Null	0.5375
Carver (Replication)	Sentence-scrambled	Null	0.5375
Carver (Replication)	Sentence-scrambled	Null	0.4875
Carver (Replication)	Sentence-scrambled	Null	0.4875
Carver (Replication)	Sentence-scrambled	Null	0.5
Carver (Replication)	Sentence-scrambled	Null	0.5625
Carver (Replication)	Sentence-scrambled	Null	0.6
Carver (Replication)	Sentence-scrambled	Null	0.5
Carver (Replication)	Sentence-scrambled	Null	0.4875
Carver (Replication)	Sentence-scrambled	Null	0.5625
Carver (Replication)	Sentence-scrambled	Null	0.5
Carver (Replication)	Sentence-scrambled	Null	0.5125
Carver (Replication)	Sentence-scrambled	Null	0.4625
Carver (Replication)	Sentence-scrambled	Null	0.475
Carver (Replication)	Sentence-scrambled	Null	0.5875
Carver (Replication)	Sentence-scrambled	Null	0.425
Carver (Replication)	Sentence-scrambled	Null	0.4875
Carver (Replication)	Sentence-scrambled	Null	0.525
Carver (Replication)	Sentence-scrambled	Null	0.5375
Carver (Replication)	Sentence-scrambled	Null	0.4875
Carver (Replication)	Sentence-scrambled	Null	0.5625
Carver (Replication)	Sentence-scrambled	Null	0.4625
Carver (Replication)	Sentence-scrambled	Null	0.5
Carver (Replication)	Sentence-scrambled	Null	0.5375
Carver (Replication)	Sentence-scrambled	Null	0.4375
Carver (Replication)	Sentence-scrambled	Null	0.4375
Carver (Replication)	Sentence-scrambled	Null	0.5625
Carver (Replication)	Sentence-scrambled	Null	0.5375
Carver (Replication)	Sentence-scrambled	Null	0.475
Carver (Replication)	Sentence-scrambled	Null	0.5625
Carver (Replication)	Sentence-scrambled	Null	0.5
Carver (Replication)	Sentence-scrambled	Null	0.525
Carver (Replication)	Sentence-scrambled	Null	0.475
Carver (Replication)	Sentence-scrambled	Null	0.4375
Carver (Replication)	Sentence-scrambled	Null	0.525
Carver (Replication)	Sentence-scrambled	Null	0.475
Carver (Replication)	Sentence-scrambled	Null	0.3875
Carver (Replication)	Sentence-scrambled	Null	0.55
Carver (Replication)	Sentence-scrambled	Null	0.4375
Carver (Replication)	Sentence-scrambled	Null	0.4875
Carver (Replication)	Sentence-scrambled	Null	0.5125
Carver (Replication)	Sentence-scrambled	Null	0.5375
Carver (Replication)	Sentence-scrambled	Null	0.475
Carver (Replication)	Sentence-scrambled	Null	0.525
Carver (Replication)	Sentence-scrambled	Null	0.525
Carver (Replication)	Sentence-scrambled	Null	0.4625
Carver (Replication)	Sentence-scrambled	Null	0.5375
Carver (Replication)	Sentence-scrambled	Null	0.525
Carver (Replication)	Sentence-scrambled	Null	0.4875
Carver (Replication)	Sentence-scrambled	Null	0.475
Carver (Replication)	Sentence-scrambled	Null	0.5
Carver (Replication)	Sentence-scrambled	Null	0.475
Carver (Replication)	Sentence-scrambled	Null	0.575
Carver (Replication)	Sentence-scrambled	Null	0.6125
Carver (Replication)	Sentence-scrambled	Null	0.45
Carver (Replication)	Sentence-scrambled	Null	0.4875
Carver (Replication)	Sentence-scrambled	Null	0.3625
Carver (Replication)	Sentence-scrambled	Null	0.475
Carver (Replication)	Sentence-scrambled	Null	0.5875
Carver (Replication)	Sentence-scrambled	Null	0.55
Carver (Replication)	Sentence-scrambled	Null	0.4875
Carver (Replication)	Sentence-scrambled	Null	0.4625
Carver (Replication)	Sentence-scrambled	Null	0.4625
Carver (Replication)	Sentence-scrambled	Null	0.5375
Carver (Replication)	Sentence-scrambled	Null	0.5
Carver (Replication)	Sentence-scrambled	Null	0.5625
Carver (Replication)	Sentence-scrambled	Null	0.475
Carver (Replication)	Sentence-scrambled	Null	0.5375
Carver (Replication)	Sentence-scrambled	Null	0.6125
Carver (Replication)	Sentence-scrambled	Null	0.525
Carver (Replication)	Sentence-scrambled	Null	0.475
Carver (Replication)	Sentence-scrambled	Null	0.575
Carver (Replication)	Sentence-scrambled	Null	0.425
Carver (Replication)	Sentence-scrambled	Null	0.5
Carver (Replication)	Sentence-scrambled	Null	0.4375
Carver (Replication)	Sentence-scrambled	Null	0.475
Carver (Replication)	Sentence-scrambled	Null	0.5125
Carver (Replication)	Sentence-scrambled	Null	0.525
Carver (Replication)	Sentence-scrambled	Null	0.5625
Carver (Replication)	Sentence-scrambled	Null	0.4375
Carver (Replication)	Sentence-scrambled	Null	0.525
Carver (Replication)	Sentence-scrambled	Null	0.5375
Carver (Replication)	Sentence-scrambled	Null	0.4375
Carver (Replication)	Sentence-scrambled	Null	0.4625
Carver (Replication)	Sentence-scrambled	Null	0.55
Carver (Replication)	Sentence-scrambled	Null	0.525
Carver (Replication)	Sentence-scrambled	Null	0.4875
Carver (Replication)	Sentence-scrambled	Null	0.4125
Carver (Replication)	Sentence-scrambled	Null	0.475
Carver (Replication)	Sentence-scrambled	Null	0.5125
Carver (Replication)	Sentence-scrambled	Null	0.4875
Carver (Replication)	Sentence-scrambled	Null	0.575
Carver (Replication)	Sentence-scrambled	Null	0.4875
Carver (Replication)	Sentence-scrambled	Null	0.475
Carver (Replication)	Sentence-scrambled	Null	0.5
Carver (Replication)	Sentence-scrambled	Null	0.4625
Carver (Replication)	Sentence-scrambled	Null	0.4875
Carver (Replication)	Sentence-scrambled	Null	0.55
Carver (Replication)	Sentence-scrambled	Null	0.4875
Carver (Replication)	Sentence-scrambled	Null	0.475
Carver (Replication)	Sentence-scrambled	Null	0.5375
Carver (Replication)	Sentence-scrambled	Null	0.6125
Carver (Replication)	Sentence-scrambled	Null	0.375
Carver (Replication)	Sentence-scrambled	Null	0.625
Carver (Replication)	Sentence-scrambled	Null	0.4375
Carver (Replication)	Sentence-scrambled	Null	0.5
Carver (Replication)	Sentence-scrambled	Null	0.5625
Carver (Replication)	Sentence-scrambled	Null	0.425
Carver (Replication)	Sentence-scrambled	Null	0.4625
Carver (Replication)	Sentence-scrambled	Null	0.5125
Carver (Replication)	Sentence-scrambled	Null	0.55
Carver (Replication)	Sentence-scrambled	Null	0.525
Carver (Replication)	Sentence-scrambled	Null	0.5875
Carver (Replication)	Sentence-scrambled	Null	0.45
Carver (Replication)	Sentence-scrambled	Null	0.45
Carver (Replication)	Sentence-scrambled	Null	0.5
Carver (Replication)	Sentence-scrambled	Null	0.3875
Carver (Replication)	Sentence-scrambled	Null	0.55
Carver (Replication)	Sentence-scrambled	Null	0.55
Carver (Replication)	Sentence-scrambled	Null	0.5
Carver (Replication)	Sentence-scrambled	Null	0.5375
Carver (Replication)	Sentence-scrambled	Null	0.5
Carver (Replication)	Sentence-scrambled	Null	0.4625
Carver (Replication)	Sentence-scrambled	Null	0.475
Carver (Replication)	Sentence-scrambled	Null	0.5875
Carver (Replication)	Sentence-scrambled	Null	0.55
Carver (Replication)	Sentence-scrambled	Null	0.45
Carver (Replication)	Sentence-scrambled	Null	0.525
Carver (Replication)	Sentence-scrambled	Null	0.5375
Carver (Replication)	Sentence-scrambled	Null	0.575
Carver (Replication)	Sentence-scrambled	Null	0.5
Carver (Replication)	Sentence-scrambled	Null	0.425
Carver (Replication)	Sentence-scrambled	Null	0.4875
Carver (Replication)	Sentence-scrambled	Null	0.475
Carver (Replication)	Sentence-scrambled	Null	0.45
Carver (Replication)	Sentence-scrambled	Null	0.525
Carver (Replication)	Sentence-scrambled	Null	0.5125
Carver (Replication)	Sentence-scrambled	Null	0.6
Carver (Replication)	Sentence-scrambled	Null	0.4375
Carver (Replication)	Sentence-scrambled	Null	0.475
Carver (Replication)	Sentence-scrambled	Null	0.5625
Carver (Replication)	Sentence-scrambled	Null	0.5
Carver (Replication)	Sentence-scrambled	Null	0.525
Carver (Replication)	Sentence-scrambled	Null	0.5
Carver (Replication)	Sentence-scrambled	Null	0.4375
Carver (Replication)	Sentence-scrambled	Null	0.475
Carver (Replication)	Sentence-scrambled	Null	0.525
Carver (Replication)	Sentence-scrambled	Null	0.5125
Carver (Replication)	Sentence-scrambled	Null	0.5875
Carver (Replication)	Sentence-scrambled	Null	0.5125
Carver (Replication)	Sentence-scrambled	Null	0.475
Carver (Replication)	Sentence-scrambled	Null	0.5125
Carver (Replication)	Sentence-scrambled	Null	0.55
Carver (Replication)	Sentence-scrambled	Null	0.5
Carver (Replication)	Sentence-scrambled	Null	0.4875
Carver (Replication)	Sentence-scrambled	Null	0.55
Carver (Replication)	Sentence-scrambled	Null	0.5
Carver (Replication)	Sentence-scrambled	Null	0.4625
Carver (Replication)	Sentence-scrambled	Null	0.475
Carver (Replication)	Sentence-scrambled	Null	0.4625
Carver (Replication)	Sentence-scrambled	Null	0.475
Carver (Replication)	Sentence-scrambled	Null	0.5375
Carver (Replication)	Sentence-scrambled	Null	0.45
Carver (Replication)	Sentence-scrambled	Null	0.55
Carver (Replication)	Sentence-scrambled	Null	0.45
Carver (Replication)	Sentence-scrambled	Null	0.4375
Carver (Replication)	Sentence-scrambled	Null	0.4125
Carver (Replication)	Sentence-scrambled	Null	0.4625
Carver (Replication)	Sentence-scrambled	Null	0.425
Carver (Replication)	Sentence-scrambled	Null	0.4375
Carver (Replication)	Sentence-scrambled	Null	0.375
Carver (Replication)	Sentence-scrambled	Null	0.5
Carver (Replication)	Sentence-scrambled	Null	0.425
Carver (Replication)	Sentence-scrambled	Null	0.4875
Carver (Replication)	Sentence-scrambled	Null	0.45
Carver (Replication)	Sentence-scrambled	Null	0.4875
Carver (Replication)	Sentence-scrambled	Null	0.4625
Carver (Replication)	Sentence-scrambled	Null	0.4375
Carver (Replication)	Sentence-scrambled	Null	0.5625
Carver (Replication)	Sentence-scrambled	Null	0.475
Carver (Replication)	Sentence-scrambled	Null	0.4875
Carver (Replication)	Sentence-scrambled	Null	0.5125
Carver (Replication)	Sentence-scrambled	Null	0.4125
Carver (Replication)	Sentence-scrambled	Null	0.55
Carver (Replication)	Sentence-scrambled	Null	0.4875
Carver (Replication)	Sentence-scrambled	Null	0.6
Carver (Replication)	Sentence-scrambled	Null	0.5375
Carver (Replication)	Sentence-scrambled	Null	0.475
Carver (Replication)	Sentence-scrambled	Null	0.45
Carver (Replication)	Sentence-scrambled	Null	0.475
Carver (Replication)	Sentence-scrambled	Null	0.5875
Carver (Replication)	Sentence-scrambled	Null	0.5125
Carver (Replication)	Sentence-scrambled	Null	0.475
Carver (Replication)	Sentence-scrambled	Null	0.5125
Carver (Replication)	Sentence-scrambled	Null	0.525
Carver (Replication)	Sentence-scrambled	Null	0.4875
Carver (Replication)	Sentence-scrambled	Null	0.4875
Carver (Replication)	Sentence-scrambled	Null	0.4625
Carver (Replication)	Sentence-scrambled	Null	0.5625
Carver (Replication)	Sentence-scrambled	Null	0.45
Carver (Replication)	Sentence-scrambled	Null	0.5375
Carver (Replication)	Sentence-scrambled	Null	0.525
Carver (Replication)	Sentence-scrambled	Null	0.55
Carver (Replication)	Sentence-scrambled	Null	0.5125
Carver (Replication)	Sentence-scrambled	Null	0.4375
Carver (Replication)	Sentence-scrambled	Null	0.525
Carver (Replication)	Sentence-scrambled	Null	0.6
Carver (Replication)	Sentence-scrambled	Null	0.525
Carver (Replication)	Sentence-scrambled	Null	0.525
Carver (Replication)	Sentence-scrambled	Null	0.4375
Carver (Replication)	Sentence-scrambled	Null	0.475
Carver (Replication)	Sentence-scrambled	Null	0.4625
Carver (Replication)	Sentence-scrambled	Null	0.5125
Carver (Replication)	Sentence-scrambled	Null	0.5125
Carver (Replication)	Sentence-scrambled	Null	0.5625
Carver (Replication)	Sentence-scrambled	Null	0.475
Carver (Replication)	Sentence-scrambled	Null	0.4625
Carver (Replication)	Sentence-scrambled	Null	0.55
Carver (Replication)	Sentence-scrambled	Null	0.5
Carver (Replication)	Sentence-scrambled	Null	0.5125
Carver (Replication)	Sentence-scrambled	Null	0.4625
Carver (Replication)	Sentence-scrambled	Null	0.5
Carver (Replication)	Sentence-scrambled	Null	0.5125
Carver (Replication)	Sentence-scrambled	Null	0.4125
Carver (Replication)	Sentence-scrambled	Null	0.475
Carver (Replication)	Sentence-scrambled	Null	0.5375
Carver (Replication)	Sentence-scrambled	Null	0.425
Carver (Replication)	Sentence-scrambled	Null	0.5625
Carver (Replication)	Sentence-scrambled	Null	0.4375
Carver (Replication)	Sentence-scrambled	Null	0.475
Carver (Replication)	Sentence-scrambled	Null	0.5375
Carver (Replication)	Sentence-scrambled	Null	0.525
Carver (Replication)	Sentence-scrambled	Null	0.4875
Carver (Replication)	Sentence-scrambled	Null	0.5125
Carver (Replication)	Sentence-scrambled	Null	0.5
Carver (Replication)	Sentence-scrambled	Null	0.5
Carver (Replication)	Sentence-scrambled	Null	0.5
Carver (Replication)	Sentence-scrambled	Null	0.4875
Carver (Replication)	Sentence-scrambled	Null	0.475
Carver (Replication)	Sentence-scrambled	Null	0.55
Carver (Replication)	Sentence-scrambled	Null	0.5125
Carver (Replication)	Sentence-scrambled	Null	0.475
Carver (Replication)	Sentence-scrambled	Null	0.6
Carver (Replication)	Sentence-scrambled	Null	0.525
Carver (Replication)	Sentence-scrambled	Null	0.525
Carver (Replication)	Sentence-scrambled	Null	0.45
Carver (Replication)	Sentence-scrambled	Null	0.5625
Carver (Replication)	Sentence-scrambled	Null	0.45
Carver (Replication)	Sentence-scrambled	Null	0.525
Carver (Replication)	Sentence-scrambled	Null	0.4875
Carver (Replication)	Sentence-scrambled	Null	0.575
Carver (Replication)	Sentence-scrambled	Null	0.575
Carver (Replication)	Sentence-scrambled	Null	0.4625
Carver (Replication)	Sentence-scrambled	Null	0.4375
Carver (Replication)	Sentence-scrambled	Null	0.5625
Carver (Replication)	Sentence-scrambled	Null	0.4125
Carver (Replication)	Sentence-scrambled	Null	0.4625
Carver (Replication)	Sentence-scrambled	Null	0.4375
Carver (Replication)	Sentence-scrambled	Null	0.375
Carver (Replication)	Sentence-scrambled	Null	0.475
Carver (Replication)	Sentence-scrambled	Null	0.4875
Carver (Replication)	Sentence-scrambled	Null	0.475
Carver (Replication)	Sentence-scrambled	Null	0.575
Carver (Replication)	Sentence-scrambled	Null	0.475
Carver (Replication)	Sentence-scrambled	Null	0.45
Carver (Replication)	Sentence-scrambled	Null	0.45
Carver (Replication)	Sentence-scrambled	Null	0.4625
Carver (Replication)	Sentence-scrambled	Null	0.4875
[truncated: 1,007 more rows]
