# Supplementary material for: Narrative thinking lingers in spontaneous thought
Source: Nat Commun. 2022 Aug 6;13:4585. doi: 10.1038/s41467-022-32113-6 (PMC9357042; doi:10.1038/s41467-022-32113-6)
Supplement: Supplementary file 4 — Source Data [file 41467_2022_32113_MOESM4_ESM.zip › Source Data/Main/Figure2A.csv]

ID	Condition	counterbalance	story_version	linger_rating
1000	Intact	1	Carver (Replication)	5
1001	Intact	1	Carver (Replication)	7
1002	Intact	1	Carver (Replication)	4
1003	Intact	1	Carver (Replication)	3
1004	Intact	1	Carver (Replication)	4
1006	Intact	1	Carver (Replication)	6
1007	Intact	1	Carver (Replication)	5
1009	Intact	1	Carver (Replication)	6
1010	Intact	1	Carver (Replication)	5
1011	Intact	0	Carver (Replication)	4
1012	Intact	1	Carver (Replication)	5
1014	Intact	0	Carver (Replication)	4
1016	Intact	1	Carver (Replication)	2
1017	Intact	1	Carver (Replication)	2
1018	Intact	1	Carver (Replication)	2
1020	Intact	1	Carver (Replication)	1
1021	Intact	0	Carver (Replication)	6
1022	Intact	0	Carver (Replication)	2
1023	Intact	0	Carver (Replication)	6
1025	Intact	0	Carver (Replication)	6
1026	Intact	0	Carver (Replication)	6
1027	Intact	0	Carver (Replication)	5
1028	Intact	1	Carver (Replication)	2
1029	Intact	1	Carver (Replication)	6
1031	Intact	1	Carver (Replication)	7
1032	Intact	0	Carver (Replication)	6
1033	Intact	0	Carver (Replication)	5
1034	Intact	0	Carver (Replication)	4
1035	Intact	0	Carver (Replication)	5
1036	Intact	0	Carver (Replication)	1
1037	Intact	0	Carver (Replication)	7
1038	Intact	1	Carver (Replication)	6
1039	Intact	0	Carver (Replication)	5
1040	Intact	1	Carver (Replication)	6
1041	Intact	1	Carver (Replication)	5
1042	Intact	0	Carver (Replication)	7
1043	Intact	0	Carver (Replication)	3
1044	Intact	1	Carver (Replication)	6
1046	Intact	0	Carver (Replication)	3
1047	Intact	0	Carver (Replication)	1
1050	Intact	0	Carver (Replication)	5
1052	Intact	0	Carver (Replication)	6
1053	Intact	0	Carver (Replication)	4
1054	Intact	1	Carver (Replication)	6
1055	Intact	1	Carver (Replication)	4
1056	Intact	1	Carver (Replication)	4
1057	Intact	0	Carver (Replication)	4
1058	Intact	0	Carver (Replication)	3
1059	Intact	1	Carver (Replication)	5
1060	Intact	0	Carver (Replication)	5
1061	Intact	0	Carver (Replication)	6
1062	Intact	0	Carver (Replication)	3
1065	Intact	0	Carver (Replication)	6
1066	Intact	0	Carver (Replication)	2
1067	Intact	0	Carver (Replication)	6
1068	Intact	1	Carver (Replication)	5
1069	Intact	1	Carver (Replication)	6
1071	Intact	0	Carver (Replication)	7
1072	Intact	0	Carver (Replication)	4
1073	Intact	1	Carver (Replication)	4
1074	Intact	1	Carver (Replication)	3
1075	Intact	0	Carver (Replication)	6
1076	Intact	1	Carver (Replication)	6
1078	Intact	1	Carver (Replication)	7
1080	Intact	0	Carver (Replication)	7
1081	Intact	1	Carver (Replication)	3
1082	Intact	0	Carver (Replication)	2
1084	Intact	0	Carver (Replication)	5
1086	Intact	1	Carver (Replication)	1
1087	Intact	0	Carver (Replication)	6
1088	Intact	0	Carver (Replication)	6
1090	Intact	1	Carver (Replication)	7
1091	Intact	0	Carver (Replication)	6
1092	Intact	1	Carver (Replication)	1
1093	Intact	0	Carver (Replication)	4
1094	Intact	1	Carver (Replication)	7
1095	Intact	1	Carver (Replication)	6
1097	Intact	1	Carver (Replication)	7
1098	Intact	1	Carver (Replication)	5
1099	Intact	1	Carver (Replication)	5
2000	Sentence-scrambled	0	Carver (Replication)	5
2001	Sentence-scrambled	1	Carver (Replication)	3
2003	Sentence-scrambled	1	Carver (Replication)	6
2005	Sentence-scrambled	1	Carver (Replication)	6
2007	Sentence-scrambled	0	Carver (Replication)	5
2009	Sentence-scrambled	0	Carver (Replication)	5
2010	Sentence-scrambled	1	Carver (Replication)	4
2011	Sentence-scrambled	0	Carver (Replication)	1
2015	Sentence-scrambled	0	Carver (Replication)	6
2016	Sentence-scrambled	0	Carver (Replication)	3
2018	Sentence-scrambled	0	Carver (Replication)	3
2019	Sentence-scrambled	1	Carver (Replication)	3
2020	Sentence-scrambled	0	Carver (Replication)	3
2022	Sentence-scrambled	1	Carver (Replication)	3
2023	Sentence-scrambled	1	Carver (Replication)	3
2024	Sentence-scrambled	1	Carver (Replication)	3
2026	Sentence-scrambled	1	Carver (Replication)	2
2028	Sentence-scrambled	1	Carver (Replication)	5
2031	Sentence-scrambled	1	Carver (Replication)	2
2032	Sentence-scrambled	0	Carver (Replication)	5
2033	Sentence-scrambled	1	Carver (Replication)	2
2034	Sentence-scrambled	1	Carver (Replication)	2
2035	Sentence-scrambled	1	Carver (Replication)	1
2037	Sentence-scrambled	1	Carver (Replication)	7
2038	Sentence-scrambled	0	Carver (Replication)	3
2039	Sentence-scrambled	0	Carver (Replication)	4
2041	Sentence-scrambled	0	Carver (Replication)	2
2043	Sentence-scrambled	1	Carver (Replication)	5
2045	Sentence-scrambled	1	Carver (Replication)	1
2046	Sentence-scrambled	0	Carver (Replication)	5
2047	Sentence-scrambled	0	Carver (Replication)	2
2049	Sentence-scrambled	0	Carver (Replication)	3
2050	Sentence-scrambled	1	Carver (Replication)	7
2051	Sentence-scrambled	0	Carver (Replication)	2
2054	Sentence-scrambled	1	Carver (Replication)	3
2055	Sentence-scrambled	0	Carver (Replication)	2
2056	Sentence-scrambled	0	Carver (Replication)	4
2057	Sentence-scrambled	1	Carver (Replication)	4
2058	Sentence-scrambled	0	Carver (Replication)	1
2059	Sentence-scrambled	0	Carver (Replication)	3
2060	Sentence-scrambled	1	Carver (Replication)	2
2061	Sentence-scrambled	1	Carver (Replication)	7
2062	Sentence-scrambled	0	Carver (Replication)	1
2063	Sentence-scrambled	1	Carver (Replication)	3
2064	Sentence-scrambled	1	Carver (Replication)	6
2065	Sentence-scrambled	0	Carver (Replication)	3
2066	Sentence-scrambled	1	Carver (Replication)	3
2067	Sentence-scrambled	1	Carver (Replication)	2
2068	Sentence-scrambled	1	Carver (Replication)	4
2069	Sentence-scrambled	0	Carver (Replication)	5
2070	Sentence-scrambled	1	Carver (Replication)	1
2071	Sentence-scrambled	0	Carver (Replication)	3
2072	Sentence-scrambled	0	Carver (Replication)	3
2073	Sentence-scrambled	1	Carver (Replication)	3
2074	Sentence-scrambled	1	Carver (Replication)	4
2075	Sentence-scrambled	1	Carver (Replication)	5
2077	Sentence-scrambled	1	Carver (Replication)	3
2078	Sentence-scrambled	0	Carver (Replication)	2
2079	Sentence-scrambled	1	Carver (Replication)	3
2080	Sentence-scrambled	1	Carver (Replication)	3
2081	Sentence-scrambled	0	Carver (Replication)	1
2083	Sentence-scrambled	0	Carver (Replication)	4
2085	Sentence-scrambled	0	Carver (Replication)	2
2086	Sentence-scrambled	0	Carver (Replication)	2
2087	Sentence-scrambled	0	Carver (Replication)	2
2088	Sentence-scrambled	0	Carver (Replication)	3
2089	Sentence-scrambled	1	Carver (Replication)	2
2090	Sentence-scrambled	0	Carver (Replication)	7
2092	Sentence-scrambled	0	Carver (Replication)	2
2093	Sentence-scrambled	0	Carver (Replication)	3
2094	Sentence-scrambled	0	Carver (Replication)	3
2096	Sentence-scrambled	0	Carver (Replication)	4
2098	Sentence-scrambled	0	Carver (Replication)	1
2099	Sentence-scrambled	1	Carver (Replication)	5
2100	Sentence-scrambled	0	Carver (Replication)	5
2101	Sentence-scrambled	1	Carver (Replication)	5
2105	Sentence-scrambled	0	Carver (Replication)	2
2106	Sentence-scrambled	1	Carver (Replication)	6
2109	Sentence-scrambled	1	Carver (Replication)	3
2111	Sentence-scrambled	1	Carver (Replication)	3
1000	Intact	0	Carver (Rewrite)	4
1001	Intact	0	Carver (Rewrite)	6
1004	Intact	1	Carver (Rewrite)	7
1005	Intact	1	Carver (Rewrite)	6
1006	Intact	0	Carver (Rewrite)	5
1007	Intact	1	Carver (Rewrite)	5
1009	Intact	1	Carver (Rewrite)	5
1010	Intact	0	Carver (Rewrite)	3
1011	Intact	0	Carver (Rewrite)	5
1012	Intact	1	Carver (Rewrite)	3
1013	Intact	1	Carver (Rewrite)	3
1014	Intact	1	Carver (Rewrite)	5
1015	Intact	1	Carver (Rewrite)	3
1016	Intact	1	Carver (Rewrite)	6
1017	Intact	1	Carver (Rewrite)	3
1019	Intact	0	Carver (Rewrite)	5
1020	Intact	0	Carver (Rewrite)	6
1022	Intact	0	Carver (Rewrite)	6
1023	Intact	0	Carver (Rewrite)	5
1024	Intact	1	Carver (Rewrite)	3
1027	Intact	1	Carver (Rewrite)	4
1029	Intact	1	Carver (Rewrite)	5
1030	Intact	0	Carver (Rewrite)	7
1031	Intact	0	Carver (Rewrite)	5
1032	Intact	1	Carver (Rewrite)	4
1035	Intact	1	Carver (Rewrite)	6
1036	Intact	0	Carver (Rewrite)	6
1038	Intact	0	Carver (Rewrite)	7
1040	Intact	1	Carver (Rewrite)	2
1042	Intact	1	Carver (Rewrite)	6
1044	Intact	0	Carver (Rewrite)	2
1045	Intact	1	Carver (Rewrite)	5
1046	Intact	0	Carver (Rewrite)	4
1048	Intact	0	Carver (Rewrite)	5
1049	Intact	0	Carver (Rewrite)	7
1050	Intact	1	Carver (Rewrite)	6
1051	Intact	0	Carver (Rewrite)	6
1052	Intact	1	Carver (Rewrite)	7
1053	Intact	1	Carver (Rewrite)	5
1054	Intact	0	Carver (Rewrite)	3
1055	Intact	1	Carver (Rewrite)	6
1057	Intact	1	Carver (Rewrite)	7
1058	Intact	1	Carver (Rewrite)	4
1059	Intact	0	Carver (Rewrite)	7
1061	Intact	1	Carver (Rewrite)	6
1062	Intact	0	Carver (Rewrite)	6
1064	Intact	1	Carver (Rewrite)	7
1065	Intact	0	Carver (Rewrite)	6
1066	Intact	0	Carver (Rewrite)	3
1067	Intact	0	Carver (Rewrite)	3
1068	Intact	0	Carver (Rewrite)	7
1069	Intact	0	Carver (Rewrite)	3
1070	Intact	1	Carver (Rewrite)	6
1071	Intact	0	Carver (Rewrite)	4
1072	Intact	0	Carver (Rewrite)	7
1073	Intact	1	Carver (Rewrite)	5
1074	Intact	0	Carver (Rewrite)	5
1075	Intact	1	Carver (Rewrite)	5
1078	Intact	0	Carver (Rewrite)	7
1079	Intact	1	Carver (Rewrite)	1
1080	Intact	1	Carver (Rewrite)	2
1081	Intact	0	Carver (Rewrite)	4
1082	Intact	1	Carver (Rewrite)	4
1083	Intact	1	Carver (Rewrite)	6
1084	Intact	0	Carver (Rewrite)	5
1085	Intact	1	Carver (Rewrite)	5
1087	Intact	1	Carver (Rewrite)	5
1088	Intact	0	Carver (Rewrite)	6
1089	Intact	1	Carver (Rewrite)	4
1090	Intact	0	Carver (Rewrite)	5
1092	Intact	0	Carver (Rewrite)	5
1094	Intact	0	Carver (Rewrite)	7
1095	Intact	1	Carver (Rewrite)	5
1096	Intact	1	Carver (Rewrite)	3
1097	Intact	0	Carver (Rewrite)	5
1098	Intact	0	Carver (Rewrite)	5
1099	Intact	0	Carver (Rewrite)	1
1101	Intact	0	Carver (Rewrite)	4
1102	Intact	1	Carver (Rewrite)	5
1105	Intact	1	Carver (Rewrite)	7
2000	Sentence-scrambled	0	Carver (Rewrite)	5
2001	Sentence-scrambled	1	Carver (Rewrite)	2
2002	Sentence-scrambled	1	Carver (Rewrite)	6
2003	Sentence-scrambled	1	Carver (Rewrite)	4
2004	Sentence-scrambled	1	Carver (Rewrite)	2
2010	Sentence-scrambled	0	Carver (Rewrite)	6
2011	Sentence-scrambled	1	Carver (Rewrite)	3
2012	Sentence-scrambled	0	Carver (Rewrite)	4
2013	Sentence-scrambled	0	Carver (Rewrite)	5
2015	Sentence-scrambled	0	Carver (Rewrite)	2
2016	Sentence-scrambled	0	Carver (Rewrite)	2
2017	Sentence-scrambled	1	Carver (Rewrite)	4
2019	Sentence-scrambled	1	Carver (Rewrite)	4
2021	Sentence-scrambled	1	Carver (Rewrite)	3
2022	Sentence-scrambled	1	Carver (Rewrite)	5
2023	Sentence-scrambled	0	Carver (Rewrite)	7
2024	Sentence-scrambled	1	Carver (Rewrite)	7
2025	Sentence-scrambled	0	Carver (Rewrite)	4
2026	Sentence-scrambled	1	Carver (Rewrite)	3
2027	Sentence-scrambled	0	Carver (Rewrite)	1
2029	Sentence-scrambled	0	Carver (Rewrite)	5
2030	Sentence-scrambled	1	Carver (Rewrite)	2
2031	Sentence-scrambled	1	Carver (Rewrite)	3
2032	Sentence-scrambled	0	Carver (Rewrite)	7
2033	Sentence-scrambled	0	Carver (Rewrite)	5
2034	Sentence-scrambled	0	Carver (Rewrite)	3
2035	Sentence-scrambled	1	Carver (Rewrite)	7
2036	Sentence-scrambled	0	Carver (Rewrite)	3
2037	Sentence-scrambled	1	Carver (Rewrite)	3
2038	Sentence-scrambled	1	Carver (Rewrite)	1
2039	Sentence-scrambled	0	Carver (Rewrite)	5
2040	Sentence-scrambled	0	Carver (Rewrite)	5
2041	Sentence-scrambled	0	Carver (Rewrite)	6
2042	Sentence-scrambled	0	Carver (Rewrite)	5
2043	Sentence-scrambled	1	Carver (Rewrite)	4
2044	Sentence-scrambled	1	Carver (Rewrite)	5
2045	Sentence-scrambled	1	Carver (Rewrite)	4
2046	Sentence-scrambled	0	Carver (Rewrite)	3
2047	Sentence-scrambled	0	Carver (Rewrite)	6
2048	Sentence-scrambled	1	Carver (Rewrite)	1
2049	Sentence-scrambled	1	Carver (Rewrite)	6
2050	Sentence-scrambled	1	Carver (Rewrite)	2
2053	Sentence-scrambled	0	Carver (Rewrite)	4
2055	Sentence-scrambled	0	Carver (Rewrite)	5
2056	Sentence-scrambled	1	Carver (Rewrite)	2
2058	Sentence-scrambled	1	Carver (Rewrite)	7
2059	Sentence-scrambled	0	Carver (Rewrite)	4
2061	Sentence-scrambled	0	Carver (Rewrite)	6
2062	Sentence-scrambled	1	Carver (Rewrite)	5
2063	Sentence-scrambled	0	Carver (Rewrite)	7
2065	Sentence-scrambled	1	Carver (Rewrite)	2
2067	Sentence-scrambled	0	Carver (Rewrite)	7
2068	Sentence-scrambled	0	Carver (Rewrite)	3
2069	Sentence-scrambled	0	Carver (Rewrite)	5
2070	Sentence-scrambled	0	Carver (Rewrite)	5
2071	Sentence-scrambled	0	Carver (Rewrite)	6
2073	Sentence-scrambled	1	Carver (Rewrite)	4
2074	Sentence-scrambled	1	Carver (Rewrite)	7
2076	Sentence-scrambled	0	Carver (Rewrite)	1
2077	Sentence-scrambled	0	Carver (Rewrite)	2
2079	Sentence-scrambled	1	Carver (Rewrite)	6
2081	Sentence-scrambled	0	Carver (Rewrite)	3
2083	Sentence-scrambled	1	Carver (Rewrite)	6
2084	Sentence-scrambled	1	Carver (Rewrite)	3
2085	Sentence-scrambled	1	Carver (Rewrite)	7
2086	Sentence-scrambled	0	Carver (Rewrite)	6
2088	Sentence-scrambled	1	Carver (Rewrite)	5
2089	Sentence-scrambled	1	Carver (Rewrite)	5
2090	Sentence-scrambled	0	Carver (Rewrite)	3
2091	Sentence-scrambled	1	Carver (Rewrite)	6
2092	Sentence-scrambled	1	Carver (Rewrite)	3
2093	Sentence-scrambled	0	Carver (Rewrite)	3
2094	Sentence-scrambled	1	Carver (Rewrite)	6
2095	Sentence-scrambled	1	Carver (Rewrite)	5
2096	Sentence-scrambled	0	Carver (Rewrite)	5
2097	Sentence-scrambled	0	Carver (Rewrite)	3
2098	Sentence-scrambled	1	Carver (Rewrite)	5
2100	Sentence-scrambled	0	Carver (Rewrite)	1
2101	Sentence-scrambled	1	Carver (Rewrite)	2
2106	Sentence-scrambled	0	Carver (Rewrite)	5
1000	Intact	1	July (Original)	6
1001	Intact	0	July (Original)	7
1003	Intact	1	July (Original)	7
1004	Intact	1	July (Original)	6
1005	Intact	0	July (Original)	6
1006	Intact	1	July (Original)	3
1007	Intact	0	July (Original)	3
1008	Intact	0	July (Original)	7
1010	Intact	0	July (Original)	5
1011	Intact	0	July (Original)	6
1012	Intact	1	July (Original)	4
1013	Intact	1	July (Original)	4
1014	Intact	0	July (Original)	1
1016	Intact	1	July (Original)	4
1017	Intact	1	July (Original)	3
1018	Intact	0	July (Original)	5
1019	Intact	1	July (Original)	5
1020	Intact	0	July (Original)	7
1021	Intact	1	July (Original)	6
1022	Intact	1	July (Original)	2
1024	Intact	1	July (Original)	5
1025	Intact	0	July (Original)	7
1027	Intact	1	July (Original)	7
1028	Intact	0	July (Original)	6
1029	Intact	1	July (Original)	7
1030	Intact	0	July (Original)	5
1031	Intact	1	July (Original)	5
1032	Intact	0	July (Original)	4
1034	Intact	1	July (Original)	7
1035	Intact	0	July (Original)	6
1036	Intact	0	July (Original)	3
1039	Intact	0	July (Original)	6
1040	Intact	0	July (Original)	6
1041	Intact	0	July (Original)	7
1042	Intact	1	July (Original)	4
1043	Intact	1	July (Original)	5
1044	Intact	0	July (Original)	7
1045	Intact	0	July (Original)	7
1046	Intact	1	July (Original)	7
1049	Intact	0	July (Original)	6
1050	Intact	1	July (Original)	3
1051	Intact	0	July (Original)	1
1053	Intact	1	July (Original)	2
1054	Intact	1	July (Original)	6
1056	Intact	1	July (Original)	4
1057	Intact	1	July (Original)	4
1058	Intact	0	July (Original)	7
1059	Intact	1	July (Original)	6
1060	Intact	1	July (Original)	7
1061	Intact	0	July (Original)	7
1062	Intact	1	July (Original)	6
1063	Intact	1	July (Original)	6
1064	Intact	1	July (Original)	7
1065	Intact	0	July (Original)	3
1066	Intact	1	July (Original)	7
1067	Intact	0	July (Original)	5
1068	Intact	1	July (Original)	5
1069	Intact	1	July (Original)	6
1070	Intact	0	July (Original)	7
1071	Intact	1	July (Original)	2
1072	Intact	0	July (Original)	6
1073	Intact	0	July (Original)	5
1074	Intact	0	July (Original)	2
1075	Intact	0	July (Original)	5
1076	Intact	0	July (Original)	7
1077	Intact	1	July (Original)	5
1079	Intact	0	July (Original)	6
1080	Intact	1	July (Original)	7
1081	Intact	1	July (Original)	2
1082	Intact	1	July (Original)	5
1083	Intact	0	July (Original)	6
1084	Intact	1	July (Original)	4
1085	Intact	1	July (Original)	5
1086	Intact	1	July (Original)	6
1087	Intact	0	July (Original)	6
1089	Intact	0	July (Original)	5
1090	Intact	0	July (Original)	6
1093	Intact	0	July (Original)	5
1094	Intact	0	July (Original)	3
1097	Intact	0	July (Original)	5
2000	Sentence-scrambled	1	July (Original)	7
2001	Sentence-scrambled	0	July (Original)	4
2002	Sentence-scrambled	0	July (Original)	2
2005	Sentence-scrambled	1	July (Original)	1
2006	Sentence-scrambled	1	July (Original)	2
2007	Sentence-scrambled	0	July (Original)	4
2008	Sentence-scrambled	1	July (Original)	4
2011	Sentence-scrambled	1	July (Original)	4
2012	Sentence-scrambled	0	July (Original)	1
2013	Sentence-scrambled	1	July (Original)	6
2014	Sentence-scrambled	0	July (Original)	1
2015	Sentence-scrambled	1	July (Original)	6
2016	Sentence-scrambled	1	July (Original)	6
2017	Sentence-scrambled	0	July (Original)	4
2018	Sentence-scrambled	1	July (Original)	5
2019	Sentence-scrambled	1	July (Original)	3
2020	Sentence-scrambled	0	July (Original)	5
2021	Sentence-scrambled	0	July (Original)	2
2022	Sentence-scrambled	1	July (Original)	4
2023	Sentence-scrambled	0	July (Original)	3
2024	Sentence-scrambled	1	July (Original)	5
2025	Sentence-scrambled	0	July (Original)	3
2027	Sentence-scrambled	1	July (Original)	5
2028	Sentence-scrambled	0	July (Original)	2
2031	Sentence-scrambled	0	July (Original)	2
2032	Sentence-scrambled	1	July (Original)	5
2035	Sentence-scrambled	1	July (Original)	2
2036	Sentence-scrambled	0	July (Original)	3
2037	Sentence-scrambled	1	July (Original)	3
2038	Sentence-scrambled	1	July (Original)	6
2039	Sentence-scrambled	0	July (Original)	2
2040	Sentence-scrambled	1	July (Original)	4
2041	Sentence-scrambled	1	July (Original)	5
2042	Sentence-scrambled	0	July (Original)	4
2044	Sentence-scrambled	1	July (Original)	5
2045	Sentence-scrambled	0	July (Original)	4
2046	Sentence-scrambled	0	July (Original)	3
2048	Sentence-scrambled	1	July (Original)	2
2049	Sentence-scrambled	1	July (Original)	2
2050	Sentence-scrambled	0	July (Original)	5
2051	Sentence-scrambled	1	July (Original)	5
2053	Sentence-scrambled	0	July (Original)	3
2056	Sentence-scrambled	0	July (Original)	5
2058	Sentence-scrambled	1	July (Original)	3
2059	Sentence-scrambled	0	July (Original)	1
2060	Sentence-scrambled	0	July (Original)	4
2061	Sentence-scrambled	1	July (Original)	7
2062	Sentence-scrambled	0	July (Original)	3
2063	Sentence-scrambled	0	July (Original)	3
2064	Sentence-scrambled	0	July (Original)	5
2066	Sentence-scrambled	1	July (Original)	7
2069	Sentence-scrambled	0	July (Original)	5
2070	Sentence-scrambled	1	July (Original)	7
2071	Sentence-scrambled	0	July (Original)	2
2072	Sentence-scrambled	0	July (Original)	4
2075	Sentence-scrambled	0	July (Original)	2
2076	Sentence-scrambled	0	July (Original)	6
2077	Sentence-scrambled	1	July (Original)	5
2078	Sentence-scrambled	1	July (Original)	1
2079	Sentence-scrambled	1	July (Original)	4
2080	Sentence-scrambled	1	July (Original)	4
2081	Sentence-scrambled	1	July (Original)	3
2083	Sentence-scrambled	1	July (Original)	3
2085	Sentence-scrambled	1	July (Original)	3
2086	Sentence-scrambled	0	July (Original)	2
2087	Sentence-scrambled	1	July (Original)	7
2090	Sentence-scrambled	0	July (Original)	4
2091	Sentence-scrambled	0	July (Original)	5
2092	Sentence-scrambled	0	July (Original)	2
2093	Sentence-scrambled	1	July (Original)	6
2096	Sentence-scrambled	0	July (Original)	4
2097	Sentence-scrambled	1	July (Original)	2
2098	Sentence-scrambled	1	July (Original)	2
2099	Sentence-scrambled	0	July (Original)	2
2100	Sentence-scrambled	1	July (Original)	2
2101	Sentence-scrambled	0	July (Original)	2
2102	Sentence-scrambled	1	July (Original)	2
2103	Sentence-scrambled	0	July (Original)	6
2104	Sentence-scrambled	0	July (Original)	7
2107	Sentence-scrambled	0	July (Original)	5
